# Supplementary material for: Molecular architecture of heterochromatin at the nuclear periphery of primary human cells
Source: Nat Commun. 2026 Jul 3;17:5844. doi: 10.1038/s41467-026-75087-5 (PMC13332202; doi:10.1038/s41467-026-75087-5)
Supplement: Supplementary file 8 — Source Data [file 41467_2026_75087_MOESM8_ESM.zip]

Archive with 44 entries (43 files):
- source_data/
- __MACOSX/._source_data
- source_data/Figure4c.txt
- __MACOSX/source_data/._Figure4c.txt
- source_data/SupplementaryFigure3b_C1sym.txt
- __MACOSX/source_data/._SupplementaryFigure3b_C1sym.txt
- source_data/Figure4e.txt
- __MACOSX/source_data/._Figure4e.txt
- source_data/.DS_Store
- __MACOSX/source_data/._.DS_Store
- source_data/SupplementaryFigure14.txt
- __MACOSX/source_data/._SupplementaryFigure14.txt
- source_data/Figure4d.txt
- __MACOSX/source_data/._Figure4d.txt
- source_data/Figure4f.txt
- __MACOSX/source_data/._Figure4f.txt
- source_data/Figure4g.txt
- __MACOSX/source_data/._Figure4g.txt
- source_data/Figure5c.txt
- __MACOSX/source_data/._Figure5c.txt
- source_data/SupplementaryFigure13c.txt
- __MACOSX/source_data/._SupplementaryFigure13c.txt
- source_data/SupplementaryFigure12f.txt
- __MACOSX/source_data/._SupplementaryFigure12f.txt
- source_data/Figure2c.txt
- __MACOSX/source_data/._Figure2c.txt
- source_data/Figure2b.txt
- __MACOSX/source_data/._Figure2b.txt
- source_data/SupplementaryFigure12e.txt
- __MACOSX/source_data/._SupplementaryFigure12e.txt
- source_data/SupplementaryFigure13e.txt
- __MACOSX/source_data/._SupplementaryFigure13e.txt
- source_data/SupplementaryFigure13d.txt
- __MACOSX/source_data/._SupplementaryFigure13d.txt
- source_data/Figure2d.txt
- __MACOSX/source_data/._Figure2d.txt
- source_data/Figure1d.txt
- __MACOSX/source_data/._Figure1d.txt
- source_data/SupplementaryFigure3b_C2sym.txt
- __MACOSX/source_data/._SupplementaryFigure3b_C2sym.txt
- source_data/SupplementaryFigure10a.txt
- __MACOSX/source_data/._SupplementaryFigure10a.txt
- source_data/SupplementaryFigure2c.txt
- __MACOSX/source_data/._SupplementaryFigure2c.txt
