# Supplementary material for: Molecular architecture of heterochromatin at the nuclear periphery of primary human cells
Source: Nat Commun. 2026 Jul 3;17:5844. doi: 10.1038/s41467-026-75087-5 (PMC13332202; doi:10.1038/s41467-026-75087-5)
Supplement: Supplementary file 8 — Source Data [file 41467_2026_75087_MOESM8_ESM.zip › source_data/Figure4c.txt]

# Figure 4c source data
# condition,linker_length_bp,nucleosome_repeat_length_bp
resting,41.939628,188.939628
resting,57.694570,204.694570
resting,50.839249,197.839249
resting,54.667832,201.667832
resting,37.560290,184.560290
resting,45.324697,192.324697
resting,33.200501,180.200501
resting,28.576618,175.576618
resting,34.178074,181.178074
resting,35.796544,182.796544
resting,47.729902,194.729902
resting,82.412078,229.412078
resting,74.478106,221.478106
resting,57.996670,204.996670
resting,69.373623,216.373623
resting,59.266245,206.266245
resting,62.430850,209.430850
resting,34.753355,181.753355
resting,60.514740,207.514740
resting,56.318060,203.318060
resting,54.334866,201.334866
resting,23.633238,170.633238
resting,42.855126,189.855126
resting,81.446094,228.446094
resting,49.743357,196.743357
resting,41.714662,188.714662
resting,54.560150,201.560150
resting,69.692605,216.692605
resting,62.894749,209.894749
resting,54.068259,201.068259
resting,35.909025,182.909025
resting,49.343155,196.343155
resting,55.485454,202.485454
resting,37.353935,184.353935
resting,41.557272,188.557272
resting,75.668831,222.668831
resting,79.706923,226.706923
resting,66.709011,213.709011
resting,49.114465,196.114465
resting,39.526422,186.526422
resting,47.016972,194.016972
resting,44.164307,191.164307
resting,59.033304,206.033304
resting,95.073534,242.073534
resting,54.365781,201.365781
resting,46.499495,193.499495
resting,50.938306,197.938306
resting,47.817832,194.817832
resting,28.950491,175.950491
resting,36.801052,183.801052
resting,44.697543,191.697543
resting,59.271915,206.271915
resting,54.068259,201.068259
resting,70.773994,217.773994
resting,41.256981,188.256981
resting,48.712543,195.712543
resting,50.126965,197.126965
resting,40.500659,187.500659
resting,48.255075,195.255075
resting,73.157872,220.157872
resting,46.358350,193.358350
resting,56.347888,203.347888
resting,56.048897,203.048897
resting,45.398779,192.398779
resting,58.441139,205.441139
resting,32.659623,179.659623
resting,51.740170,198.740170
resting,81.460538,228.460538
resting,62.916120,209.916120
resting,58.964950,205.964950
resting,50.224081,197.224081
resting,61.593578,208.593578
resting,35.023064,182.023064
resting,49.766997,196.766997
resting,74.349402,221.349402
resting,70.935254,217.935254
resting,38.805668,185.805668
resting,43.218230,190.218230
resting,29.847816,176.847816
resting,39.090408,186.090408
resting,57.932897,204.932897
resting,51.931425,198.931425
resting,46.794868,193.794868
resting,53.853399,200.853399
resting,37.974052,184.974052
resting,70.498050,217.498050
resting,22.741915,169.741915
resting,23.711316,170.711316
resting,56.734224,203.734224
resting,49.526702,196.526702
resting,40.454998,187.454998
resting,51.411122,198.411122
resting,74.168377,221.168377
resting,62.271854,209.271854
resting,67.235887,214.235887
resting,53.159377,200.159377
resting,59.064604,206.064604
resting,56.722375,203.722375
resting,39.902970,186.902970
resting,57.531244,204.531244
resting,48.795258,195.795258
resting,50.686985,197.686985
resting,25.912270,172.912270
resting,67.248381,214.248381
resting,57.831292,204.831292
resting,69.605758,216.605758
resting,58.950699,205.950699
resting,55.633644,202.633644
resting,66.119518,213.119518
resting,31.029161,178.029161
resting,51.957303,198.957303
resting,56.294186,203.294186
resting,15.875899,162.875899
resting,37.452767,184.452767
resting,64.159065,211.159065
resting,47.127627,194.127627
resting,59.577296,206.577296
resting,69.875603,216.875603
resting,52.536195,199.536195
resting,43.124820,190.124820
resting,46.956176,193.956176
resting,81.270544,228.270544
resting,62.576020,209.576020
resting,70.161179,217.161179
resting,62.422778,209.422778
resting,85.362549,232.362549
resting,59.695633,206.695633
resting,59.056068,206.056068
resting,43.493399,190.493399
resting,84.870999,231.870999
resting,60.161071,207.161071
resting,64.438684,211.438684
resting,50.033016,197.033016
resting,42.258928,189.258928
resting,52.076820,199.076820
resting,58.862274,205.862274
resting,47.109798,194.109798
resting,66.972969,213.972969
resting,58.095090,205.095090
resting,60.356262,207.356262
resting,36.249004,183.249004
resting,35.023064,182.023064
resting,51.319526,198.319526
resting,77.050745,224.050745
resting,72.934742,219.934742
resting,60.830458,207.830458
resting,55.823600,202.823600
resting,36.764506,183.764506
resting,48.602039,195.602039
resting,56.594853,203.594853
resting,60.074424,207.074424
resting,53.712807,200.712807
resting,43.404452,190.404452
resting,65.877648,212.877648
resting,48.328144,195.328144
resting,50.885498,197.885498
resting,55.181789,202.181789
resting,60.068833,207.068833
resting,69.878009,216.878009
resting,66.251530,213.251530
resting,73.339097,220.339097
resting,48.282925,195.282925
resting,21.005840,168.005840
resting,69.208723,216.208723
resting,74.222733,221.222733
resting,53.137245,200.137245
resting,57.097350,204.097350
resting,62.720853,209.720853
resting,49.955714,196.955714
resting,39.064606,186.064606
resting,61.229678,208.229678
resting,55.388462,202.388462
resting,52.689494,199.689494
resting,81.608915,228.608915
resting,38.740666,185.740666
resting,33.129571,180.129571
resting,51.636145,198.636145
resting,40.217551,187.217551
resting,38.688583,185.688583
resting,57.749881,204.749881
resting,44.354130,191.354130
resting,48.536308,195.536308
resting,48.949977,195.949977
resting,53.402207,200.402207
resting,35.941765,182.941765
resting,57.621713,204.621713
resting,81.847410,228.847410
resting,22.704942,169.704942
resting,52.257196,199.257196
resting,63.580284,210.580284
resting,75.337236,222.337236
resting,52.086502,199.086502
resting,43.136505,190.136505
resting,40.529691,187.529691
resting,81.839192,228.839192
resting,37.524483,184.524483
resting,50.981168,197.981168
resting,78.733366,225.733366
resting,50.391082,197.391082
resting,91.413574,238.413574
resting,70.878381,217.878381
resting,68.469128,215.469128
resting,45.179881,192.179881
resting,36.081744,183.081744
resting,74.016431,221.016431
resting,46.596961,193.596961
resting,38.649472,185.649472
resting,49.121308,196.121308
resting,65.229150,212.229150
resting,58.964950,205.964950
resting,59.144206,206.144206
resting,43.516570,190.516570
resting,53.700295,200.700295
resting,59.033304,206.033304
resting,28.828349,175.828349
resting,59.743465,206.743465
resting,50.954795,197.954795
resting,80.194511,227.194511
resting,83.985359,230.985359
resting,66.932814,213.932814
resting,75.526576,222.526576
resting,53.543613,200.543613
resting,42.638935,189.638935
resting,46.571711,193.571711
resting,64.130251,211.130251
resting,46.859459,193.859459
resting,33.592944,180.592944
resting,49.169176,196.169176
resting,39.577399,186.577399
resting,63.801893,210.801893
resting,33.002530,180.002530
resting,50.862380,197.862380
resting,48.674587,195.674587
resting,76.543131,223.543131
resting,50.381077,197.381077
resting,30.466288,177.466288
resting,49.326123,196.326123
resting,46.740976,193.740976
resting,81.299486,228.299486
resting,59.291755,206.291755
resting,31.651091,178.651091
resting,41.537051,188.537051
resting,64.360409,211.360409
resting,24.000103,171.000103
resting,52.679923,199.679923
resting,56.964767,203.964767
resting,72.669316,219.669316
resting,42.956948,189.956948
resting,55.230488,202.230488
resting,61.295503,208.295503
resting,51.030584,198.030584
resting,67.552529,214.552529
resting,70.766868,217.766868
resting,68.407749,215.407749
resting,62.809199,209.809199
resting,71.682221,218.682221
resting,59.557548,206.557548
resting,62.182744,209.182744
resting,60.205741,207.205741
resting,45.862762,192.862762
resting,62.688699,209.688699
resting,44.802677,191.802677
resting,55.763365,202.763365
resting,44.520507,191.520507
resting,51.227766,198.227766
resting,33.985799,180.985799
resting,46.089351,193.089351
resting,71.944281,218.944281
resting,37.974052,184.974052
resting,45.561343,192.561343
resting,70.326233,217.326233
resting,43.766834,190.766834
resting,59.271915,206.271915
resting,83.354773,230.354773
resting,51.574279,198.574279
resting,54.421385,201.421385
resting,30.400032,177.400032
resting,67.738826,214.738826
resting,50.935007,197.935007
resting,39.012956,186.012956
resting,42.902154,189.902154
resting,57.860341,204.860341
resting,62.271854,209.271854
resting,58.236642,205.236642
resting,37.502086,184.502086
resting,39.223433,186.223433
resting,70.669452,217.669452
resting,71.590744,218.590744
resting,74.421680,221.421680
resting,59.149889,206.149889
resting,63.405623,210.405623
resting,74.701121,221.701121
resting,57.206133,204.206133
resting,59.968046,206.968046
resting,39.270527,186.270527
resting,61.279054,208.279054
resting,59.526509,206.526509
resting,49.261360,196.261360
resting,50.274240,197.274240
resting,42.670448,189.670448
resting,30.200396,177.200396
resting,40.471610,187.471610
resting,54.220324,201.220324
resting,49.496158,196.496158
resting,61.538996,208.538996
resting,42.417680,189.417680
resting,71.327384,218.327384
resting,38.304480,185.304480
resting,83.608385,230.608385
resting,58.593324,205.593324
resting,66.050867,213.050867
resting,76.411305,223.411305
resting,70.700354,217.700354
resting,40.271832,187.271832
resting,76.580442,223.580442
resting,56.075872,203.075872
resting,43.609144,190.609144
resting,54.710848,201.710848
resting,58.230870,205.230870
resting,63.857173,210.857173
resting,69.974125,216.974125
resting,55.856700,202.856700
resting,69.223292,216.223292
resting,18.838212,165.838212
resting,39.949264,186.949264
resting,50.033016,197.033016
resting,52.807357,199.807357
resting,36.480040,183.480040
resting,50.660457,197.660457
resting,38.987105,185.987105
resting,33.351987,180.351987
resting,35.442746,182.442746
resting,50.371073,197.371073
resting,40.100395,187.100395
resting,43.089738,190.089738
resting,58.121118,205.121118
resting,52.743678,199.743678
resting,65.655371,212.655371
resting,45.649768,192.649768
resting,44.592156,191.592156
resting,62.234066,209.234066
resting,47.170395,194.170395
resting,41.907562,188.907562
resting,48.795258,195.795258
resting,44.323811,191.323811
resting,72.595287,219.595287
resting,54.074473,201.074473
resting,52.125197,199.125197
resting,57.770244,204.770244
resting,52.804173,199.804173
resting,25.493881,172.493881
resting,48.021206,195.021206
resting,68.704320,215.704320
resting,79.630992,226.630992
resting,43.462479,190.462479
resting,44.577083,191.577083
resting,63.365857,210.365857
resting,58.733677,205.733677
resting,28.446966,175.446966
resting,43.167659,190.167659
resting,48.160966,195.160966
resting,43.136505,190.136505
resting,47.694683,194.694683
resting,54.412123,201.412123
resting,49.278410,196.278410
resting,46.913218,193.913218
resting,29.774544,176.774544
resting,65.084732,212.084732
resting,49.881663,196.881663
resting,26.804739,173.804739
resting,41.003691,188.003691
resting,58.377849,205.377849
resting,56.769752,203.769752
resting,33.592944,180.592944
resting,49.750115,196.750115
resting,55.521783,202.521783
resting,49.220409,196.220409
resting,59.982053,206.982053
resting,29.701087,176.701087
resting,65.146664,212.146664
resting,63.485074,210.485074
resting,53.449385,200.449385
resting,64.849372,211.849372
resting,40.913440,187.913440
resting,60.102389,207.102389
resting,28.682263,175.682263
resting,35.094955,182.094955
resting,24.153639,171.153639
resting,40.334366,187.334366
resting,59.041840,206.041840
resting,37.841076,184.841076
resting,58.372095,205.372095
resting,58.256837,205.256837
resting,74.367474,221.367474
resting,75.426400,222.426400
resting,37.663041,184.663041
resting,60.506412,207.506412
resting,42.179330,189.179330
resting,63.081484,210.081484
resting,61.664466,208.664466
resting,75.256900,222.256900
resting,38.649472,185.649472
resting,37.488645,184.488645
resting,45.550277,192.550277
resting,39.373083,186.373083
resting,50.680355,197.680355
resting,61.637213,208.637213
resting,35.099742,182.099742
resting,21.829603,168.829603
resting,45.090536,192.090536
resting,45.235635,192.235635
resting,36.874034,183.874034
resting,68.591724,215.591724
resting,31.947001,178.947001
resting,59.900758,206.900758
resting,78.588104,225.588104
resting,39.291916,186.291916
resting,54.245109,201.245109
resting,44.274502,191.274502
resting,45.446872,192.446872
resting,67.671816,214.671816
resting,66.038143,213.038143
resting,27.540605,174.540605
resting,57.627547,204.627547
resting,50.504327,197.504327
resting,69.482530,216.482530
resting,48.463552,195.463552
resting,46.898888,193.898888
resting,11.866284,158.866284
resting,42.831597,189.831597
resting,64.649554,211.649554
resting,69.788982,216.788982
resting,47.877531,194.877531
resting,32.177593,179.177593
resting,52.073596,199.073596
resting,20.973819,167.973819
resting,35.537436,182.537436
resting,28.904021,175.904021
resting,58.564642,205.564642
resting,56.270303,203.270303
resting,50.049805,197.049805
resting,64.597551,211.597551
resting,75.337236,222.337236
resting,47.838906,194.838906
resting,49.672371,196.672371
resting,70.963670,217.963670
resting,58.366336,205.366336
resting,59.373882,206.373882
resting,63.116102,210.116102
resting,59.178288,206.178288
resting,34.734009,181.734009
resting,60.403573,207.403573
resting,76.365113,223.365113
resting,70.548086,217.548086
resting,46.895305,193.895305
resting,40.242611,187.242611
resting,58.607662,205.607662
resting,66.817233,213.817233
resting,53.900179,200.900179
resting,25.912270,172.912270
resting,45.090536,192.090536
resting,58.242414,205.242414
resting,75.959171,222.959171
resting,48.539766,195.539766
resting,65.200808,212.200808
resting,63.978102,210.978102
resting,54.885629,201.885629
resting,57.135594,204.135594
resting,55.385428,202.385428
resting,43.547450,190.547450
resting,45.844438,192.844438
resting,40.600110,187.600110
resting,48.643507,195.643507
resting,49.780500,196.780500
resting,71.689253,218.689253
resting,48.366375,195.366375
resting,61.155534,208.155534
resting,55.784458,202.784458
resting,26.729407,173.729407
resting,51.417659,198.417659
resting,48.619319,195.619319
resting,27.583280,174.583280
resting,45.042066,192.042066
resting,56.066880,203.066880
resting,59.813739,206.813739
resting,40.380164,187.380164
resting,51.818055,198.818055
resting,43.183223,190.183223
resting,56.964767,203.964767
resting,43.093635,190.093635
resting,22.082154,169.082154
resting,62.298829,209.298829
resting,66.221088,213.221088
resting,63.166663,210.166663
resting,43.824384,190.824384
resting,30.400032,177.400032
resting,66.550135,213.550135
resting,70.519501,217.519501
resting,38.610326,185.610326
resting,42.560046,189.560046
resting,43.074135,190.074135
resting,28.664683,175.664683
resting,46.282172,193.282172
resting,54.532424,201.532424
resting,59.934411,206.934411
resting,49.373792,196.373792
resting,53.637677,200.637677
resting,66.040690,213.040690
resting,57.580877,204.580877
resting,58.349061,205.349061
resting,59.144206,206.144206
resting,47.793228,194.793228
resting,39.458346,186.458346
resting,42.524499,189.524499
resting,33.165055,180.165055
resting,66.022875,213.022875
resting,40.913440,187.913440
resting,42.859049,189.859049
resting,37.123812,184.123812
resting,23.454818,170.454818
resting,35.834078,182.834078
resting,25.827832,172.827832
resting,63.506242,210.506242
resting,24.361446,171.361446
resting,70.225809,217.225809
resting,42.413717,189.413717
resting,16.650783,163.650783
resting,74.728109,221.728109
resting,55.973900,202.973900
resting,53.336090,200.336090
resting,61.108812,208.108812
resting,25.931717,172.931717
resting,55.585299,202.585299
resting,53.449385,200.449385
resting,43.524292,190.524292
resting,48.160966,195.160966
resting,49.709567,196.709567
resting,60.183410,207.183410
resting,59.337080,206.337080
resting,57.639210,204.639210
resting,42.409754,189.409754
resting,54.597094,201.597094
resting,48.767704,195.767704
resting,46.412689,193.412689
resting,35.494856,182.494856
resting,56.246411,203.246411
resting,60.336771,207.336771
resting,36.599602,183.599602
resting,36.489250,183.489250
resting,37.484160,184.484160
resting,55.059852,202.059852
resting,44.122437,191.122437
resting,19.469835,166.469835
resting,49.726467,196.726467
resting,56.204571,203.204571
resting,44.565774,191.565774
resting,63.174642,210.174642
resting,37.092116,184.092116
resting,50.567503,197.567503
resting,60.272689,207.272689
resting,37.232286,184.232286
resting,63.878222,210.878222
resting,63.421518,210.421518
resting,15.490192,162.490192
resting,59.195325,206.195325
resting,41.370859,188.370859
resting,37.520003,184.520003
resting,63.978102,210.978102
resting,61.816872,208.816872
resting,76.893568,223.893568
resting,77.294601,224.294601
resting,59.121473,206.121473
resting,19.147853,166.147853
resting,62.293438,209.293438
resting,40.719955,187.719955
resting,60.976680,207.976680
resting,83.947340,230.947340
resting,64.743052,211.743052
resting,46.234950,193.234950
resting,64.088314,211.088314
resting,48.289882,195.289882
resting,56.045899,203.045899
resting,27.928350,174.928350
resting,27.765431,174.765431
resting,57.297114,204.297114
resting,76.633082,223.633082
resting,80.899612,227.899612
resting,58.435390,205.435390
resting,70.721743,217.721743
resting,51.070079,198.070079
resting,52.099403,199.099403
resting,57.344018,204.344018
resting,53.361287,200.361287
resting,44.429835,191.429835
resting,79.957395,226.957395
resting,62.707456,209.707456
resting,65.097642,212.097642
resting,54.563228,201.563228
resting,23.675858,170.675858
resting,68.682303,215.682303
resting,32.135791,179.135791
resting,35.965133,182.965133
resting,71.117416,218.117416
resting,51.135842,198.135842
resting,61.226931,208.226931
resting,59.970846,206.970846
resting,47.436807,194.436807
resting,72.639254,219.639254
resting,46.916796,193.916796
resting,67.768583,214.768583
resting,46.060178,193.060178
resting,41.758947,188.758947
resting,70.041329,217.041329
resting,58.847998,205.847998
resting,50.504327,197.504327
resting,61.243398,208.243398
resting,54.455338,201.455338
resting,52.266842,199.266842
resting,65.859793,212.859793
resting,66.127138,213.127138
resting,54.931529,201.931529
resting,54.716987,201.716987
resting,35.099742,182.099742
resting,16.314369,163.314369
resting,57.226690,204.226690
resting,45.517067,192.517067
resting,46.176768,193.176768
resting,45.561343,192.561343
resting,61.161032,208.161032
resting,66.223626,213.223626
resting,62.098923,209.098923
resting,27.880177,174.880177
resting,43.007770,190.007770
resting,55.421823,202.421823
resting,35.796544,182.796544
resting,70.643291,217.643291
resting,74.820245,221.820245
resting,85.943228,232.943228
resting,49.739983,196.739983
resting,49.278410,196.278410
resting,46.209505,193.209505
resting,50.009504,197.009504
resting,51.204802,198.204802
resting,67.736345,214.736345
resting,46.202230,193.202230
resting,50.885498,197.885498
resting,51.070079,198.070079
resting,75.283685,222.283685
resting,55.748297,202.748297
resting,61.147294,208.147294
resting,40.933966,187.933966
resting,33.159986,180.159986
resting,41.081480,188.081480
resting,79.881703,226.881703
resting,68.370898,215.370898
resting,44.843911,191.843911
resting,44.885110,191.885110
resting,77.959128,224.959128
resting,46.816411,193.816411
resting,47.655913,194.655913
resting,38.827313,185.827313
resting,55.497568,202.497568
resting,27.276995,174.276995
resting,37.769962,184.769962
resting,48.258555,195.258555
resting,74.437487,221.437487
resting,41.106013,188.106013
resting,41.999681,188.999681
resting,25.001391,172.001391
resting,57.749881,204.749881
resting,41.875475,188.875475
resting,49.465592,196.465592
resting,64.085691,211.085691
resting,42.274832,189.274832
resting,54.077578,201.077578
resting,54.272982,201.272982
resting,67.666849,214.666849
resting,62.766382,209.766382
resting,54.276078,201.276078
resting,50.100141,197.100141
resting,60.882917,207.882917
resting,34.559417,181.559417
resting,56.817090,203.817090
resting,66.615748,213.615748
resting,42.682261,189.682261
resting,55.172651,202.172651
resting,37.720993,184.720993
resting,34.835453,181.835453
resting,72.925525,219.925525
resting,60.372967,207.372967
resting,16.273119,163.273119
resting,49.871557,196.871557
resting,62.686019,209.686019
resting,45.565032,192.565032
resting,40.309364,187.309364
resting,58.118226,205.118226
resting,36.727925,183.727925
resting,51.528649,198.528649
resting,37.627331,184.627331
resting,42.421638,189.421638
resting,53.725319,200.725319
resting,13.828143,160.828143
resting,54.756894,201.756894
resting,84.924435,231.924435
resting,72.193749,219.193749
resting,47.595935,194.595935
resting,57.915489,204.915489
resting,47.074115,194.074115
resting,49.614831,196.614831
resting,46.045583,193.045583
resting,58.790864,205.790864
resting,41.423628,188.423628
resting,50.384412,197.384412
resting,43.543593,190.543593
resting,43.636105,190.636105
resting,84.466153,231.466153
resting,52.686305,199.686305
resting,41.686458,188.686458
resting,33.827217,180.827217
resting,66.980492,213.980492
resting,32.966869,179.966869
resting,61.844050,208.844050
resting,49.753490,196.753490
resting,52.944004,199.944004
resting,40.020705,187.020705
resting,42.575835,189.575835
resting,37.376421,184.376421
resting,45.561343,192.561343
resting,26.266499,173.266499
resting,22.859824,169.859824
resting,58.573248,205.573248
resting,57.580877,204.580877
resting,67.465413,214.465413
resting,27.295469,174.295469
resting,31.185805,178.185805
resting,24.546967,171.546967
resting,46.625797,193.625797
resting,31.266522,178.266522
resting,64.652151,211.652151
resting,85.234509,232.234509
resting,48.014209,195.014209
resting,59.956835,206.956835
resting,55.615520,202.615520
resting,22.082154,169.082154
resting,45.183600,192.183600
resting,37.398893,184.398893
resting,59.257739,206.257739
resting,55.342938,202.342938
resting,54.584781,201.584781
resting,45.071898,192.071898
resting,44.982336,191.982336
resting,46.974067,193.974067
resting,61.811436,208.811436
resting,46.445258,193.445258
resting,48.518992,195.518992
resting,57.729510,204.729510
resting,74.061823,221.061823
resting,52.577756,199.577756
resting,47.041979,194.041979
resting,43.682292,190.682292
resting,70.612367,217.612367
resting,67.338270,214.338270
resting,35.565795,182.565795
resting,48.949977,195.949977
resting,59.878312,206.878312
resting,67.870166,214.870166
resting,88.783996,235.783996
resting,56.168684,203.168684
resting,23.151975,170.151975
resting,49.996063,196.996063
resting,58.779431,205.779431
resting,74.685376,221.685376
resting,50.660457,197.660457
resting,52.163866,199.163866
resting,63.580284,210.580284
resting,57.452333,204.452333
resting,71.941946,218.941946
resting,66.872536,213.872536
resting,42.417680,189.417680
resting,55.895793,202.895793
resting,61.963483,208.963483
resting,65.696304,212.696304
resting,50.594079,197.594079
resting,56.529497,203.529497
resting,47.454512,194.454512
resting,49.901871,196.901871
resting,58.653518,205.653518
resting,72.398278,219.398278
resting,36.002490,183.002490
resting,52.832806,199.832806
resting,31.714733,178.714733
resting,65.959218,212.959218
resting,50.066589,197.066589
resting,63.801893,210.801893
resting,67.038165,214.038165
resting,60.183410,207.183410
resting,38.579853,185.579853
resting,52.561776,199.561776
resting,56.520580,203.520580
resting,72.088938,219.088938
resting,35.763672,182.763672
resting,73.329928,220.329928
resting,37.389906,184.389906
resting,41.484428,188.484428
resting,68.965513,215.965513
resting,58.095090,205.095090
resting,81.779635,228.779635
resting,49.868187,196.868187
resting,46.984796,193.984796
resting,41.261054,188.261054
resting,34.476664,181.476664
resting,63.092139,210.092139
resting,54.090006,201.090006
resting,45.752714,192.752714
resting,31.459393,178.459393
resting,74.286094,221.286094
resting,37.488645,184.488645
resting,87.666017,234.666017
resting,73.736676,220.736676
resting,38.835969,185.835969
resting,53.175180,200.175180
resting,30.746280,177.746280
resting,59.695633,206.695633
resting,56.666064,203.666064
resting,28.523651,175.523651
resting,47.729902,194.729902
resting,61.210461,208.210461
resting,54.300837,201.300837
resting,31.672321,178.672321
resting,50.224081,197.224081
resting,50.501002,197.501002
resting,53.282508,200.282508
resting,43.435407,190.435407
resting,69.810645,216.810645
resting,64.248048,211.248048
resting,64.545508,211.545508
resting,39.360279,186.360279
resting,50.892101,197.892101
resting,43.042919,190.042919
resting,52.411313,199.411313
resting,64.680735,211.680735
resting,56.090852,203.090852
resting,55.233531,202.233531
resting,61.446090,208.446090
resting,71.700969,218.700969
resting,58.599060,205.599060
resting,61.533534,208.533534
resting,47.694683,194.694683
resting,43.728427,190.728427
resting,30.144706,177.144706
resting,46.049232,193.049232
resting,71.294399,218.294399
resting,80.370317,227.370317
resting,49.223824,196.223824
resting,53.035959,200.035959
resting,85.604326,232.604326
resting,36.960511,183.960511
resting,38.995725,185.995725
resting,68.731215,215.731215
resting,70.951830,217.951830
resting,51.662169,198.662169
resting,78.251705,225.251705
resting,64.415212,211.415212
resting,58.400874,205.400874
resting,71.775923,218.775923
resting,55.955881,202.955881
resting,29.859075,176.859075
resting,52.743678,199.743678
resting,72.715547,219.715547
resting,77.127030,224.127030
resting,59.984853,206.984853
resting,65.601603,212.601603
resting,60.595213,207.595213
resting,24.519573,171.519573
resting,53.697164,200.697164
resting,58.069053,205.069053
resting,28.892393,175.892393
resting,18.640946,165.640946
resting,50.627277,197.627277
resting,56.840747,203.840747
resting,61.377687,208.377687
resting,73.109624,220.109624
resting,65.818957,212.818957
resting,70.378776,217.378776
resting,81.662431,228.662431
resting,61.876646,208.876646
resting,71.060689,218.060689
resting,76.876080,223.876080
resting,51.814809,198.814809
resting,68.870427,215.870427
resting,48.463552,195.463552
resting,65.324390,212.324390
resting,70.681340,217.681340
resting,50.457729,197.457729
resting,62.290740,209.290740
resting,31.730624,178.730624
resting,22.444428,169.444428
resting,77.007110,224.007110
resting,54.058931,201.058931
resting,44.429835,191.429835
resting,63.672716,210.672716
resting,65.696304,212.696304
resting,55.694020,202.694020
resting,57.685835,204.685835
resting,30.366850,177.366850
resting,48.508603,195.508603
resting,47.919627,194.919627
resting,70.557612,217.557612
resting,52.638441,199.638441
resting,59.104418,206.104418
resting,48.366375,195.366375
resting,57.557525,204.557525
resting,50.769793,197.769793
resting,42.808050,189.808050
resting,48.629686,195.629686
resting,45.520755,192.520755
resting,69.521216,216.521216
resting,50.073303,197.073303
resting,69.627479,216.627479
resting,32.752100,179.752100
resting,43.927785,190.927785
resting,72.927829,219.927829
resting,53.159377,200.159377
resting,61.759764,208.759764
resting,86.317795,233.317795
resting,33.612946,180.612946
resting,44.429835,191.429835
resting,48.671132,195.671132
resting,48.705643,195.705643
resting,47.443888,194.443888
resting,60.692188,207.692188
resting,58.504359,205.504359
resting,66.854942,213.854942
resting,75.357307,222.357307
resting,43.724583,190.724583
resting,50.307650,197.307650
resting,22.142943,169.142943
resting,35.782460,182.782460
resting,46.249487,193.249487
resting,53.887707,200.887707
resting,49.898500,196.898500
resting,59.574474,206.574474
resting,52.870957,199.870957
resting,52.433750,199.433750
resting,54.634011,201.634011
resting,46.873802,193.873802
resting,51.528649,198.528649
resting,54.655537,201.655537
resting,70.345344,217.345344
resting,51.056917,198.056917
resting,45.383975,192.383975
resting,58.357699,205.357699
resting,59.280420,206.280420
resting,50.464390,197.464390
resting,49.743357,196.743357
resting,53.778464,200.778464
resting,31.878554,178.878554
resting,64.516861,211.516861
resting,46.542839,193.542839
resting,47.131191,194.131191
resting,45.679207,192.679207
resting,47.722856,194.722856
resting,61.213207,208.213207
resting,49.685901,196.685901
resting,72.946259,219.946259
resting,91.963356,238.963356
resting,16.801473,163.801473
resting,49.247711,196.247711
resting,51.004237,198.004237
resting,53.537337,200.537337
resting,46.125795,193.125795
resting,49.750115,196.750115
resting,62.444308,209.444308
resting,54.955996,201.955996
resting,74.295135,221.295135
resting,83.132730,230.132730
resting,37.484160,184.484160
resting,63.041515,210.041515
resting,38.335174,185.335174
resting,64.347353,211.347353
resting,39.184857,186.184857
resting,52.244334,199.244334
resting,51.322798,198.322798
resting,43.678445,190.678445
resting,62.524980,209.524980
resting,51.636145,198.636145
resting,50.264209,197.264209
resting,63.294221,210.294221
resting,51.967002,198.967002
resting,46.282172,193.282172
resting,50.310989,197.310989
resting,53.728446,200.728446
resting,51.720683,198.720683
resting,66.111893,213.111893
resting,58.242414,205.242414
resting,67.599773,214.599773
resting,47.440345,194.440345
resting,56.132776,203.132776
resting,56.728302,203.728302
resting,61.590853,208.590853
resting,65.362962,212.362962
resting,57.842911,204.842911
resting,62.379691,209.379691
resting,56.413456,203.413456
resting,46.959755,193.959755
resting,76.382716,223.382716
resting,46.499495,193.499495
resting,61.446090,208.446090
resting,62.190851,209.190851
resting,53.285661,200.285661
resting,63.907151,210.907151
resting,46.438023,193.438023
resting,29.684111,176.684111
resting,56.600792,203.600792
resting,79.885914,226.885914
resting,63.611991,210.611991
resting,62.403933,209.403933
resting,67.472883,214.472883
resting,56.027907,203.027907
resting,41.069206,188.069206
resting,45.001009,192.001009
resting,37.268372,184.268372
resting,57.714955,204.714955
resting,45.313573,192.313573
resting,68.171540,215.171540
resting,54.086901,201.086901
resting,69.053169,216.053169
resting,31.142672,178.142672
resting,56.327012,203.327012
resting,47.216680,194.216680
resting,62.050197,209.050197
resting,54.603246,201.603246
resting,79.133568,226.133568
resting,51.818055,198.818055
resting,57.053192,204.053192
resting,35.324025,182.324025
resting,56.698674,203.698674
resting,47.684113,194.684113
resting,52.015480,199.015480
resting,26.603384,173.603384
resting,34.123952,181.123952
resting,54.597094,201.597094
resting,69.419629,216.419629
resting,78.592385,225.592385
resting,69.772127,216.772127
resting,60.500857,207.500857
resting,51.322798,198.322798
resting,56.899836,203.899836
resting,83.005300,230.005300
resting,49.390807,196.390807
resting,37.196165,184.196165
resting,80.662488,227.662488
resting,46.848702,193.848702
resting,55.485454,202.485454
resting,50.012861,197.012861
resting,57.003100,204.003100
resting,22.135353,169.135353
resting,59.709706,206.709706
resting,50.977873,197.977873
resting,59.249230,206.249230
resting,21.378497,168.378497
resting,65.226571,212.226571
resting,88.199159,235.199159
resting,18.748803,165.748803
resting,54.223420,201.223420
resting,63.707015,210.707015
resting,50.567503,197.567503
resting,69.237852,216.237852
resting,53.875235,200.875235
resting,53.590667,200.590667
resting,69.911666,216.911666
resting,41.460116,188.460116
resting,62.315012,209.315012
resting,65.655371,212.655371
resting,51.312975,198.312975
resting,48.709093,195.709093
resting,51.030584,198.030584
resting,37.046789,184.046789
resting,52.369619,199.369619
resting,54.753825,201.753825
resting,55.706086,202.706086
resting,58.962101,205.962101
resting,61.615400,208.615400
resting,36.503063,183.503063
resting,25.513647,172.513647
resting,26.196037,173.196037
resting,44.456297,191.456297
resting,76.069697,223.069697
resting,59.768772,206.768772
resting,43.697675,190.697675
resting,70.605224,217.605224
resting,43.419932,190.419932
resting,51.694686,198.694686
resting,51.250720,198.250720
resting,62.495414,209.495414
resting,36.874034,183.874034
resting,41.293620,188.293620
resting,53.965606,200.965606
resting,63.009521,210.009521
resting,72.604544,219.604544
resting,36.318470,183.318470
resting,67.308324,214.308324
resting,51.831023,198.831023
resting,66.625836,213.625836
resting,50.477707,197.477707
resting,49.928801,196.928801
resting,40.388488,187.388488
resting,36.521471,183.521471
resting,48.031701,195.031701
resting,54.603246,201.603246
resting,32.859660,179.859660
resting,25.355091,172.355091
resting,46.916796,193.916796
resting,43.597582,190.597582
resting,44.095767,191.095767
resting,52.689494,199.689494
resting,57.895179,204.895179
resting,53.765965,200.765965
resting,25.931717,172.931717
resting,40.695188,187.695188
resting,70.690849,217.690849
resting,60.105184,207.105184
resting,52.555381,199.555381
resting,32.411730,179.411730
resting,76.171235,223.171235
resting,68.505931,215.505931
resting,75.675492,222.675492
resting,48.850327,195.850327
resting,50.103493,197.103493
resting,53.149895,200.149895
resting,58.372095,205.372095
resting,50.170521,197.170521
resting,76.893568,223.893568
resting,52.905902,199.905902
resting,52.526598,199.526598
resting,45.921342,192.921342
resting,54.371960,201.371960
resting,67.338270,214.338270
resting,51.658918,198.658918
resting,45.976193,192.976193
resting,46.325719,193.325719
resting,56.150732,203.150732
resting,39.373083,186.373083
resting,57.076748,204.076748
resting,39.390150,186.390150
resting,47.202443,194.202443
resting,60.982195,207.982195
resting,76.913232,223.913232
resting,61.901082,208.901082
resting,67.587341,214.587341
resting,68.107423,215.107423
resting,55.895793,202.895793
resting,62.125973,209.125973
resting,59.200999,206.200999
resting,49.247711,196.247711
resting,55.958884,202.958884
resting,31.809958,178.809958
resting,58.870837,205.870837
resting,76.162407,223.162407
resting,80.537402,227.537402
resting,81.254002,228.254002
resting,66.746782,213.746782
resting,46.769729,193.769729
resting,55.424853,202.424853
resting,51.626380,198.626380
resting,44.395784,191.395784
resting,61.879361,208.879361
resting,54.720061,201.720061
resting,51.655663,198.655663
resting,44.452520,191.452520
resting,43.419932,190.419932
resting,38.335174,185.335174
resting,36.567450,183.567450
resting,46.380093,193.380093
resting,52.427336,199.427336
resting,27.807760,174.807760
resting,44.323811,191.323811
resting,47.141886,194.141886
resting,63.379112,210.379112
resting,48.764259,195.764259
resting,59.687189,206.687189
resting,53.146732,200.146732
resting,70.168361,217.168361
resting,21.944759,168.944759
resting,43.423802,190.423802
resting,58.403749,205.403749
resting,77.422756,224.422756
resting,46.640211,193.640211
resting,66.063583,213.063583
resting,63.424168,210.424168
resting,46.466961,193.466961
resting,50.391082,197.391082
resting,73.421529,220.421529
resting,61.257113,208.257113
resting,69.699840,216.699840
resting,52.679923,199.679923
resting,47.088392,194.088392
resting,41.746873,188.746873
resting,61.169271,208.169271
resting,56.618599,203.618599
resting,54.223420,201.223420
resting,70.583804,217.583804
resting,59.382374,206.382374
resting,38.740666,185.740666
resting,54.461508,201.461508
resting,36.249004,183.249004
resting,51.908771,198.908771
resting,58.939297,205.939297
resting,47.230912,194.230912
resting,39.869269,186.869269
resting,47.874019,194.874019
resting,62.966841,209.966841
resting,81.773470,228.773470
resting,55.449103,202.449103
resting,33.966016,180.966016
resting,67.173379,214.173379
resting,56.183638,203.183638
resting,53.697164,200.697164
resting,52.462582,199.462582
resting,45.432078,192.432078
resting,55.874745,202.874745
resting,40.970896,187.970896
resting,71.972300,218.972300
resting,63.405623,210.405623
resting,55.379360,202.379360
resting,47.993205,194.993205
resting,55.254822,202.254822
resting,61.141797,208.141797
resting,47.436807,194.436807
resting,35.409544,182.409544
resting,42.286752,189.286752
resting,50.554208,197.554208
resting,48.094629,195.094629
resting,58.504359,205.504359
resting,41.758947,188.758947
resting,55.727196,202.727196
resting,32.062505,179.062505
resting,50.700244,197.700244
resting,58.785149,205.785149
resting,69.325167,216.325167
resting,81.171243,228.171243
resting,37.929780,184.929780
resting,39.159121,186.159121
resting,28.096306,175.096306
resting,56.231471,203.231471
resting,37.497606,184.497606
resting,61.511685,208.511685
resting,52.612900,199.612900
resting,71.249604,218.249604
resting,65.588794,212.588794
resting,56.377702,203.377702
resting,68.053124,215.053124
resting,42.207207,189.207207
resting,74.523219,221.523219
resting,47.852958,194.852958
resting,59.303091,206.303091
resting,31.050813,178.050813
resting,36.530670,183.530670
resting,48.684940,195.684940
resting,48.963705,195.963705
resting,58.121118,205.121118
resting,69.550212,216.550212
resting,25.321936,172.321936
resting,25.155494,172.155494
resting,52.462582,199.462582
resting,73.249685,220.249685
resting,60.520295,207.520295
resting,53.527921,200.527921
resting,40.500659,187.500659
resting,25.513647,172.513647
resting,45.785756,192.785756
resting,41.110100,188.110100
resting,49.584344,196.584344
resting,76.312287,223.312287
resting,69.118834,216.118834
resting,45.183600,192.183600
resting,63.572358,210.572358
resting,59.833398,206.833398
resting,59.923195,206.923195
resting,34.325247,181.325247
resting,60.636792,207.636792
resting,52.266842,199.266842
resting,79.605667,226.605667
resting,26.723120,173.723120
resting,46.589747,193.589747
resting,61.721662,208.721662
resting,39.679163,186.679163
resting,57.790602,204.790602
resting,56.341926,203.341926
resting,67.993841,214.993841
resting,51.788860,198.788860
resting,75.308231,222.308231
resting,66.663655,213.663655
resting,58.034321,205.034321
resting,45.539207,192.539207
resting,66.325041,213.325041
resting,47.116932,194.116932
resting,65.138929,212.138929
resting,54.114853,201.114853
resting,51.606849,198.606849
resting,43.412192,190.412192
resting,75.203296,222.203296
resting,43.705366,190.705366
resting,65.517026,212.517026
resting,36.887701,183.887701
resting,66.852430,213.852430
resting,38.335174,185.335174
resting,53.700295,200.700295
resting,46.365599,193.365599
resting,53.035959,200.035959
resting,60.725403,207.725403
resting,34.457164,181.457164
resting,64.098800,211.098800
resting,42.694070,189.694070
resting,49.777125,196.777125
resting,49.145248,196.145248
resting,44.209937,191.209937
resting,78.594525,225.594525
resting,62.188148,209.188148
resting,64.568931,211.568931
resting,42.227106,189.227106
resting,49.363580,196.363580
resting,55.910822,202.910822
resting,65.926095,212.926095
resting,76.093987,223.093987
resting,58.759418,205.759418
resting,42.334407,189.334407
resting,43.958377,190.958377
resting,45.888401,192.888401
resting,40.806518,187.806518
resting,37.051325,184.051325
resting,69.974125,216.974125
resting,31.725328,178.725328
resting,50.290949,197.290949
resting,42.894317,189.894317
resting,35.763672,182.763672
resting,37.689799,184.689799
resting,46.173128,193.173128
resting,52.115529,199.115529
resting,20.331072,167.331072
resting,79.358326,226.358326
resting,83.423282,230.423282
resting,68.122226,215.122226
resting,51.023998,198.023998
resting,53.853399,200.853399
resting,51.811567,198.811567
resting,55.494538,202.494538
resting,73.659153,220.659153
resting,66.771952,213.771952
resting,33.577935,180.577935
resting,47.277139,194.277139
resting,46.931121,193.931121
resting,56.719412,203.719412
resting,50.190613,197.190613
resting,47.511132,194.511132
resting,39.368815,186.368815
resting,40.033297,187.033297
resting,43.893344,190.893344
resting,45.056984,192.056984
resting,53.909529,200.909529
resting,45.071898,192.071898
resting,48.255075,195.255075
resting,81.763191,228.763191
resting,20.454665,167.454665
resting,30.178131,177.178131
resting,39.767991,186.767991
resting,54.285361,201.285361
resting,37.613934,184.613934
resting,68.270058,215.270058
resting,65.999965,212.999965
resting,82.412078,229.412078
resting,48.853763,195.853763
resting,56.165690,203.165690
resting,42.496830,189.496830
resting,71.595437,218.595437
resting,82.050399,229.050399
resting,51.362073,198.362073
resting,55.991905,202.991905
resting,54.009179,201.009179
resting,47.624170,194.624170
resting,46.253119,193.253119
resting,46.412689,193.412689
resting,37.268372,184.268372
resting,51.753159,198.753159
resting,62.720853,209.720853
resting,57.729510,204.729510
resting,49.045996,196.045996
resting,53.461959,200.461959
resting,37.502086,184.502086
resting,61.133553,208.133553
resting,66.122056,213.122056
resting,64.462147,211.462147
resting,79.421820,226.421820
resting,74.100381,221.100381
resting,59.280420,206.280420
resting,56.683853,203.683853
resting,67.847879,214.847879
resting,78.369714,225.369714
resting,14.305938,161.305938
resting,33.088969,180.088969
resting,35.257367,182.257367
resting,47.134760,194.134760
resting,51.244165,198.244165
resting,36.447782,183.447782
resting,63.357901,210.357901
resting,34.020390,181.020390
resting,44.373068,191.373068
resting,71.256676,218.256676
resting,63.230475,210.230475
resting,47.341071,194.341071
resting,52.253980,199.253980
resting,55.940866,202.940866
resting,49.305681,196.305681
resting,49.472385,196.472385
resting,46.715806,193.715806
resting,47.867000,194.867000
resting,55.901804,202.901804
resting,49.234063,196.234063
resting,35.838766,182.838766
resting,29.667125,176.667125
resting,57.229627,204.229627
resting,59.220867,206.220867
resting,50.120260,197.120260
resting,22.339371,169.339371
resting,33.027977,180.027977
resting,49.100781,196.100781
resting,39.970290,186.970290
resting,26.035184,173.035184
resting,42.792349,189.792349
resting,46.568102,193.568102
resting,27.276995,174.276995
resting,56.932313,203.932313
resting,61.530805,208.530805
resting,57.610050,204.610050
resting,22.346892,169.346892
resting,37.470711,184.470711
resting,53.928229,200.928229
resting,33.532866,180.532866
resting,41.617878,188.617878
resting,13.582944,160.582944
resting,31.904896,178.904896
resting,29.043206,176.043206
resting,43.431542,190.431542
resting,17.059514,164.059514
resting,42.792349,189.792349
resting,37.582652,184.582652
resting,81.241601,228.241601
resting,18.092025,165.092025
resting,11.795270,158.795270
resting,41.236610,188.236610
resting,25.671220,172.671220
resting,48.446211,195.446211
resting,47.259364,194.259364
resting,35.003869,182.003869
resting,36.631724,183.631724
resting,40.637342,187.637342
resting,33.159986,180.159986
resting,61.506218,208.506218
resting,77.909539,224.909539
resting,65.301237,212.301237
resting,37.761063,184.761063
resting,40.504808,187.504808
resting,61.410531,208.410531
resting,67.368208,214.368208
resting,58.492868,205.492868
resting,71.997978,218.997978
resting,59.461547,206.461547
resting,46.535616,193.535616
resting,49.901871,196.901871
resting,54.473848,201.473848
resting,50.284266,197.284266
resting,32.141018,179.141018
resting,55.075111,202.075111
resting,53.565576,200.565576
resting,36.764506,183.764506
resting,55.266985,202.266985
resting,51.040460,198.040460
resting,33.407358,180.407358
resting,47.124062,194.124062
resting,39.424264,186.424264
resting,31.034574,178.034574
resting,39.236281,186.236281
resting,15.127991,162.127991
resting,44.354130,191.354130
resting,44.065272,191.065272
resting,10.657763,157.657763
resting,61.001479,208.001479
resting,58.184683,205.184683
resting,38.049200,185.049200
resting,42.666511,189.666511
resting,50.673721,197.673721
resting,34.835453,181.835453
resting,36.562855,183.562855
resting,26.015816,173.015816
resting,25.912270,172.912270
resting,59.656212,206.656212
resting,39.385887,186.385887
resting,30.466288,177.466288
resting,24.076994,171.076994
resting,58.725092,205.725092
resting,39.564661,186.564661
resting,44.516730,191.516730
resting,23.908916,170.908916
resting,24.798948,171.798948
resting,25.175525,172.175525
resting,57.393810,204.393810
resting,94.738913,241.738913
resting,76.367316,223.367316
resting,48.508603,195.508603
resting,40.171567,187.171567
resting,56.288215,203.288215
resting,76.257215,223.257215
resting,61.265339,208.265339
resting,46.216776,193.216776
resting,59.847436,206.847436
resting,45.546589,192.546589
resting,85.745538,232.745538
resting,49.574176,196.574176
resting,58.372095,205.372095
resting,23.282246,170.282246
resting,55.206145,202.206145
resting,49.179428,196.179428
resting,51.973468,198.973468
resting,80.137916,227.137916
resting,67.487823,214.487823
resting,48.577829,195.577829
resting,48.059680,195.059680
resting,44.933752,191.933752
resting,77.344588,224.344588
resting,54.248205,201.248205
resting,41.987677,188.987677
resting,56.246411,203.246411
resting,65.488808,212.488808
resting,55.059852,202.059852
resting,32.193256,179.193256
resting,29.559317,176.559317
resting,51.453590,198.453590
resting,53.912647,200.912647
resting,40.087826,187.087826
resting,42.698006,189.698006
resting,47.159705,194.159705
resting,75.346152,222.346152
resting,45.520755,192.520755
resting,54.074473,201.074473
resting,32.203692,179.203692
resting,49.097358,196.097358
resting,55.075111,202.075111
resting,73.146386,220.146386
resting,18.532464,165.532464
resting,27.662360,174.662360
resting,46.766133,193.766133
resting,68.574577,215.574577
resting,32.198475,179.198475
resting,38.317638,185.317638
resting,60.144313,207.144313
resting,53.844036,200.844036
resting,43.516570,190.516570
resting,33.351987,180.351987
resting,22.667908,169.667908
resting,40.707571,187.707571
resting,58.664973,205.664973
resting,25.275443,172.275443
resting,40.513105,187.513105
resting,16.761421,163.761421
resting,46.600565,193.600565
resting,65.673283,212.673283
resting,66.335174,213.335174
resting,45.903045,192.903045
resting,54.040280,201.040280
resting,69.964519,216.964519
resting,70.866523,217.866523
resting,76.560690,223.560690
resting,51.528649,198.528649
resting,62.028529,209.028529
resting,57.420152,204.420152
resting,47.793228,194.793228
resting,79.576114,226.576114
resting,53.285661,200.285661
resting,38.427111,185.427111
resting,57.682920,204.682920
resting,75.270292,222.270292
resting,72.451639,219.451639
resting,60.520295,207.520295
resting,50.567503,197.567503
resting,58.173131,205.173131
resting,27.692714,174.692714
resting,14.791023,161.791023
resting,46.956176,193.956176
resting,45.679207,192.679207
resting,40.104588,187.104588
resting,70.002935,217.002935
resting,40.033297,187.033297
resting,60.395227,207.395227
resting,47.751016,194.751016
resting,64.211422,211.211422
resting,54.161408,201.161408
resting,64.187867,211.187867
resting,48.216755,195.216755
resting,50.464390,197.464390
resting,40.213376,187.213376
resting,43.144298,190.144298
resting,52.279699,199.279699
resting,53.373883,200.373883
resting,53.965606,200.965606
resting,38.861917,185.861917
resting,48.317710,195.317710
resting,39.746859,186.746859
resting,50.304311,197.304311
resting,65.678400,212.678400
resting,40.818871,187.818871
resting,67.190889,214.190889
resting,44.475191,191.475191
resting,55.862715,202.862715
resting,37.832195,184.832195
resting,36.420111,183.420111
resting,50.153772,197.153772
resting,49.635149,196.635149
resting,63.967598,210.967598
resting,60.411919,207.411919
resting,42.949124,189.949124
resting,61.797845,208.797845
resting,31.185805,178.185805
resting,64.360409,211.360409
resting,38.987105,185.987105
resting,32.762358,179.762358
resting,58.435390,205.435390
resting,61.659017,208.659017
resting,39.869269,186.869269
resting,40.983196,187.983196
resting,56.719412,203.719412
resting,61.854917,208.854917
resting,46.769729,193.769729
resting,34.281161,181.281161
resting,58.716508,205.716508
resting,63.132072,210.132072
resting,70.280820,217.280820
resting,62.269157,209.269157
resting,62.225963,209.225963
resting,42.662571,189.662571
resting,56.264332,203.264332
resting,58.647786,205.647786
resting,59.540622,206.540622
resting,46.568102,193.568102
resting,40.376007,187.376007
resting,27.072948,174.072948
resting,41.629987,188.629987
resting,41.629987,188.629987
resting,63.954462,210.954462
resting,62.817226,209.817226
resting,53.235184,200.235184
resting,44.414705,191.414705
resting,51.083242,198.083242
resting,32.731571,179.731571
resting,58.859422,205.859422
resting,59.053225,206.053225
resting,58.164466,205.164466
resting,42.159406,189.159406
resting,35.946440,182.946440
resting,25.788769,172.788769
resting,47.056265,194.056265
resting,47.415547,194.415547
resting,35.565795,182.565795
resting,56.431324,203.431324
resting,50.921809,197.921809
resting,65.368105,212.368105
resting,51.684933,198.684933
resting,33.792427,180.792427
resting,33.572930,180.572930
resting,46.934699,193.934699
resting,72.426124,219.426124
resting,44.580852,191.580852
resting,57.612965,204.612965
resting,38.256196,185.256196
resting,13.040161,160.040161
resting,44.952442,191.952442
resting,40.794161,187.794161
resting,48.310758,195.310758
resting,34.123952,181.123952
resting,35.857515,182.857515
resting,43.431542,190.431542
resting,34.830628,181.830628
resting,50.217389,197.217389
resting,47.245140,194.245140
resting,32.437638,179.437638
resting,42.619227,189.619227
resting,70.144412,217.144412
resting,34.539963,181.539963
resting,62.484658,209.484658
resting,48.390687,195.390687
resting,42.808050,189.808050
resting,44.618529,191.618529
resting,24.188397,171.188397
resting,51.250720,198.250720
resting,45.056984,192.056984
resting,61.470694,208.470694
resting,54.470765,201.470765
resting,39.253411,186.253411
resting,66.570330,213.570330
resting,27.196796,174.196796
resting,54.732339,201.732339
resting,36.727925,183.727925
resting,29.547946,176.547946
resting,39.818663,186.818663
resting,29.014266,176.014266
resting,21.944759,168.944759
resting,49.319312,196.319312
resting,52.497801,199.497801
resting,54.245109,201.245109
resting,79.120830,226.120830
resting,44.338973,191.338973
resting,60.392445,207.392445
resting,53.637677,200.637677
resting,34.496153,181.496153
resting,23.901886,170.901886
resting,36.063111,183.063111
resting,48.038698,195.038698
resting,49.326123,196.326123
resting,61.735275,208.735275
resting,72.414523,219.414523
resting,59.639313,206.639313
resting,82.599446,229.599446
resting,47.273583,194.273583
resting,37.582652,184.582652
resting,33.442548,180.442548
resting,35.932413,182.932413
resting,43.816715,190.816715
resting,68.469128,215.469128
resting,63.709651,210.709651
resting,16.293758,163.293758
resting,52.705434,199.705434
resting,55.669876,202.669876
resting,57.308844,204.308844
resting,34.045076,181.045076
resting,58.043007,205.043007
resting,60.105184,207.105184
resting,51.967002,198.967002
resting,55.001838,202.001838
resting,43.847382,190.847382
resting,43.136505,190.136505
resting,31.925955,178.925955
resting,57.320573,204.320573
resting,35.395305,182.395305
resting,69.841927,216.841927
resting,61.498023,208.498023
resting,55.997907,202.997907
resting,51.792107,198.792107
resting,37.214228,184.214228
resting,56.475968,203.475968
resting,43.973662,190.973662
resting,43.187115,190.187115
resting,51.908771,198.908771
resting,45.298739,192.298739
resting,67.500273,214.500273
resting,37.281892,184.281892
resting,55.621561,202.621561
resting,45.546589,192.546589
resting,50.855772,197.855772
resting,50.434412,197.434412
resting,57.709130,204.709130
resting,57.563363,204.563363
resting,43.843552,190.843552
resting,44.187129,191.187129
resting,48.826240,195.826240
resting,60.636792,207.636792
resting,43.323077,190.323077
resting,48.317710,195.317710
resting,57.006050,204.006050
resting,27.856059,174.856059
resting,35.810624,182.810624
resting,45.127785,192.127785
resting,50.783031,197.783031
resting,33.256125,180.256125
resting,28.570738,175.570738
resting,43.264859,190.264859
resting,52.769157,199.769157
resting,45.884739,192.884739
resting,31.804675,178.804675
resting,55.440010,202.440010
resting,34.359495,181.359495
resting,48.401102,195.401102
resting,32.675054,179.675054
resting,30.985808,177.985808
resting,23.519205,170.519205
resting,40.806518,187.806518
resting,43.759156,190.759156
resting,45.576093,192.576093
resting,29.565000,176.565000
resting,36.480040,183.480040
resting,24.567496,171.567496
resting,40.446692,187.446692
resting,42.894317,189.894317
resting,75.686593,222.686593
resting,34.266453,181.266453
resting,57.073803,204.073803
resting,61.309209,208.309209
resting,44.050018,191.050018
resting,21.061760,168.061760
resting,35.636591,182.636591
resting,27.054322,174.054322
resting,20.421780,167.421780
resting,45.914022,192.914022
resting,48.494746,195.494746
resting,62.136791,209.136791
resting,52.289341,199.289341
resting,67.120828,214.120828
resting,58.639192,205.639192
resting,56.757913,203.757913
resting,54.621707,201.621707
resting,39.949264,186.949264
resting,32.271451,179.271451
resting,36.521471,183.521471
resting,42.682261,189.682261
resting,41.955652,188.955652
resting,49.942260,196.942260
resting,42.477056,189.477056
resting,45.741696,192.741696
resting,37.685341,184.685341
resting,55.958884,202.958884
resting,42.282780,189.282780
resting,29.830923,176.830923
resting,60.764129,207.764129
resting,25.361719,172.361719
resting,37.087587,184.087587
resting,13.985216,160.985216
resting,46.194959,193.194959
resting,51.020703,198.020703
resting,31.973288,178.973288
resting,48.864082,195.864082
resting,68.417576,215.417576
resting,31.566036,178.566036
resting,37.110234,184.110234
resting,59.073140,206.073140
resting,21.952413,168.952413
resting,40.933966,187.933966
resting,38.234228,185.234228
resting,41.710633,188.710633
resting,47.933652,194.933652
resting,48.798704,195.798704
resting,57.636295,204.636295
resting,34.359495,181.359495
resting,45.914022,192.914022
resting,42.949124,189.949124
resting,33.926416,180.926416
resting,30.155851,177.155851
resting,37.591590,184.591590
resting,38.387735,185.387735
resting,47.031262,194.031262
resting,45.413582,192.413582
resting,47.316219,194.316219
resting,32.762358,179.762358
resting,36.470827,183.470827
resting,26.170367,173.170367
resting,26.992142,173.992142
resting,56.541385,203.541385
resting,61.533534,208.533534
resting,57.317641,204.317641
resting,40.925757,187.925757
resting,55.282182,202.282182
resting,54.384322,201.384322
resting,53.787836,200.787836
resting,55.997907,202.997907
resting,52.953522,199.953522
resting,63.532699,210.532699
resting,53.326639,200.326639
resting,22.496772,169.496772
resting,52.215382,199.215382
resting,42.175346,189.175346
resting,26.578107,173.578107
resting,72.835609,219.835609
resting,43.454748,190.454748
resting,7.755936,154.755936
resting,46.030983,193.030983
resting,37.537915,184.537915
resting,45.150120,192.150120
resting,35.965133,182.965133
resting,49.073395,196.073395
resting,54.285361,201.285361
resting,77.563694,224.563694
resting,60.261535,207.261535
resting,61.822312,208.822312
resting,57.580877,204.580877
resting,50.501002,197.501002
resting,59.158412,206.158412
resting,42.749134,189.749134
resting,53.840914,200.840914
resting,37.218743,184.218743
resting,27.196796,174.196796
resting,31.973288,178.973288
resting,46.730193,193.730193
resting,63.381766,210.381766
resting,57.396738,204.396738
resting,45.682882,192.682882
resting,38.514466,185.514466
resting,36.627138,183.627138
resting,40.508956,187.508956
resting,25.964094,172.964094
resting,53.659601,200.659601
resting,56.386640,203.386640
resting,56.484893,203.484893
resting,46.067471,193.067471
resting,62.715497,209.715497
resting,74.746101,221.746101
resting,55.748297,202.748297
resting,49.881663,196.881663
resting,50.673721,197.673721
resting,66.363033,213.363033
resting,45.146400,192.146400
resting,44.607229,191.607229
resting,46.528394,193.528394
resting,34.888472,181.888472
resting,37.609467,184.609467
resting,44.610993,191.610993
resting,39.513666,186.513666
resting,64.831234,211.831234
resting,37.087587,184.087587
resting,43.357968,190.357968
resting,23.519205,170.519205
resting,23.944029,170.944029
resting,54.738482,201.738482
resting,42.039672,189.039672
resting,49.257946,196.257946
resting,24.056047,171.056047
resting,24.382129,171.382129
resting,36.137582,183.137582
resting,42.350281,189.350281
resting,15.479342,162.479342
resting,66.615748,213.615748
resting,59.611130,206.611130
resting,47.961683,194.961683
resting,62.039365,209.039365
resting,62.120564,209.120564
resting,32.020552,179.020552
resting,30.620325,177.620325
resting,77.137919,224.137919
resting,43.709210,190.709210
resting,52.404900,199.404900
resting,56.189622,203.189622
resting,45.480136,192.480136
resting,58.040110,205.040110
resting,38.701608,185.701608
resting,54.995730,201.995730
resting,24.853094,171.853094
resting,40.488214,187.488214
resting,50.517636,197.517636
resting,57.003100,204.003100
resting,51.234325,198.234325
resting,14.164292,161.164292
resting,37.286399,184.286399
resting,67.527650,214.527650
resting,31.667013,178.667013
resting,11.565096,158.565096
resting,50.049805,197.049805
resting,13.828143,160.828143
resting,32.613286,179.613286
resting,69.957314,216.957314
resting,59.687189,206.687189
resting,53.787836,200.787836
resting,62.055615,209.055615
resting,72.784840,219.784840
resting,73.775402,220.775402
resting,52.737309,199.737309
resting,55.582278,202.582278
resting,55.473340,202.473340
resting,59.673112,206.673112
resting,56.964767,203.964767
resting,72.277491,219.277491
resting,65.177611,212.177611
resting,46.412689,193.412689
resting,50.351051,197.351051
resting,43.805211,190.805211
resting,52.395280,199.395280
resting,51.296602,198.296602
resting,41.097835,188.097835
resting,56.633437,203.633437
resting,37.326939,184.326939
resting,23.626126,170.626126
resting,26.163945,173.163945
resting,65.803641,212.803641
resting,74.838211,221.838211
resting,13.852424,160.852424
resting,60.706031,207.706031
resting,43.555168,190.555168
resting,63.622557,210.622557
resting,61.998724,208.998724
resting,47.782679,194.782679
resting,52.625673,199.625673
resting,50.049805,197.049805
resting,70.574282,217.574282
resting,26.998367,173.998367
resting,17.010195,164.010195
resting,27.777532,174.777532
resting,54.560150,201.560150
resting,45.752714,192.752714
resting,43.943083,190.943083
resting,14.813726,161.813726
resting,45.135233,192.135233
resting,55.826611,202.826611
resting,67.368208,214.368208
resting,63.875590,210.875590
resting,48.726338,195.726338
resting,46.380093,193.380093
resting,47.613582,194.613582
resting,42.634994,189.634994
resting,43.307561,190.307561
resting,60.744766,207.744766
resting,32.859660,179.859660
resting,75.979073,222.979073
resting,77.604843,224.604843
resting,65.087315,212.087315
resting,24.216168,171.216168
resting,36.044469,183.044469
resting,15.673515,162.673515
resting,32.093933,179.093933
resting,53.527921,200.527921
resting,67.758667,214.758667
resting,48.063178,195.063178
resting,33.652912,180.652912
resting,47.863488,194.863488
resting,47.447431,194.447431
resting,78.230228,225.230228
resting,37.254842,184.254842
resting,50.250839,197.250839
resting,56.219516,203.219516
resting,49.797377,196.797377
resting,49.553836,196.553836
resting,55.748297,202.748297
resting,51.450326,198.450326
resting,31.983799,178.983799
resting,46.618588,193.618588
resting,47.134760,194.134760
resting,49.401010,196.401010
resting,24.223105,171.223105
resting,36.759935,183.759935
resting,50.915210,197.915210
resting,42.127508,189.127508
resting,56.920504,203.920504
resting,42.607396,189.607396
resting,59.656212,206.656212
resting,48.657324,195.657324
resting,55.742269,202.742269
resting,56.639373,203.639373
resting,47.606528,194.606528
resting,51.178540,198.178540
resting,61.100559,208.100559
resting,46.715806,193.715806
resting,23.246134,170.246134
resting,66.129681,213.129681
resting,12.962618,159.962618
resting,44.198536,191.198536
resting,36.286069,183.286069
resting,71.906900,218.906900
resting,82.694996,229.694996
resting,30.746280,177.746280
resting,42.925643,189.925643
resting,51.070079,198.070079
resting,35.385809,182.385809
resting,54.735413,201.735413
resting,38.714633,185.714633
resting,44.656172,191.656172
resting,38.779680,185.779680
resting,65.200808,212.200808
resting,61.615400,208.615400
resting,57.144417,204.144417
resting,71.395667,218.395667
resting,64.535092,211.535092
resting,81.247802,228.247802
resting,50.597401,197.597401
resting,67.825588,214.825588
resting,68.577027,215.577027
resting,28.921455,175.921455
resting,74.089041,221.089041
resting,46.589747,193.589747
resting,40.246786,187.246786
resting,48.588205,195.588205
resting,58.825154,205.825154
resting,33.552904,180.552904
resting,37.716539,184.716539
resting,38.256196,185.256196
resting,34.251740,181.251740
resting,40.371845,187.371845
resting,48.932808,195.932808
resting,46.419929,193.419929
resting,48.812476,195.812476
resting,52.308620,199.308620
resting,60.205741,207.205741
resting,46.560884,193.560884
resting,48.063178,195.063178
resting,61.909224,208.909224
resting,67.983956,214.983956
resting,34.965444,181.965444
resting,51.267111,198.267111
resting,51.293325,198.293325
resting,53.928229,200.928229
resting,48.946540,195.946540
resting,38.874889,185.874889
resting,37.119288,184.119288
resting,41.742848,188.742848
resting,28.464681,175.464681
resting,33.281379,180.281379
resting,56.852570,203.852570
resting,27.103963,174.103963
resting,51.782372,198.782372
resting,47.729902,194.729902
resting,48.788372,195.788372
resting,26.716833,173.716833
resting,50.733376,197.733376
resting,64.983971,211.983971
resting,46.984796,193.984796
resting,43.357968,190.357968
resting,41.297689,188.297689
resting,43.481807,190.481807
resting,44.791426,191.791426
resting,43.720740,190.720740
resting,53.637677,200.637677
resting,50.888802,197.888802
resting,75.963593,222.963593
resting,36.313842,183.313842
resting,69.179586,216.179586
resting,38.584205,185.584205
resting,48.077158,195.077158
resting,50.264209,197.264209
resting,50.029659,197.029659
resting,52.829626,199.829626
resting,61.166525,208.166525
resting,57.522483,204.522483
resting,56.386640,203.386640
resting,35.171478,182.171478
resting,50.331024,197.331024
resting,40.351027,187.351027
resting,30.614839,177.614839
resting,31.459393,178.459393
resting,26.502135,173.502135
resting,40.150647,187.150647
resting,64.117146,211.117146
resting,46.234950,193.234950
resting,57.238433,204.238433
resting,62.600181,209.600181
resting,27.650209,174.650209
resting,40.851786,187.851786
resting,31.693535,178.693535
resting,37.223259,184.223259
resting,28.606003,175.606003
resting,39.696098,186.696098
resting,64.164302,211.164302
resting,51.753159,198.753159
resting,53.825310,200.825310
resting,65.537539,212.537539
resting,51.056917,198.056917
resting,33.847080,180.847080
resting,48.577829,195.577829
resting,52.718185,199.718185
resting,45.631361,192.631361
resting,43.015581,190.015581
resting,42.322501,189.322501
resting,52.160646,199.160646
resting,36.489250,183.489250
resting,48.394159,195.394159
resting,46.722997,193.722997
resting,51.557986,198.557986
resting,32.266244,179.266244
resting,52.427336,199.427336
resting,35.195357,182.195357
resting,63.320762,210.320762
resting,49.172594,196.172594
resting,61.585395,208.585395
resting,55.838646,202.838646
resting,41.423628,188.423628
resting,58.896520,205.896520
resting,82.027869,229.027869
resting,71.541439,218.541439
resting,56.332978,203.332978
resting,66.081384,213.081384
resting,45.283901,192.283901
resting,49.042568,196.042568
resting,59.611130,206.611130
resting,55.678934,202.678934
resting,9.855000,156.855000
resting,37.841076,184.841076
resting,72.542032,219.542032
resting,21.149336,168.149336
resting,23.682955,170.682955
resting,44.982336,191.982336
resting,71.654088,218.654088
resting,44.941231,191.941231
resting,49.315902,196.315902
resting,39.287639,186.287639
resting,34.266453,181.266453
resting,23.718404,170.718404
resting,71.251962,218.251962
resting,64.991725,211.991725
resting,58.173131,205.173131
resting,53.118271,200.118271
resting,53.096122,200.096122
resting,77.728160,224.728160
resting,53.276201,200.276201
resting,65.198230,212.198230
resting,61.372212,208.372212
resting,55.288263,202.288263
resting,30.779053,177.779053
resting,45.124061,192.124061
resting,64.025359,211.025359
resting,58.277022,205.277022
resting,59.982053,206.982053
resting,60.091204,207.091204
resting,56.603760,203.603760
resting,55.636665,202.636665
resting,31.416636,178.416636
resting,61.623582,208.623582
resting,40.388488,187.388488
resting,50.421081,197.421081
resting,43.912482,190.912482
resting,32.078223,179.078223
resting,42.839443,189.839443
resting,50.753243,197.753243
resting,37.182609,184.182609
resting,35.979146,182.979146
resting,47.059838,194.059838
resting,53.974947,200.974947
resting,24.940831,171.940831
resting,49.817616,196.817616
resting,18.359387,165.359387
resting,48.105111,195.105111
resting,47.852958,194.852958
resting,84.199157,231.199157
resting,40.645608,187.645608
resting,84.456201,231.456201
resting,58.905078,205.905078
resting,41.903555,188.903555
resting,20.355851,167.355851
resting,42.354248,189.354248
resting,41.710633,188.710633
resting,27.552805,174.552805
resting,79.700598,226.700598
resting,27.004590,174.004590
resting,36.137582,183.137582
resting,44.190928,191.190928
resting,58.802297,205.802297
resting,32.141018,179.141018
resting,23.476299,170.476299
resting,46.895305,193.895305
resting,34.593435,181.593435
resting,27.934365,174.934365
resting,59.765960,206.765960
resting,53.285661,200.285661
resting,52.449769,199.449769
resting,52.115529,199.115529
resting,63.751836,210.751836
resting,53.918879,200.918879
resting,65.634893,212.634893
resting,53.715938,200.715938
resting,37.965202,184.965202
resting,55.279143,202.279143
resting,31.672321,178.672321
resting,45.921342,192.921342
resting,33.083892,180.083892
resting,63.341987,210.341987
resting,57.026678,204.026678
resting,56.282249,203.282249
resting,23.654558,170.654558
resting,48.394159,195.394159
resting,54.344140,201.344140
resting,56.870301,203.870301
resting,57.773154,204.773154
resting,69.140714,216.140714
resting,55.521783,202.521783
resting,29.405434,176.405434
resting,36.160824,183.160824
resting,31.735918,178.735918
resting,38.913770,185.913770
resting,34.158404,181.158404
resting,51.479711,198.479711
resting,36.933225,183.933225
resting,35.782460,182.782460
resting,27.491753,174.491753
resting,27.837957,174.837957
resting,40.806518,187.806518
resting,55.062904,202.062904
resting,66.950381,213.950381
resting,59.192485,206.192485
resting,38.335174,185.335174
resting,25.931717,172.931717
resting,66.403533,213.403533
resting,53.348691,200.348691
resting,26.118952,173.118952
resting,27.221497,174.221497
resting,22.324322,169.324322
resting,34.825805,181.825805
resting,50.763172,197.763172
resting,47.422632,194.422632
resting,14.057120,161.057120
resting,60.007259,207.007259
resting,45.546589,192.546589
resting,37.627331,184.627331
resting,51.342440,198.342440
resting,28.482384,175.482384
resting,37.376421,184.376421
resting,43.878028,190.878028
resting,49.216995,196.216995
resting,35.114101,182.114101
resting,50.915210,197.915210
resting,58.487123,205.487123
resting,75.073592,222.073592
resting,50.140370,197.140370
resting,34.251740,181.251740
resting,47.273583,194.273583
resting,23.289462,170.289462
resting,26.221680,173.221680
resting,30.100080,177.100080
resting,26.157521,173.157521
resting,49.278410,196.278410
resting,34.830628,181.830628
resting,38.544992,185.544992
resting,37.841076,184.841076
resting,50.865679,197.865679
resting,47.216680,194.216680
resting,52.253980,199.253980
resting,46.877384,193.877384
resting,27.060531,174.060531
resting,37.792200,184.792200
resting,41.423628,188.423628
resting,77.327206,224.327206
resting,59.889537,206.889537
resting,65.795981,212.795981
resting,54.547828,201.547828
resting,41.621916,188.621916
resting,39.704563,186.704563
resting,46.687022,193.687022
resting,50.700244,197.700244
resting,37.680882,184.680882
resting,45.343228,192.343228
resting,49.210166,196.210166
resting,61.287276,208.287276
resting,78.867704,225.867704
resting,34.806499,181.806499
resting,39.526422,186.526422
resting,33.857007,180.857007
resting,63.360554,210.360554
resting,40.917544,187.917544
resting,59.121473,206.121473
resting,47.849446,194.849446
resting,55.148281,202.148281
resting,33.980854,180.980854
resting,43.357968,190.357968
resting,64.934821,211.934821
resting,35.857515,182.857515
resting,59.078828,206.078828
resting,77.076902,224.076902
resting,43.923959,190.923959
resting,63.201236,210.201236
resting,46.438023,193.438023
resting,51.636145,198.636145
resting,74.972806,221.972806
resting,42.603451,189.603451
resting,46.859459,193.859459
resting,64.649554,211.649554
resting,46.034632,193.034632
resting,64.148588,211.148588
resting,62.242164,209.242164
resting,45.083083,192.083083
resting,48.980857,195.980857
resting,69.123699,216.123699
resting,66.061039,213.061039
resting,67.892443,214.892443
resting,57.241369,204.241369
resting,27.252342,174.252342
resting,41.658231,188.658231
resting,37.631798,184.631798
resting,33.402329,180.402329
resting,43.647657,190.647657
resting,69.016658,216.016658
resting,14.492647,161.492647
resting,63.137397,210.137397
resting,30.200396,177.200396
resting,22.991752,169.991752
resting,22.697541,169.697541
resting,57.589630,204.589630
resting,43.404452,190.404452
resting,26.247299,173.247299
resting,46.412689,193.412689
resting,38.753673,185.753673
resting,29.576364,176.576364
resting,56.270303,203.270303
resting,66.083927,213.083927
resting,82.414113,229.414113
resting,45.472746,192.472746
resting,47.383641,194.383641
resting,43.046819,190.046819
resting,51.801837,198.801837
resting,36.983236,183.983236
resting,19.769586,166.769586
resting,45.354343,192.354343
resting,38.874889,185.874889
resting,37.858834,184.858834
resting,55.342938,202.342938
resting,38.185856,185.185856
resting,35.347802,182.347802
resting,37.236797,184.236797
resting,64.836418,211.836418
resting,23.569163,170.569163
resting,55.330793,202.330793
resting,35.951115,182.951115
resting,44.644881,191.644881
resting,28.197789,175.197789
resting,48.007207,195.007207
resting,29.892818,176.892818
resting,63.556494,210.556494
resting,61.860348,208.860348
resting,37.286399,184.286399
resting,54.532424,201.532424
resting,77.066004,224.066004
resting,53.578124,200.578124
resting,53.361287,200.361287
resting,62.942820,209.942820
resting,46.380093,193.380093
resting,44.742629,191.742629
resting,48.795258,195.795258
resting,82.450804,229.450804
resting,70.041329,217.041329
resting,55.558090,202.558090
resting,60.636792,207.636792
resting,33.871892,180.871892
resting,77.903064,224.903064
resting,47.638279,194.638279
resting,24.907123,171.907123
resting,40.566988,187.566988
resting,53.637677,200.637677
resting,55.001838,202.001838
resting,58.905078,205.905078
resting,42.274832,189.274832
resting,41.907562,188.907562
resting,69.220864,216.220864
resting,43.851217,190.851217
resting,53.540477,200.540477
resting,37.407876,184.407876
resting,79.362563,226.362563
resting,68.267599,215.267599
resting,39.767991,186.767991
resting,62.782441,209.782441
resting,48.244628,195.244628
resting,42.445398,189.445398
resting,47.835395,194.835395
resting,54.433733,201.433733
resting,46.271279,193.271279
resting,50.073303,197.073303
resting,60.725403,207.725403
resting,65.803641,212.803641
resting,53.778464,200.778464
resting,60.927061,207.927061
resting,47.188201,194.188201
resting,58.905078,205.905078
resting,41.374920,188.374920
resting,56.612663,203.612663
resting,68.525550,215.525550
resting,29.570683,176.570683
resting,42.445398,189.445398
resting,28.030444,175.030444
resting,55.403628,202.403628
resting,36.837560,183.837560
resting,55.245698,202.245698
resting,51.645906,198.645906
resting,62.761026,209.761026
resting,47.993205,194.993205
resting,39.978698,186.978698
resting,39.713029,186.713029
resting,55.133045,202.133045
resting,56.282249,203.282249
resting,38.124202,185.124202
resting,59.925999,206.925999
resting,42.047664,189.047664
resting,58.633461,205.633461
resting,22.309265,169.309265
resting,21.921776,168.921776
resting,25.886319,172.886319
resting,56.288215,203.288215
resting,52.536195,199.536195
resting,15.555141,162.555141
resting,25.028259,172.028259
resting,41.492526,188.492526
resting,40.666276,187.666276
resting,38.549353,185.549353
resting,34.064813,181.064813
resting,34.109178,181.109178
resting,43.916307,190.916307
resting,41.456065,188.456065
resting,50.140370,197.140370
resting,61.876646,208.876646
resting,52.347151,199.347151
resting,57.344018,204.344018
resting,49.871557,196.871557
resting,41.577484,188.577484
resting,49.087088,196.087088
resting,38.110978,185.110978
resting,64.349962,211.349962
resting,48.324667,195.324667
resting,55.029326,202.029326
resting,50.130317,197.130317
resting,51.522125,198.522125
resting,72.323970,219.323970
resting,30.422133,177.422133
resting,51.401317,198.401317
resting,48.265521,195.265521
resting,77.780031,224.780031
resting,29.570683,176.570683
resting,40.835333,187.835333
resting,39.103301,186.103301
resting,38.883531,185.883531
resting,37.001405,184.001405
resting,51.371887,198.371887
resting,48.671132,195.671132
resting,35.080589,182.080589
resting,42.111551,189.111551
resting,65.120866,212.120866
resting,62.401239,209.401239
resting,44.667459,191.667459
resting,36.978694,183.978694
resting,45.844438,192.844438
resting,42.713742,189.713742
resting,40.864125,187.864125
resting,41.500625,188.500625
resting,25.148814,172.148814
resting,44.742629,191.742629
resting,52.154202,199.154202
resting,45.946950,192.946950
resting,53.184658,200.184658
resting,63.169326,210.169326
resting,66.729157,213.729157
resting,53.039130,200.039130
resting,36.286069,183.286069
resting,59.690002,206.690002
resting,67.015605,214.015605
resting,50.842553,197.842553
resting,42.051657,189.051657
resting,74.365218,221.365218
resting,75.270292,222.270292
resting,60.320062,207.320062
resting,54.288457,201.288457
resting,58.527331,205.527331
resting,32.613286,179.613286
resting,52.073596,199.073596
resting,47.694683,194.694683
resting,53.181500,200.181500
resting,76.455277,223.455277
resting,41.322094,188.322094
resting,28.996886,175.996886
resting,52.526598,199.526598
resting,39.445568,186.445568
resting,22.645659,169.645659
resting,41.553225,188.553225
resting,32.654477,179.654477
resting,57.109123,204.109123
resting,48.712543,195.712543
resting,27.807760,174.807760
resting,34.617714,181.617714
resting,39.632556,186.632556
resting,16.801473,163.801473
resting,20.723979,167.723979
resting,38.892174,185.892174
resting,25.775733,172.775733
resting,33.707790,180.707790
resting,39.017264,186.017264
resting,41.350545,188.350545
resting,24.485283,171.485283
resting,28.600130,175.600130
resting,39.343198,186.343198
resting,30.422133,177.422133
resting,12.500695,159.500695
resting,42.556096,189.556096
resting,37.996171,184.996171
resting,27.103963,174.103963
resting,41.492526,188.492526
resting,50.783031,197.783031
resting,67.532626,214.532626
resting,70.019737,217.019737
resting,27.196796,174.196796
resting,37.894322,184.894322
resting,63.086809,210.086809
resting,47.454512,194.454512
resting,57.285385,204.285385
resting,47.539416,194.539416
resting,19.147853,166.147853
resting,42.917815,189.917815
resting,39.598624,186.598624
resting,33.205561,180.205561
resting,40.946279,187.946279
resting,37.756614,184.756614
resting,47.975695,194.975695
resting,49.955714,196.955714
resting,64.284651,211.284651
resting,39.539172,186.539172
resting,42.737338,189.737338
resting,52.596929,199.596929
resting,37.881019,184.881019
resting,62.916120,209.916120
resting,42.713742,189.713742
resting,48.705643,195.705643
resting,50.140370,197.140370
resting,68.427399,215.427399
resting,63.254385,210.254385
resting,52.994756,199.994756
resting,45.269053,192.269053
resting,21.574095,168.574095
resting,45.205909,192.205909
resting,38.684240,185.684240
resting,63.030852,210.030852
resting,57.929996,204.929996
resting,46.809229,193.809229
resting,47.747500,194.747500
resting,33.682857,180.682857
resting,18.667969,165.667969
resting,57.346951,204.346951
resting,40.284344,187.284344
resting,64.234969,211.234969
resting,11.866284,158.866284
resting,47.525276,194.525276
resting,55.666860,202.666860
resting,65.332108,212.332108
resting,65.732102,212.732102
resting,64.766405,211.766405
resting,34.246833,181.246833
resting,28.991090,175.991090
resting,35.894985,182.894985
resting,74.970559,221.970559
resting,54.910113,201.910113
resting,66.547610,213.547610
resting,55.145234,202.145234
resting,56.769752,203.769752
resting,50.140370,197.140370
resting,61.355781,208.355781
resting,40.715829,187.715829
resting,58.173131,205.173131
resting,48.753918,195.753918
resting,49.482576,196.482576
resting,55.403628,202.403628
resting,46.945438,193.945438
resting,28.979496,175.979496
resting,68.931391,215.931391
resting,38.216648,185.216648
resting,61.952634,208.952634
resting,47.571216,194.571216
resting,39.683396,186.683396
resting,72.673942,219.673942
resting,63.421518,210.421518
resting,52.994756,199.994756
resting,45.605576,192.605576
resting,53.408500,200.408500
resting,52.449769,199.449769
resting,8.519902,155.519902
resting,49.847966,196.847966
resting,63.397671,210.397671
resting,44.004220,191.004220
resting,78.316101,225.316101
resting,47.891564,194.891564
resting,58.170242,205.170242
resting,38.234228,185.234228
resting,44.490304,191.490304
resting,66.937834,213.937834
resting,44.278296,191.278296
resting,22.248927,169.248927
resting,52.679923,199.679923
resting,56.246411,203.246411
resting,55.315605,202.315605
resting,51.792107,198.792107
resting,55.038485,202.038485
resting,46.191319,193.191319
resting,25.853842,172.853842
resting,54.486188,201.486188
resting,48.864082,195.864082
resting,52.073596,199.073596
resting,40.806518,187.806518
resting,45.741696,192.741696
resting,38.597270,185.597270
resting,56.615631,203.615631
resting,49.411214,196.411214
resting,66.603134,213.603134
resting,59.903566,206.903566
resting,53.392768,200.392768
resting,64.085691,211.085691
resting,58.317376,205.317376
resting,33.672879,180.672879
resting,34.666219,181.666219
resting,30.339172,177.339172
resting,45.870086,192.870086
resting,44.130053,191.130053
resting,54.781441,201.781441
resting,51.882867,198.882867
resting,70.928146,217.928146
resting,53.439955,200.439955
resting,81.943845,228.943845
resting,57.732420,204.732420
resting,48.771150,195.771150
resting,52.526598,199.526598
resting,69.300921,216.300921
resting,52.241119,199.241119
resting,54.263690,201.263690
resting,71.616556,218.616556
resting,58.372095,205.372095
resting,65.270353,212.270353
resting,72.925525,219.925525
resting,43.447013,190.447013
resting,46.122150,193.122150
resting,42.949124,189.949124
resting,59.796879,206.796879
resting,49.682517,196.682517
resting,59.382374,206.382374
resting,38.536275,185.536275
resting,77.344588,224.344588
resting,81.361468,228.361468
resting,59.110106,206.110106
resting,55.512703,202.512703
resting,59.314422,206.314422
resting,38.536275,185.536275
resting,33.782481,180.782481
resting,50.461059,197.461059
resting,59.588579,206.588579
resting,58.181795,205.181795
resting,47.571216,194.571216
resting,54.235817,201.235817
resting,51.060208,198.060208
resting,96.257368,243.257368
resting,73.309305,220.309305
resting,56.279259,203.279259
resting,30.947825,177.947825
resting,41.678395,188.678395
resting,53.424228,200.424228
resting,58.930744,205.930744
resting,42.239043,189.239043
resting,71.473292,218.473292
resting,52.928131,199.928131
resting,49.847966,196.847966
resting,88.969276,235.969276
resting,62.567966,209.567966
resting,34.227202,181.227202
resting,64.836418,211.836418
resting,71.162289,218.162289
resting,56.825962,203.825962
resting,54.461508,201.461508
resting,44.274502,191.274502
resting,68.299589,215.299589
resting,21.852683,168.852683
resting,35.974476,182.974476
resting,30.261536,177.261536
resting,53.719065,200.719065
resting,72.620745,219.620745
resting,65.301237,212.301237
resting,46.136724,193.136724
resting,49.397609,196.397609
resting,35.513788,182.513788
resting,44.221339,191.221339
resting,37.196165,184.196165
resting,42.366150,189.366150
resting,38.840294,185.840294
resting,70.868894,217.868894
resting,58.377849,205.377849
resting,86.739191,233.739191
resting,67.510229,214.510229
resting,62.285344,209.285344
resting,70.414579,217.414579
resting,70.569519,217.569519
resting,74.557027,221.557027
resting,43.357968,190.357968
resting,58.184683,205.184683
resting,53.323490,200.323490
resting,76.998388,223.998388
resting,40.979096,187.979096
resting,53.762838,200.762838
resting,77.989291,224.989291
resting,46.394582,193.394582
resting,36.613372,183.613372
resting,56.873255,203.873255
resting,51.697936,198.697936
resting,53.035959,200.035959
resting,47.835395,194.835395
resting,45.682882,192.682882
resting,31.288010,178.288010
resting,49.193090,196.193090
resting,60.761360,207.761360
resting,53.750335,200.750335
resting,59.144206,206.144206
resting,34.811327,181.811327
resting,63.296875,210.296875
resting,74.423944,221.423944
resting,47.159705,194.159705
resting,33.627939,180.627939
resting,52.730936,199.730936
resting,38.251805,185.251805
resting,56.341926,203.341926
resting,48.366375,195.366375
resting,36.778214,183.778214
resting,30.947825,177.947825
resting,49.384000,196.384000
resting,35.820007,182.820007
resting,49.743357,196.743357
resting,52.497801,199.497801
resting,58.207783,205.207783
resting,58.847998,205.847998
resting,58.687883,205.687883
resting,68.577027,215.577027
resting,84.442278,231.442278
resting,73.157872,220.157872
resting,65.622089,212.622089
resting,56.947067,203.947067
resting,54.012288,201.012288
resting,66.731678,213.731678
resting,66.711528,213.711528
resting,49.979256,196.979256
resting,48.147008,195.147008
resting,68.833820,215.833820
resting,43.601435,190.601435
resting,66.486982,213.486982
resting,54.615555,201.615555
resting,45.476439,192.476439
resting,47.273583,194.273583
resting,57.589630,204.589630
resting,62.061028,209.061028
resting,50.501002,197.501002
resting,47.500522,194.500522
resting,54.263690,201.263690
resting,60.336771,207.336771
resting,62.266459,209.266459
resting,23.461980,170.461980
resting,66.221088,213.221088
resting,67.651949,214.651949
resting,51.710935,198.710935
resting,50.865679,197.865679
resting,68.486307,215.486307
resting,41.879486,188.879486
resting,46.020032,193.020032
resting,64.545508,211.545508
resting,65.416924,212.416924
resting,57.123829,204.123829
resting,47.131191,194.131191
resting,54.285361,201.285361
resting,54.412123,201.412123
resting,65.864897,212.864897
resting,52.128421,199.128421
resting,70.519501,217.519501
resting,33.667888,180.667888
resting,74.170641,221.170641
resting,39.193433,186.193433
resting,61.487094,208.487094
resting,52.015480,199.015480
resting,64.789753,211.789753
resting,56.183638,203.183638
resting,52.861422,199.861422
resting,62.889406,209.889406
resting,42.382010,189.382010
resting,63.113439,210.113439
resting,53.815942,200.815942
resting,39.090408,186.090408
resting,49.148667,196.148667
resting,53.348691,200.348691
resting,50.842553,197.842553
resting,43.535871,190.535871
resting,64.284651,211.284651
resting,56.577038,203.577038
resting,45.457960,192.457960
resting,47.113363,194.113363
resting,45.605576,192.605576
resting,60.968414,207.968414
resting,45.587150,192.587150
resting,42.484968,189.484968
resting,55.669876,202.669876
resting,47.113363,194.113363
resting,42.698006,189.698006
resting,45.101712,192.101712
resting,34.501025,181.501025
resting,33.852045,180.852045
resting,55.718151,202.718151
resting,50.977873,197.977873
resting,56.766794,203.766794
resting,68.302048,215.302048
resting,58.045900,205.045900
resting,59.405006,206.405006
resting,50.898705,197.898705
resting,40.475759,187.475759
resting,20.520278,167.520278
resting,61.355781,208.355781
resting,51.766145,198.766145
resting,59.203839,206.203839
resting,30.422133,177.422133
resting,44.881368,191.881368
resting,41.138702,188.138702
resting,51.756406,198.756406
resting,57.522483,204.522483
resting,47.835395,194.835395
resting,36.207261,183.207261
resting,22.999059,169.999059
resting,13.193882,160.193882
resting,55.660823,202.660823
resting,87.098757,234.098757
resting,62.830596,209.830596
resting,79.605667,226.605667
resting,64.864918,211.864918
resting,62.868026,209.868026
resting,69.300921,216.300921
resting,60.918786,207.918786
resting,66.524881,213.524881
resting,65.596481,212.596481
resting,76.825793,223.825793
resting,74.901050,221.901050
resting,66.504673,213.504673
resting,27.928350,174.928350
resting,39.274808,186.274808
resting,45.038333,192.038333
resting,33.452597,180.452597
resting,40.305193,187.305193
resting,56.861433,203.861433
resting,43.152087,190.152087
resting,52.221818,199.221818
resting,54.643237,201.643237
resting,36.267542,183.267542
resting,83.191332,230.191332
resting,69.779349,216.779349
resting,76.285857,223.285857
resting,42.445398,189.445398
resting,75.381827,222.381827
resting,55.166561,202.166561
resting,52.395280,199.395280
resting,45.450570,192.450570
resting,37.546867,184.546867
resting,55.370258,202.370258
resting,37.434820,184.434820
resting,32.422094,179.422094
resting,58.441139,205.441139
resting,52.635253,199.635253
resting,50.967983,197.967983
resting,66.274356,213.274356
resting,37.452767,184.452767
resting,34.907731,181.907731
resting,26.163945,173.163945
resting,50.610683,197.610683
resting,62.795820,209.795820
resting,41.403341,188.403341
resting,70.621885,217.621885
resting,59.260574,206.260574
resting,55.856700,202.856700
resting,62.578704,209.578704
resting,53.235184,200.235184
resting,67.253379,214.253379
resting,62.592132,209.592132
resting,59.934411,206.934411
resting,58.808011,205.808011
resting,35.499590,182.499590
resting,41.069206,188.069206
resting,51.989634,198.989634
resting,50.829333,197.829333
resting,53.653338,200.653338
resting,84.650955,231.650955
resting,48.202815,195.202815
resting,47.270028,194.270028
resting,45.383975,192.383975
resting,48.702194,195.702194
resting,44.429835,191.429835
resting,67.053203,214.053203
resting,51.792107,198.792107
resting,57.883565,204.883565
resting,51.244165,198.244165
resting,43.954551,190.954551
resting,64.540298,211.540298
resting,80.699975,227.699975
resting,66.678777,213.678777
resting,62.774413,209.774413
resting,65.839377,212.839377
resting,58.112441,205.112441
resting,56.458117,203.458117
resting,48.446211,195.446211
resting,58.277022,205.277022
resting,52.392073,199.392073
resting,37.578180,184.578180
resting,46.730193,193.730193
resting,36.160824,183.160824
resting,54.590937,201.590937
resting,72.361135,219.361135
resting,53.740954,200.740954
resting,50.059875,197.059875
resting,57.668351,204.668351
resting,59.768772,206.768772
resting,58.679294,205.679294
resting,44.011858,191.011858
resting,45.472746,192.472746
resting,40.938075,187.938075
resting,67.808246,214.808246
resting,37.898759,184.898759
resting,52.574563,199.574563
resting,54.415210,201.415210
resting,49.281820,196.281820
resting,57.941597,204.941597
resting,51.736923,198.736923
resting,58.262604,205.262604
resting,73.932389,220.932389
resting,48.784927,195.784927
resting,47.975695,194.975695
resting,30.680628,177.680628
resting,26.060986,173.060986
resting,63.949208,210.949208
resting,48.877837,195.877837
resting,47.454512,194.454512
resting,55.606457,202.606457
resting,60.982195,207.982195
resting,52.060686,199.060686
resting,58.710784,205.710784
resting,66.038143,213.038143
resting,54.949879,201.949879
resting,58.279906,205.279906
resting,65.391237,212.391237
resting,68.469128,215.469128
resting,54.998786,201.998786
resting,51.675177,198.675177
resting,46.060178,193.060178
resting,96.942700,243.942700
resting,56.719412,203.719412
resting,47.316219,194.316219
resting,41.919588,188.919588
resting,54.415210,201.415210
resting,55.621561,202.621561
resting,52.318257,199.318257
resting,26.060986,173.060986
resting,26.144670,173.144670
resting,80.221746,227.221746
resting,81.452285,228.452285
resting,72.639254,219.639254
resting,82.148638,229.148638
resting,42.524499,189.524499
resting,53.978056,200.978056
resting,48.286401,195.286401
resting,32.427278,179.427278
resting,50.180569,197.180569
resting,74.231782,221.231782
resting,33.311658,180.311658
resting,38.185856,185.185856
resting,51.788860,198.788860
resting,12.173824,159.173824
resting,52.494599,199.494599
resting,50.935007,197.935007
resting,24.574334,171.574334
resting,48.202815,195.202815
resting,58.747980,205.747980
resting,35.027861,182.027861
resting,56.174669,203.174669
resting,45.690237,192.690237
resting,43.663053,190.663053
resting,76.622123,223.622123
resting,48.463552,195.463552
resting,60.606301,207.606301
resting,69.579195,216.579195
resting,63.177304,210.177304
resting,63.272978,210.272978
resting,61.944496,208.944496
resting,58.441139,205.441139
resting,76.913232,223.913232
resting,85.423549,232.423549
resting,81.872036,228.872036
resting,48.812476,195.812476
resting,60.869118,207.869118
resting,51.840749,198.840749
resting,55.730212,202.730212
resting,87.721585,234.721585
resting,64.672942,211.672942
resting,41.387104,188.387104
resting,62.042072,209.042072
resting,58.850855,205.850855
resting,50.829333,197.829333
resting,46.271279,193.271279
resting,42.477056,189.477056
resting,50.421081,197.421081
resting,47.610057,194.610057
resting,67.460433,214.460433
resting,45.979851,192.979851
resting,61.051041,208.051041
resting,46.165848,193.165848
resting,75.961382,222.961382
resting,55.621561,202.621561
resting,48.279444,195.279444
resting,69.612998,216.612998
resting,47.422632,194.422632
resting,55.829619,202.829619
resting,72.860983,219.860983
resting,52.318257,199.318257
resting,62.677974,209.677974
resting,59.257739,206.257739
resting,48.960273,195.960273
resting,89.261526,236.261526
resting,50.700244,197.700244
resting,66.449065,213.449065
resting,77.935413,224.935413
resting,51.684933,198.684933
resting,83.682706,230.682706
resting,44.701302,191.701302
resting,54.068259,201.068259
resting,46.596961,193.596961
resting,55.763365,202.763365
resting,61.268081,208.268081
resting,50.022941,197.022941
resting,54.300837,201.300837
resting,37.078525,184.078525
resting,51.234325,198.234325
resting,34.344823,181.344823
resting,55.105610,202.105610
resting,37.160004,184.160004
resting,61.366736,208.366736
resting,39.411473,186.411473
resting,63.699098,210.699098
resting,64.349962,211.349962
resting,44.304855,191.304855
resting,55.955881,202.955881
resting,66.774469,213.774469
resting,27.595461,174.595461
resting,87.098757,234.098757
resting,61.001479,208.001479
resting,57.624632,204.624632
resting,68.938707,215.938707
resting,80.932836,227.932836
resting,54.226520,201.226520
resting,66.605659,213.605659
resting,45.417284,192.417284
resting,54.242009,201.242009
resting,67.150863,214.150863
resting,44.304855,191.304855
resting,48.877837,195.877837
resting,45.030872,192.030872
resting,67.612197,214.612197
resting,52.883668,199.883668
resting,26.272894,173.272894
resting,58.103768,205.103768
resting,43.319198,190.319198
resting,56.243421,203.243421
resting,51.293325,198.293325
resting,38.905132,185.905132
resting,48.202815,195.202815
resting,48.209785,195.209785
resting,51.293325,198.293325
resting,73.185426,220.185426
resting,51.007528,198.007528
resting,76.029927,223.029927
resting,53.301424,200.301424
resting,64.652151,211.652151
resting,69.675727,216.675727
resting,69.897243,216.897243
resting,84.472115,231.472115
resting,37.627331,184.627331
resting,36.132934,183.132934
resting,58.196235,205.196235
resting,52.880488,199.880488
resting,35.309753,182.309753
resting,45.539207,192.539207
resting,47.454512,194.454512
resting,54.235817,201.235817
resting,45.372865,192.372865
resting,49.699426,196.699426
resting,29.250744,176.250744
resting,65.499069,212.499069
resting,54.458426,201.458426
resting,82.962779,229.962779
resting,53.574988,200.574988
resting,59.447416,206.447416
resting,50.739997,197.739997
resting,20.981831,167.981831
resting,44.892597,191.892597
resting,39.492397,186.492397
resting,65.355248,212.355248
resting,57.566282,204.566282
resting,74.694381,221.694381
resting,28.173944,175.173944
resting,16.457930,163.457930
resting,55.642707,202.642707
resting,63.604065,210.604065
resting,57.575039,204.575039
resting,55.991905,202.991905
resting,61.309209,208.309209
resting,46.074769,193.074769
resting,62.774413,209.774413
resting,38.753673,185.753673
resting,55.270024,202.270024
resting,52.015480,199.015480
resting,78.927333,225.927333
resting,48.209785,195.209785
resting,53.868994,200.868994
resting,43.878028,190.878028
resting,50.126965,197.126965
resting,79.664747,226.664747
resting,49.097358,196.097358
resting,66.061039,213.061039
resting,64.485601,211.485601
resting,63.474486,210.474486
resting,45.972540,192.972540
resting,54.827429,201.827429
resting,51.479711,198.479711
resting,60.088409,207.088409
resting,44.667459,191.667459
resting,60.439725,207.439725
resting,72.056297,219.056297
resting,44.194732,191.194732
resting,52.526598,199.526598
resting,47.113363,194.113363
resting,52.909082,199.909082
resting,53.197294,200.197294
resting,55.291302,202.291302
resting,41.819261,188.819261
resting,41.891521,188.891521
resting,50.620638,197.620638
resting,74.523219,221.523219
resting,32.639037,179.639037
resting,49.424814,196.424814
resting,24.669875,171.669875
resting,76.248404,223.248404
resting,65.283223,212.283223
resting,65.987236,212.987236
resting,49.063121,196.063121
resting,55.823600,202.823600
resting,35.862201,182.862201
resting,82.534325,229.534325
resting,48.435804,195.435804
resting,43.183223,190.183223
resting,64.753433,211.753433
resting,42.003683,189.003683
resting,71.145761,218.145761
resting,57.787692,204.787692
resting,68.586824,215.586824
resting,46.162208,193.162208
resting,6.376765,153.376765
resting,44.881368,191.881368
resting,49.448604,196.448604
resting,83.821140,230.821140
resting,27.221497,174.221497
resting,48.206300,195.206300
resting,61.538996,208.538996
resting,45.921342,192.921342
resting,45.150120,192.150120
resting,50.300971,197.300971
resting,59.376713,206.376713
resting,60.370181,207.370181
resting,59.990457,206.990457
resting,57.776060,204.776060
resting,50.673721,197.673721
resting,45.302445,192.302445
resting,33.149851,180.149851
resting,86.391736,233.391736
resting,33.687846,180.687846
resting,40.221731,187.221731
resting,45.483829,192.483829
resting,85.698488,232.698488
resting,21.109574,168.109574
resting,48.674587,195.674587
resting,48.133045,195.133045
resting,66.411122,213.411122
resting,69.346976,216.346976
resting,74.041403,221.041403
resting,35.890303,182.890303
resting,46.984796,193.984796
resting,42.318529,189.318529
resting,66.327575,213.327575
resting,56.353854,203.353854
resting,51.375156,198.375156
resting,74.143454,221.143454
resting,51.244165,198.244165
resting,58.019841,205.019841
resting,34.641973,181.641973
resting,51.492762,198.492762
resting,52.047776,199.047776
resting,56.526525,203.526525
resting,68.186325,215.186325
resting,45.649768,192.649768
resting,35.815317,182.815317
resting,60.275476,207.275476
resting,18.784617,165.784617
resting,73.421529,220.421529
resting,81.460538,228.460538
resting,56.769752,203.769752
resting,50.779722,197.779722
resting,37.380919,184.380919
resting,52.247549,199.247549
resting,65.732102,212.732102
resting,63.102789,210.102789
resting,76.071899,223.071899
resting,55.467281,202.467281
resting,38.286930,185.286930
resting,62.785117,209.785117
resting,71.162289,218.162289
resting,62.096216,209.096216
resting,51.293325,198.293325
resting,70.252125,217.252125
resting,32.639037,179.639037
resting,68.733661,215.733661
resting,36.741647,183.741647
resting,44.497853,191.497853
resting,53.715938,200.715938
resting,64.046350,211.046350
resting,53.890825,200.890825
resting,57.020786,204.020786
resting,42.167376,189.167376
resting,58.664973,205.664973
resting,15.705643,162.705643
resting,33.251072,180.251072
resting,57.358667,204.358667
resting,56.651235,203.651235
resting,54.245109,201.245109
resting,44.926273,191.926273
resting,85.823883,232.823883
resting,49.780500,196.780500
resting,50.474376,197.474376
resting,30.636785,177.636785
resting,55.636665,202.636665
resting,62.484658,209.484658
resting,47.610057,194.610057
resting,52.141314,199.141314
resting,55.802525,202.802525
resting,48.147008,195.147008
resting,62.881388,209.881388
resting,80.186125,227.186125
resting,50.367734,197.367734
resting,70.175544,217.175544
resting,59.526509,206.526509
resting,72.604544,219.604544
resting,30.746280,177.746280
resting,57.895179,204.895179
resting,59.382374,206.382374
resting,42.453314,189.453314
resting,40.475759,187.475759
resting,30.532400,177.532400
resting,50.314328,197.314328
resting,38.827313,185.827313
resting,38.649472,185.649472
resting,37.146439,184.146439
resting,73.061340,220.061340
resting,60.091204,207.091204
resting,43.589874,190.589874
resting,75.133999,222.133999
resting,58.144241,205.144241
resting,47.024120,194.024120
resting,55.618541,202.618541
resting,19.174162,166.174162
resting,35.480652,182.480652
resting,78.511103,225.511103
resting,74.159315,221.159315
resting,55.297379,202.297379
resting,44.795176,191.795176
resting,62.731570,209.731570
resting,45.502294,192.502294
resting,39.154831,186.154831
resting,52.401693,199.401693
resting,35.862201,182.862201
resting,40.719955,187.719955
resting,53.288815,200.288815
resting,46.336599,193.336599
resting,45.723324,192.723324
resting,66.461706,213.461706
resting,48.908765,195.908765
resting,52.997927,199.997927
resting,54.535506,201.535506
resting,54.245109,201.245109
resting,68.753214,215.753214
resting,47.429722,194.429722
resting,43.647657,190.647657
resting,39.291916,186.291916
resting,59.149889,206.149889
resting,41.179524,188.179524
resting,55.826611,202.826611
resting,56.341926,203.341926
resting,56.781592,203.781592
resting,42.890403,189.890403
resting,42.953038,189.953038
resting,65.714208,212.714208
resting,47.443888,194.443888
resting,55.464251,202.464251
resting,62.231364,209.231364
resting,46.282172,193.282172
resting,85.210847,232.210847
resting,44.787671,191.787671
resting,48.743578,195.743578
resting,65.470843,212.470843
resting,80.847670,227.847670
resting,68.877743,215.877743
resting,62.055615,209.055615
resting,30.822695,177.822695
resting,28.429239,175.429239
resting,58.699334,205.699334
resting,48.602039,195.602039
resting,40.970896,187.970896
resting,65.187920,212.187920
resting,57.604216,204.604216
resting,54.655537,201.655537
resting,20.306263,167.306263
resting,65.637454,212.637454
resting,61.998724,208.998724
resting,66.314908,213.314908
resting,34.680757,181.680757
resting,44.641117,191.641117
resting,63.980729,210.980729
resting,68.023491,215.023491
resting,75.755385,222.755385
resting,33.129571,180.129571
resting,61.648115,208.648115
resting,36.410883,183.410883
resting,49.384000,196.384000
resting,44.335182,191.335182
resting,35.281188,182.281188
resting,54.439907,201.439907
resting,45.387677,192.387677
resting,41.682424,188.682424
resting,44.304855,191.304855
resting,44.426049,191.426049
resting,71.466238,218.466238
resting,85.510059,232.510059
resting,47.287798,194.287798
resting,52.382449,199.382449
resting,40.346865,187.346865
resting,58.905078,205.905078
resting,44.407137,191.407137
resting,49.107623,196.107623
resting,53.800330,200.800330
resting,63.751836,210.751836
resting,85.510059,232.510059
resting,65.524717,212.524717
resting,59.021915,206.021915
resting,48.743578,195.743578
resting,40.719955,187.719955
resting,59.732214,206.732214
resting,60.269898,207.269898
resting,66.144922,213.144922
resting,43.832053,190.832053
resting,37.805535,184.805535
resting,38.510101,185.510101
resting,55.763365,202.763365
resting,68.953328,215.953328
resting,56.276274,203.276274
resting,50.457729,197.457729
resting,61.276312,208.276312
resting,66.304771,213.304771
resting,71.496799,218.496799
resting,60.052044,207.052044
resting,74.170641,221.170641
resting,58.593324,205.593324
resting,53.737827,200.737827
resting,43.743792,190.743792
resting,54.238913,201.238913
resting,51.749913,198.749913
resting,51.863433,198.863433
resting,40.330200,187.330200
resting,46.009077,193.009077
resting,33.457619,180.457619
resting,65.867444,212.867444
resting,72.437725,219.437725
resting,51.714186,198.714186
resting,57.659612,204.659612
resting,82.442658,229.442658
resting,56.905745,203.905745
resting,86.313903,233.313903
resting,43.416062,190.416062
resting,37.484160,184.484160
resting,13.078760,160.078760
resting,38.566783,185.566783
resting,79.599343,226.599343
resting,75.615519,222.615519
resting,48.546692,195.546692
resting,30.833595,177.833595
resting,64.952932,211.952932
resting,47.712295,194.712295
resting,59.314422,206.314422
resting,45.502294,192.502294
resting,72.870204,219.870204
resting,60.990457,207.990457
resting,56.192612,203.192612
resting,50.902004,197.902004
resting,37.654116,184.654116
resting,49.035717,196.035717
resting,91.297697,238.297697
resting,47.765090,194.765090
resting,51.610104,198.610104
resting,57.973485,204.973485
resting,70.519501,217.519501
resting,38.141827,185.141827
resting,81.332551,228.332551
resting,69.072629,216.072629
resting,59.121473,206.121473
resting,50.570824,197.570824
resting,44.486526,191.486526
resting,39.300469,186.300469
resting,46.470579,193.470579
resting,21.299755,168.299755
resting,50.686985,197.686985
resting,62.204358,209.204358
resting,54.344140,201.344140
resting,45.741696,192.741696
resting,54.495436,201.495436
resting,57.167938,204.167938
resting,64.566330,211.566330
resting,79.173904,226.173904
resting,33.377168,180.377168
resting,64.724884,211.724884
resting,51.944366,198.944366
resting,56.446211,203.446211
resting,39.223433,186.223433
resting,64.805308,211.805308
resting,49.885029,196.885029
resting,59.056068,206.056068
resting,63.537984,210.537984
resting,38.317638,185.317638
resting,58.173131,205.173131
resting,54.876443,201.876443
resting,44.663695,191.663695
resting,56.309109,203.309109
resting,54.541667,201.541667
resting,84.243058,231.243058
resting,48.206300,195.206300
resting,76.919786,223.919786
resting,63.604065,210.604065
resting,66.335174,213.335174
resting,56.648271,203.648271
resting,51.723929,198.723929
resting,45.804102,192.804102
resting,52.163866,199.163866
resting,60.450844,207.450844
resting,67.587341,214.587341
resting,47.821343,194.821343
resting,32.287068,179.287068
resting,59.249230,206.249230
resting,49.220409,196.220409
resting,51.756406,198.756406
resting,49.591120,196.591120
resting,53.974947,200.974947
resting,59.628039,206.628039
resting,66.980492,213.980492
resting,55.023218,202.023218
resting,23.782076,170.782076
resting,51.707684,198.707684
resting,31.651091,178.651091
resting,55.342938,202.342938
resting,67.564961,214.564961
resting,50.126965,197.126965
resting,44.644881,191.644881
resting,48.943108,195.943108
resting,71.906900,218.906900
resting,56.315079,203.315079
resting,71.785286,218.785286
resting,56.404517,203.404517
resting,57.987979,204.987979
resting,40.674537,187.674537
resting,68.914328,215.914328
resting,33.747647,180.747647
resting,34.325247,181.325247
resting,26.502135,173.502135
resting,36.928676,183.928676
resting,37.340441,184.340441
resting,25.749645,172.749645
resting,34.835453,181.835453
resting,54.630937,201.630937
resting,40.872347,187.872347
resting,41.528957,188.528957
resting,46.470579,193.470579
resting,48.342049,195.342049
resting,50.210697,197.210697
resting,75.359536,222.359536
resting,66.993035,213.993035
resting,72.372745,219.372745
resting,58.210667,205.210667
resting,61.846765,208.846765
resting,47.027689,194.027689
resting,46.984796,193.984796
resting,63.762375,210.762375
resting,98.146791,245.146791
resting,43.586017,190.586017
resting,66.259141,213.259141
resting,47.277139,194.277139
resting,45.446872,192.446872
resting,60.347912,207.347912
resting,47.627700,194.627700
resting,56.955917,203.955917
resting,49.220409,196.220409
resting,33.871892,180.871892
resting,36.304587,183.304587
resting,42.560046,189.560046
resting,63.429466,210.429466
resting,41.823277,188.823277
resting,50.700244,197.700244
resting,30.150279,177.150279
resting,50.859076,197.859076
resting,56.541385,203.541385
resting,47.316219,194.316219
resting,54.124168,201.124168
resting,59.667481,206.667481
resting,57.123829,204.123829
resting,59.900758,206.900758
resting,70.115659,217.115659
resting,55.946872,202.946872
resting,60.147104,207.147104
resting,56.156716,203.156716
resting,57.542925,204.542925
resting,55.973900,202.973900
resting,37.903190,184.903190
resting,54.108644,201.108644
resting,47.680588,194.680588
resting,19.590286,166.590286
resting,44.967391,191.967391
resting,53.402207,200.402207
resting,64.898585,211.898585
resting,58.922190,205.922190
resting,45.738021,192.738021
resting,50.902004,197.902004
resting,55.898800,202.898800
resting,65.573421,212.573421
resting,74.215940,221.215940
resting,60.882917,207.882917
resting,61.257113,208.257113
resting,61.555373,208.555373
resting,52.765973,199.765973
resting,54.955996,201.955996
resting,43.163763,190.163763
resting,55.239612,202.239612
resting,57.706219,204.706219
resting,85.208874,232.208874
resting,52.202508,199.202508
resting,58.412378,205.412378
resting,66.345306,213.345306
resting,49.397609,196.397609
resting,83.849198,230.849198
resting,55.206145,202.206145
resting,50.177221,197.177221
resting,23.838531,170.838531
resting,70.240165,217.240165
resting,52.324679,199.324679
resting,55.440010,202.440010
resting,45.726999,192.726999
resting,56.840747,203.840747
resting,72.056297,219.056297
resting,36.433950,183.433950
resting,56.126787,203.126787
resting,35.820007,182.820007
resting,46.063827,193.063827
resting,57.519559,204.519559
resting,47.472212,194.472212
resting,73.274917,220.274917
resting,50.898705,197.898705
resting,60.517518,207.517518
resting,76.129307,223.129307
resting,79.411241,226.411241
resting,56.642336,203.642336
resting,46.438023,193.438023
resting,51.544947,198.544947
resting,75.577730,222.577730
resting,62.288042,209.288042
resting,36.796485,183.796485
resting,30.811791,177.811791
resting,60.281048,207.281048
resting,66.849917,213.849917
resting,45.183600,192.183600
resting,66.618269,213.618269
resting,38.688583,185.688583
resting,59.881121,206.881121
resting,44.712576,191.712576
resting,52.609706,199.609706
resting,43.570595,190.570595
resting,38.247413,185.247413
resting,43.566738,190.566738
resting,45.027139,192.027139
resting,54.790640,201.790640
resting,59.087360,206.087360
resting,55.157423,202.157423
resting,61.092310,208.092310
resting,56.695710,203.695710
resting,49.564004,196.564004
resting,70.581425,217.581425
resting,34.869201,181.869201
resting,51.139128,198.139128
resting,43.450878,190.450878
resting,64.805308,211.805308
resting,52.654403,199.654403
resting,63.720199,210.720199
resting,69.480115,216.480115
resting,71.275540,218.275540
resting,62.878716,209.878716
resting,51.375156,198.375156
resting,57.167938,204.167938
resting,37.394400,184.394400
resting,39.068909,186.068909
resting,69.627479,216.627479
resting,52.231468,199.231468
resting,37.938639,184.938639
resting,33.266229,180.266229
resting,19.692943,166.692943
resting,22.496772,169.496772
resting,32.961772,179.961772
resting,58.256837,205.256837
resting,70.072510,217.072510
resting,83.175171,230.175171
resting,60.921546,207.921546
resting,43.855047,190.855047
resting,45.990811,192.990811
resting,69.385733,216.385733
resting,48.272483,195.272483
resting,59.757525,206.757525
resting,60.924301,207.924301
resting,29.502417,176.502417
resting,64.025359,211.025359
resting,69.605758,216.605758
resting,47.786195,194.786195
resting,45.243065,192.243065
resting,42.634994,189.634994
resting,61.909224,208.909224
resting,55.802525,202.802525
resting,66.736711,213.736711
resting,55.330793,202.330793
resting,38.978485,185.978485
resting,66.292100,213.292100
resting,60.384095,207.384095
resting,47.835395,194.835395
resting,45.690237,192.690237
resting,54.192425,201.192425
resting,67.587341,214.587341
resting,56.547330,203.547330
resting,62.225963,209.225963
resting,66.648529,213.648529
resting,38.163848,185.163848
resting,40.334366,187.334366
resting,56.831875,203.831875
resting,39.398682,186.398682
resting,66.593041,213.593041
resting,69.133420,216.133420
resting,52.616093,199.616093
resting,51.099686,198.099686
resting,35.480652,182.480652
resting,45.664487,192.664487
resting,60.102389,207.102389
resting,75.950316,222.950316
resting,50.224081,197.224081
resting,33.807341,180.807341
resting,36.170116,183.170116
resting,68.400380,215.400380
resting,44.429835,191.429835
resting,62.188148,209.188148
resting,58.996290,205.996290
resting,44.836419,191.836419
resting,57.755697,204.755697
resting,69.567121,216.567121
resting,53.759711,200.759711
resting,32.489398,179.489398
resting,56.475968,203.475968
resting,49.090512,196.090512
resting,58.011154,205.011154
resting,52.905902,199.905902
resting,38.150637,185.150637
resting,45.686562,192.686562
resting,44.034759,191.034759
resting,57.866148,204.866148
resting,55.464251,202.464251
resting,66.403533,213.403533
resting,41.843361,188.843361
resting,55.193969,202.193969
resting,55.751313,202.751313
resting,47.113363,194.113363
resting,39.180571,186.180571
resting,58.642058,205.642058
resting,72.694747,219.694747
resting,51.785618,198.785618
resting,47.923134,194.923134
resting,61.473428,208.473428
resting,54.830494,201.830494
resting,64.983971,211.983971
resting,46.643816,193.643816
resting,69.072629,216.072629
resting,18.784617,165.784617
resting,38.636429,185.636429
resting,73.187726,220.187726
resting,68.525550,215.525550
resting,42.953038,189.953038
resting,61.708049,208.708049
resting,81.746756,228.746756
resting,46.249487,193.249487
resting,39.530672,186.530672
resting,82.320279,229.320279
resting,68.723882,215.723882
resting,53.518504,200.518504
resting,91.308736,238.308736
resting,17.010195,164.010195
resting,53.825310,200.825310
resting,55.424853,202.424853
resting,49.438409,196.438409
resting,74.107183,221.107183
resting,53.439955,200.439955
resting,66.385815,213.385815
resting,46.445258,193.445258
resting,47.677063,194.677063
resting,60.561927,207.561927
resting,69.087224,216.087224
resting,70.221024,217.221024
resting,67.430534,214.430534
resting,36.668403,183.668403
resting,56.270303,203.270303
resting,45.682882,192.682882
resting,50.633916,197.633916
resting,74.584068,221.584068
resting,81.976644,228.976644
resting,60.517518,207.517518
resting,43.977484,190.977484
resting,32.172372,179.172372
resting,43.120924,190.120924
resting,77.244588,224.244588
resting,47.134760,194.134760
resting,62.271854,209.271854
resting,49.959080,196.959080
resting,33.022888,180.022888
resting,49.332934,196.332934
resting,43.950730,190.950730
resting,56.814135,203.814135
resting,52.651210,199.651210
resting,50.610683,197.610683
resting,57.297114,204.297114
resting,39.343198,186.343198
resting,56.778633,203.778633
resting,63.129410,210.129410
resting,58.793725,205.793725
resting,41.726745,188.726745
resting,74.340353,221.340353
resting,29.847816,176.847816
resting,31.582002,178.582002
resting,25.228864,172.228864
resting,39.615590,186.615590
resting,58.297204,205.297204
resting,83.070050,230.070050
resting,72.565190,219.565190
resting,36.851242,183.851242
resting,74.197824,221.197824
resting,46.913218,193.913218
resting,69.714303,216.714303
resting,63.725471,210.725471
resting,62.387772,209.387772
resting,16.427274,163.427274
resting,55.345976,202.345976
resting,66.027966,213.027966
resting,58.262604,205.262604
resting,50.779722,197.779722
resting,45.979851,192.979851
resting,73.284086,220.284086
resting,33.230853,180.230853
resting,42.207207,189.207207
resting,77.967743,224.967743
resting,75.167533,222.167533
resting,71.829748,218.829748
resting,70.110869,217.110869
resting,58.745119,205.745119
resting,44.633589,191.633589
resting,64.347353,211.347353
resting,57.229627,204.229627
resting,39.116189,186.116189
resting,36.928676,183.928676
resting,89.180544,236.180544
resting,57.886471,204.886471
resting,81.633620,228.633620
resting,42.465185,189.465185
resting,64.722287,211.722287
resting,57.109123,204.109123
resting,55.919835,202.919835
resting,48.059680,195.059680
resting,30.811791,177.811791
resting,39.543418,186.543418
resting,40.649743,187.649743
resting,33.911556,180.911556
resting,86.657785,233.657785
resting,71.909239,218.909239
resting,55.814568,202.814568
resting,49.001436,196.001436
resting,32.823846,179.823846
resting,44.282091,191.282091
resting,56.111816,203.111816
resting,53.089793,200.089793
resting,62.621654,209.621654
resting,67.986428,214.986428
resting,60.534174,207.534174
resting,59.212353,206.212353
resting,46.640211,193.640211
resting,56.686816,203.686816
resting,55.494538,202.494538
resting,37.214228,184.214228
resting,62.742282,209.742282
resting,44.304855,191.304855
resting,43.326955,190.326955
resting,15.673515,162.673515
resting,48.570912,195.570912
resting,77.864232,224.864232
resting,58.300083,205.300083
resting,86.286641,233.286641
resting,65.979598,212.979598
resting,72.934742,219.934742
resting,50.769793,197.769793
resting,90.993514,237.993514
resting,42.855126,189.855126
resting,46.238585,193.238585
resting,63.904520,210.904520
resting,35.152363,182.152363
resting,77.442288,224.442288
resting,63.158684,210.158684
resting,46.651016,193.651016
resting,72.437725,219.437725
resting,86.230153,233.230153
resting,38.718972,185.718972
resting,22.977130,169.977130
resting,37.308924,184.308924
resting,45.946950,192.946950
resting,59.647764,206.647764
resting,57.810952,204.810952
resting,49.032290,196.032290
resting,54.707774,201.707774
resting,88.397071,235.397071
resting,74.611100,221.611100
resting,42.713742,189.713742
resting,71.969964,218.969964
resting,48.223726,195.223726
resting,42.560046,189.560046
resting,58.103768,205.103768
resting,61.270828,208.270828
resting,43.832053,190.832053
resting,58.253953,205.253953
resting,51.365341,198.365341
resting,65.326964,212.326964
resting,61.911935,208.911935
resting,51.811567,198.811567
resting,41.807205,188.807205
resting,55.312571,202.312571
resting,37.430330,184.430330
resting,41.601725,188.601725
resting,16.488531,163.488531
resting,44.076714,191.076714
resting,51.148987,198.148987
resting,53.912647,200.912647
resting,69.887624,216.887624
resting,63.699098,210.699098
resting,29.842186,176.842186
resting,62.621654,209.621654
resting,58.242414,205.242414
resting,59.019072,206.019072
resting,70.652804,217.652804
resting,60.303344,207.303344
resting,69.283946,216.283946
resting,62.398546,209.398546
resting,69.685373,216.685373
resting,63.326070,210.326070
resting,53.061301,200.061301
resting,57.241369,204.241369
resting,67.714014,214.714014
resting,41.923599,188.923599
resting,38.352702,185.352702
resting,53.417939,200.417939
resting,63.455954,210.455954
resting,53.769087,200.769087
resting,56.855524,203.855524
resting,56.051891,203.051891
resting,54.099325,201.099325
resting,63.320762,210.320762
resting,38.405240,185.405240
resting,34.182990,181.182990
resting,77.433601,224.433601
resting,59.186807,206.186807
resting,41.126446,188.126446
resting,31.352390,178.352390
resting,40.962692,187.962692
resting,66.907701,213.907701
resting,58.716508,205.716508
resting,69.656430,216.656430
resting,44.656172,191.656172
resting,66.027966,213.027966
resting,61.108812,208.108812
resting,44.832668,191.832668
resting,52.985242,199.985242
resting,61.748880,208.748880
resting,70.376388,217.376388
resting,57.895179,204.895179
resting,39.530672,186.530672
resting,58.089305,205.089305
resting,57.918390,204.918390
resting,52.890019,199.890019
resting,27.270834,174.270834
resting,45.972540,192.972540
resting,68.662728,215.662728
resting,51.557986,198.557986
resting,40.154831,187.154831
resting,71.063050,218.063050
resting,60.869118,207.869118
resting,42.366150,189.366150
resting,41.460116,188.460116
resting,61.081306,208.081306
resting,55.169608,202.169608
resting,41.191762,188.191762
resting,73.444412,220.444412
resting,66.119518,213.119518
resting,47.729902,194.729902
resting,67.756186,214.756186
resting,52.641635,199.641635
resting,20.812975,167.812975
resting,58.507229,205.507229
resting,30.150279,177.150279
resting,53.336090,200.336090
resting,31.783534,178.783534
resting,52.740493,199.740493
resting,56.267317,203.267317
resting,74.981766,221.981766
resting,88.916379,235.916379
resting,63.487719,210.487719
resting,15.050040,162.050040
resting,34.178074,181.178074
resting,40.769442,187.769442
resting,41.827297,188.827297
resting,48.185380,195.185380
resting,66.920258,213.920258
resting,60.692188,207.692188
resting,74.034592,221.034592
resting,56.520580,203.520580
resting,48.185380,195.185380
resting,63.347290,210.347290
resting,39.831321,186.831321
resting,74.629109,221.629109
resting,56.102833,203.102833
resting,35.702542,182.702542
resting,35.758972,182.758972
resting,61.470694,208.470694
resting,71.925595,218.925595
resting,44.941231,191.941231
resting,61.429677,208.429677
resting,51.112835,198.112835
resting,33.002530,180.002530
resting,42.083612,189.083612
resting,51.996095,198.996095
resting,40.909331,187.909331
resting,39.691865,186.691865
resting,24.961035,171.961035
resting,57.915489,204.915489
resting,20.723979,167.723979
resting,90.112102,237.112102
resting,68.623564,215.623564
resting,63.609350,210.609350
resting,79.335036,226.335036
resting,47.341071,194.341071
resting,58.045900,205.045900
resting,64.072582,211.072582
resting,73.268035,220.268035
resting,57.580877,204.580877
resting,76.565077,223.565077
resting,54.634011,201.634011
resting,81.102902,228.102902
resting,52.395280,199.395280
resting,68.028431,215.028431
resting,58.853712,205.853712
resting,33.787454,180.787454
resting,72.579082,219.579082
resting,60.670034,207.670034
resting,40.699318,187.699318
resting,31.077858,178.077858
resting,52.526598,199.526598
resting,66.613227,213.613227
resting,38.514466,185.514466
resting,51.947599,198.947599
resting,46.466961,193.466961
resting,42.449356,189.449356
resting,50.730063,197.730063
resting,67.517695,214.517695
resting,42.318529,189.318529
resting,57.029623,204.029623
resting,32.602980,179.602980
resting,38.141827,185.141827
resting,49.441811,196.441811
resting,79.725897,226.725897
resting,57.256044,204.256044
resting,68.449496,215.449496
resting,48.255075,195.255075
resting,66.502143,213.502143
resting,61.284534,208.284534
resting,86.737254,233.737254
resting,27.856059,174.856059
resting,66.274356,213.274356
resting,49.008296,196.008296
resting,33.432497,180.432497
resting,37.380919,184.380919
resting,41.366799,188.366799
resting,24.826035,171.826035
resting,68.146887,215.146887
resting,36.081744,183.081744
resting,33.672879,180.672879
resting,49.073395,196.073395
resting,9.578313,156.578313
resting,64.263735,211.263735
resting,87.354961,234.354961
resting,53.759711,200.759711
resting,64.963282,211.963282
resting,71.341519,218.341519
resting,76.576055,223.576055
resting,7.969638,154.969638
resting,56.556242,203.556242
resting,42.274832,189.274832
resting,52.305409,199.305409
resting,56.449188,203.449188
resting,64.443898,211.443898
resting,63.442712,210.442712
resting,74.966083,221.966083
resting,70.605224,217.605224
resting,22.309265,169.309265
resting,52.775526,199.775526
resting,55.829619,202.829619
resting,43.120924,190.120924
resting,68.547616,215.547616
resting,43.085837,190.085837
resting,60.940847,207.940847
resting,42.163391,189.163391
resting,38.300093,185.300093
resting,62.161125,209.161125
resting,62.659208,209.659208
resting,35.056631,182.056631
resting,52.034861,199.034861
resting,48.674587,195.674587
resting,50.812800,197.812800
resting,67.190889,214.190889
resting,85.863034,232.863034
resting,67.894920,214.894920
resting,49.435013,196.435013
resting,69.070196,216.070196
resting,58.785149,205.785149
resting,65.693748,212.693748
resting,37.335939,184.335939
resting,45.391379,192.391379
resting,56.374721,203.374721
resting,87.110336,234.110336
resting,54.802905,201.802905
resting,74.136652,221.136652
resting,59.799688,206.799688
resting,45.398779,192.398779
resting,41.625949,188.625949
resting,71.691597,218.691597
resting,69.875603,216.875603
resting,62.290740,209.290740
resting,61.933647,208.933647
resting,60.514740,207.514740
resting,60.667265,207.667265
resting,45.056984,192.056984
resting,36.814747,183.814747
resting,48.244628,195.244628
resting,42.917815,189.917815
resting,71.593088,218.593088
resting,47.588876,194.588876
resting,59.212353,206.212353
resting,52.315041,199.315041
resting,55.835638,202.835638
resting,66.426301,213.426301
resting,57.528325,204.528325
resting,45.844438,192.844438
resting,61.773369,208.773369
resting,46.162208,193.162208
resting,37.502086,184.502086
resting,39.047396,186.047396
resting,44.198536,191.198536
resting,30.614839,177.614839
resting,75.970228,222.970228
resting,49.979256,196.979256
resting,49.421413,196.421413
resting,63.166663,210.166663
resting,58.472758,205.472758
resting,36.905918,183.905918
resting,31.587321,178.587321
resting,45.224489,192.224489
resting,60.871877,207.871877
resting,32.287068,179.287068
resting,15.083497,162.083497
resting,60.780719,207.780719
resting,72.870204,219.870204
resting,38.326408,185.326408
resting,53.962492,200.962492
resting,57.241369,204.241369
resting,51.086528,198.086528
resting,59.498274,206.498274
resting,49.455402,196.455402
resting,49.343155,196.343155
resting,44.244130,191.244130
resting,49.346557,196.346557
resting,51.853712,198.853712
resting,57.097350,204.097350
resting,66.776985,213.776985
resting,45.815106,192.815106
resting,61.702604,208.702604
resting,56.386640,203.386640
resting,27.753324,174.753324
resting,49.152086,196.152086
resting,54.127273,201.127273
resting,82.652316,229.652316
resting,54.310120,201.310120
resting,65.816405,212.816405
resting,40.112965,187.112965
resting,63.211869,210.211869
resting,66.756853,213.756853
resting,41.787103,188.787103
resting,76.841104,223.841104
resting,48.629686,195.629686
resting,79.385845,226.385845
resting,85.218737,232.218737
resting,53.449385,200.449385
resting,64.537697,211.537697
resting,53.734700,200.734700
resting,32.920965,179.920965
resting,71.651739,218.651739
resting,69.591269,216.591269
resting,47.020546,194.020546
resting,71.738457,218.738457
resting,75.679932,222.679932
resting,40.446692,187.446692
resting,49.251126,196.251126
resting,46.984796,193.984796
resting,36.640897,183.640897
resting,61.664466,208.664466
resting,40.533839,187.533839
resting,39.767991,186.767991
resting,42.796272,189.796272
resting,60.325635,207.325635
resting,65.742328,212.742328
resting,49.083665,196.083665
resting,77.057282,224.057282
resting,45.590834,192.590834
resting,60.071628,207.071628
resting,35.066217,182.066217
resting,57.382099,204.382099
resting,40.732330,187.732330
resting,62.592132,209.592132
resting,62.417391,209.417391
resting,96.358553,243.358553
resting,47.782679,194.782679
resting,32.592671,179.592671
resting,51.610104,198.610104
resting,53.687774,200.687774
resting,45.372865,192.372865
resting,22.135353,169.135353
resting,72.863287,219.863287
resting,32.255828,179.255828
resting,66.015241,213.015241
resting,48.740133,195.740133
resting,49.492761,196.492761
resting,55.172651,202.172651
resting,34.554556,181.554556
resting,64.602752,211.602752
resting,55.062904,202.062904
resting,57.519559,204.519559
resting,54.652463,201.652463
resting,66.542559,213.542559
resting,76.652817,223.652817
resting,78.474703,225.474703
resting,53.035959,200.035959
resting,55.654785,202.654785
resting,57.179693,204.179693
resting,24.778612,171.778612
resting,28.144108,175.144108
resting,41.122360,188.122360
resting,47.141886,194.141886
resting,64.245434,211.245434
resting,60.158280,207.158280
resting,59.351238,206.351238
resting,27.369241,174.369241
resting,61.402322,208.402322
resting,47.838906,194.838906
resting,36.996865,183.996865
resting,53.844036,200.844036
resting,34.202647,181.202647
resting,56.529497,203.529497
resting,55.739257,202.739257
resting,56.270303,203.270303
resting,59.900758,206.900758
resting,34.801672,181.801672
resting,35.171478,182.171478
resting,40.154831,187.154831
resting,54.720061,201.720061
resting,51.027293,198.027293
resting,54.133482,201.133482
resting,69.798610,216.798610
resting,55.763365,202.763365
resting,72.158831,219.158831
resting,52.667163,199.667163
resting,35.707248,182.707248
resting,75.410805,222.410805
resting,40.781804,187.781804
resting,74.451030,221.451030
resting,51.296602,198.296602
resting,24.382129,171.382129
resting,52.880488,199.880488
resting,25.115386,172.115386
resting,52.972558,199.972558
resting,56.505715,203.505715
resting,61.574480,208.574480
resting,31.983799,178.983799
resting,79.354089,226.354089
resting,19.452566,166.452566
resting,73.451277,220.451277
resting,62.479280,209.479280
resting,84.109312,231.109312
resting,73.535867,220.535867
resting,65.673283,212.673283
resting,65.404080,212.404080
resting,43.739953,190.739953
resting,26.163945,173.163945
resting,59.687189,206.687189
resting,71.832083,218.832083
resting,54.117958,201.117958
resting,44.433616,191.433616
resting,26.445010,173.445010
resting,33.542886,180.542886
resting,27.571096,174.571096
resting,48.171431,195.171431
resting,63.593499,210.593499
resting,74.809020,221.809020
resting,77.457467,224.457467
resting,53.175180,200.175180
resting,82.583170,229.583170
resting,50.210697,197.210697
resting,29.342511,176.342511
resting,59.990457,206.990457
resting,52.424134,199.424134
resting,65.732102,212.732102
resting,61.555373,208.555373
resting,35.023064,182.023064
resting,16.930985,163.930985
resting,66.124600,213.124600
resting,35.974476,182.974476
resting,51.148987,198.148987
resting,75.932616,222.932616
resting,57.607131,204.607131
resting,67.428044,214.428044
resting,62.953497,209.953497
resting,78.560311,225.560311
resting,51.989634,198.989634
resting,78.000065,225.000065
resting,38.544992,185.544992
resting,53.965606,200.965606
resting,49.854706,196.854706
resting,50.839249,197.839249
resting,55.108658,202.108658
resting,84.591389,231.591389
resting,83.165070,230.165070
resting,85.749456,232.749456
resting,64.867510,211.867510
resting,70.091692,217.091692
resting,51.675177,198.675177
resting,65.306381,212.306381
resting,35.594130,182.594130
resting,51.886105,198.886105
resting,33.088969,180.088969
resting,38.809998,185.809998
resting,38.870564,185.870564
resting,65.529847,212.529847
resting,45.594523,192.594523
resting,70.146809,217.146809
resting,66.091557,213.091557
resting,43.105333,190.105333
resting,71.588396,218.588396
resting,47.020546,194.020546
resting,57.496185,204.496185
resting,71.096146,218.096146
resting,28.287033,175.287033
resting,21.196951,168.196951
resting,44.320021,191.320021
resting,59.004835,206.004835
resting,25.061806,172.061806
resting,76.036552,223.036552
resting,60.094003,207.094003
resting,49.885029,196.885029
resting,41.995682,188.995682
resting,62.503477,209.503477
resting,27.807760,174.807760
resting,27.564999,174.564999
resting,56.386640,203.386640
resting,55.467281,202.467281
resting,53.890825,200.890825
resting,57.825480,204.825480
resting,45.649768,192.649768
resting,65.190499,212.190499
resting,53.339244,200.339244
resting,45.302445,192.302445
resting,43.589874,190.589874
resting,71.292041,218.292041
resting,74.136652,221.136652
resting,72.000309,219.000309
resting,41.354610,188.354610
resting,74.295135,221.295135
resting,58.810868,205.810868
resting,70.156389,217.156389
resting,61.901082,208.901082
resting,67.335776,214.335776
resting,48.317710,195.317710
resting,21.339162,168.339162
resting,59.385200,206.385200
resting,54.989618,201.989618
resting,63.179962,210.179962
resting,62.731570,209.731570
resting,53.712807,200.712807
resting,26.425943,173.425943
resting,69.926084,216.926084
resting,44.885110,191.885110
resting,45.734350,192.734350
resting,54.322495,201.322495
resting,52.651210,199.651210
resting,78.010839,225.010839
resting,54.189324,201.189324
resting,53.449385,200.449385
resting,46.596961,193.596961
resting,44.512957,191.512957
resting,49.032290,196.032290
resting,62.635068,209.635068
resting,50.617321,197.617321
resting,62.567966,209.567966
resting,39.249129,186.249129
resting,67.033154,214.033154
resting,60.650644,207.650644
resting,82.978976,229.978976
resting,47.002673,194.002673
resting,72.860983,219.860983
resting,47.877531,194.877531
resting,52.937653,199.937653
resting,40.537983,187.537983
resting,53.562441,200.562441
resting,66.663655,213.663655
resting,71.442722,218.442722
resting,64.172157,211.172157
resting,40.966792,187.966792
resting,21.511698,168.511698
resting,51.649157,198.649157
resting,49.928801,196.928801
resting,68.892378,215.892378
resting,61.407793,208.407793
resting,50.898705,197.898705
resting,47.475754,194.475754
resting,41.297689,188.297689
resting,52.928131,199.928131
resting,52.215382,199.215382
resting,53.348691,200.348691
resting,55.724179,202.724179
resting,67.609711,214.609711
resting,54.192425,201.192425
resting,34.520499,181.520499
resting,34.457164,181.457164
resting,66.779502,213.779502
resting,40.421756,187.421756
resting,58.619131,205.619131
resting,58.187571,205.187571
resting,68.528005,215.528005
resting,39.784890,186.784890
resting,28.588376,175.588376
resting,60.169448,207.169448
resting,84.639040,231.639040
resting,61.811436,208.811436
resting,38.282539,185.282539
resting,40.851786,187.851786
resting,68.378271,215.378271
resting,69.817867,216.817867
resting,45.620312,192.620312
resting,43.786025,190.786025
resting,65.979598,212.979598
resting,68.616218,215.616218
resting,61.089559,208.089559
resting,74.822492,221.822492
resting,45.594523,192.594523
resting,45.594523,192.594523
resting,82.820878,229.820878
resting,49.868187,196.868187
resting,58.667839,205.667839
resting,48.380267,195.380267
resting,76.766722,223.766722
resting,68.606421,215.606421
resting,62.573335,209.573335
resting,31.523422,178.523422
resting,71.379193,218.379193
resting,44.312440,191.312440
resting,76.283654,223.283654
resting,55.452133,202.452133
resting,75.932616,222.932616
resting,72.537401,219.537401
resting,60.962903,207.962903
resting,37.663041,184.663041
resting,71.557874,218.557874
resting,76.755771,223.755771
resting,90.517691,237.517691
resting,55.621561,202.621561
resting,55.379360,202.379360
resting,58.716508,205.716508
resting,42.417680,189.417680
resting,45.979851,192.979851
resting,34.709815,181.709815
resting,40.446692,187.446692
resting,79.275708,226.275708
resting,47.341071,194.341071
resting,50.250839,197.250839
resting,68.082748,215.082748
resting,46.387337,193.387337
resting,63.685909,210.685909
resting,93.942764,240.942764
resting,23.993102,170.993102
resting,37.622868,184.622868
resting,51.224484,198.224484
resting,47.358811,194.358811
resting,50.304311,197.304311
resting,75.187648,222.187648
resting,56.529497,203.529497
resting,69.588854,216.588854
resting,76.514586,223.514586
resting,59.737839,206.737839
resting,68.711657,215.711657
resting,91.870123,238.870123
resting,61.429677,208.429677
resting,54.513932,201.513932
resting,54.276078,201.276078
resting,46.434405,193.434405
resting,16.179923,163.179923
resting,69.325167,216.325167
resting,47.954678,194.954678
resting,52.424134,199.424134
resting,70.118056,217.118056
resting,74.577309,221.577309
resting,65.128606,212.128606
resting,41.589603,188.589603
resting,61.177511,208.177511
resting,56.529497,203.529497
resting,61.661742,208.661742
resting,66.789564,213.789564
resting,42.560046,189.560046
resting,64.462147,211.462147
resting,47.436807,194.436807
resting,74.231782,221.231782
resting,59.164091,206.164091
resting,55.379360,202.379360
resting,44.278296,191.278296
resting,66.686336,213.686336
resting,53.386475,200.386475
resting,45.280190,192.280190
resting,55.206145,202.206145
resting,65.772991,212.772991
resting,86.587958,233.587958
resting,55.415759,202.415759
resting,59.166930,206.166930
resting,45.395081,192.395081
resting,47.216680,194.216680
resting,43.357968,190.357968
resting,55.521783,202.521783
resting,38.818658,185.818658
resting,26.138244,173.138244
resting,34.084536,181.084536
resting,30.166995,177.166995
resting,74.089041,221.089041
resting,68.577027,215.577027
resting,54.449164,201.449164
resting,45.457960,192.457960
resting,37.520003,184.520003
resting,53.650207,200.650207
resting,7.468988,154.468988
resting,61.092310,208.092310
resting,45.756389,192.756389
resting,44.004220,191.004220
resting,43.832053,190.832053
resting,66.048319,213.048319
resting,73.700205,220.700205
resting,65.696304,212.696304
resting,21.165220,168.165220
resting,41.032369,188.032369
resting,67.100801,214.100801
resting,61.727106,208.727106
resting,63.421518,210.421518
resting,62.559907,209.559907
resting,38.234228,185.234228
resting,46.485037,193.485037
resting,64.046350,211.046350
resting,65.961765,212.961765
resting,23.604782,170.604782
resting,61.661742,208.661742
resting,32.736706,179.736706
resting,15.227628,162.227628
resting,60.548053,207.548053
resting,78.408299,225.408299
resting,42.227106,189.227106
resting,39.835540,186.835540
resting,29.336783,176.336783
resting,44.384426,191.384426
resting,54.781441,201.781441
resting,72.275164,219.275164
resting,69.728761,216.728761
resting,46.934699,193.934699
resting,43.897174,190.897174
resting,76.945996,223.945996
resting,54.962108,201.962108
resting,40.267657,187.267657
resting,49.509732,196.509732
resting,37.756614,184.756614
resting,54.012288,201.012288
resting,37.326939,184.326939
resting,49.128150,196.128150
resting,38.753673,185.753673
resting,29.244999,176.244999
resting,74.360698,221.360698
resting,47.116932,194.116932
resting,45.631361,192.631361
resting,43.447013,190.447013
resting,40.966792,187.966792
resting,61.854917,208.854917
resting,78.590244,225.590244
resting,68.655386,215.655386
resting,41.069206,188.069206
resting,61.519880,208.519880
resting,60.993213,207.993213
resting,50.987762,197.987762
resting,57.996670,204.996670
resting,21.037812,168.037812
resting,36.759935,183.759935
resting,37.845517,184.845517
resting,59.371052,206.371052
resting,26.691663,173.691663
resting,64.159065,211.159065
resting,40.777682,187.777682
resting,46.093000,193.093000
resting,87.150831,234.150831
resting,42.445398,189.445398
resting,37.546867,184.546867
resting,46.643816,193.643816
resting,42.239043,189.239043
resting,56.825962,203.825962
resting,49.087088,196.087088
resting,25.853842,172.853842
resting,40.905222,187.905222
resting,62.900092,209.900092
resting,55.254822,202.254822
resting,78.466140,225.466140
resting,73.467287,220.467287
resting,28.054411,175.054411
resting,48.467015,195.467015
resting,54.842750,201.842750
resting,32.597826,179.597826
resting,29.210506,176.210506
resting,25.592554,172.592554
resting,30.350247,177.350247
resting,43.155979,190.155979
resting,66.035599,213.035599
resting,57.132652,204.132652
resting,51.649157,198.649157
resting,58.942150,205.942150
resting,48.112094,195.112094
resting,45.752714,192.752714
resting,40.321867,187.321867
resting,57.886471,204.886471
resting,54.538585,201.538585
resting,65.414359,212.414359
resting,57.461108,204.461108
resting,46.669026,193.669026
resting,60.049249,207.049249
resting,48.463552,195.463552
resting,48.660774,195.660774
resting,58.642058,205.642058
resting,35.409544,182.409544
resting,35.347802,182.347802
resting,64.939996,211.939996
resting,87.291467,234.291467
resting,60.339558,207.339558
resting,32.281863,179.281863
resting,51.714186,198.714186
resting,44.746384,191.746384
resting,44.046205,191.046205
resting,48.369846,195.369846
resting,61.056543,208.056543
resting,54.235817,201.235817
resting,61.569022,208.569022
resting,74.213675,221.213675
resting,25.559706,172.559706
resting,61.056543,208.056543
resting,29.267971,176.267971
resting,23.711316,170.711316
resting,86.273010,233.273010
resting,60.395227,207.395227
resting,62.653843,209.653843
resting,25.028259,172.028259
resting,50.143723,197.143723
resting,65.801085,212.801085
resting,30.882602,177.882602
resting,70.342956,217.342956
resting,47.666492,194.666492
resting,55.096464,202.096464
resting,70.433668,217.433668
resting,41.935621,188.935621
resting,54.024730,201.024730
resting,14.596622,161.596622
resting,52.969387,199.969387
resting,86.727568,233.727568
resting,36.709621,183.709621
resting,48.150497,195.150497
resting,48.105111,195.105111
resting,62.285344,209.285344
resting,46.209505,193.209505
resting,14.915462,161.915462
resting,58.225099,205.225099
resting,25.493881,172.493881
resting,62.551849,209.551849
resting,38.978485,185.978485
resting,32.777741,179.777741
resting,42.239043,189.239043
resting,38.584205,185.584205
resting,49.008296,196.008296
resting,43.435407,190.435407
resting,82.678738,229.678738
resting,60.225277,207.225277
resting,50.710182,197.710182
resting,64.477786,211.477786
resting,44.202335,191.202335
resting,50.421081,197.421081
resting,42.417680,189.417680
resting,64.581943,211.581943
resting,53.615744,200.615744
resting,31.486090,178.486090
resting,52.018714,199.018714
resting,45.664487,192.664487
resting,52.781895,199.781895
resting,82.684842,229.684842
resting,47.863488,194.863488
resting,52.683116,199.683116
resting,43.288154,190.288154
resting,43.338587,190.338587
resting,64.394341,211.394341
resting,17.782898,164.782898
resting,78.176517,225.176517
resting,49.073395,196.073395
resting,69.646784,216.646784
resting,24.361446,171.361446
resting,44.674982,191.674982
resting,51.518861,198.518861
resting,81.789905,228.789905
resting,41.682424,188.682424
resting,62.998853,209.998853
resting,34.593435,181.593435
resting,73.359711,220.359711
resting,44.320021,191.320021
resting,54.553989,201.553989
resting,38.102159,185.102159
resting,57.020786,204.020786
resting,65.847033,212.847033
resting,58.596194,205.596194
resting,44.832668,191.832668
resting,43.046819,190.046819
resting,52.321468,199.321468
resting,51.931425,198.931425
resting,23.454818,170.454818
resting,74.132119,221.132119
resting,44.350339,191.350339
resting,37.160004,184.160004
resting,64.187867,211.187867
resting,36.668403,183.668403
resting,58.716508,205.716508
resting,48.446211,195.446211
resting,75.326082,222.326082
resting,61.196737,208.196737
resting,76.224159,223.224159
resting,87.071742,234.071742
resting,50.414416,197.414416
resting,74.376514,221.376514
resting,43.416062,190.416062
resting,50.819413,197.819413
resting,24.028093,171.028093
resting,26.266499,173.266499
resting,38.282539,185.282539
resting,40.839446,187.839446
resting,58.687883,205.687883
resting,61.909224,208.909224
resting,54.606324,201.606324
resting,47.373004,194.373004
resting,50.524288,197.524288
resting,59.308757,206.308757
resting,52.711811,199.711811
resting,67.457938,214.457938
resting,30.664195,177.664195
resting,52.121973,199.121973
resting,71.466238,218.466238
resting,52.015480,199.015480
resting,60.461963,207.461963
resting,67.691679,214.691679
resting,62.686019,209.686019
resting,40.242611,187.242611
resting,31.741212,178.741212
resting,63.508891,210.508891
resting,61.977039,208.977039
resting,58.964950,205.964950
resting,79.841730,226.841730
resting,64.524676,211.524676
resting,62.169232,209.169232
resting,64.106664,211.106664
resting,48.881273,195.881273
resting,61.385900,208.385900
resting,69.615413,216.615413
resting,57.956095,204.956095
resting,77.085624,224.085624
resting,79.506402,226.506402
resting,68.606421,215.606421
resting,81.065600,228.065600
resting,35.744872,182.744872
resting,30.746280,177.746280
resting,55.497568,202.497568
resting,35.997822,182.997822
resting,76.891383,223.891383
resting,57.006050,204.006050
resting,56.666064,203.666064
resting,58.028531,205.028531
resting,32.716167,179.716167
resting,24.028093,171.028093
resting,52.988414,199.988414
resting,61.708049,208.708049
resting,55.072059,202.072059
resting,35.820007,182.820007
resting,54.587859,201.587859
resting,49.496158,196.496158
resting,51.267111,198.267111
resting,64.566330,211.566330
resting,55.470310,202.470310
resting,43.175443,190.175443
resting,58.504359,205.504359
resting,48.045695,195.045695
resting,63.593499,210.593499
resting,65.404080,212.404080
resting,39.843974,186.843974
resting,67.510229,214.510229
resting,17.782898,164.782898
resting,69.172297,216.172297
resting,29.106778,176.106778
resting,67.993841,214.993841
resting,47.074115,194.074115
resting,46.672626,193.672626
resting,43.497260,190.497260
resting,58.441139,205.441139
resting,45.239350,192.239350
resting,41.256981,188.256981
resting,43.866538,190.866538
resting,62.892078,209.892078
resting,59.132839,206.132839
resting,70.359674,217.359674
resting,62.098923,209.098923
resting,48.840004,195.840004
resting,38.653820,185.653820
resting,67.235887,214.235887
resting,79.497945,226.497945
resting,48.715993,195.715993
resting,58.444014,205.444014
resting,18.147665,165.147665
resting,68.466678,215.466678
resting,57.729510,204.729510
resting,70.424123,217.424123
resting,49.138411,196.138411
resting,45.815106,192.815106
resting,71.188260,218.188260
resting,48.877837,195.877837
resting,66.040690,213.040690
resting,23.195480,170.195480
resting,79.866975,226.866975
resting,42.729474,189.729474
resting,58.256837,205.256837
resting,50.290949,197.290949
resting,72.021313,219.021313
resting,50.090079,197.090079
resting,46.191319,193.191319
resting,59.715332,206.715332
resting,71.240171,218.240171
resting,40.633206,187.633206
resting,62.093509,209.093509
resting,66.945362,213.945362
resting,56.395579,203.395579
resting,55.330793,202.330793
resting,46.866632,193.866632
resting,44.475191,191.475191
resting,35.927738,182.927738
resting,47.454512,194.454512
resting,58.685022,205.685022
resting,25.983501,172.983501
resting,63.453305,210.453305
resting,39.978698,186.978698
resting,48.591663,195.591663
resting,71.216579,218.216579
resting,34.148565,181.148565
resting,16.252456,163.252456
resting,59.799688,206.799688
resting,61.009741,208.009741
resting,58.487123,205.487123
resting,54.341049,201.341049
resting,49.100781,196.100781
resting,50.501002,197.501002
resting,47.740459,194.740459
resting,62.436232,209.436232
resting,54.729269,201.729269
resting,68.035840,215.035840
resting,52.956698,199.956698
resting,70.536175,217.536175
resting,75.062403,222.062403
resting,47.655913,194.655913
resting,79.033710,226.033710
resting,40.209196,187.209196
resting,64.148588,211.148588
resting,36.562855,183.562855
resting,61.579938,208.579938
resting,64.378680,211.378680
resting,66.469291,213.469291
resting,64.493420,211.493420
resting,67.530136,214.530136
resting,38.544992,185.544992
resting,31.153461,178.153461
resting,47.440345,194.440345
resting,47.145450,194.145450
resting,46.383715,193.383715
resting,65.895503,212.895503
resting,32.515247,179.515247
resting,52.928131,199.928131
resting,38.536275,185.536275
resting,49.292045,196.292045
resting,41.015982,188.015982
resting,65.537539,212.537539
resting,49.435013,196.435013
resting,62.242164,209.242164
resting,36.156178,183.156178
resting,51.201521,198.201521
resting,53.943806,200.943806
resting,35.894985,182.894985
resting,47.595935,194.595935
resting,51.096395,198.096395
resting,18.748803,165.748803
resting,43.555168,190.555168
resting,34.811327,181.811327
resting,67.428044,214.428044
resting,66.509724,213.509724
resting,61.686262,208.686262
resting,74.286094,221.286094
resting,87.690935,234.690935
resting,76.111651,223.111651
resting,68.782537,215.782537
resting,53.339244,200.339244
resting,77.913847,224.913847
resting,32.977061,179.977061
resting,72.542032,219.542032
resting,46.941860,193.941860
resting,59.212353,206.212353
resting,32.946475,179.946475
resting,42.481010,189.481010
resting,32.895436,179.895436
resting,33.941273,180.941273
resting,59.881121,206.881121
resting,63.485074,210.485074
resting,59.855862,206.855862
resting,67.268368,214.268368
resting,26.829800,173.829800
resting,71.829748,218.829748
resting,42.859049,189.859049
resting,56.003908,203.003908
resting,37.578180,184.578180
resting,34.792012,181.792012
resting,28.874941,175.874941
resting,62.055615,209.055615
resting,66.254068,213.254068
resting,61.759764,208.759764
resting,88.061884,235.061884
resting,64.516861,211.516861
resting,69.598514,216.598514
resting,67.368208,214.368208
resting,67.936977,214.936977
resting,64.867510,211.867510
resting,52.025171,199.025171
resting,43.431542,190.431542
resting,74.378770,221.378770
resting,54.793705,201.793705
resting,65.847033,212.847033
resting,46.669026,193.669026
resting,67.656916,214.656916
resting,58.930744,205.930744
resting,62.900092,209.900092
resting,62.006853,209.006853
resting,47.188201,194.188201
resting,66.608180,213.608180
resting,35.032657,182.032657
resting,56.309109,203.309109
resting,69.699840,216.699840
resting,82.753899,229.753899
resting,44.573315,191.573315
resting,55.901804,202.901804
resting,43.551307,190.551307
resting,29.222007,176.222007
resting,73.432971,220.432971
resting,53.156215,200.156215
resting,76.736072,223.736072
resting,56.279259,203.279259
resting,47.557085,194.557085
resting,37.475195,184.475195
resting,52.692683,199.692683
resting,55.666860,202.666860
resting,55.352049,202.352049
resting,28.102286,175.102286
resting,72.056297,219.056297
resting,51.882867,198.882867
resting,73.439835,220.439835
resting,38.317638,185.317638
resting,63.793994,210.793994
resting,58.633461,205.633461
resting,58.455513,205.455513
resting,35.575242,182.575242
resting,42.984321,189.984321
resting,63.166663,210.166663
resting,88.931496,235.931496
resting,73.529012,220.529012
resting,59.178288,206.178288
resting,63.081484,210.081484
resting,86.580192,233.580192
resting,68.444586,215.444586
resting,69.839521,216.839521
resting,44.194732,191.194732
resting,53.675257,200.675257
resting,46.133079,193.133079
resting,54.867256,201.867256
resting,53.828432,200.828432
resting,63.424168,210.424168
resting,51.165409,198.165409
resting,25.493881,172.493881
resting,42.756993,189.756993
resting,23.433316,170.433316
resting,39.928229,186.928229
resting,56.446211,203.446211
resting,39.679163,186.679163
resting,41.795148,188.795148
resting,39.513666,186.513666
resting,28.670543,175.670543
resting,67.669335,214.669335
resting,46.945438,193.945438
resting,65.452877,212.452877
resting,47.198882,194.198882
resting,41.342421,188.342421
resting,20.256553,167.256553
resting,53.647075,200.647075
resting,42.792349,189.792349
resting,56.470019,203.470019
resting,67.315811,214.315811
resting,79.451435,226.451435
resting,75.861772,222.861772
resting,62.720853,209.720853
resting,49.820991,196.820991
resting,45.012212,192.012212
resting,72.518865,219.518865
resting,65.742328,212.742328
resting,46.586138,193.586138
resting,65.231724,212.231724
resting,72.833300,219.833300
resting,63.017522,210.017522
resting,56.636405,203.636405
resting,68.134557,215.134557
resting,66.281959,213.281959
resting,34.418131,181.418131
resting,35.400053,182.400053
resting,56.580005,203.580005
resting,62.559907,209.559907
resting,65.601603,212.601603
resting,33.966016,180.966016
resting,60.758596,207.758596
resting,81.229182,228.229182
resting,59.540622,206.540622
resting,86.181423,233.181423
resting,83.112518,230.112518
resting,51.162122,198.162122
resting,52.590538,199.590538
resting,51.254002,198.254002
resting,39.881909,186.881909
resting,47.729902,194.729902
resting,19.684407,166.684407
resting,74.752842,221.752842
resting,64.297720,211.297720
resting,44.354130,191.354130
resting,61.092310,208.092310
resting,10.007275,157.007275
resting,67.025631,214.025631
resting,50.260870,197.260870
resting,58.504359,205.504359
resting,58.343302,205.343302
resting,49.523305,196.523305
resting,56.222506,203.222506
resting,43.276509,190.276509
resting,61.484361,208.484361
resting,48.105111,195.105111
resting,53.909529,200.909529
resting,66.514775,213.514775
resting,41.819261,188.819261
resting,64.391731,211.391731
resting,52.334312,199.334312
resting,49.533486,196.533486
resting,70.871269,217.871269
resting,51.762899,198.762899
resting,41.297689,188.297689
resting,44.656172,191.656172
resting,56.902790,203.902790
resting,43.512709,190.512709
resting,65.517026,212.517026
resting,41.110100,188.110100
resting,51.512338,198.512338
resting,51.619869,198.619869
resting,73.576986,220.576986
resting,51.967002,198.967002
resting,74.692126,221.692126
resting,70.283213,217.283213
resting,69.451088,216.451088
resting,32.146246,179.146246
resting,52.890019,199.890019
resting,64.462147,211.462147
resting,71.820389,218.820389
resting,40.450845,187.450845
resting,39.424264,186.424264
resting,46.466961,193.466961
resting,52.086502,199.086502
resting,59.337080,206.337080
resting,53.609477,200.609477
resting,49.952353,196.952353
resting,53.045463,200.045463
resting,90.199700,237.199700
resting,64.794936,211.794936
resting,38.610326,185.610326
resting,25.361719,172.361719
resting,32.411730,179.411730
resting,77.589682,224.589682
resting,55.621561,202.621561
resting,63.477131,210.477131
resting,58.045900,205.045900
resting,50.016222,197.016222
resting,41.907562,188.907562
resting,61.792405,208.792405
resting,38.106568,185.106568
resting,47.648863,194.648863
resting,46.578924,193.578924
resting,36.851242,183.851242
resting,55.282182,202.282182
resting,67.892443,214.892443
resting,78.914560,225.914560
resting,47.975695,194.975695
resting,44.429835,191.429835
resting,60.046449,207.046449
resting,67.790896,214.790896
resting,60.431384,207.431384
resting,75.285922,222.285922
resting,51.096395,198.096395
resting,73.137196,220.137196
resting,68.505931,215.505931
resting,24.907123,171.907123
resting,52.718185,199.718185
resting,71.195341,218.195341
resting,87.621921,234.621921
resting,62.441615,209.441615
resting,52.616093,199.616093
resting,58.138460,205.138460
resting,77.743295,224.743295
resting,66.474346,213.474346
resting,90.616019,237.616019
resting,49.847966,196.847966
resting,79.715353,226.715353
resting,33.926416,180.926416
resting,57.250175,204.250175
resting,55.703069,202.703069
resting,56.291201,203.291201
resting,50.397751,197.397751
resting,62.592132,209.592132
resting,60.528624,207.528624
resting,69.140714,216.140714
resting,53.086626,200.086626
resting,55.518758,202.518758
resting,39.051700,186.051700
resting,51.355527,198.355527
resting,56.213541,203.213541
resting,40.338533,187.338533
resting,64.138110,211.138110
resting,40.033297,187.033297
resting,46.845115,193.845115
resting,45.572405,192.572405
resting,63.643680,210.643680
resting,54.710848,201.710848
resting,73.877825,220.877825
resting,60.658955,207.658955
resting,46.107577,193.107577
resting,65.836825,212.836825
resting,59.472851,206.472851
resting,45.726999,192.726999
resting,60.968414,207.968414
resting,64.143351,211.143351
resting,45.276475,192.276475
resting,69.803427,216.803427
resting,65.231724,212.231724
resting,28.257318,175.257318
resting,40.600110,187.600110
resting,38.956923,185.956923
resting,47.662963,194.662963
resting,48.536308,195.536308
resting,32.515247,179.515247
resting,53.875235,200.875235
resting,59.356899,206.356899
resting,54.507766,201.507766
resting,49.564004,196.564004
resting,67.328288,214.328288
resting,53.392768,200.392768
resting,66.393409,213.393409
resting,40.209196,187.209196
resting,44.686260,191.686260
resting,60.960148,207.960148
resting,52.909082,199.909082
resting,38.229832,185.229832
resting,42.027677,189.027677
resting,60.946362,207.946362
resting,35.494856,182.494856
resting,82.044260,229.044260
resting,57.223753,204.223753
resting,56.553274,203.553274
resting,53.184658,200.184658
resting,56.686816,203.686816
resting,50.997647,197.997647
resting,68.114826,215.114826
resting,25.599120,172.599120
resting,85.502195,232.502195
resting,89.787070,236.787070
resting,57.929996,204.929996
resting,64.316009,211.316009
resting,43.214342,190.214342
resting,49.746736,196.746736
resting,75.185419,222.185419
resting,65.540104,212.540104
resting,80.221746,227.221746
resting,60.506412,207.506412
resting,81.507969,228.507969
resting,68.114826,215.114826
resting,49.631761,196.631761
resting,68.245441,215.245441
resting,65.432333,212.432333
resting,45.383975,192.383975
resting,43.601435,190.601435
resting,43.582165,190.582165
resting,76.580442,223.580442
resting,73.871001,220.871001
resting,63.567068,210.567068
resting,51.129270,198.129270
resting,31.925955,178.925955
resting,77.111780,224.111780
resting,52.861422,199.861422
resting,61.528071,208.528071
resting,53.449385,200.449385
resting,71.001547,218.001547
resting,42.976501,189.976501
resting,77.277211,224.277211
resting,55.257861,202.257861
resting,57.510798,204.510798
resting,59.948427,206.948427
resting,33.296520,180.296520
resting,55.922843,202.922843
resting,46.030983,193.030983
resting,63.158684,210.158684
resting,44.974866,191.974866
resting,66.575376,213.575376
resting,76.510199,223.510199
resting,55.081210,202.081210
resting,49.124731,196.124731
resting,59.308757,206.308757
resting,72.985409,219.985409
resting,57.335226,204.335226
resting,63.938695,210.938695
resting,58.048797,205.048797
resting,58.054586,205.054586
resting,61.270828,208.270828
resting,60.253171,207.253171
resting,69.784165,216.784165
resting,45.976193,192.976193
resting,49.905236,196.905236
resting,70.055721,217.055721
resting,47.634754,194.634754
resting,65.742328,212.742328
resting,24.519573,171.519573
resting,54.756894,201.756894
resting,73.378035,220.378035
resting,61.558107,208.558107
resting,50.036377,197.036377
resting,53.612608,200.612608
resting,36.114327,183.114327
resting,58.596194,205.596194
resting,49.523305,196.523305
resting,60.783483,207.783483
resting,73.102729,220.102729
resting,51.214643,198.214643
resting,46.180403,193.180403
resting,54.989618,201.989618
resting,73.460423,220.460423
resting,60.191787,207.191787
resting,60.694956,207.694956
resting,63.477131,210.477131
resting,51.476447,198.476447
resting,49.165757,196.165757
resting,59.813739,206.813739
resting,40.917544,187.917544
resting,41.403341,188.403341
resting,35.711954,182.711954
resting,35.852829,182.852829
resting,67.736345,214.736345
resting,36.978694,183.978694
resting,44.198536,191.198536
resting,56.876209,203.876209
resting,50.444407,197.444407
resting,22.749301,169.749301
resting,48.646962,195.646962
resting,63.214527,210.214527
resting,66.814716,213.814716
resting,56.814135,203.814135
resting,55.136092,202.136092
resting,43.539732,190.539732
resting,34.246833,181.246833
resting,45.034605,192.034605
resting,49.716330,196.716330
resting,26.067435,173.067435
resting,75.651060,222.651060
resting,45.446872,192.446872
resting,37.609467,184.609467
resting,32.844315,179.844315
resting,48.432336,195.432336
resting,82.314149,229.314149
resting,36.170116,183.170116
resting,63.559138,210.559138
resting,55.636665,202.636665
resting,47.415547,194.415547
resting,56.769752,203.769752
resting,47.401372,194.401372
resting,58.759418,205.759418
resting,37.916490,184.916490
resting,38.497009,185.497009
resting,49.278410,196.278410
resting,69.417210,216.417210
resting,64.724884,211.724884
resting,65.785764,212.785764
resting,77.351098,224.351098
resting,41.374920,188.374920
resting,70.954201,217.954201
resting,52.073596,199.073596
resting,44.626057,191.626057
resting,34.354606,181.354606
resting,59.639313,206.639313
resting,34.501025,181.501025
resting,59.181128,206.181128
resting,95.158328,242.158328
resting,33.807341,180.807341
resting,59.644947,206.644947
resting,62.838619,209.838619
resting,74.611100,221.611100
resting,40.471610,187.471610
resting,27.326231,174.326231
resting,43.589874,190.589874
resting,41.879486,188.879486
resting,57.784786,204.784786
resting,69.784165,216.784165
resting,49.790628,196.790628
resting,41.040556,188.040556
resting,28.310783,175.310783
resting,59.847436,206.847436
resting,85.962777,232.962777
resting,49.424814,196.424814
resting,74.340353,221.340353
resting,44.505407,191.505407
resting,49.736604,196.736604
resting,58.317376,205.317376
resting,57.650868,204.650868
resting,35.513788,182.513788
resting,68.738548,215.738548
resting,56.279259,203.279259
resting,64.524676,211.524676
resting,60.328416,207.328416
resting,71.445075,218.445075
resting,69.721534,216.721534
resting,37.037716,184.037716
resting,50.022941,197.022941
resting,77.453132,224.453132
resting,85.397976,232.397976
resting,25.847343,172.847343
resting,72.460918,219.460918
resting,43.663053,190.663053
resting,20.380599,167.380599
resting,75.245737,222.245737
resting,53.035959,200.035959
resting,60.004459,207.004459
resting,66.615748,213.615748
resting,70.440824,217.440824
resting,50.733376,197.733376
resting,50.317667,197.317667
resting,74.320008,221.320008
resting,71.322674,218.322674
resting,76.970012,223.970012
resting,94.344346,241.344346
resting,52.305409,199.305409
resting,66.446536,213.446536
resting,38.571140,185.571140
resting,66.658613,213.658613
resting,86.774052,233.774052
resting,64.776781,211.776781
resting,34.922167,181.922167
resting,50.753243,197.753243
resting,58.633461,205.633461
resting,63.938695,210.938695
resting,65.537539,212.537539
resting,67.200889,214.200889
resting,45.354343,192.354343
resting,76.560690,223.560690
resting,58.507229,205.507229
resting,50.059875,197.059875
resting,54.142792,201.142792
resting,61.443353,208.443353
resting,58.071950,205.071950
resting,66.332639,213.332639
resting,57.285385,204.285385
resting,64.893406,211.893406
resting,83.100391,230.100391
resting,50.153772,197.153772
resting,61.078555,208.078555
resting,62.112448,209.112448
resting,56.849615,203.849615
resting,50.337703,197.337703
resting,30.860831,177.860831
resting,58.294320,205.294320
resting,42.733406,189.733406
resting,50.317667,197.317667
resting,56.840747,203.840747
resting,61.508952,208.508952
resting,41.395220,188.395220
resting,59.178288,206.178288
resting,44.915048,191.915048
resting,61.618129,208.618129
resting,46.586138,193.586138
resting,63.833489,210.833489
resting,61.713497,208.713497
resting,61.560835,208.560835
resting,68.210965,215.210965
resting,58.150021,205.150021
resting,44.550688,191.550688
resting,54.331774,201.331774
resting,58.418132,205.418132
resting,58.976347,205.976347
resting,58.627729,205.627729
resting,59.373882,206.373882
resting,67.569937,214.569937
resting,75.908273,222.908273
resting,69.359090,216.359090
resting,60.211323,207.211323
resting,23.042853,170.042853
resting,63.844016,210.844016
resting,62.352752,209.352752
resting,69.743219,216.743219
resting,12.500695,159.500695
resting,62.204358,209.204358
resting,75.515457,222.515457
resting,70.204274,217.204274
resting,64.631355,211.631355
resting,53.291968,200.291968
resting,81.384183,228.384183
resting,46.596961,193.596961
resting,54.207927,201.207927
resting,50.474376,197.474376
resting,49.193090,196.193090
resting,74.184233,221.184233
resting,46.694218,193.694218
resting,58.765136,205.765136
resting,46.676226,193.676226
resting,28.904021,175.904021
resting,57.329366,204.329366
resting,58.627729,205.627729
resting,31.029161,178.029161
resting,50.457729,197.457729
resting,57.288318,204.288318
resting,49.645304,196.645304
resting,42.619227,189.619227
resting,46.848702,193.848702
resting,52.102627,199.102627
resting,81.993035,228.993035
resting,61.122558,208.122558
resting,61.108812,208.108812
resting,48.223726,195.223726
resting,49.570784,196.570784
resting,29.020055,176.020055
resting,40.003908,187.003908
resting,80.633315,227.633315
resting,66.524881,213.524881
resting,60.149899,207.149899
resting,61.012496,208.012496
resting,83.654595,230.654595
resting,46.726598,193.726598
resting,46.988370,193.988370
resting,49.635149,196.635149
resting,34.593435,181.593435
resting,64.119769,211.119769
resting,58.150021,205.150021
resting,41.028273,188.028273
resting,74.007351,221.007351
resting,55.245698,202.245698
resting,25.474100,172.474100
resting,63.688545,210.688545
resting,84.201156,231.201156
resting,40.138091,187.138091
resting,68.326643,215.326643
resting,47.993205,194.993205
resting,55.684967,202.684967
resting,48.922507,195.922507
resting,67.709052,214.709052
resting,50.971278,197.971278
resting,60.492525,207.492525
resting,53.250964,200.250964
resting,66.335174,213.335174
resting,45.428380,192.428380
resting,55.245698,202.245698
resting,66.623315,213.623315
resting,33.522842,180.522842
resting,43.923959,190.923959
resting,75.089258,222.089258
resting,51.986401,198.986401
resting,45.309867,192.309867
resting,61.114309,208.114309
resting,44.050018,191.050018
resting,43.148190,190.148190
resting,48.546692,195.546692
resting,38.662515,185.662515
resting,40.864125,187.864125
resting,31.936481,178.936481
resting,38.357085,185.357085
resting,77.338069,224.338069
resting,54.864191,201.864191
resting,48.087641,195.087641
resting,44.881368,191.881368
resting,47.751016,194.751016
resting,63.434765,210.434765
resting,24.174501,171.174501
resting,49.807497,196.807497
resting,61.064800,208.064800
resting,82.985053,229.985053
resting,60.852554,207.852554
resting,63.590854,210.590854
resting,65.162140,212.162140
resting,26.748259,173.748259
resting,54.955996,201.955996
resting,47.016972,194.016972
resting,62.180041,209.180041
resting,68.282367,215.282367
resting,60.417479,207.417479
resting,45.461658,192.461658
resting,56.713490,203.713490
resting,55.221359,202.221359
resting,46.438023,193.438023
resting,40.929862,187.929862
resting,57.493266,204.493266
resting,49.169176,196.169176
resting,52.596929,199.596929
resting,40.719955,187.719955
resting,37.461741,184.461741
resting,71.583703,218.583703
resting,20.031334,167.031334
resting,48.660774,195.660774
resting,36.576638,183.576638
resting,81.425466,228.425466
resting,41.456065,188.456065
resting,53.937574,200.937574
resting,38.431485,185.431485
resting,40.355193,187.355193
resting,60.990457,207.990457
resting,53.524780,200.524780
resting,58.239526,205.239526
resting,64.412603,211.412603
resting,29.479627,176.479627
resting,76.619929,223.619929
resting,45.135233,192.135233
resting,39.932435,186.932435
resting,64.524676,211.524676
resting,57.053192,204.053192
resting,55.473340,202.473340
resting,63.630478,210.630478
resting,50.009504,197.009504
resting,50.981168,197.981168
resting,41.967664,188.967664
resting,45.932319,192.932319
resting,75.259129,222.259129
resting,81.235391,228.235391
resting,53.402207,200.402207
resting,81.510030,228.510030
resting,43.206567,190.206567
resting,75.961382,222.961382
resting,55.901804,202.901804
resting,42.477056,189.477056
resting,38.335174,185.335174
resting,68.626014,215.626014
resting,84.742215,231.742215
resting,96.231176,243.231176
resting,51.918480,198.918480
resting,43.152087,190.152087
resting,74.793293,221.793293
resting,88.710153,235.710153
resting,55.570182,202.570182
resting,55.512703,202.512703
resting,67.120828,214.120828
resting,18.523395,165.523395
resting,72.361135,219.361135
resting,41.939628,188.939628
resting,49.841221,196.841221
resting,38.822988,185.822988
resting,76.994019,223.994019
resting,56.648271,203.648271
resting,72.592974,219.592974
resting,81.218841,228.218841
resting,57.109123,204.109123
resting,48.063178,195.063178
resting,23.454818,170.454818
resting,71.775923,218.775923
resting,17.449051,164.449051
resting,60.492525,207.492525
resting,42.385977,189.385977
resting,69.140714,216.140714
resting,55.330793,202.330793
resting,45.844438,192.844438
resting,76.428899,223.428899
resting,32.818727,179.818727
resting,49.817616,196.817616
resting,70.557612,217.557612
resting,61.868499,208.868499
resting,51.593824,198.593824
resting,40.682799,187.682799
resting,66.160163,213.160163
resting,53.165697,200.165697
resting,60.074424,207.074424
resting,49.090512,196.090512
resting,51.580794,198.580794
resting,60.855314,207.855314
resting,65.053746,212.053746
resting,43.574451,190.574451
resting,43.878028,190.878028
resting,52.350362,199.350362
resting,75.870635,222.870635
resting,49.087088,196.087088
resting,59.058917,206.058917
resting,52.959869,199.959869
resting,67.738826,214.738826
resting,66.081384,213.081384
resting,69.373623,216.373623
resting,36.960511,183.960511
resting,51.645906,198.645906
resting,56.888023,203.888023
resting,53.039130,200.039130
resting,31.904896,178.904896
resting,38.194657,185.194657
resting,56.315079,203.315079
resting,55.549014,202.549014
resting,34.486410,181.486410
resting,36.058452,183.058452
resting,54.012288,201.012288
resting,47.821343,194.821343
resting,33.627939,180.627939
resting,75.719888,222.719888
resting,37.676424,184.676424
resting,41.999681,188.999681
resting,57.507874,204.507874
resting,31.357749,178.357749
resting,29.982621,176.982621
resting,58.836578,205.836578
resting,85.019357,232.019357
resting,51.086528,198.086528
resting,54.442994,201.442994
resting,75.133999,222.133999
resting,70.740747,217.740747
resting,56.532469,203.532469
resting,35.456966,182.456966
resting,50.367734,197.367734
resting,42.370117,189.370117
resting,42.051657,189.051657
resting,44.982336,191.982336
resting,38.671206,185.671206
resting,49.220409,196.220409
resting,28.464681,175.464681
resting,48.045695,195.045695
resting,57.551687,204.551687
resting,77.396706,224.396706
resting,69.579195,216.579195
resting,64.771593,211.771593
resting,46.888136,193.888136
resting,71.202422,218.202422
resting,74.934690,221.934690
resting,38.562427,185.562427
resting,58.999138,205.999138
resting,52.625673,199.625673
resting,33.382201,180.382201
resting,11.623067,158.623067
resting,57.767334,204.767334
resting,36.016488,183.016488
resting,26.923579,173.923579
resting,67.228390,214.228390
resting,40.488214,187.488214
resting,48.115588,195.115588
resting,82.891864,229.891864
resting,42.350281,189.350281
resting,76.821423,223.821423
resting,57.580877,204.580877
resting,71.832083,218.832083
resting,65.619529,212.619529
resting,69.247560,216.247560
resting,75.890564,222.890564
resting,18.658967,165.658967
resting,49.712946,196.712946
resting,15.609058,162.609058
resting,64.722287,211.722287
resting,62.739606,209.739606
resting,45.324697,192.324697
resting,61.161032,208.161032
resting,30.100080,177.100080
resting,47.408457,194.408457
resting,58.782292,205.782292
resting,28.429239,175.429239
resting,36.814747,183.814747
resting,63.057504,210.057504
resting,55.415759,202.415759
resting,50.816104,197.816104
resting,40.970896,187.970896
resting,60.068833,207.068833
resting,68.028431,215.028431
resting,62.317710,209.317710
resting,92.509873,239.509873
resting,47.188201,194.188201
resting,39.227719,186.227719
resting,37.752165,184.752165
resting,72.592974,219.592974
resting,58.288553,205.288553
resting,71.941946,218.941946
resting,53.402207,200.402207
resting,48.809031,195.809031
resting,70.287994,217.287994
resting,49.042568,196.042568
resting,37.752165,184.752165
resting,60.550826,207.550826
resting,76.510199,223.510199
resting,46.589747,193.589747
resting,53.348691,200.348691
resting,66.812204,213.812204
resting,45.679207,192.679207
resting,20.281422,167.281422
resting,47.344618,194.344618
resting,70.861782,217.861782
resting,46.852289,193.852289
resting,59.923195,206.923195
resting,32.639037,179.639037
resting,61.811436,208.811436
resting,75.437536,222.437536
resting,64.151206,211.151206
resting,67.305825,214.305825
resting,75.087020,222.087020
resting,63.251731,210.251731
resting,52.902726,199.902726
resting,33.407358,180.407358
resting,43.046819,190.046819
resting,67.629592,214.629592
resting,56.728302,203.728302
resting,73.455850,220.455850
resting,54.090006,201.090006
resting,35.080589,182.080589
resting,49.001436,196.001436
resting,36.741647,183.741647
resting,70.878381,217.878381
resting,57.557525,204.557525
resting,66.395939,213.395939
resting,36.682147,183.682147
resting,33.326786,180.326786
resting,68.043248,215.043248
resting,62.710137,209.710137
resting,65.816405,212.816405
resting,78.910305,225.910305
resting,33.552904,180.552904
resting,45.899383,192.899383
resting,48.355950,195.355950
resting,52.807357,199.807357
resting,85.082577,232.082577
resting,52.835986,199.835986
resting,58.181795,205.181795
resting,71.143400,218.143400
resting,50.994352,197.994352
resting,35.707248,182.707248
resting,34.922167,181.922167
resting,47.070546,194.070546
resting,47.273583,194.273583
resting,66.162702,213.162702
resting,65.783208,212.783208
resting,62.516918,209.516918
resting,44.095767,191.095767
resting,42.835520,189.835520
resting,48.230692,195.230692
resting,52.886844,199.886844
resting,83.027565,230.027565
resting,51.876388,198.876388
resting,30.991231,177.991231
resting,68.356148,215.356148
resting,63.219843,210.219843
resting,62.104332,209.104332
resting,69.687784,216.687784
resting,53.317187,200.317187
resting,69.817867,216.817867
resting,68.911891,215.911891
resting,43.163763,190.163763
resting,36.323097,183.323097
resting,40.620800,187.620800
resting,48.674587,195.674587
resting,60.893956,207.893956
resting,56.452164,203.452164
resting,43.163763,190.163763
resting,63.381766,210.381766
resting,63.622557,210.622557
resting,34.133799,181.133799
resting,49.807497,196.807497
resting,48.160966,195.160966
resting,38.653820,185.653820
resting,63.227817,210.227817
resting,30.322551,177.322551
resting,39.398682,186.398682
resting,57.953193,204.953193
resting,53.273048,200.273048
resting,75.571061,222.571061
resting,39.936646,186.936646
resting,64.035855,211.035855
resting,42.393903,189.393903
resting,54.686271,201.686271
resting,37.622868,184.622868
resting,37.232286,184.232286
resting,50.911907,197.911907
resting,45.811440,192.811440
resting,77.989291,224.989291
resting,72.081945,219.081945
resting,53.247807,200.247807
resting,65.918448,212.918448
resting,53.250964,200.250964
resting,56.449188,203.449188
resting,68.716545,215.716545
resting,63.148039,210.148039
resting,58.441139,205.441139
resting,56.341926,203.341926
resting,49.979256,196.979256
resting,54.833559,201.833559
resting,52.663974,199.663974
resting,66.152543,213.152543
resting,51.869913,198.869913
resting,51.214643,198.214643
resting,57.871955,204.871955
resting,69.506710,216.506710
resting,78.886873,225.886873
resting,40.276003,187.276003
resting,44.941231,191.941231
resting,39.636793,186.636793
resting,49.736604,196.736604
resting,73.219858,220.219858
resting,59.314422,206.314422
resting,63.442712,210.442712
resting,58.847998,205.847998
resting,38.247413,185.247413
resting,74.286094,221.286094
resting,80.020411,227.020411
resting,82.690936,229.690936
resting,53.887707,200.887707
resting,64.587144,211.587144
resting,66.988020,213.988020
resting,52.170310,199.170310
resting,44.937489,191.937489
resting,43.373470,190.373470
resting,54.347232,201.347232
resting,58.150021,205.150021
resting,39.462600,186.462600
resting,26.311240,173.311240
resting,19.443926,166.443926
resting,41.883498,188.883498
resting,67.238386,214.238386
resting,56.817090,203.817090
resting,53.543613,200.543613
resting,42.678325,189.678325
resting,34.148565,181.148565
resting,30.510379,177.510379
resting,55.657802,202.657802
resting,47.719336,194.719336
resting,39.898760,186.898760
resting,35.433262,182.433262
resting,49.763623,196.763623
resting,57.522483,204.522483
resting,29.565000,176.565000
resting,37.200681,184.200681
resting,33.027977,180.027977
resting,36.188694,183.188694
resting,48.045695,195.045695
resting,46.209505,193.209505
resting,40.946279,187.946279
resting,35.909025,182.909025
resting,65.532413,212.532413
resting,54.544750,201.544750
resting,72.472510,219.472510
resting,52.089726,199.089726
resting,49.496158,196.496158
resting,57.956095,204.956095
resting,47.796739,194.796739
resting,61.909224,208.909224
resting,64.454327,211.454327
resting,58.702200,205.702200
resting,47.539416,194.539416
resting,60.124751,207.124751
resting,59.737839,206.737839
resting,39.810224,186.810224
resting,49.045996,196.045996
resting,81.540945,228.540945
resting,66.150004,213.150004
resting,72.964684,219.964684
resting,64.464752,211.464752
resting,65.816405,212.816405
resting,73.871001,220.871001
resting,53.124596,200.124596
resting,54.384322,201.384322
resting,70.897341,217.897341
resting,78.541054,225.541054
resting,69.726351,216.726351
resting,58.576119,205.576119
resting,68.260213,215.260213
resting,62.702100,209.702100
resting,67.318306,214.318306
resting,47.670017,194.670017
resting,61.443353,208.443353
resting,69.220864,216.220864
resting,41.126446,188.126446
resting,44.682501,191.682501
resting,48.094629,195.094629
resting,65.332108,212.332108
resting,66.683819,213.683819
resting,47.898583,194.898583
resting,52.228253,199.228253
resting,76.895753,223.895753
resting,19.200433,166.200433
resting,42.705874,189.705874
resting,48.536308,195.536308
resting,29.999430,176.999430
resting,53.940692,200.940692
resting,57.000154,204.000154
resting,32.905651,179.905651
resting,89.351840,236.351840
resting,86.401466,233.401466
resting,52.270057,199.270057
resting,65.959218,212.959218
resting,49.898500,196.898500
resting,69.952511,216.952511
resting,45.146400,192.146400
resting,56.932313,203.932313
resting,74.588570,221.588570
resting,68.899697,215.899697
resting,48.463552,195.463552
resting,61.328391,208.328391
resting,48.619319,195.619319
resting,60.425824,207.425824
resting,31.007491,178.007491
resting,71.832083,218.832083
resting,65.824066,212.824066
resting,71.289684,218.289684
resting,32.203692,179.203692
resting,50.036377,197.036377
resting,50.865679,197.865679
resting,47.273583,194.273583
resting,39.270527,186.270527
resting,45.224489,192.224489
resting,21.323408,168.323408
resting,36.044469,183.044469
resting,62.420085,209.420085
resting,70.048525,217.048525
resting,62.742282,209.742282
resting,44.232737,191.232737
resting,38.931037,185.931037
resting,68.183862,215.183862
resting,65.442607,212.442607
resting,62.258360,209.258360
resting,73.375744,220.375744
resting,54.291553,201.291553
resting,60.874637,207.874637
resting,80.599967,227.599967
resting,31.550063,178.550063
resting,81.154684,228.154684
resting,29.982621,176.982621
resting,63.672716,210.672716
resting,78.129211,225.129211
resting,56.309109,203.309109
resting,34.864380,181.864380
resting,66.656092,213.656092
resting,60.345126,207.345126
resting,42.095589,189.095589
resting,56.401541,203.401541
resting,44.263117,191.263117
resting,66.322507,213.322507
resting,51.492762,198.492762
resting,67.914717,214.914717
resting,42.159406,189.159406
resting,42.925643,189.925643
resting,69.690194,216.690194
resting,52.125197,199.125197
resting,80.372413,227.372413
resting,63.844016,210.844016
resting,85.120091,232.120091
resting,51.290048,198.290048
resting,52.883668,199.883668
resting,75.684373,222.684373
resting,34.763023,181.763023
resting,36.114327,183.114327
resting,68.525550,215.525550
resting,49.360179,196.360179
resting,53.740954,200.740954
resting,23.461980,170.461980
resting,47.627700,194.627700
resting,35.381061,182.381061
resting,32.566884,179.566884
resting,31.121082,178.121082
resting,41.261054,188.261054
resting,43.678445,190.678445
resting,52.794628,199.794628
resting,50.193962,197.193962
resting,28.623619,175.623619
resting,58.019841,205.019841
resting,80.710386,227.710386
resting,61.930931,208.930931
resting,54.086901,201.086901
resting,32.297475,179.297475
resting,51.915242,198.915242
resting,55.330793,202.330793
resting,46.769729,193.769729
resting,37.974052,184.974052
resting,77.851282,224.851282
resting,55.790482,202.790482
resting,49.373792,196.373792
resting,72.830996,219.830996
resting,55.273062,202.273062
resting,52.060686,199.060686
resting,57.326433,204.326433
resting,50.951495,197.951495
resting,66.608180,213.608180
resting,67.008081,214.008081
resting,57.396738,204.396738
resting,53.603206,200.603206
resting,62.422778,209.422778
resting,62.290740,209.290740
resting,56.335959,203.335959
resting,62.228666,209.228666
resting,70.115659,217.115659
resting,62.293438,209.293438
resting,45.855433,192.855433
resting,55.946872,202.946872
resting,38.264980,185.264980
resting,53.662732,200.662732
resting,73.608954,220.608954
resting,64.077827,211.077827
resting,60.927061,207.927061
resting,67.020620,214.020620
resting,63.347290,210.347290
resting,55.120856,202.120856
resting,64.420427,211.420427
resting,64.067336,211.067336
resting,55.973900,202.973900
resting,45.398779,192.398779
resting,92.246123,239.246123
resting,44.000403,191.000403
resting,46.118510,193.118510
resting,52.625673,199.625673
resting,17.294289,164.294289
resting,55.388462,202.388462
resting,53.386475,200.386475
resting,32.982156,179.982156
resting,69.026393,216.026393
resting,47.337520,194.337520
resting,36.924125,183.924125
resting,44.471414,191.471414
resting,60.403573,207.403573
resting,42.737338,189.737338
resting,50.902004,197.902004
resting,65.977050,212.977050
resting,40.966792,187.966792
resting,60.622935,207.622935
resting,67.718977,214.718977
resting,47.216680,194.216680
resting,16.262791,163.262791
resting,65.509330,212.509330
resting,60.960148,207.960148
resting,40.301027,187.301027
resting,33.190378,180.190378
resting,50.314328,197.314328
resting,70.880751,217.880751
resting,43.774512,190.774512
resting,35.471178,182.471178
resting,54.609402,201.609402
resting,61.582666,208.582666
resting,41.407396,188.407396
resting,35.711954,182.711954
resting,41.815241,188.815241
resting,56.030905,203.030905
resting,70.007738,217.007738
resting,56.538413,203.538413
resting,68.407749,215.407749
resting,67.018112,214.018112
resting,68.429854,215.429854
resting,60.300557,207.300557
resting,36.174762,183.174762
resting,50.902004,197.902004
resting,60.052044,207.052044
resting,63.052174,210.052174
resting,52.842346,199.842346
resting,56.123793,203.123793
resting,67.666849,214.666849
resting,49.128150,196.128150
resting,38.374604,185.374604
resting,19.828991,166.828991
resting,43.966020,190.966020
resting,55.497568,202.497568
resting,62.279948,209.279948
resting,52.577756,199.577756
resting,65.177611,212.177611
resting,49.117889,196.117889
resting,33.975908,180.975908
resting,72.962384,219.962384
resting,45.833439,192.833439
resting,43.969841,190.969841
resting,50.997647,197.997647
resting,42.314558,189.314558
resting,44.505407,191.505407
resting,31.201966,178.201966
resting,63.844016,210.844016
resting,59.715332,206.715332
resting,73.439835,220.439835
resting,55.257861,202.257861
resting,71.247243,218.247243
resting,44.678742,191.678742
resting,72.112241,219.112241
resting,82.833050,229.833050
resting,77.050745,224.050745
resting,46.242221,193.242221
resting,47.027689,194.027689
resting,61.879361,208.879361
resting,62.169232,209.169232
resting,64.064714,211.064714
resting,43.946904,190.946904
resting,62.656523,209.656523
resting,72.435403,219.435403
resting,63.709651,210.709651
resting,69.501876,216.501876
resting,39.886124,186.886124
resting,32.177593,179.177593
resting,47.436807,194.436807
resting,56.905745,203.905745
resting,60.336771,207.336771
resting,54.692414,201.692414
resting,59.007678,206.007678
resting,67.395639,214.395639
resting,44.731364,191.731364
resting,59.135683,206.135683
resting,45.979851,192.979851
resting,66.403533,213.403533
resting,84.718421,231.718421
resting,51.407853,198.407853
resting,74.755089,221.755089
resting,63.257043,210.257043
resting,56.306128,203.306128
resting,84.059352,231.059352
resting,77.708700,224.708700
resting,51.303152,198.303152
resting,37.858834,184.858834
resting,57.440634,204.440634
resting,59.220867,206.220867
resting,52.115529,199.115529
resting,68.395467,215.395467
resting,40.637342,187.637342
resting,32.177593,179.177593
resting,45.428380,192.428380
resting,42.996046,189.996046
resting,66.091557,213.091557
resting,86.448127,233.448127
resting,60.470300,207.470300
resting,41.520863,188.520863
resting,52.564974,199.564974
resting,67.490313,214.490313
resting,61.860348,208.860348
resting,59.822165,206.822165
resting,42.949124,189.949124
resting,77.596183,224.596183
resting,70.576661,217.576661
resting,63.357901,210.357901
resting,55.303456,202.303456
resting,51.723929,198.723929
resting,51.727180,198.727180
resting,55.570182,202.570182
resting,48.098123,195.098123
resting,50.090079,197.090079
resting,47.613582,194.613582
resting,41.859420,188.859420
resting,86.874689,233.874689
resting,56.950017,203.950017
resting,63.749200,210.749200
resting,49.597896,196.597896
resting,38.887853,185.887853
resting,45.620312,192.620312
resting,58.553165,205.553165
resting,40.384326,187.384326
resting,59.243560,206.243560
resting,56.219516,203.219516
resting,33.896686,180.896686
resting,74.478106,221.478106
resting,39.462600,186.462600
resting,64.462147,211.462147
resting,41.601725,188.601725
resting,58.785149,205.785149
resting,60.303344,207.303344
resting,50.977873,197.977873
resting,46.697818,193.697818
resting,46.001771,193.001771
resting,55.342938,202.342938
resting,41.823277,188.823277
resting,45.224489,192.224489
resting,45.561343,192.561343
resting,47.859977,194.859977
resting,45.840772,192.840772
resting,19.478462,166.478462
resting,30.964110,177.964110
resting,26.298464,173.298464
resting,63.381766,210.381766
resting,72.237960,219.237960
resting,44.030942,191.030942
resting,52.305409,199.305409
resting,37.236797,184.236797
resting,61.366736,208.366736
resting,55.606457,202.606457
resting,78.850659,225.850659
resting,79.413355,226.413355
resting,76.065274,223.065274
resting,44.494081,191.494081
resting,55.108658,202.108658
resting,83.546059,230.546059
resting,52.257196,199.257196
resting,50.290949,197.290949
resting,61.661742,208.661742
resting,51.740170,198.740170
resting,60.194578,207.194578
resting,10.673517,157.673517
resting,46.173128,193.173128
resting,56.332978,203.332978
resting,61.476161,208.476161
resting,50.670408,197.670408
resting,48.657324,195.657324
resting,75.095972,222.095972
resting,45.594523,192.594523
resting,69.608169,216.608169
resting,60.744766,207.744766
resting,53.600070,200.600070
resting,54.974337,201.974337
resting,60.719866,207.719866
resting,82.385568,229.385568
resting,37.667503,184.667503
resting,67.208390,214.208390
resting,89.020253,236.020253
resting,51.843991,198.843991
resting,42.953038,189.953038
resting,51.675177,198.675177
resting,39.949264,186.949264
resting,58.813725,205.813725
resting,55.561110,202.561110
resting,50.069946,197.069946
resting,51.658918,198.658918
resting,72.186766,219.186766
resting,72.849448,219.849448
resting,56.428347,203.428347
resting,54.634011,201.634011
resting,52.073596,199.073596
resting,41.032369,188.032369
resting,41.318025,188.318025
resting,49.982618,196.982618
resting,60.325635,207.325635
resting,61.462494,208.462494
resting,72.833300,219.833300
resting,60.913271,207.913271
resting,68.505931,215.505931
resting,27.313929,174.313929
resting,26.729407,173.729407
resting,44.862642,191.862642
resting,27.369241,174.369241
resting,64.472571,211.472571
resting,36.617961,183.617961
resting,51.070079,198.070079
resting,31.973288,178.973288
resting,53.417939,200.417939
resting,36.544467,183.544467
resting,38.883531,185.883531
resting,55.904811,202.904811
resting,35.366811,182.366811
resting,53.449385,200.449385
resting,59.509570,206.509570
resting,43.249322,190.249322
resting,50.756551,197.756551
resting,47.341071,194.341071
resting,46.365599,193.365599
resting,59.889537,206.889537
resting,69.625064,216.625064
resting,56.823007,203.823007
resting,39.309019,186.309019
resting,58.389362,205.389362
resting,78.476843,225.476843
resting,59.498274,206.498274
resting,57.203196,204.203196
resting,95.200698,242.200698
resting,54.986562,201.986562
resting,63.357901,210.357901
resting,50.100141,197.100141
resting,58.782292,205.782292
resting,50.627277,197.627277
resting,76.217542,223.217542
resting,50.716812,197.716812
resting,19.828991,166.828991
resting,56.778633,203.778633
resting,58.882252,205.882252
resting,19.692943,166.692943
resting,47.027689,194.027689
resting,33.321744,180.321744
resting,70.259299,217.259299
resting,32.515247,179.515247
resting,31.475413,178.475413
resting,35.347802,182.347802
resting,53.096122,200.096122
resting,69.288798,216.288798
resting,36.737073,183.737073
resting,46.687022,193.687022
resting,69.781755,216.781755
resting,63.738656,210.738656
resting,80.158880,227.158880
resting,64.952932,211.952932
resting,45.623997,192.623997
resting,65.074405,212.074405
resting,73.886918,220.886918
resting,48.394159,195.394159
resting,79.953193,226.953193
resting,60.345126,207.345126
resting,58.415257,205.415257
resting,81.266413,228.266413
resting,45.339522,192.339522
resting,42.886484,189.886484
resting,60.780719,207.780719
resting,47.084823,194.084823
resting,32.515247,179.515247
resting,61.353043,208.353043
resting,41.289551,188.289551
resting,55.172651,202.172651
resting,57.238433,204.238433
resting,60.498080,207.498080
resting,43.089738,190.089738
resting,43.943083,190.943083
resting,43.682292,190.682292
resting,26.829800,173.829800
resting,55.754325,202.754325
resting,34.510764,181.510764
resting,52.905902,199.905902
resting,65.999965,212.999965
resting,47.397824,194.397824
resting,77.103058,224.103058
resting,81.779635,228.779635
resting,63.611991,210.611991
resting,61.199483,208.199483
resting,53.023287,200.023287
resting,57.682920,204.682920
resting,30.166995,177.166995
resting,49.363580,196.363580
resting,50.925109,197.925109
resting,66.605659,213.605659
resting,59.192485,206.192485
resting,79.001813,226.001813
resting,22.999059,169.999059
resting,56.648271,203.648271
resting,74.934690,221.934690
resting,58.553165,205.553165
resting,64.221887,211.221887
resting,66.729157,213.729157
resting,57.487419,204.487419
resting,48.705643,195.705643
resting,48.286401,195.286401
resting,48.771150,195.771150
resting,57.825480,204.825480
resting,71.155208,218.155208
resting,44.562002,191.562002
resting,64.347353,211.347353
resting,65.864897,212.864897
resting,66.426301,213.426301
resting,79.728002,226.728002
resting,39.869269,186.869269
resting,79.590895,226.590895
resting,41.891521,188.891521
resting,67.557500,214.557500
resting,75.970228,222.970228
resting,53.411649,200.411649
resting,69.405105,216.405105
resting,56.246411,203.246411
resting,51.528649,198.528649
resting,48.484348,195.484348
resting,65.146664,212.146664
resting,65.488808,212.488808
resting,32.905651,179.905651
resting,47.412004,194.412004
resting,54.903992,201.903992
resting,50.948200,197.948200
resting,48.010706,195.010706
resting,62.966841,209.966841
resting,36.378565,183.378565
resting,49.817616,196.817616
resting,44.592156,191.592156
resting,67.465413,214.465413
resting,54.300837,201.300837
resting,45.105440,192.105440
resting,64.991725,211.991725
resting,31.613909,178.613909
resting,38.422737,185.422737
resting,61.001479,208.001479
resting,45.917684,192.917684
resting,61.574480,208.574480
resting,63.846647,210.846647
resting,39.818663,186.818663
resting,25.282088,172.282088
resting,35.641306,182.641306
resting,54.310120,201.310120
resting,43.520431,190.520431
resting,51.267111,198.267111
resting,30.515885,177.515885
resting,81.662431,228.662431
resting,62.014982,209.014982
resting,39.317568,186.317568
resting,51.145701,198.145701
resting,54.350323,201.350323
resting,42.322501,189.322501
resting,68.762988,215.762988
resting,87.274139,234.274139
resting,29.456818,176.456818
resting,48.421925,195.421925
resting,55.467281,202.467281
resting,41.179524,188.179524
resting,60.158280,207.158280
resting,29.954587,176.954587
resting,51.076661,198.076661
resting,55.703069,202.703069
resting,29.198997,176.198997
resting,61.811436,208.811436
resting,35.927738,182.927738
resting,39.000033,186.000033
resting,71.906900,218.906900
resting,43.078036,190.078036
resting,62.921458,209.921458
resting,54.790640,201.790640
resting,32.203692,179.203692
resting,38.610326,185.610326
resting,25.381586,172.381586
resting,28.429239,175.429239
resting,62.849314,209.849314
resting,57.810952,204.810952
resting,60.261535,207.261535
resting,43.516570,190.516570
resting,69.738403,216.738403
resting,59.847436,206.847436
resting,36.267542,183.267542
resting,73.008426,220.008426
resting,56.958867,203.958867
resting,73.640904,220.640904
resting,55.733228,202.733228
resting,71.119777,218.119777
resting,54.913174,201.913174
resting,44.278296,191.278296
resting,36.323097,183.323097
resting,54.495436,201.495436
resting,49.526702,196.526702
resting,43.113126,190.113126
resting,46.063827,193.063827
resting,57.706219,204.706219
resting,56.282249,203.282249
resting,47.708774,194.708774
resting,64.797533,211.797533
resting,55.117804,202.117804
resting,46.535616,193.535616
resting,74.972806,221.972806
resting,58.790864,205.790864
resting,62.527669,209.527669
resting,54.300837,201.300837
resting,41.065115,188.065115
resting,49.597896,196.597896
resting,68.638252,215.638252
resting,66.706490,213.706490
resting,49.580952,196.580952
resting,58.944998,205.944998
resting,39.919812,186.919812
resting,65.280649,212.280649
resting,61.694435,208.694435
resting,67.567451,214.567451
resting,70.892600,217.892600
resting,77.676263,224.676263
resting,34.222293,181.222293
resting,49.305681,196.305681
resting,76.613348,223.613348
resting,69.598514,216.598514
resting,56.648271,203.648271
resting,78.579559,225.579559
resting,51.801837,198.801837
resting,67.198390,214.198390
resting,56.873255,203.873255
resting,76.052023,223.052023
resting,80.433015,227.433015
resting,40.087826,187.087826
resting,48.491279,195.491279
resting,61.552644,208.552644
resting,45.539207,192.539207
resting,70.347733,217.347733
resting,43.155979,190.155979
resting,47.401372,194.401372
resting,90.584493,237.584493
resting,79.114453,226.114453
resting,41.783083,188.783083
resting,43.508848,190.508848
resting,50.915210,197.915210
resting,78.959265,225.959265
resting,71.477994,218.477994
resting,60.283839,207.283839
resting,72.158831,219.158831
resting,68.887504,215.887504
resting,47.198882,194.198882
resting,49.800752,196.800752
resting,54.541667,201.541667
resting,59.044689,206.044689
resting,69.189298,216.189298
resting,42.425601,189.425601
resting,51.017413,198.017413
resting,50.567503,197.567503
resting,54.186224,201.186224
resting,64.714499,211.714499
resting,77.255459,224.255459
resting,42.988231,189.988231
resting,92.366264,239.366264
resting,49.373792,196.373792
resting,57.764428,204.764428
resting,71.593088,218.593088
resting,51.541688,198.541688
resting,50.544234,197.544234
resting,51.882867,198.882867
resting,39.911391,186.911391
resting,46.532007,193.532007
resting,56.422390,203.422390
resting,43.977484,190.977484
resting,51.912005,198.912005
resting,56.243421,203.243421
resting,61.659017,208.659017
resting,39.377351,186.377351
resting,54.547828,201.547828
resting,58.564642,205.564642
resting,53.712807,200.712807
resting,65.084732,212.084732
resting,72.734030,219.734030
resting,46.959755,193.959755
resting,51.947599,198.947599
resting,71.717373,218.717373
resting,79.673186,226.673186
resting,68.146887,215.146887
resting,57.903883,204.903883
resting,70.816713,217.816713
resting,44.701302,191.701302
resting,53.834673,200.834673
resting,42.859049,189.859049
resting,50.620638,197.620638
resting,72.523500,219.523500
resting,63.959716,210.959716
resting,52.253980,199.253980
resting,46.614988,193.614988
resting,39.767991,186.767991
resting,53.007440,200.007440
resting,54.640163,201.640163
resting,64.828643,211.828643
resting,69.130988,216.130988
resting,62.683339,209.683339
resting,60.372967,207.372967
resting,50.059875,197.059875
resting,79.226942,226.226942
resting,54.716987,201.716987
resting,51.073370,198.073370
resting,57.636295,204.636295
resting,48.922507,195.922507
resting,33.296520,180.296520
resting,74.439743,221.439743
resting,52.638441,199.638441
resting,48.035199,195.035199
resting,37.452767,184.452767
resting,57.825480,204.825480
resting,36.833000,183.833000
resting,45.328403,192.328403
resting,57.732420,204.732420
resting,43.601435,190.601435
resting,80.995100,227.995100
resting,50.193962,197.193962
resting,77.903064,224.903064
resting,68.574577,215.574577
resting,66.867511,213.867511
resting,57.282453,204.282453
resting,42.306614,189.306614
resting,65.190499,212.190499
resting,49.831106,196.831106
resting,53.020116,200.020116
resting,43.954551,190.954551
resting,52.150982,199.150982
resting,46.582533,193.582533
resting,49.083665,196.083665
resting,61.590853,208.590853
resting,72.999222,219.999222
resting,65.529847,212.529847
resting,57.773154,204.773154
resting,66.537508,213.537508
resting,65.293515,212.293515
resting,44.118629,191.118629
resting,58.251069,205.251069
resting,35.071007,182.071007
resting,45.840772,192.840772
resting,41.678395,188.678395
resting,42.902154,189.902154
resting,49.441811,196.441811
resting,64.641757,211.641757
resting,55.751313,202.751313
resting,50.093431,197.093431
resting,48.836563,195.836563
resting,43.539732,190.539732
resting,38.422737,185.422737
resting,40.317701,187.317701
resting,66.167784,213.167784
resting,35.556344,182.556344
resting,58.366336,205.366336
resting,62.171934,209.171934
resting,45.302445,192.302445
resting,51.775884,198.775884
resting,38.462078,185.462078
resting,53.367585,200.367585
resting,55.886775,202.886775
resting,62.112448,209.112448
resting,51.460122,198.460122
resting,50.200653,197.200653
resting,29.014266,176.014266
resting,68.655386,215.655386
resting,38.653820,185.653820
resting,54.504684,201.504684
resting,26.879855,173.879855
resting,56.979513,203.979513
resting,40.075247,187.075247
resting,33.326786,180.326786
resting,63.780823,210.780823
resting,52.947175,199.947175
resting,54.214123,201.214123
resting,37.524483,184.524483
resting,70.697979,217.697979
resting,61.429677,208.429677
resting,48.629686,195.629686
resting,53.411649,200.411649
resting,49.288640,196.288640
resting,54.830494,201.830494
resting,60.697725,207.697725
resting,42.223130,189.223130
resting,60.035255,207.035255
resting,59.743465,206.743465
resting,59.492626,206.492626
resting,78.279613,225.279613
resting,36.323097,183.323097
resting,47.259364,194.259364
resting,54.458426,201.458426
resting,53.276201,200.276201
resting,61.691711,208.691711
resting,13.681550,160.681550
resting,53.477673,200.477673
resting,47.284247,194.284247
resting,61.925505,208.925505
resting,21.228636,168.228636
resting,62.506166,209.506166
resting,71.416848,218.416848
resting,43.338587,190.338587
resting,53.339244,200.339244
resting,54.790640,201.790640
resting,49.645304,196.645304
resting,37.511047,184.511047
resting,46.740976,193.740976
resting,64.096177,211.096177
resting,62.366224,209.366224
resting,50.100141,197.100141
resting,66.137302,213.137302
resting,51.999328,198.999328
resting,51.204802,198.204802
resting,65.087315,212.087315
resting,50.911907,197.911907
resting,36.896810,183.896810
resting,53.219399,200.219399
resting,53.499663,200.499663
resting,64.014860,211.014860
resting,69.540549,216.540549
resting,54.201726,201.201726
resting,64.934821,211.934821
resting,66.221088,213.221088
resting,47.170395,194.170395
resting,60.172243,207.172243
resting,52.638441,199.638441
resting,55.573207,202.573207
resting,57.764428,204.764428
resting,58.964950,205.964950
resting,59.869895,206.869895
resting,41.549183,188.549183
resting,74.847189,221.847189
resting,48.715993,195.715993
resting,34.344823,181.344823
resting,42.239043,189.239043
resting,30.587382,177.587382
resting,64.566330,211.566330
resting,61.125304,208.125304
resting,52.063915,199.063915
resting,42.219149,189.219149
resting,47.768610,194.768610
resting,48.105111,195.105111
resting,44.463855,191.463855
resting,54.297741,201.297741
resting,73.219858,220.219858
resting,56.246411,203.246411
resting,62.763706,209.763706
resting,49.087088,196.087088
resting,47.472212,194.472212
resting,49.624990,196.624990
resting,35.824697,182.824697
resting,67.413091,214.413091
resting,66.210937,213.210937
resting,33.296520,180.296520
resting,53.342393,200.342393
resting,41.516816,188.516816
resting,43.058531,190.058531
resting,41.935621,188.935621
resting,33.732706,180.732706
resting,49.496158,196.496158
resting,51.619869,198.619869
resting,42.536353,189.536353
resting,49.237477,196.237477
resting,57.003100,204.003100
resting,29.439700,176.439700
resting,18.595822,165.595822
resting,26.093204,173.093204
resting,47.255808,194.255808
resting,47.188201,194.188201
resting,53.950033,200.950033
resting,63.707015,210.707015
resting,46.122150,193.122150
resting,36.595011,183.595011
resting,39.645271,186.645271
resting,61.103310,208.103310
resting,67.190889,214.190889
resting,49.428215,196.428215
resting,43.462479,190.462479
resting,81.808392,228.808392
resting,44.877622,191.877622
resting,64.109287,211.109287
resting,80.687476,227.687476
resting,50.497671,197.497671
resting,45.579777,192.579777
resting,36.507665,183.507665
resting,44.198536,191.198536
resting,56.108822,203.108822
resting,55.916832,202.916832
resting,51.892584,198.892584
resting,55.973900,202.973900
resting,41.338356,188.338356
resting,32.920965,179.920965
resting,78.036677,225.036677
resting,46.216776,193.216776
resting,56.855524,203.855524
resting,55.044593,202.044593
resting,51.921717,198.921717
resting,40.384326,187.384326
resting,69.779349,216.779349
resting,74.043672,221.043672
resting,51.362073,198.362073
resting,52.616093,199.616093
resting,59.900758,206.900758
resting,63.198578,210.198578
resting,43.770673,190.770673
resting,53.719065,200.719065
resting,47.401372,194.401372
resting,52.038090,199.038090
resting,74.963836,221.963836
resting,68.496121,215.496121
resting,57.531244,204.531244
resting,53.048630,200.048630
resting,60.414697,207.414697
resting,51.655663,198.655663
resting,71.625941,218.625941
resting,69.152863,216.152863
resting,25.195541,172.195541
resting,66.284493,213.284493
resting,83.294278,230.294278
resting,59.543444,206.543444
resting,54.133482,201.133482
resting,48.244628,195.244628
resting,40.913440,187.913440
resting,70.153992,217.153992
resting,63.551208,210.551208
resting,63.728112,210.728112
resting,60.747535,207.747535
resting,76.679115,223.679115
resting,44.198536,191.198536
resting,66.656092,213.656092
resting,49.428215,196.428215
resting,53.815942,200.815942
resting,71.098508,218.098508
resting,51.908771,198.908771
resting,56.060887,203.060887
resting,35.190582,182.190582
resting,67.428044,214.428044
resting,48.919070,195.919070
resting,46.067471,193.067471
resting,59.670294,206.670294
resting,46.956176,193.956176
resting,70.471828,217.471828
resting,39.611348,186.611348
resting,78.298932,225.298932
resting,80.221746,227.221746
resting,66.314908,213.314908
resting,48.936244,195.936244
resting,47.141886,194.141886
resting,69.062899,216.062899
resting,40.637342,187.637342
resting,68.618668,215.618668
resting,67.010589,214.010589
resting,59.577296,206.577296
resting,43.338587,190.338587
resting,44.926273,191.926273
resting,53.351840,200.351840
resting,69.822679,216.822679
resting,22.036451,169.036451
resting,27.928350,174.928350
resting,60.361831,207.361831
resting,77.596183,224.596183
resting,81.952045,228.952045
resting,33.946222,180.946222
resting,61.108812,208.108812
resting,65.486243,212.486243
resting,47.694683,194.694683
resting,40.868239,187.868239
resting,43.855047,190.855047
resting,45.517067,192.517067
resting,73.832319,220.832319
resting,57.238433,204.238433
resting,62.315012,209.315012
resting,58.816582,205.816582
resting,57.449409,204.449409
resting,56.306128,203.306128
resting,57.767334,204.767334
resting,58.219327,205.219327
resting,75.766469,222.766469
resting,28.018451,175.018451
resting,61.226931,208.226931
resting,55.730212,202.730212
resting,48.877837,195.877837
resting,33.159986,180.159986
resting,43.774512,190.774512
resting,59.751904,206.751904
resting,50.183917,197.183917
resting,44.832668,191.832668
resting,67.098293,214.098293
resting,62.258360,209.258360
resting,48.684940,195.684940
resting,47.284247,194.284247
resting,60.650644,207.650644
resting,61.825027,208.825027
resting,66.812204,213.812204
resting,63.209210,210.209210
resting,52.855062,199.855062
resting,38.181455,185.181455
resting,47.059838,194.059838
resting,71.941946,218.941946
resting,40.946279,187.946279
resting,61.265339,208.265339
resting,64.942583,211.942583
resting,35.598851,182.598851
resting,33.311658,180.311658
resting,61.792405,208.792405
resting,49.672371,196.672371
resting,48.546692,195.546692
resting,67.914717,214.914717
resting,59.144206,206.144206
resting,47.070546,194.070546
resting,72.109911,219.109911
resting,45.446872,192.446872
resting,51.697936,198.697936
resting,51.047045,198.047045
resting,46.945438,193.945438
resting,42.800199,189.800199
resting,80.121145,227.121145
resting,86.861146,233.861146
resting,59.203839,206.203839
resting,76.003399,223.003399
resting,57.188508,204.188508
resting,59.903566,206.903566
resting,35.461705,182.461705
resting,78.157163,225.157163
resting,58.305850,205.305850
resting,52.449769,199.449769
resting,66.223626,213.223626
resting,77.359793,224.359793
resting,53.565576,200.565576
resting,66.504673,213.504673
resting,61.536262,208.536262
resting,43.400577,190.400577
resting,63.251731,210.251731
resting,53.477673,200.477673
resting,60.205741,207.205741
resting,65.138929,212.138929
resting,61.372212,208.372212
resting,51.814809,198.814809
resting,40.748827,187.748827
resting,46.030983,193.030983
resting,28.292973,175.292973
resting,28.464681,175.464681
resting,24.250836,171.250836
resting,62.120564,209.120564
resting,35.066217,182.066217
resting,48.953409,195.953409
resting,84.597342,231.597342
resting,49.604671,196.604671
resting,49.128150,196.128150
resting,67.288346,214.288346
resting,74.050478,221.050478
resting,55.355083,202.355083
resting,45.550277,192.550277
resting,53.184658,200.184658
resting,50.530935,197.530935
resting,63.614631,210.614631
resting,36.759935,183.759935
resting,39.398682,186.398682
resting,45.205909,192.205909
resting,42.575835,189.575835
resting,76.100612,223.100612
resting,55.835638,202.835638
resting,47.316219,194.316219
resting,31.587321,178.587321
resting,60.392445,207.392445
resting,58.642058,205.642058
resting,42.859049,189.859049
resting,58.147129,205.147129
resting,51.388238,198.388238
resting,47.443888,194.443888
resting,54.799840,201.799840
resting,54.652463,201.652463
resting,59.827782,206.827782
resting,70.833321,217.833321
resting,62.854661,209.854661
resting,53.918879,200.918879
resting,85.868907,232.868907
resting,56.332978,203.332978
resting,60.706031,207.706031
resting,69.104248,216.104248
resting,63.574999,210.574999
resting,76.727306,223.727306
resting,65.033078,212.033078
resting,51.469919,198.469919
resting,56.174669,203.174669
resting,57.607131,204.607131
resting,35.171478,182.171478
resting,52.931306,199.931306
resting,60.984946,207.984946
resting,57.250175,204.250175
resting,34.734009,181.734009
resting,40.271832,187.271832
resting,52.785079,199.785079
resting,56.470019,203.470019
resting,52.657592,199.657592
resting,62.998853,209.998853
resting,41.935621,188.935621
resting,65.079570,212.079570
resting,87.160472,234.160472
resting,63.448007,210.448007
resting,53.840914,200.840914
resting,75.837402,222.837402
resting,21.767936,168.767936
resting,52.083273,199.083273
resting,82.786380,229.786380
resting,44.761404,191.761404
resting,40.454998,187.454998
resting,52.063915,199.063915
resting,67.120828,214.120828
resting,45.833439,192.833439
resting,54.962108,201.962108
resting,53.543613,200.543613
resting,44.881368,191.881368
resting,57.112064,204.112064
resting,64.274195,211.274195
resting,50.928408,197.928408
resting,48.629686,195.629686
resting,74.665129,221.665129
resting,43.805211,190.805211
resting,45.075626,192.075626
resting,50.829333,197.829333
resting,60.317275,207.317275
resting,48.480881,195.480881
resting,49.519913,196.519913
resting,56.467042,203.467042
resting,60.681113,207.681113
resting,78.028070,225.028070
resting,51.231047,198.231047
resting,43.512709,190.512709
resting,57.044356,204.044356
resting,15.576731,162.576731
resting,46.827177,193.827177
resting,89.112690,236.112690
resting,56.162700,203.162700
resting,58.550294,205.550294
resting,53.890825,200.890825
resting,56.171674,203.171674
resting,68.287285,215.287285
resting,58.207783,205.207783
resting,36.493855,183.493855
resting,50.137018,197.137018
resting,65.074405,212.074405
resting,32.072985,179.072985
resting,31.077858,178.077858
resting,20.256553,167.256553
resting,43.288154,190.288154
resting,49.506339,196.506339
resting,38.584205,185.584205
resting,57.490342,204.490342
resting,61.909224,208.909224
resting,51.860191,198.860191
resting,62.761026,209.761026
resting,11.433588,158.433588
resting,63.833489,210.833489
resting,52.692683,199.692683
resting,43.789864,190.789864
resting,58.178907,205.178907
resting,29.678449,176.678449
resting,39.364547,186.364547
resting,50.264209,197.264209
resting,38.431485,185.431485
resting,46.209505,193.209505
resting,50.100141,197.100141
resting,17.128323,164.128323
resting,51.342440,198.342440
resting,34.359495,181.359495
resting,37.832195,184.832195
resting,31.164246,178.164246
resting,76.587023,223.587023
resting,42.937386,189.937386
resting,42.839443,189.839443
resting,62.063735,209.063735
resting,42.385977,189.385977
resting,58.759418,205.759418
resting,57.203196,204.203196
resting,74.331313,221.331313
resting,45.480136,192.480136
resting,48.895019,195.895019
resting,53.659601,200.659601
resting,78.088344,225.088344
resting,66.292100,213.292100
resting,53.339244,200.339244
resting,35.894985,182.894985
resting,71.051228,218.051228
resting,47.020546,194.020546
resting,49.329529,196.329529
resting,54.096220,201.096220
resting,59.294590,206.294590
resting,64.524676,211.524676
resting,94.228513,241.228513
resting,72.727100,219.727100
resting,56.365778,203.365778
resting,47.701729,194.701729
resting,32.271451,179.271451
resting,70.357286,217.357286
resting,36.686726,183.686726
resting,65.404080,212.404080
resting,53.367585,200.367585
resting,74.728109,221.728109
resting,47.156145,194.156145
resting,29.881576,176.881576
resting,70.019737,217.019737
resting,39.995504,186.995504
resting,36.044469,183.044469
resting,34.227202,181.227202
resting,47.241584,194.241584
resting,11.950943,158.950943
resting,80.704133,227.704133
resting,42.902154,189.902154
resting,52.625673,199.625673
resting,33.692833,180.692833
resting,50.354390,197.354390
resting,35.951115,182.951115
resting,47.708774,194.708774
resting,54.461508,201.461508
resting,64.276809,211.276809
resting,45.272764,192.272764
resting,47.472212,194.472212
resting,39.500906,186.500906
resting,50.981168,197.981168
resting,58.825154,205.825154
resting,68.063000,215.063000
resting,67.555014,214.555014
resting,59.317257,206.317257
resting,58.066161,205.066161
resting,33.547895,180.547895
resting,45.726999,192.726999
resting,29.887197,176.887197
resting,51.766145,198.766145
resting,70.182731,217.182731
resting,43.663053,190.663053
resting,47.056265,194.056265
resting,45.124061,192.124061
resting,18.568695,165.568695
resting,61.574480,208.574480
resting,77.129206,224.129206
resting,79.630992,226.630992
resting,57.461108,204.461108
resting,33.881812,180.881812
resting,48.881273,195.881273
resting,85.847377,232.847377
resting,65.105382,212.105382
resting,30.066568,177.066568
resting,51.201521,198.201521
resting,43.616848,190.616848
resting,51.040460,198.040460
resting,54.495436,201.495436
resting,62.155716,209.155716
resting,43.666901,190.666901
resting,35.333536,182.333536
resting,37.951925,184.951925
resting,39.713029,186.713029
resting,45.954261,192.954261
resting,36.874034,183.874034
resting,50.779722,197.779722
resting,65.923543,212.923543
resting,48.255075,195.255075
resting,40.255136,187.255136
resting,44.956180,191.956180
resting,60.844266,207.844266
resting,72.053967,219.053967
resting,65.652810,212.652810
resting,69.499456,216.499456
resting,49.465592,196.465592
resting,55.218317,202.218317
resting,64.234969,211.234969
resting,55.678934,202.678934
resting,52.689494,199.689494
resting,60.880157,207.880157
resting,50.584115,197.584115
resting,67.180885,214.180885
resting,45.528137,192.528137
resting,42.496830,189.496830
resting,64.407384,211.407384
resting,61.418735,208.418735
resting,57.238433,204.238433
resting,66.514775,213.514775
resting,50.935007,197.935007
resting,38.926720,185.926720
resting,40.384326,187.384326
resting,32.146246,179.146246
resting,21.069736,168.069736
resting,50.977873,197.977873
resting,49.635149,196.635149
resting,62.150311,209.150311
resting,44.126245,191.126245
resting,59.673112,206.673112
resting,65.570860,212.570860
resting,49.114465,196.114465
resting,64.888227,211.888227
resting,74.150252,221.150252
resting,49.952353,196.952353
resting,59.869895,206.869895
resting,56.027907,203.027907
resting,56.069879,203.069879
resting,57.496185,204.496185
resting,73.091234,220.091234
resting,61.092310,208.092310
resting,47.138325,194.138325
resting,29.451113,176.451113
resting,63.622557,210.622557
resting,46.524785,193.524785
resting,55.133045,202.133045
resting,24.505862,171.505862
resting,56.478944,203.478944
resting,41.891521,188.891521
resting,66.433891,213.433891
resting,68.326643,215.326643
resting,48.126066,195.126066
resting,53.850277,200.850277
resting,43.709210,190.709210
