# Supplementary material for: Molecular architecture of heterochromatin at the nuclear periphery of primary human cells
Source: Nat Commun. 2026 Jul 3;17:5844. doi: 10.1038/s41467-026-75087-5 (PMC13332202; doi:10.1038/s41467-026-75087-5)
Supplement: Supplementary file 8 — Source Data [file 41467_2026_75087_MOESM8_ESM.zip › source_data/Figure4e.txt]

# Figure 4e source data
# tomo_id,cluster,particle1,particle2,distance_i_minus_1_i_plus_1_nm
15.000000,27.000000,11,13,22.739225
15.000000,27.000000,23,25,13.264405
15.000000,11.000000,13,15,33.915521
15.000000,11.000000,57,59,27.283225
15.000000,11.000000,77,81,11.113015
15.000000,11.000000,91,93,33.742115
15.000000,10.000000,40,44,13.193928
15.000000,10.000000,57,59,20.277366
15.000000,10.000000,60,69,33.085805
15.000000,5.000000,65,67,12.481271
15.000000,5.000000,100,102,18.053758
15.000000,5.000000,101,103,27.186228
15.000000,3.000000,81,83,24.169475
15.000000,3.000000,132,134,26.223931
15.000000,41.000000,9,13,33.248614
15.000000,41.000000,10,14,28.038124
15.000000,41.000000,13,15,37.952371
15.000000,41.000000,25,27,27.206226
15.000000,41.000000,31,35,28.309077
15.000000,4.000000,40,42,30.690692
15.000000,4.000000,44,46,27.944443
15.000000,4.000000,100,103,20.408180
15.000000,4.000000,172,175,19.865099
15.000000,8.000000,40,44,31.339520
15.000000,8.000000,65,69,32.051030
15.000000,8.000000,73,75,10.874491
15.000000,8.000000,76,78,26.757732
15.000000,8.000000,98,100,25.306443
15.000000,8.000000,112,114,26.646433
15.000000,8.000000,128,132,22.566874
15.000000,6.000000,51,53,16.637155
15.000000,6.000000,72,76,26.168319
15.000000,16.000000,3,5,28.901205
15.000000,16.000000,26,31,32.847766
15.000000,16.000000,69,71,9.246910
15.000000,16.000000,70,72,20.144739
15.000000,21.000000,0,2,24.892411
15.000000,21.000000,1,4,27.476899
15.000000,21.000000,2,5,31.091861
15.000000,21.000000,16,20,31.979437
15.000000,25.000000,5,7,32.363436
15.000000,25.000000,6,9,20.721763
15.000000,25.000000,18,22,20.688929
15.000000,25.000000,19,23,16.091136
15.000000,7.000000,11,13,31.156143
15.000000,7.000000,81,83,28.124588
15.000000,7.000000,91,93,25.536433
15.000000,12.000000,9,34,22.182289
15.000000,12.000000,26,29,34.887814
15.000000,12.000000,27,30,29.868292
15.000000,15.000000,11,13,24.457084
15.000000,15.000000,12,14,31.267540
15.000000,15.000000,42,44,30.290621
15.000000,15.000000,47,51,36.495980
15.000000,15.000000,50,52,35.574776
15.000000,29.000000,6,10,31.095609
15.000000,29.000000,7,12,14.106082
15.000000,29.000000,21,23,10.815385
15.000000,29.000000,22,25,34.366690
15.000000,29.000000,23,26,28.180475
15.000000,29.000000,25,27,16.524693
15.000000,29.000000,26,28,24.474551
15.000000,14.000000,0,6,14.296205
15.000000,14.000000,2,7,15.853997
15.000000,14.000000,1,4,25.856936
15.000000,14.000000,3,5,23.895479
15.000000,14.000000,4,8,25.069694
15.000000,14.000000,34,36,19.561616
15.000000,14.000000,35,38,13.457759
15.000000,19.000000,9,14,22.149866
15.000000,23.000000,10,12,33.036453
15.000000,23.000000,18,22,13.344703
16.000000,10.000000,4,6,20.575956
16.000000,10.000000,5,7,33.228745
16.000000,10.000000,10,13,23.161556
16.000000,10.000000,53,56,29.243955
16.000000,10.000000,91,93,14.130847
16.000000,4.000000,36,38,28.656876
16.000000,4.000000,64,66,23.159040
16.000000,4.000000,116,118,23.774868
16.000000,4.000000,125,127,26.125975
16.000000,13.000000,3,5,6.610935
16.000000,8.000000,4,6,8.895741
16.000000,8.000000,25,28,13.518244
16.000000,8.000000,33,38,27.340832
16.000000,8.000000,42,46,9.643811
16.000000,8.000000,51,54,32.069206
16.000000,8.000000,52,55,27.518577
16.000000,8.000000,90,93,29.190770
16.000000,8.000000,92,94,31.140553
16.000000,8.000000,97,100,25.798274
16.000000,7.000000,28,30,29.773845
16.000000,7.000000,46,48,12.462582
16.000000,7.000000,56,58,9.265797
16.000000,3.000000,15,17,7.046153
16.000000,3.000000,27,29,11.529929
16.000000,3.000000,54,56,32.050424
16.000000,3.000000,63,65,28.331711
16.000000,3.000000,72,74,8.717080
16.000000,3.000000,81,83,30.343159
16.000000,3.000000,93,95,23.087638
16.000000,9.000000,29,33,18.105327
16.000000,9.000000,30,34,31.827226
16.000000,9.000000,54,57,23.713514
16.000000,9.000000,55,59,29.200749
16.000000,5.000000,5,8,28.227308
16.000000,5.000000,70,72,11.238157
16.000000,12.000000,25,28,28.828528
16.000000,12.000000,27,29,33.189557
16.000000,17.000000,0,3,37.563971
16.000000,17.000000,36,45,32.026779
16.000000,17.000000,38,40,33.589217
16.000000,17.000000,39,43,31.381019
16.000000,17.000000,70,74,10.966981
16.000000,6.000000,43,47,27.685359
16.000000,6.000000,66,68,24.640653
16.000000,6.000000,67,70,33.561448
16.000000,6.000000,73,76,19.918805
16.000000,6.000000,96,98,25.340193
16.000000,6.000000,121,123,12.259874
16.000000,6.000000,141,143,33.362923
16.000000,6.000000,151,154,21.614601
16.000000,24.000000,2,4,25.721361
16.000000,24.000000,16,18,35.801738
16.000000,14.000000,9,13,36.767472
16.000000,14.000000,28,30,24.657202
16.000000,14.000000,34,37,26.131179
16.000000,14.000000,36,38,22.628762
16.000000,14.000000,37,39,11.935540
16.000000,14.000000,42,44,24.213637
16.000000,14.000000,47,54,19.514891
16.000000,11.000000,0,3,16.362862
16.000000,11.000000,1,5,20.062611
16.000000,11.000000,3,8,29.768626
16.000000,11.000000,5,9,27.839285
16.000000,11.000000,18,20,32.235945
16.000000,26.000000,0,5,33.216467
16.000000,26.000000,6,8,13.938468
16.000000,26.000000,9,12,29.730103
16.000000,15.000000,1,3,26.968149
16.000000,20.000000,10,14,25.093702
16.000000,18.000000,6,8,23.059858
17.000000,3.000000,9,11,18.858876
17.000000,3.000000,66,68,12.140464
17.000000,3.000000,141,143,10.381016
17.000000,3.000000,144,146,15.431810
17.000000,11.000000,1,10,33.743842
17.000000,11.000000,2,5,26.365763
17.000000,11.000000,46,186,24.594890
17.000000,11.000000,77,79,32.564475
17.000000,11.000000,101,104,37.783098
17.000000,11.000000,110,112,24.409385
17.000000,11.000000,111,117,32.127905
17.000000,11.000000,132,140,29.983180
17.000000,11.000000,133,141,34.645336
17.000000,11.000000,136,138,29.415483
17.000000,11.000000,157,159,25.725137
17.000000,11.000000,158,161,26.879411
17.000000,11.000000,159,162,29.436606
17.000000,11.000000,172,174,25.660119
17.000000,11.000000,176,181,27.089601
17.000000,14.000000,14,16,17.211018
17.000000,14.000000,18,20,28.072742
17.000000,14.000000,19,24,31.155519
17.000000,14.000000,20,25,23.231895
17.000000,14.000000,28,30,30.147281
17.000000,14.000000,29,32,36.520987
17.000000,14.000000,39,41,22.105097
17.000000,14.000000,56,64,16.091136
17.000000,14.000000,63,65,9.384527
17.000000,14.000000,74,76,37.095142
17.000000,16.000000,20,31,11.264054
17.000000,16.000000,52,54,22.983077
17.000000,16.000000,67,72,16.306973
17.000000,16.000000,91,94,25.427428
17.000000,15.000000,0,7,30.966035
17.000000,15.000000,1,4,24.398241
17.000000,15.000000,21,23,12.443864
17.000000,15.000000,51,54,31.527376
17.000000,15.000000,52,57,14.812691
17.000000,15.000000,54,59,14.735120
17.000000,6.000000,14,16,25.016952
17.000000,6.000000,43,46,27.720418
17.000000,6.000000,44,47,33.315148
17.000000,6.000000,62,143,33.096371
17.000000,6.000000,86,88,30.515511
17.000000,7.000000,3,5,11.640587
17.000000,7.000000,4,6,18.338775
17.000000,7.000000,22,25,28.010400
17.000000,7.000000,23,26,25.230340
17.000000,7.000000,28,30,24.967210
17.000000,7.000000,29,32,26.658094
17.000000,7.000000,63,68,23.783854
17.000000,7.000000,65,69,25.361647
17.000000,7.000000,77,80,26.036604
17.000000,7.000000,85,87,31.157389
17.000000,7.000000,86,90,22.414005
17.000000,26.000000,6,10,9.489500
17.000000,26.000000,8,11,24.038929
17.000000,26.000000,22,25,28.016640
17.000000,26.000000,26,28,30.567662
17.000000,26.000000,27,30,24.726429
17.000000,26.000000,33,37,19.926605
17.000000,26.000000,34,40,27.431619
17.000000,26.000000,60,64,25.853180
17.000000,10.000000,0,4,31.596304
17.000000,10.000000,10,12,14.247208
17.000000,10.000000,21,23,26.050775
17.000000,10.000000,34,37,32.587730
17.000000,10.000000,40,42,28.490326
17.000000,10.000000,80,82,30.060819
17.000000,10.000000,84,88,23.816499
17.000000,10.000000,110,112,27.779915
17.000000,12.000000,24,26,25.751551
17.000000,12.000000,25,33,29.356654
17.000000,12.000000,27,30,28.555702
17.000000,12.000000,28,32,19.469051
17.000000,12.000000,43,46,29.128819
17.000000,12.000000,96,99,27.411076
17.000000,12.000000,101,103,26.197993
17.000000,12.000000,102,104,19.954854
17.000000,4.000000,4,6,22.195420
17.000000,4.000000,32,34,30.064050
17.000000,4.000000,33,35,28.384453
17.000000,9.000000,10,16,25.985077
17.000000,9.000000,11,17,20.817157
17.000000,9.000000,19,21,26.221709
17.000000,9.000000,38,40,25.657848
17.000000,9.000000,56,58,23.381909
17.000000,9.000000,83,85,24.125233
17.000000,9.000000,84,86,19.183612
17.000000,9.000000,99,104,35.042806
17.000000,9.000000,109,116,31.498405
17.000000,9.000000,117,120,29.957903
17.000000,9.000000,119,121,22.433063
17.000000,9.000000,128,132,30.241204
17.000000,9.000000,140,143,14.442199
17.000000,28.000000,30,32,8.613969
17.000000,28.000000,35,38,24.377533
17.000000,28.000000,40,42,28.956935
17.000000,28.000000,41,43,17.813304
17.000000,28.000000,47,55,30.994249
17.000000,5.000000,21,23,24.865866
17.000000,5.000000,46,49,26.462097
17.000000,5.000000,60,64,12.541819
17.000000,5.000000,125,127,30.331634
17.000000,5.000000,126,128,29.571569
17.000000,20.000000,5,7,25.344025
17.000000,20.000000,6,8,28.725930
17.000000,20.000000,13,19,36.996568
17.000000,20.000000,51,53,25.630580
17.000000,20.000000,68,70,22.551375
17.000000,20.000000,74,76,7.699524
17.000000,21.000000,0,3,28.094875
17.000000,21.000000,4,6,22.428733
17.000000,21.000000,5,7,30.341879
17.000000,21.000000,26,31,13.960748
17.000000,21.000000,27,29,30.926491
17.000000,13.000000,8,11,31.485453
17.000000,13.000000,16,18,23.378586
17.000000,13.000000,22,24,29.253916
17.000000,13.000000,39,41,28.433682
17.000000,13.000000,40,43,27.764528
17.000000,13.000000,67,69,35.405108
17.000000,13.000000,73,75,24.480106
17.000000,13.000000,74,76,27.715512
17.000000,17.000000,10,13,30.660297
17.000000,17.000000,24,27,24.964876
17.000000,17.000000,40,44,22.804904
17.000000,17.000000,43,47,28.815049
17.000000,17.000000,44,48,31.122458
17.000000,17.000000,47,50,24.092200
17.000000,17.000000,53,55,8.748221
17.000000,17.000000,54,56,7.233865
17.000000,17.000000,69,72,34.979559
17.000000,17.000000,71,74,29.955958
17.000000,17.000000,72,75,15.147234
17.000000,17.000000,77,83,10.696194
17.000000,24.000000,4,10,27.586256
17.000000,24.000000,5,12,28.855467
17.000000,24.000000,15,17,9.617591
17.000000,8.000000,0,3,34.119371
17.000000,8.000000,20,23,17.790391
17.000000,8.000000,72,76,28.775250
17.000000,8.000000,80,84,30.264960
17.000000,8.000000,90,92,28.798866
17.000000,8.000000,91,93,31.400820
17.000000,8.000000,116,118,13.404249
17.000000,8.000000,117,119,8.410883
17.000000,8.000000,123,126,25.871956
17.000000,8.000000,136,139,11.860442
17.000000,8.000000,138,140,11.802983
17.000000,8.000000,169,172,12.862946
17.000000,8.000000,187,189,19.486004
17.000000,8.000000,188,190,26.382702
17.000000,8.000000,189,191,32.192531
17.000000,8.000000,192,194,13.519681
17.000000,34.000000,14,20,23.348656
17.000000,34.000000,19,21,26.421694
17.000000,34.000000,15,17,11.736970
17.000000,34.000000,16,18,12.478158
17.000000,25.000000,7,11,25.550881
17.000000,25.000000,13,16,22.652785
17.000000,18.000000,12,14,26.304544
17.000000,18.000000,29,32,25.501419
17.000000,45.000000,10,13,10.961666
17.000000,45.000000,25,27,17.901412
17.000000,45.000000,34,43,35.492779
17.000000,45.000000,36,39,27.040080
17.000000,45.000000,38,41,35.942524
17.000000,19.000000,6,8,21.053749
17.000000,19.000000,29,34,27.296037
17.000000,19.000000,30,32,28.269253
17.000000,27.000000,2,4,26.843978
17.000000,27.000000,10,12,31.044971
17.000000,27.000000,20,26,27.836494
18.000000,25.000000,7,9,29.008540
18.000000,25.000000,8,10,21.717701
18.000000,25.000000,21,24,29.021929
18.000000,25.000000,26,28,25.293391
18.000000,25.000000,32,39,25.096798
18.000000,25.000000,45,47,14.078515
18.000000,25.000000,46,48,29.289087
18.000000,25.000000,47,49,25.340193
18.000000,25.000000,53,55,19.332888
18.000000,4.000000,20,22,28.752965
18.000000,4.000000,80,82,8.061848
18.000000,22.000000,1,3,7.923322
18.000000,22.000000,2,4,12.493715
18.000000,22.000000,27,32,30.412856
18.000000,19.000000,11,14,9.511990
18.000000,19.000000,15,18,29.257236
18.000000,19.000000,19,22,25.133921
18.000000,19.000000,30,32,22.867847
18.000000,19.000000,52,54,27.039362
18.000000,46.000000,1,5,41.086250
18.000000,46.000000,10,15,14.111589
18.000000,46.000000,29,31,34.631878
18.000000,46.000000,30,32,28.774575
18.000000,24.000000,0,15,14.757513
18.000000,24.000000,14,16,18.827951
18.000000,24.000000,15,17,31.197886
18.000000,24.000000,2,4,25.057294
18.000000,24.000000,6,11,28.289859
18.000000,24.000000,10,12,21.663971
18.000000,24.000000,19,21,27.742131
18.000000,24.000000,50,55,32.100687
18.000000,24.000000,53,56,21.434115
18.000000,9.000000,2,7,28.394716
18.000000,9.000000,27,30,23.459040
18.000000,9.000000,54,58,31.813796
18.000000,9.000000,59,62,29.780369
18.000000,9.000000,63,65,17.865568
18.000000,9.000000,64,68,35.916574
18.000000,9.000000,72,75,32.783839
18.000000,9.000000,74,76,29.088782
18.000000,9.000000,75,78,20.628754
18.000000,9.000000,99,105,33.101653
18.000000,9.000000,104,106,30.025259
18.000000,9.000000,110,115,19.493977
18.000000,9.000000,112,116,13.765992
18.000000,9.000000,128,133,26.609230
18.000000,9.000000,140,142,20.852584
18.000000,9.000000,145,147,25.072019
18.000000,9.000000,146,148,14.629282
18.000000,9.000000,147,149,11.540032
18.000000,9.000000,148,151,31.755740
18.000000,9.000000,190,192,18.380037
18.000000,38.000000,5,9,13.440428
18.000000,38.000000,31,35,30.128590
18.000000,6.000000,2,5,28.076893
18.000000,6.000000,14,16,22.215540
18.000000,6.000000,32,44,27.885297
18.000000,6.000000,34,46,11.977779
18.000000,6.000000,44,47,17.967479
18.000000,6.000000,92,94,27.775020
18.000000,6.000000,98,101,30.446049
18.000000,6.000000,134,137,25.783965
18.000000,15.000000,9,11,26.176483
18.000000,15.000000,10,12,24.628037
18.000000,15.000000,60,62,27.782711
18.000000,15.000000,64,70,24.822865
18.000000,15.000000,68,71,28.181165
18.000000,15.000000,70,72,27.553142
18.000000,15.000000,99,101,29.359962
18.000000,15.000000,100,102,28.879690
18.000000,11.000000,11,13,24.973433
18.000000,11.000000,12,19,29.752962
18.000000,11.000000,45,47,10.394105
18.000000,11.000000,99,101,24.575137
18.000000,11.000000,103,105,14.699485
18.000000,11.000000,106,108,12.569665
18.000000,11.000000,107,109,18.604820
18.000000,11.000000,111,114,28.360492
18.000000,11.000000,112,117,29.950122
18.000000,11.000000,122,126,11.107770
18.000000,11.000000,143,146,27.183370
18.000000,11.000000,158,161,30.892556
18.000000,7.000000,8,10,25.044113
18.000000,7.000000,9,11,20.901895
18.000000,7.000000,16,18,20.886091
18.000000,7.000000,17,19,25.181791
18.000000,7.000000,23,25,28.873636
18.000000,7.000000,46,48,24.224063
18.000000,7.000000,50,52,19.660663
18.000000,7.000000,72,76,28.346105
18.000000,7.000000,113,118,28.197013
18.000000,7.000000,150,152,11.751855
18.000000,7.000000,151,153,17.793666
18.000000,17.000000,1,3,27.432327
18.000000,17.000000,2,4,23.478077
18.000000,17.000000,20,23,25.465595
18.000000,17.000000,21,24,22.461618
18.000000,17.000000,28,30,18.903113
18.000000,17.000000,29,31,12.467257
18.000000,17.000000,30,32,26.852660
18.000000,17.000000,31,33,29.709842
18.000000,17.000000,38,40,28.896500
18.000000,17.000000,59,61,11.474200
18.000000,17.000000,79,82,16.407909
18.000000,17.000000,89,91,21.724855
18.000000,17.000000,102,110,30.870542
18.000000,17.000000,105,111,28.484189
18.000000,12.000000,1,4,27.954173
18.000000,12.000000,6,11,24.436426
18.000000,12.000000,30,33,19.461068
18.000000,12.000000,37,44,24.608312
18.000000,12.000000,38,46,22.820231
18.000000,12.000000,44,47,28.135637
18.000000,12.000000,50,52,12.980199
18.000000,12.000000,54,56,27.320932
18.000000,12.000000,55,57,25.058070
18.000000,12.000000,64,66,21.655900
18.000000,12.000000,65,67,16.737260
18.000000,12.000000,74,77,25.044113
18.000000,12.000000,75,78,28.291232
18.000000,12.000000,96,98,17.564032
18.000000,12.000000,116,118,15.580877
18.000000,12.000000,124,126,27.300307
18.000000,12.000000,139,142,20.569347
18.000000,12.000000,157,159,33.030573
18.000000,12.000000,162,166,30.591165
18.000000,12.000000,173,178,28.376924
18.000000,12.000000,174,179,32.326804
18.000000,12.000000,192,196,25.586586
18.000000,12.000000,194,198,18.771124
18.000000,12.000000,206,210,11.475893
18.000000,12.000000,209,211,8.893557
18.000000,12.000000,210,215,21.603814
18.000000,10.000000,22,29,29.246612
18.000000,10.000000,26,28,30.869283
18.000000,10.000000,62,64,19.544729
18.000000,10.000000,63,67,16.077852
18.000000,10.000000,90,97,22.829592
18.000000,10.000000,116,119,35.104832
18.000000,10.000000,131,138,16.618464
18.000000,10.000000,133,137,21.707861
18.000000,10.000000,142,146,33.577071
18.000000,10.000000,143,149,21.754341
18.000000,10.000000,155,158,15.332049
18.000000,10.000000,157,159,23.228551
18.000000,28.000000,1,3,22.821082
18.000000,28.000000,2,4,22.769103
18.000000,28.000000,28,32,13.847590
18.000000,28.000000,29,33,26.821537
18.000000,28.000000,32,34,27.561600
18.000000,28.000000,36,39,14.749613
18.000000,8.000000,12,15,23.082590
18.000000,8.000000,81,87,30.254689
18.000000,8.000000,98,102,37.181441
18.000000,8.000000,104,110,31.145542
18.000000,8.000000,105,111,30.903872
18.000000,8.000000,124,126,22.195420
18.000000,8.000000,128,130,21.343300
18.000000,5.000000,10,12,28.138398
18.000000,5.000000,11,13,24.062350
18.000000,5.000000,30,34,32.607990
18.000000,5.000000,40,42,25.889968
18.000000,5.000000,50,52,15.978478
18.000000,5.000000,51,54,19.096335
18.000000,5.000000,62,64,27.773621
18.000000,5.000000,110,114,25.916214
18.000000,5.000000,141,143,27.826025
18.000000,23.000000,1,5,23.787937
18.000000,23.000000,4,6,31.763079
18.000000,23.000000,9,11,26.529543
18.000000,23.000000,10,12,25.125419
18.000000,23.000000,11,14,28.227308
18.000000,23.000000,17,21,27.924973
18.000000,23.000000,37,39,17.056839
18.000000,23.000000,41,43,25.383848
18.000000,29.000000,26,28,30.985474
18.000000,29.000000,31,33,12.223379
18.000000,29.000000,32,34,9.501774
18.000000,29.000000,40,42,9.823413
18.000000,29.000000,41,43,12.767456
18.000000,29.000000,44,46,24.904113
18.000000,29.000000,45,48,26.235039
18.000000,29.000000,54,57,25.113820
18.000000,29.000000,58,62,29.210725
18.000000,29.000000,59,63,26.982551
18.000000,29.000000,64,70,14.645206
18.000000,29.000000,79,81,11.453867
18.000000,14.000000,2,4,13.063731
18.000000,14.000000,15,25,18.583928
18.000000,14.000000,16,19,12.183586
18.000000,14.000000,20,23,23.646251
18.000000,14.000000,22,26,25.702475
18.000000,14.000000,28,30,19.062739
18.000000,14.000000,33,37,32.473683
18.000000,14.000000,34,38,30.282925
18.000000,14.000000,47,55,14.712693
18.000000,14.000000,49,52,32.455135
18.000000,14.000000,50,53,29.275820
18.000000,14.000000,62,66,16.691938
18.000000,14.000000,86,88,30.830876
18.000000,14.000000,87,89,27.256871
18.000000,14.000000,106,108,9.399004
18.000000,14.000000,115,117,11.712119
18.000000,14.000000,126,139,13.949612
18.000000,14.000000,134,136,14.166541
18.000000,14.000000,160,162,23.474767
18.000000,14.000000,163,165,15.380116
18.000000,14.000000,169,176,22.230399
18.000000,14.000000,170,177,31.551395
18.000000,18.000000,0,2,14.143213
18.000000,18.000000,10,12,27.664303
18.000000,18.000000,11,15,27.908274
18.000000,47.000000,27,30,26.799802
18.000000,47.000000,32,37,29.336135
18.000000,47.000000,40,42,22.266194
18.000000,47.000000,44,46,20.285985
18.000000,36.000000,12,15,12.855393
18.000000,36.000000,14,18,11.953428
18.000000,13.000000,2,5,24.352820
18.000000,13.000000,7,9,25.398383
18.000000,13.000000,14,18,29.154815
18.000000,13.000000,17,19,23.875962
18.000000,13.000000,52,54,24.909573
18.000000,13.000000,53,55,20.074226
18.000000,13.000000,56,64,14.290769
18.000000,13.000000,58,63,24.708354
18.000000,13.000000,74,76,35.046686
18.000000,13.000000,75,77,30.911414
18.000000,13.000000,87,89,23.195915
18.000000,27.000000,16,19,29.297044
18.000000,27.000000,17,20,10.264350
18.000000,44.000000,10,13,31.814407
18.000000,44.000000,11,14,21.253011
18.000000,44.000000,26,29,29.468922
18.000000,44.000000,31,33,30.152435
18.000000,44.000000,34,37,24.674527
18.000000,44.000000,36,38,29.469581
18.000000,44.000000,35,42,29.404916
18.000000,44.000000,57,61,11.482661
18.000000,44.000000,70,72,10.375401
18.000000,44.000000,73,79,26.731585
18.000000,16.000000,4,6,7.356347
18.000000,16.000000,5,7,17.119358
18.000000,16.000000,16,21,14.405839
18.000000,16.000000,20,22,10.213128
18.000000,16.000000,17,19,24.879923
18.000000,16.000000,35,37,28.169445
18.000000,16.000000,36,38,18.824856
18.000000,16.000000,41,46,14.260835
18.000000,16.000000,56,59,15.535932
18.000000,16.000000,76,79,27.978482
18.000000,16.000000,80,83,21.294099
18.000000,16.000000,98,100,26.762813
18.000000,16.000000,99,102,35.031164
18.000000,16.000000,104,111,31.619657
18.000000,16.000000,112,117,18.962618
18.000000,16.000000,116,118,10.044368
18.000000,16.000000,119,122,26.856276
18.000000,39.000000,6,8,23.599381
18.000000,39.000000,7,9,28.389243
18.000000,39.000000,12,15,36.689200
18.000000,39.000000,19,21,28.999834
18.000000,39.000000,34,38,25.195672
18.000000,32.000000,12,15,30.687527
18.000000,32.000000,17,20,25.653305
18.000000,32.000000,28,30,29.500544
18.000000,31.000000,1,3,14.133596
18.000000,31.000000,2,4,10.890555
18.000000,31.000000,10,12,27.046544
18.000000,31.000000,16,19,19.219019
18.000000,41.000000,3,5,26.306759
18.000000,41.000000,4,6,29.525554
18.000000,41.000000,11,13,12.340412
18.000000,41.000000,17,20,26.326688
18.000000,41.000000,29,32,12.259874
18.000000,41.000000,43,46,31.050601
18.000000,41.000000,44,48,26.704686
18.000000,41.000000,54,56,24.706782
18.000000,41.000000,55,57,25.985077
18.000000,41.000000,60,62,31.521830
18.000000,41.000000,61,63,27.941662
18.000000,41.000000,66,68,10.698010
18.000000,41.000000,67,71,14.876807
18.000000,41.000000,72,75,34.309557
18.000000,20.000000,10,13,25.334060
18.000000,20.000000,27,30,23.715152
18.000000,20.000000,49,51,26.339965
18.000000,20.000000,61,65,24.071228
18.000000,20.000000,62,67,18.844451
18.000000,20.000000,66,69,31.791808
18.000000,20.000000,74,78,32.607394
18.000000,20.000000,80,84,16.160998
18.000000,73.000000,5,8,13.599900
18.000000,73.000000,9,11,13.199815
18.000000,73.000000,24,26,23.389385
18.000000,73.000000,29,31,12.011786
18.000000,73.000000,34,36,23.137223
18.000000,73.000000,35,37,18.875348
18.000000,73.000000,38,40,22.065519
18.000000,26.000000,1,17,30.092465
18.000000,26.000000,7,12,30.533328
18.000000,26.000000,11,14,26.556619
18.000000,26.000000,20,22,15.086843
18.000000,26.000000,21,23,22.258342
18.000000,26.000000,22,25,23.288681
19.000000,20.000000,47,51,31.726366
19.000000,6.000000,0,2,8.941478
19.000000,6.000000,1,3,12.425119
19.000000,6.000000,25,28,27.902706
19.000000,6.000000,105,107,25.109179
19.000000,6.000000,151,153,26.258721
19.000000,6.000000,152,155,25.895220
19.000000,4.000000,8,10,32.578191
19.000000,4.000000,20,22,24.189559
19.000000,4.000000,49,51,34.183073
19.000000,11.000000,12,20,26.900359
19.000000,11.000000,19,21,29.511735
19.000000,11.000000,41,43,31.753293
19.000000,11.000000,46,48,11.697183
19.000000,9.000000,0,3,9.925702
19.000000,9.000000,2,4,20.733009
19.000000,9.000000,39,41,27.146187
19.000000,9.000000,42,44,32.934578
19.000000,9.000000,85,88,28.363916
19.000000,9.000000,90,94,14.580072
19.000000,9.000000,126,129,29.275156
19.000000,9.000000,135,142,9.745992
19.000000,16.000000,0,6,15.917579
19.000000,16.000000,22,26,15.807371
19.000000,16.000000,45,47,29.374513
19.000000,16.000000,49,51,20.544780
19.000000,16.000000,65,77,30.094401
19.000000,16.000000,76,78,29.613578
19.000000,16.000000,71,73,23.865384
19.000000,16.000000,84,90,29.065401
19.000000,16.000000,96,99,32.310576
19.000000,16.000000,97,102,33.491924
19.000000,16.000000,99,103,14.586732
19.000000,35.000000,14,16,26.750471
19.000000,35.000000,15,17,29.264538
19.000000,35.000000,26,28,25.202609
19.000000,21.000000,33,35,27.891565
19.000000,21.000000,43,48,11.774972
19.000000,21.000000,69,74,20.869344
19.000000,26.000000,0,2,29.733370
19.000000,26.000000,26,32,32.974659
19.000000,26.000000,30,34,31.601222
19.000000,26.000000,27,33,26.650078
19.000000,26.000000,56,58,26.207630
19.000000,22.000000,2,14,28.908597
19.000000,22.000000,4,10,22.068160
19.000000,22.000000,6,13,16.962055
19.000000,22.000000,22,24,15.022331
19.000000,22.000000,50,55,23.250282
19.000000,22.000000,81,83,26.176483
19.000000,34.000000,0,2,19.560623
19.000000,34.000000,4,9,29.326864
19.000000,34.000000,20,25,25.712297
19.000000,34.000000,21,23,26.588783
19.000000,34.000000,34,36,27.552437
19.000000,34.000000,42,44,23.619127
19.000000,34.000000,81,86,30.338678
19.000000,34.000000,90,93,28.548219
19.000000,34.000000,91,94,13.889608
19.000000,34.000000,93,95,12.485939
19.000000,34.000000,94,96,25.013846
19.000000,34.000000,102,106,20.863759
19.000000,34.000000,104,108,24.804861
19.000000,34.000000,120,125,37.393979
19.000000,34.000000,131,133,35.459380
19.000000,34.000000,141,144,25.741743
19.000000,34.000000,152,161,27.166215
19.000000,34.000000,160,162,27.088167
19.000000,34.000000,154,159,30.901986
19.000000,27.000000,27,44,12.215431
19.000000,27.000000,31,43,29.080100
19.000000,27.000000,46,53,25.391499
19.000000,7.000000,10,12,28.072050
19.000000,7.000000,11,13,23.095209
19.000000,7.000000,29,32,30.153079
19.000000,7.000000,56,58,24.076876
19.000000,7.000000,66,68,27.998608
19.000000,7.000000,72,75,32.106132
19.000000,7.000000,73,76,18.147120
19.000000,7.000000,85,90,23.722522
19.000000,7.000000,94,96,15.090705
19.000000,7.000000,95,97,15.976046
19.000000,7.000000,98,100,20.833945
19.000000,7.000000,99,103,27.676939
19.000000,7.000000,100,104,28.298097
19.000000,7.000000,106,111,9.819458
19.000000,7.000000,115,117,16.105615
19.000000,7.000000,155,158,27.735829
19.000000,7.000000,161,163,31.986725
19.000000,15.000000,22,24,27.757531
19.000000,15.000000,45,51,30.371952
19.000000,15.000000,46,53,36.744219
19.000000,15.000000,47,49,25.434302
19.000000,15.000000,48,50,23.274497
19.000000,15.000000,54,56,25.515126
19.000000,15.000000,55,57,26.764990
19.000000,15.000000,69,74,27.749132
19.000000,15.000000,81,86,30.487490
19.000000,15.000000,87,89,26.856276
19.000000,60.000000,3,9,17.880783
19.000000,60.000000,11,13,30.241204
19.000000,60.000000,23,26,29.422086
19.000000,60.000000,25,28,14.350450
19.000000,60.000000,26,32,37.646616
19.000000,60.000000,35,38,29.330838
19.000000,60.000000,37,44,37.987670
19.000000,60.000000,48,56,28.045051
19.000000,60.000000,49,58,30.951604
19.000000,60.000000,56,59,10.107983
19.000000,18.000000,2,6,20.293644
19.000000,18.000000,4,8,25.793756
19.000000,18.000000,3,7,24.798595
19.000000,18.000000,20,23,29.926116
19.000000,18.000000,60,63,34.859964
19.000000,18.000000,73,80,26.883024
19.000000,18.000000,79,81,26.738851
19.000000,18.000000,97,107,21.401466
19.000000,18.000000,103,105,11.151402
19.000000,17.000000,8,16,14.155568
19.000000,17.000000,9,12,31.625185
19.000000,17.000000,35,43,34.935106
19.000000,17.000000,42,44,31.494705
19.000000,17.000000,68,75,20.684234
19.000000,17.000000,70,73,24.288127
19.000000,17.000000,88,94,13.475068
19.000000,17.000000,92,95,27.686061
19.000000,17.000000,91,97,26.910467
19.000000,17.000000,104,111,26.023918
19.000000,17.000000,107,110,33.136842
19.000000,31.000000,26,28,14.498577
19.000000,31.000000,44,50,16.472891
19.000000,31.000000,49,52,19.464062
19.000000,31.000000,55,57,11.971290
19.000000,31.000000,71,73,34.164884
19.000000,31.000000,78,81,28.809656
19.000000,31.000000,85,88,11.628900
19.000000,31.000000,93,98,27.382716
19.000000,31.000000,105,107,26.418018
19.000000,31.000000,106,108,27.363557
19.000000,31.000000,107,109,31.619657
19.000000,37.000000,1,3,28.226619
19.000000,37.000000,18,22,18.751452
19.000000,5.000000,5,7,32.275087
19.000000,5.000000,46,48,34.078356
19.000000,5.000000,72,125,25.009963
19.000000,5.000000,115,119,30.484304
19.000000,5.000000,120,123,24.851801
19.000000,5.000000,151,153,26.203924
19.000000,5.000000,152,154,27.098204
19.000000,10.000000,10,19,30.467096
19.000000,10.000000,84,86,24.243300
19.000000,10.000000,92,95,26.186128
19.000000,10.000000,93,96,26.469437
19.000000,10.000000,95,97,18.014983
19.000000,10.000000,114,118,13.207171
19.000000,25.000000,7,9,25.566841
19.000000,25.000000,8,10,26.830226
19.000000,25.000000,9,18,23.927161
19.000000,25.000000,25,29,26.380493
19.000000,25.000000,44,49,30.708408
19.000000,14.000000,16,18,26.252803
19.000000,14.000000,19,22,30.889412
19.000000,14.000000,57,59,21.137539
19.000000,14.000000,58,60,28.676526
19.000000,14.000000,59,62,25.169446
19.000000,14.000000,73,76,29.289087
19.000000,14.000000,80,83,26.367236
19.000000,12.000000,1,7,25.239577
19.000000,12.000000,3,11,17.283096
19.000000,12.000000,4,6,10.300243
19.000000,12.000000,5,9,28.287112
19.000000,12.000000,6,10,33.916094
19.000000,12.000000,24,27,29.882596
19.000000,12.000000,41,43,23.425897
19.000000,12.000000,64,66,27.861603
19.000000,12.000000,101,105,29.155481
19.000000,12.000000,102,106,23.030357
19.000000,12.000000,120,123,7.324592
19.000000,12.000000,121,124,18.175997
19.000000,12.000000,123,125,26.415077
19.000000,12.000000,124,127,23.378586
19.000000,12.000000,125,128,30.794313
19.000000,12.000000,161,166,12.221789
19.000000,13.000000,0,5,15.011983
19.000000,13.000000,7,10,30.672332
19.000000,13.000000,15,17,23.914168
19.000000,13.000000,32,34,12.312047
19.000000,13.000000,33,35,28.486917
19.000000,13.000000,47,51,24.685546
19.000000,13.000000,66,74,21.221914
19.000000,46.000000,0,2,12.229733
19.000000,46.000000,1,4,12.606698
19.000000,46.000000,6,8,23.615015
19.000000,46.000000,28,30,27.835796
19.000000,46.000000,33,37,27.756831
19.000000,46.000000,39,41,24.009013
19.000000,46.000000,40,42,25.877211
19.000000,8.000000,24,29,26.536132
19.000000,8.000000,92,95,29.021929
19.000000,24.000000,3,8,11.789810
19.000000,24.000000,20,23,21.939275
19.000000,33.000000,0,3,33.478002
19.000000,33.000000,8,13,28.336510
19.000000,33.000000,9,15,36.851375
19.000000,33.000000,25,31,22.226903
19.000000,40.000000,12,16,15.872364
19.000000,40.000000,14,17,28.040895
19.000000,40.000000,16,18,30.300880
19.000000,40.000000,21,23,8.282892
19.000000,40.000000,22,24,28.685330
19.000000,40.000000,23,25,26.379020
19.000000,40.000000,28,35,26.415077
19.000000,23.000000,26,30,28.300842
19.000000,23.000000,33,36,10.281368
19.000000,23.000000,46,49,14.292129
19.000000,23.000000,61,65,31.252006
19.000000,23.000000,63,66,21.860336
19.000000,19.000000,6,11,26.456958
19.000000,19.000000,24,26,12.482827
19.000000,19.000000,25,27,24.288127
19.000000,19.000000,26,32,27.314533
19.000000,19.000000,27,33,18.967739
19.000000,19.000000,28,30,23.497098
19.000000,36.000000,0,2,31.043094
19.000000,36.000000,8,12,26.836741
19.000000,36.000000,10,13,25.504466
19.000000,36.000000,19,22,32.152079
19.000000,36.000000,21,24,19.159296
19.000000,36.000000,31,33,30.323308
19.000000,36.000000,46,51,17.602696
19.000000,36.000000,58,60,16.359300
19.000000,36.000000,62,64,11.027036
19.000000,36.000000,63,66,13.615602
19.000000,36.000000,64,67,24.835382
19.000000,36.000000,66,70,17.093241
19.000000,36.000000,65,71,12.506146
19.000000,28.000000,22,27,30.654595
19.000000,28.000000,24,26,28.558423
19.000000,28.000000,40,42,40.822546
19.000000,28.000000,51,55,26.381229
19.000000,32.000000,0,2,28.542094
19.000000,32.000000,3,5,20.725513
19.000000,32.000000,19,21,25.612385
19.000000,32.000000,20,26,28.732015
19.000000,32.000000,22,25,26.450350
20.000000,7.000000,22,24,29.225351
20.000000,7.000000,50,54,29.731410
20.000000,7.000000,56,58,25.358583
20.000000,7.000000,71,75,30.449239
20.000000,7.000000,74,76,33.913803
20.000000,7.000000,77,82,28.248632
20.000000,7.000000,81,83,29.072751
20.000000,4.000000,4,6,28.053361
20.000000,4.000000,13,15,18.357831
20.000000,4.000000,36,38,25.409852
20.000000,4.000000,88,90,26.099196
20.000000,4.000000,89,91,35.199323
20.000000,4.000000,104,107,36.148376
20.000000,4.000000,120,122,26.533203
20.000000,21.000000,10,12,30.459444
20.000000,21.000000,23,28,31.310376
20.000000,21.000000,36,38,23.624061
20.000000,21.000000,51,54,14.279892
20.000000,21.000000,57,59,25.031700
20.000000,21.000000,58,60,22.442585
20.000000,21.000000,59,61,23.632282
20.000000,21.000000,60,62,25.536433
20.000000,21.000000,95,100,29.480125
20.000000,21.000000,110,112,30.231568
20.000000,21.000000,115,117,27.895047
20.000000,20.000000,37,39,14.215816
20.000000,12.000000,16,20,31.064986
20.000000,12.000000,26,29,27.603150
20.000000,12.000000,75,77,26.170546
20.000000,12.000000,86,95,10.476009
20.000000,12.000000,87,91,14.340972
20.000000,12.000000,96,98,28.960959
20.000000,12.000000,108,110,30.455617
20.000000,12.000000,109,111,27.636906
20.000000,16.000000,8,10,20.654162
20.000000,16.000000,16,20,34.240984
20.000000,16.000000,33,35,22.798089
20.000000,16.000000,34,38,31.505188
20.000000,16.000000,49,53,25.051092
20.000000,16.000000,70,72,31.185431
20.000000,16.000000,74,79,21.406004
20.000000,16.000000,81,85,29.291739
20.000000,16.000000,86,93,26.999822
20.000000,16.000000,92,94,27.953478
20.000000,16.000000,87,89,30.866766
20.000000,16.000000,88,90,30.608938
20.000000,16.000000,89,91,14.392349
20.000000,16.000000,103,105,13.720765
20.000000,16.000000,112,116,14.711373
20.000000,16.000000,117,119,21.548899
20.000000,16.000000,118,120,25.164815
20.000000,16.000000,119,124,28.879690
20.000000,16.000000,120,125,33.586326
20.000000,13.000000,13,16,30.500230
20.000000,13.000000,15,18,16.660489
20.000000,13.000000,16,20,32.301557
20.000000,13.000000,21,25,32.714444
20.000000,13.000000,43,45,27.650257
20.000000,13.000000,52,55,24.957094
20.000000,13.000000,58,62,14.774614
20.000000,15.000000,45,48,10.601342
20.000000,15.000000,46,50,11.182711
20.000000,15.000000,60,62,13.575598
20.000000,15.000000,75,80,17.453091
20.000000,19.000000,7,10,28.049899
20.000000,19.000000,23,27,23.403498
20.000000,19.000000,29,33,32.909208
20.000000,33.000000,4,7,29.268520
20.000000,33.000000,16,18,35.411142
20.000000,33.000000,24,26,31.250763
20.000000,33.000000,29,32,26.309712
20.000000,24.000000,31,33,11.524874
20.000000,24.000000,32,43,15.895599
20.000000,9.000000,27,30,28.353642
20.000000,9.000000,48,51,35.305666
20.000000,9.000000,49,52,23.491310
20.000000,9.000000,54,62,21.166007
20.000000,9.000000,72,79,26.188353
20.000000,9.000000,93,98,32.969946
20.000000,9.000000,102,104,21.573223
20.000000,9.000000,103,105,23.771600
20.000000,9.000000,110,113,29.749044
20.000000,9.000000,117,125,24.444373
20.000000,9.000000,119,123,39.484497
20.000000,5.000000,1,3,28.296724
20.000000,5.000000,25,27,25.604800
20.000000,5.000000,95,98,28.185989
20.000000,5.000000,105,107,28.887760
20.000000,3.000000,33,35,24.405406
20.000000,3.000000,111,113,17.903582
20.000000,17.000000,8,15,10.349158
20.000000,17.000000,41,43,23.524362
20.000000,17.000000,56,59,27.936796
20.000000,17.000000,57,60,22.593541
20.000000,17.000000,61,64,27.060186
20.000000,17.000000,70,79,19.964586
20.000000,17.000000,72,82,30.820163
20.000000,10.000000,2,4,10.849455
20.000000,10.000000,21,25,11.097273
20.000000,10.000000,30,37,35.300715
20.000000,10.000000,54,56,21.408726
20.000000,10.000000,64,66,31.272510
20.000000,10.000000,86,88,30.689426
20.000000,14.000000,1,4,19.922706
20.000000,14.000000,17,20,33.435620
20.000000,14.000000,28,30,13.816696
20.000000,14.000000,31,33,27.122564
20.000000,14.000000,42,44,39.959321
20.000000,14.000000,58,64,34.755610
20.000000,14.000000,59,65,33.731752
20.000000,6.000000,3,5,37.729079
20.000000,6.000000,60,65,21.717701
20.000000,6.000000,72,74,28.782674
20.000000,6.000000,78,80,27.396900
20.000000,6.000000,90,92,31.450268
20.000000,32.000000,7,9,26.033620
20.000000,32.000000,12,17,29.224686
20.000000,32.000000,16,18,29.610298
20.000000,32.000000,17,19,12.392246
20.000000,32.000000,34,36,30.159520
20.000000,32.000000,38,40,26.304544
20.000000,32.000000,41,43,24.066386
20.000000,32.000000,49,51,17.748852
20.000000,8.000000,12,15,31.209713
20.000000,8.000000,20,23,26.655179
20.000000,8.000000,42,47,35.671288
20.000000,8.000000,60,63,27.505868
20.000000,8.000000,72,74,20.778865
20.000000,8.000000,73,75,22.922993
20.000000,8.000000,74,76,12.180397
20.000000,11.000000,0,7,28.790097
20.000000,11.000000,11,94,24.234485
20.000000,11.000000,12,95,17.815485
20.000000,11.000000,94,97,21.533570
20.000000,11.000000,95,98,30.491950
20.000000,11.000000,14,16,28.803587
20.000000,11.000000,60,64,33.734055
20.000000,11.000000,90,92,24.985098
20.000000,22.000000,4,10,21.894075
20.000000,22.000000,12,14,29.716379
20.000000,22.000000,17,19,16.248501
20.000000,25.000000,19,23,25.515126
20.000000,25.000000,29,33,26.942207
20.000000,25.000000,31,34,22.775926
20.000000,25.000000,37,39,14.271728
20.000000,25.000000,62,65,10.468589
20.000000,25.000000,63,66,18.972859
20.000000,35.000000,2,4,36.529495
20.000000,35.000000,9,15,28.153581
20.000000,35.000000,12,17,32.802793
20.000000,35.000000,19,21,24.295323
20.000000,35.000000,20,22,34.420342
20.000000,18.000000,33,35,26.364289
20.000000,18.000000,38,42,16.544664
20.000000,18.000000,56,62,30.241846
20.000000,28.000000,23,26,23.748710
20.000000,26.000000,5,10,30.307931
20.000000,26.000000,6,12,28.698870
20.000000,26.000000,7,16,28.958277
20.000000,26.000000,8,17,34.819822
20.000000,29.000000,10,12,24.726429
20.000000,29.000000,17,22,30.182054
20.000000,29.000000,53,56,29.275820
21.000000,5.000000,77,79,21.517327
21.000000,4.000000,36,38,32.845401
21.000000,4.000000,37,39,32.613946
21.000000,4.000000,40,42,11.868628
21.000000,4.000000,80,82,27.474072
21.000000,8.000000,27,29,26.114076
21.000000,8.000000,37,39,33.655655
21.000000,10.000000,7,9,21.343300
22.000000,3.000000,36,38,33.291234
22.000000,12.000000,41,43,13.611321
22.000000,12.000000,51,54,28.819768
22.000000,11.000000,11,14,20.125445
22.000000,11.000000,49,51,24.464231
22.000000,20.000000,9,11,20.392946
22.000000,20.000000,34,36,27.415328
22.000000,20.000000,35,38,23.438331
22.000000,19.000000,2,4,21.549800
22.000000,19.000000,30,34,26.615069
22.000000,19.000000,31,35,38.128535
22.000000,5.000000,105,107,29.209395
22.000000,14.000000,20,22,12.691159
22.000000,8.000000,64,66,17.816575
22.000000,8.000000,65,67,23.481386
22.000000,7.000000,36,39,38.377349
22.000000,23.000000,10,12,29.462989
22.000000,23.000000,17,19,24.405406
22.000000,23.000000,18,20,29.439246
22.000000,9.000000,63,66,19.613183
22.000000,22.000000,0,2,24.680824
22.000000,22.000000,29,34,29.261883
22.000000,16.000000,9,11,34.675038
29.000000,6.000000,7,10,28.775250
29.000000,6.000000,8,11,28.176339
29.000000,6.000000,42,46,31.304792
29.000000,6.000000,49,52,17.223428
29.000000,6.000000,81,83,15.094566
29.000000,6.000000,84,87,19.664615
29.000000,6.000000,90,94,33.968171
29.000000,12.000000,1,6,24.470582
29.000000,12.000000,25,27,31.607368
29.000000,5.000000,20,22,8.908833
29.000000,5.000000,31,33,16.579848
29.000000,5.000000,97,99,29.424066
29.000000,5.000000,111,114,35.940903
29.000000,7.000000,42,44,29.700034
29.000000,7.000000,51,53,27.215506
29.000000,4.000000,4,6,24.735854
29.000000,4.000000,25,27,36.998668
29.000000,4.000000,45,186,24.150984
29.000000,4.000000,184,187,28.058900
29.000000,4.000000,156,158,20.355764
29.000000,4.000000,157,159,21.394204
29.000000,3.000000,108,110,14.846746
29.000000,3.000000,117,119,15.351041
29.000000,10.000000,1,3,26.757006
29.000000,10.000000,2,4,31.914379
29.000000,10.000000,7,9,25.506751
29.000000,10.000000,64,69,22.777632
29.000000,9.000000,11,13,29.452439
29.000000,9.000000,15,17,30.034962
29.000000,9.000000,30,34,33.556818
29.000000,9.000000,81,83,26.520755
29.000000,9.000000,99,101,10.422099
29.000000,13.000000,3,7,23.871894
29.000000,13.000000,4,8,30.184628
29.000000,17.000000,2,5,30.068572
29.000000,8.000000,19,22,31.322161
29.000000,8.000000,25,30,36.342375
29.000000,8.000000,26,31,29.378481
29.000000,8.000000,32,35,34.595963
29.000000,8.000000,88,91,26.553694
29.000000,14.000000,7,11,23.864570
29.000000,11.000000,37,40,30.106017
31.000000,5.000000,30,33,30.957252
31.000000,5.000000,40,42,23.871894
31.000000,5.000000,90,93,34.235311
31.000000,5.000000,135,138,13.271725
31.000000,5.000000,182,184,29.992896
31.000000,5.000000,195,198,33.704100
31.000000,5.000000,210,214,29.083439
31.000000,9.000000,46,49,25.502943
31.000000,9.000000,63,66,13.434646
31.000000,9.000000,82,84,25.754568
31.000000,9.000000,91,95,33.852463
31.000000,9.000000,128,132,28.761071
31.000000,9.000000,131,134,31.262570
31.000000,19.000000,9,18,13.182145
31.000000,19.000000,23,25,26.415077
31.000000,19.000000,27,29,20.259157
31.000000,7.000000,2,4,24.372752
31.000000,7.000000,3,6,21.412355
31.000000,7.000000,14,16,26.341440
31.000000,7.000000,15,17,21.436834
31.000000,7.000000,120,122,27.462050
31.000000,7.000000,133,135,24.185543
31.000000,7.000000,136,138,18.393771
31.000000,7.000000,141,144,32.972892
31.000000,8.000000,43,45,12.159648
31.000000,8.000000,44,46,30.817012
31.000000,8.000000,45,47,39.092439
31.000000,8.000000,48,53,27.730226
31.000000,8.000000,49,54,32.181668
31.000000,8.000000,92,95,29.460352
31.000000,8.000000,113,119,30.355960
31.000000,8.000000,120,123,29.783630
31.000000,8.000000,124,126,32.411416
31.000000,6.000000,6,9,31.777753
31.000000,6.000000,60,62,24.418932
31.000000,6.000000,80,82,28.744857
31.000000,6.000000,127,131,14.448922
31.000000,6.000000,132,137,10.343526
31.000000,6.000000,134,136,35.894394
31.000000,6.000000,180,182,27.288208
31.000000,6.000000,181,183,27.302441
31.000000,6.000000,192,197,31.005528
31.000000,3.000000,48,50,22.237388
31.000000,3.000000,63,65,10.038564
31.000000,3.000000,159,161,29.788195
31.000000,3.000000,162,164,30.950976
31.000000,4.000000,4,7,34.978448
31.000000,4.000000,36,38,24.886168
31.000000,4.000000,81,83,30.697653
31.000000,4.000000,128,130,29.957255
31.000000,4.000000,140,142,27.895047
31.000000,4.000000,193,195,25.898220
31.000000,10.000000,22,27,24.316900
31.000000,10.000000,23,28,31.805858
31.000000,10.000000,67,69,26.869292
31.000000,11.000000,16,18,24.568023
31.000000,11.000000,33,40,25.121553
31.000000,11.000000,45,48,17.673178
31.000000,11.000000,56,63,29.495276
31.000000,11.000000,58,61,29.827293
31.000000,11.000000,60,62,33.174337
31.000000,25.000000,1,6,33.962452
31.000000,25.000000,25,27,27.841378
31.000000,25.000000,40,42,30.461357
31.000000,25.000000,41,43,33.218806
31.000000,23.000000,2,4,20.247649
31.000000,23.000000,17,20,23.202613
31.000000,33.000000,11,16,14.666412
31.000000,21.000000,0,2,30.025259
31.000000,21.000000,5,8,22.105097
31.000000,21.000000,31,34,27.620736
31.000000,21.000000,46,51,32.563879
31.000000,21.000000,47,52,16.727973
31.000000,21.000000,64,67,26.128949
31.000000,21.000000,98,100,28.891122
31.000000,21.000000,106,108,24.920487
31.000000,21.000000,107,109,22.304545
31.000000,21.000000,116,119,28.568623
31.000000,14.000000,2,11,11.524874
31.000000,14.000000,5,10,36.655301
31.000000,14.000000,32,34,14.891163
31.000000,14.000000,33,35,16.895506
31.000000,14.000000,34,36,20.319471
31.000000,29.000000,2,5,33.959592
31.000000,29.000000,24,26,27.883207
31.000000,12.000000,3,7,33.696607
31.000000,12.000000,24,26,31.663856
31.000000,12.000000,34,95,31.587696
31.000000,12.000000,37,39,25.468645
31.000000,12.000000,85,88,26.550036
31.000000,13.000000,13,18,29.634560
31.000000,13.000000,14,19,24.105096
31.000000,13.000000,28,31,26.638413
31.000000,13.000000,29,32,31.821732
31.000000,13.000000,31,33,19.923681
31.000000,13.000000,55,57,25.489991
31.000000,13.000000,80,84,36.442186
31.000000,16.000000,1,5,25.542517
31.000000,16.000000,9,13,24.492798
31.000000,20.000000,2,6,11.358502
31.000000,20.000000,22,24,28.825833
31.000000,20.000000,23,25,31.403913
31.000000,18.000000,2,4,11.435198
31.000000,18.000000,9,11,31.175463
31.000000,24.000000,5,7,26.623096
32.000000,10.000000,15,17,32.505370
32.000000,10.000000,20,23,24.731142
32.000000,10.000000,21,25,36.119348
32.000000,10.000000,31,33,15.285102
32.000000,10.000000,45,48,29.766668
32.000000,10.000000,72,75,35.639692
32.000000,10.000000,74,78,34.276138
32.000000,10.000000,81,86,30.361718
32.000000,3.000000,147,149,30.425627
32.000000,3.000000,189,191,34.503198
32.000000,5.000000,40,43,17.980447
32.000000,5.000000,51,54,15.487094
32.000000,5.000000,82,84,28.512135
32.000000,5.000000,85,89,26.780226
32.000000,5.000000,111,113,29.463648
32.000000,13.000000,22,24,29.217374
32.000000,6.000000,37,40,18.765949
32.000000,6.000000,103,105,33.344870
32.000000,6.000000,138,140,19.209921
32.000000,6.000000,145,149,27.246179
32.000000,7.000000,7,9,26.951578
32.000000,7.000000,38,41,12.642087
32.000000,7.000000,140,144,9.181560
32.000000,7.000000,141,145,29.874145
32.000000,7.000000,149,151,27.601038
32.000000,7.000000,155,158,25.973114
32.000000,7.000000,157,159,31.681641
32.000000,7.000000,163,167,27.140462
32.000000,7.000000,183,186,25.291855
32.000000,7.000000,184,188,23.141420
32.000000,33.000000,29,32,18.368409
32.000000,8.000000,44,46,31.088113
32.000000,8.000000,56,58,16.302208
32.000000,8.000000,57,59,29.214050
32.000000,8.000000,58,60,36.133328
32.000000,8.000000,59,62,20.109030
32.000000,8.000000,76,78,32.420404
32.000000,8.000000,99,102,26.250583
32.000000,8.000000,113,116,29.092120
32.000000,8.000000,133,135,24.441195
32.000000,4.000000,16,18,28.876327
32.000000,4.000000,120,123,22.522071
32.000000,4.000000,169,171,26.610690
32.000000,17.000000,42,47,21.143052
32.000000,17.000000,44,46,12.158051
32.000000,11.000000,2,4,30.895071
32.000000,11.000000,28,30,30.003903
32.000000,11.000000,35,37,25.687356
32.000000,9.000000,18,23,20.402468
32.000000,9.000000,20,25,28.648063
32.000000,9.000000,36,40,29.407558
32.000000,9.000000,50,53,11.519816
32.000000,9.000000,56,58,14.456986
32.000000,9.000000,72,74,21.795375
32.000000,14.000000,35,37,12.927717
32.000000,14.000000,48,50,29.185446
32.000000,14.000000,49,55,33.173751
32.000000,14.000000,92,95,29.214050
32.000000,18.000000,4,6,17.484225
32.000000,32.000000,12,14,24.948532
32.000000,32.000000,13,16,37.393460
32.000000,32.000000,21,23,32.302159
32.000000,32.000000,22,24,23.693027
32.000000,26.000000,0,3,32.455135
32.000000,16.000000,3,5,25.029372
32.000000,12.000000,2,7,28.209410
32.000000,12.000000,4,6,10.581168
32.000000,12.000000,21,23,23.823838
33.000000,5.000000,6,8,24.967210
33.000000,5.000000,15,17,15.075251
33.000000,5.000000,16,18,33.394348
33.000000,5.000000,45,47,28.402240
33.000000,5.000000,52,54,32.009186
33.000000,5.000000,161,163,29.314277
33.000000,5.000000,170,173,35.002874
33.000000,5.000000,181,183,33.019398
33.000000,5.000000,206,209,18.712047
33.000000,9.000000,30,34,29.666005
33.000000,9.000000,64,69,13.984380
33.000000,9.000000,74,77,36.510348
33.000000,9.000000,85,88,26.658822
33.000000,9.000000,95,97,27.493860
33.000000,9.000000,99,102,29.507786
33.000000,9.000000,110,115,14.483833
33.000000,9.000000,111,116,19.441095
33.000000,9.000000,121,123,25.270342
33.000000,9.000000,122,125,24.556161
33.000000,9.000000,126,129,33.022339
33.000000,9.000000,128,132,29.275156
33.000000,9.000000,129,133,24.371955
33.000000,3.000000,84,86,24.436426
33.000000,10.000000,33,35,33.464655
33.000000,10.000000,40,43,28.465771
33.000000,10.000000,62,64,16.087514
33.000000,10.000000,63,66,26.409929
33.000000,10.000000,64,67,31.916205
33.000000,10.000000,105,107,30.774121
33.000000,10.000000,130,132,30.315620
33.000000,10.000000,142,149,20.086801
33.000000,22.000000,23,25,27.959731
33.000000,22.000000,28,30,23.497924
33.000000,22.000000,45,48,22.196296
33.000000,48.000000,3,6,22.861051
33.000000,48.000000,4,7,18.781469
33.000000,48.000000,22,25,30.121498
33.000000,48.000000,24,26,32.095240
33.000000,48.000000,36,39,30.806925
33.000000,48.000000,37,40,30.810078
33.000000,13.000000,0,2,28.921361
33.000000,13.000000,4,6,28.402240
33.000000,13.000000,9,12,36.365885
33.000000,13.000000,14,17,25.924457
33.000000,13.000000,15,18,27.992364
33.000000,13.000000,17,20,24.089781
33.000000,13.000000,18,21,25.419023
33.000000,13.000000,20,23,21.090621
33.000000,13.000000,21,24,12.370282
33.000000,13.000000,44,46,31.935066
33.000000,13.000000,54,57,28.593090
33.000000,13.000000,66,70,31.482985
33.000000,13.000000,69,77,26.480442
33.000000,13.000000,105,107,20.522076
33.000000,13.000000,106,108,27.335859
33.000000,13.000000,107,109,29.491324
33.000000,13.000000,157,161,21.071271
33.000000,13.000000,183,187,26.867846
33.000000,6.000000,55,57,33.895470
33.000000,6.000000,61,64,35.546372
33.000000,6.000000,66,69,19.679426
33.000000,6.000000,75,77,29.747738
33.000000,6.000000,103,105,28.647385
33.000000,6.000000,114,119,26.592435
33.000000,6.000000,127,129,14.161055
33.000000,18.000000,7,12,37.590851
33.000000,18.000000,9,17,34.618975
33.000000,18.000000,26,29,32.231726
33.000000,18.000000,40,42,25.204921
33.000000,18.000000,41,43,7.546640
33.000000,18.000000,42,44,12.302577
33.000000,11.000000,2,4,28.368024
33.000000,11.000000,16,18,10.564634
33.000000,11.000000,33,37,25.410616
33.000000,11.000000,44,47,24.804078
33.000000,11.000000,46,51,33.095197
33.000000,11.000000,56,58,34.027019
33.000000,11.000000,57,64,24.779790
33.000000,11.000000,58,65,31.142424
33.000000,11.000000,78,84,31.061859
33.000000,11.000000,80,85,22.037331
33.000000,4.000000,32,35,28.533246
33.000000,4.000000,120,122,32.926910
33.000000,4.000000,172,174,32.514332
33.000000,7.000000,0,2,26.383438
33.000000,7.000000,1,3,32.901534
33.000000,7.000000,35,38,15.421737
33.000000,7.000000,80,83,16.554053
33.000000,7.000000,84,87,20.647577
33.000000,7.000000,112,114,15.259665
33.000000,32.000000,22,24,28.094875
33.000000,32.000000,23,25,27.502337
33.000000,19.000000,0,4,33.179020
33.000000,19.000000,10,12,25.224950
33.000000,19.000000,11,14,25.264192
33.000000,19.000000,25,28,14.249935
33.000000,19.000000,26,29,31.333321
33.000000,19.000000,28,30,32.152079
33.000000,19.000000,29,31,32.548366
33.000000,19.000000,39,42,27.950698
33.000000,19.000000,81,84,34.278404
33.000000,19.000000,86,88,12.927717
33.000000,19.000000,87,90,35.613521
33.000000,19.000000,88,91,38.067353
33.000000,19.000000,99,101,27.891565
33.000000,19.000000,103,105,27.172649
33.000000,19.000000,104,106,24.367970
33.000000,20.000000,5,7,17.573982
33.000000,20.000000,11,13,31.458914
33.000000,20.000000,12,16,27.690270
33.000000,20.000000,31,33,31.867480
33.000000,20.000000,32,35,30.027200
33.000000,20.000000,34,38,21.728431
33.000000,20.000000,36,39,19.301716
33.000000,20.000000,51,53,27.296037
33.000000,20.000000,74,76,24.809559
33.000000,16.000000,24,26,15.248204
33.000000,16.000000,25,27,9.137025
33.000000,16.000000,26,31,31.493472
33.000000,16.000000,81,84,19.260412
33.000000,16.000000,86,88,12.061811
33.000000,16.000000,99,101,11.750202
33.000000,40.000000,22,25,34.652063
33.000000,40.000000,27,33,34.422035
33.000000,40.000000,36,39,29.302347
33.000000,40.000000,52,54,16.980368
33.000000,40.000000,53,55,6.784937
33.000000,40.000000,54,57,17.068223
33.000000,40.000000,63,65,29.683679
33.000000,40.000000,66,68,33.512797
33.000000,31.000000,14,16,23.261975
33.000000,26.000000,11,15,34.887814
33.000000,26.000000,12,18,26.348076
33.000000,26.000000,19,21,16.726812
33.000000,26.000000,20,25,21.403281
33.000000,26.000000,30,32,22.663072
33.000000,26.000000,39,41,17.400704
33.000000,26.000000,52,55,25.682818
33.000000,26.000000,53,57,26.424635
33.000000,26.000000,69,71,30.486216
33.000000,26.000000,94,103,28.059592
33.000000,26.000000,117,124,27.944443
33.000000,27.000000,21,23,21.549800
33.000000,27.000000,22,26,30.463270
33.000000,27.000000,34,36,20.190007
33.000000,27.000000,35,37,28.037432
33.000000,21.000000,2,7,31.767971
33.000000,21.000000,17,19,33.376311
33.000000,34.000000,4,7,35.780029
33.000000,12.000000,17,19,28.504640
33.000000,12.000000,25,27,27.501631
33.000000,12.000000,69,71,37.181441
33.000000,17.000000,0,5,26.274990
33.000000,17.000000,1,6,35.010642
33.000000,17.000000,5,7,15.820882
33.000000,17.000000,6,8,31.850409
33.000000,17.000000,9,13,26.487043
33.000000,17.000000,11,15,13.402800
33.000000,8.000000,19,22,31.285551
33.000000,8.000000,51,53,28.223178
33.000000,8.000000,59,62,28.623643
33.000000,8.000000,97,102,23.891415
33.000000,8.000000,109,111,17.301069
33.000000,8.000000,130,135,20.061643
33.000000,8.000000,180,183,13.686747
33.000000,8.000000,184,190,21.593022
33.000000,15.000000,48,50,29.078764
33.000000,15.000000,63,70,33.082870
33.000000,15.000000,93,95,29.859186
33.000000,15.000000,97,100,28.874309
33.000000,15.000000,109,117,26.564664
33.000000,15.000000,113,115,27.160494
33.000000,15.000000,114,116,31.819291
33.000000,15.000000,115,118,17.928518
33.000000,15.000000,121,123,10.804604
33.000000,15.000000,156,160,31.165493
33.000000,15.000000,166,169,30.810078
33.000000,15.000000,170,172,27.888779
33.000000,25.000000,0,3,29.744473
33.000000,25.000000,17,20,32.821145
33.000000,25.000000,26,30,32.296145
33.000000,25.000000,35,37,26.415077
33.000000,25.000000,51,54,26.023918
33.000000,25.000000,53,55,25.617693
33.000000,23.000000,1,5,36.129564
33.000000,23.000000,7,11,30.187202
33.000000,23.000000,13,17,33.225822
33.000000,23.000000,18,21,39.591596
33.000000,23.000000,40,43,32.205802
33.000000,14.000000,9,13,26.359131
33.000000,14.000000,16,18,27.639717
33.000000,43.000000,1,5,27.115402
33.000000,43.000000,2,7,30.214215
33.000000,43.000000,9,14,32.925731
33.000000,28.000000,11,16,12.316779
33.000000,39.000000,13,19,28.144610
33.000000,39.000000,14,17,28.190813
33.000000,39.000000,21,23,25.097572
33.000000,39.000000,25,30,32.840078
33.000000,39.000000,32,35,29.856584
33.000000,39.000000,33,36,28.028424
33.000000,39.000000,35,37,13.258546
33.000000,39.000000,36,38,10.275698
36.000000,9.000000,11,13,24.110736
36.000000,9.000000,14,16,25.517410
36.000000,9.000000,45,49,18.529497
36.000000,9.000000,64,67,34.950115
36.000000,9.000000,74,76,29.123484
36.000000,33.000000,2,6,22.073440
36.000000,33.000000,9,11,24.819735
36.000000,33.000000,16,19,33.793311
36.000000,8.000000,2,5,32.240765
36.000000,8.000000,4,6,22.157757
36.000000,8.000000,28,30,25.899720
36.000000,8.000000,32,36,24.481693
36.000000,8.000000,33,37,32.431186
36.000000,8.000000,41,43,22.935700
36.000000,8.000000,56,59,24.108319
36.000000,8.000000,69,71,26.710504
36.000000,8.000000,76,78,24.172690
36.000000,6.000000,0,2,23.986349
36.000000,6.000000,13,16,28.486917
36.000000,6.000000,19,21,24.771950
36.000000,4.000000,13,15,26.155697
36.000000,4.000000,20,22,27.561600
36.000000,4.000000,60,62,29.905988
36.000000,4.000000,88,91,26.045555
36.000000,4.000000,104,107,28.232812
36.000000,4.000000,145,147,28.460994
36.000000,4.000000,148,150,13.160023
36.000000,22.000000,1,3,30.102791
36.000000,22.000000,18,20,10.319084
36.000000,22.000000,24,27,18.782503
36.000000,22.000000,35,37,26.754102
36.000000,22.000000,36,38,30.967916
36.000000,22.000000,39,41,25.982834
36.000000,22.000000,54,57,29.840315
36.000000,22.000000,59,62,17.139769
36.000000,22.000000,71,73,25.521216
36.000000,22.000000,74,76,30.157588
36.000000,3.000000,69,71,25.928953
36.000000,3.000000,90,92,28.602599
36.000000,3.000000,111,113,27.808568
36.000000,3.000000,138,140,11.827642
36.000000,5.000000,72,74,29.796018
36.000000,5.000000,76,78,24.450730
36.000000,5.000000,110,114,31.182316
36.000000,5.000000,141,143,24.400630
36.000000,5.000000,142,144,26.541987
36.000000,10.000000,7,9,25.529586
36.000000,10.000000,37,39,29.039326
36.000000,10.000000,43,45,15.405354
36.000000,10.000000,62,69,29.231997
36.000000,10.000000,64,67,32.340020
36.000000,10.000000,66,68,33.356518
36.000000,7.000000,1,3,31.059983
36.000000,7.000000,4,6,37.360200
36.000000,7.000000,23,25,30.695754
36.000000,7.000000,31,33,32.504772
36.000000,7.000000,66,69,19.366015
36.000000,7.000000,99,104,35.258320
36.000000,19.000000,0,3,15.980909
36.000000,19.000000,1,9,16.859828
36.000000,19.000000,2,7,32.074657
36.000000,19.000000,6,8,25.508274
36.000000,19.000000,7,10,22.368896
36.000000,20.000000,3,7,27.108954
36.000000,20.000000,4,9,21.901172
36.000000,20.000000,7,10,14.510630
36.000000,20.000000,13,15,20.936251
36.000000,20.000000,14,17,14.458330
36.000000,20.000000,16,19,15.426774
36.000000,16.000000,1,4,28.514860
36.000000,16.000000,40,42,28.219049
36.000000,16.000000,64,66,23.610079
36.000000,16.000000,65,73,25.946177
36.000000,16.000000,66,74,30.960389
36.000000,16.000000,69,71,27.708503
36.000000,25.000000,10,12,29.882596
36.000000,13.000000,41,44,29.678443
36.000000,13.000000,46,49,14.558741
36.000000,13.000000,65,67,35.035045
36.000000,13.000000,72,74,31.331461
36.000000,13.000000,73,75,24.907233
36.000000,11.000000,24,28,33.563184
36.000000,11.000000,62,64,12.164440
36.000000,15.000000,17,19,27.819742
36.000000,12.000000,8,11,30.481756
36.000000,12.000000,18,20,21.384215
36.000000,12.000000,19,21,30.115693
36.000000,12.000000,20,22,30.856696
36.000000,12.000000,24,26,36.303872
36.000000,27.000000,3,7,24.403018
36.000000,27.000000,4,8,24.823648
36.000000,27.000000,18,24,28.028424
36.000000,17.000000,6,13,30.856696
38.000000,23.000000,24,27,26.330376
38.000000,23.000000,26,28,24.950867
38.000000,23.000000,35,38,26.979671
38.000000,23.000000,36,39,25.254964
38.000000,6.000000,50,53,22.591822
38.000000,4.000000,13,15,31.366779
38.000000,4.000000,21,23,28.451438
38.000000,11.000000,3,8,28.480779
38.000000,11.000000,28,31,24.448346
38.000000,11.000000,55,57,24.797812
38.000000,11.000000,72,74,22.939087
38.000000,11.000000,73,75,14.970520
38.000000,8.000000,0,4,9.777829
38.000000,8.000000,16,18,30.273944
38.000000,8.000000,33,35,20.239972
38.000000,13.000000,20,22,41.167958
38.000000,13.000000,47,49,23.474767
38.000000,13.000000,48,51,32.723943
38.000000,10.000000,0,2,25.294159
38.000000,10.000000,1,3,33.694878
38.000000,10.000000,20,22,23.853172
38.000000,5.000000,71,74,28.656198
38.000000,5.000000,80,82,8.932784
38.000000,7.000000,36,40,29.794063
38.000000,7.000000,77,79,27.519282
38.000000,7.000000,84,86,29.751656
38.000000,12.000000,8,10,22.425269
38.000000,9.000000,4,6,11.414796
38.000000,9.000000,20,22,30.540325
38.000000,9.000000,21,24,16.655825
38.000000,9.000000,22,26,29.796018
38.000000,9.000000,64,66,31.202244
38.000000,19.000000,1,5,29.654872
38.000000,17.000000,1,4,29.311626
38.000000,17.000000,18,21,17.865568
38.000000,17.000000,30,33,14.066092
38.000000,21.000000,6,10,23.574676
38.000000,21.000000,7,11,19.837701
38.000000,21.000000,8,12,16.765090
38.000000,15.000000,1,4,31.475580
