# Supplementary material for: Molecular architecture of heterochromatin at the nuclear periphery of primary human cells
Source: Nat Commun. 2026 Jul 3;17:5844. doi: 10.1038/s41467-026-75087-5 (PMC13332202; doi:10.1038/s41467-026-75087-5)
Supplement: Supplementary file 8 — Source Data [file 41467_2026_75087_MOESM8_ESM.zip › source_data/SupplementaryFigure14.txt]

# Supplementary Figure 14 source data
# tomo_id,connected_nucleosomes,count,total_components,average_size,max_size
15.0,2,226,278,2.258992806,7
15.0,3,38,278,2.258992806,7
15.0,4,10,278,2.258992806,7
15.0,5,3,278,2.258992806,7
15.0,6,0,278,2.258992806,7
15.0,7,1,278,2.258992806,7
16.0,2,233,290,2.24137931,6
16.0,3,47,290,2.24137931,6
16.0,4,8,290,2.24137931,6
16.0,5,1,290,2.24137931,6
16.0,6,1,290,2.24137931,6
17.0,2,377,508,2.342519685,6
17.0,3,95,508,2.342519685,6
17.0,4,30,508,2.342519685,6
17.0,5,5,508,2.342519685,6
17.0,6,1,508,2.342519685,6
18.0,2,648,870,2.350574713,6
18.0,3,153,870,2.350574713,6
18.0,4,57,870,2.350574713,6
18.0,5,10,870,2.350574713,6
18.0,6,2,870,2.350574713,6
19.0,2,570,750,2.326666667,7
19.0,3,135,750,2.326666667,7
19.0,4,30,750,2.326666667,7
19.0,5,11,750,2.326666667,7
19.0,6,3,750,2.326666667,7
19.0,7,1,750,2.326666667,7
20.0,2,382,511,2.318982387,6
20.0,3,105,511,2.318982387,6
20.0,4,17,511,2.318982387,6
20.0,5,4,511,2.318982387,6
20.0,6,3,511,2.318982387,6
21.0,2,74,81,2.098765432,4
21.0,3,6,81,2.098765432,4
21.0,4,1,81,2.098765432,4
22.0,2,163,182,2.126373626,4
22.0,3,15,182,2.126373626,4
22.0,4,4,182,2.126373626,4
29.0,2,179,215,2.195348837,4
29.0,3,30,215,2.195348837,4
29.0,4,6,215,2.195348837,4
31.0,2,349,437,2.2402746,5
31.0,3,74,437,2.2402746,5
31.0,4,11,437,2.2402746,5
31.0,5,3,437,2.2402746,5
32.0,2,228,286,2.237762238,6
32.0,3,50,286,2.237762238,6
32.0,4,7,286,2.237762238,6
32.0,5,0,286,2.237762238,6
32.0,6,1,286,2.237762238,6
33.0,2,484,634,2.320189274,8
33.0,3,116,634,2.320189274,8
33.0,4,21,634,2.320189274,8
33.0,5,9,634,2.320189274,8
33.0,6,3,634,2.320189274,8
33.0,7,0,634,2.320189274,8
33.0,8,1,634,2.320189274,8
36.0,2,240,317,2.293375394,5
36.0,3,65,317,2.293375394,5
36.0,4,8,317,2.293375394,5
36.0,5,4,317,2.293375394,5
38.0,2,138,170,2.235294118,5
38.0,3,25,170,2.235294118,5
38.0,4,6,170,2.235294118,5
38.0,5,1,170,2.235294118,5
