# Supplementary material for: Molecular architecture of heterochromatin at the nuclear periphery of primary human cells
Source: Nat Commun. 2026 Jul 3;17:5844. doi: 10.1038/s41467-026-75087-5 (PMC13332202; doi:10.1038/s41467-026-75087-5)
Supplement: Supplementary file 8 — Source Data [file 41467_2026_75087_MOESM8_ESM.zip › source_data/Figure4d.txt]

# Figure 4d source data
# tomo_id,cluster,particle1,particle2,distance_i_i_plus_1_nm
15.000000,27.000000,1,2,24.476138
15.000000,27.000000,3,4,26.725045
15.000000,27.000000,6,8,22.463348
15.000000,27.000000,7,9,23.849914
15.000000,27.000000,11,12,19.009679
15.000000,27.000000,12,13,22.619318
15.000000,27.000000,15,16,20.689868
15.000000,27.000000,17,18,18.967739
15.000000,27.000000,21,22,21.018661
15.000000,27.000000,23,24,20.316603
15.000000,27.000000,24,25,26.615069
15.000000,11.000000,0,2,36.801267
15.000000,11.000000,6,9,34.298232
15.000000,11.000000,7,8,27.014926
15.000000,11.000000,13,15,33.915521
15.000000,11.000000,15,14,28.833918
15.000000,11.000000,17,18,27.575692
15.000000,11.000000,19,20,20.994620
15.000000,11.000000,23,24,26.410665
15.000000,11.000000,25,27,26.397423
15.000000,11.000000,37,38,28.024959
15.000000,11.000000,39,40,16.637155
15.000000,11.000000,46,47,21.085094
15.000000,11.000000,48,50,33.945862
15.000000,11.000000,51,54,25.917713
15.000000,11.000000,57,58,21.660384
15.000000,11.000000,57,59,27.283225
15.000000,11.000000,61,65,29.676480
15.000000,11.000000,62,63,28.234188
15.000000,11.000000,71,72,25.378491
15.000000,11.000000,77,78,21.027901
15.000000,11.000000,78,81,26.910467
15.000000,11.000000,79,80,25.735706
15.000000,11.000000,82,83,19.733638
15.000000,11.000000,85,86,22.419204
15.000000,11.000000,91,93,33.742115
15.000000,11.000000,93,92,36.748977
15.000000,11.000000,94,98,30.311776
15.000000,11.000000,95,96,25.529586
15.000000,11.000000,102,103,20.733009
15.000000,11.000000,107,108,22.355867
15.000000,10.000000,8,9,24.010631
15.000000,10.000000,18,19,30.058881
15.000000,10.000000,20,23,39.855647
15.000000,10.000000,21,22,25.275722
15.000000,10.000000,24,26,24.269726
15.000000,10.000000,28,29,26.562470
15.000000,10.000000,30,32,25.699452
15.000000,10.000000,33,34,18.657990
15.000000,10.000000,35,36,21.939275
15.000000,10.000000,37,38,22.624470
15.000000,10.000000,40,42,26.590974
15.000000,10.000000,42,44,28.991795
15.000000,10.000000,45,49,33.324475
15.000000,10.000000,46,47,21.794483
15.000000,10.000000,52,54,26.801252
15.000000,10.000000,57,58,25.904219
15.000000,10.000000,58,59,23.842583
15.000000,10.000000,60,62,25.883966
15.000000,10.000000,60,69,33.085805
15.000000,10.000000,63,64,21.796266
15.000000,5.000000,1,2,28.163928
15.000000,5.000000,6,7,25.691136
15.000000,5.000000,12,13,24.236088
15.000000,5.000000,22,24,26.166092
15.000000,5.000000,25,26,21.437740
15.000000,5.000000,28,29,25.044113
15.000000,5.000000,30,32,32.995859
15.000000,5.000000,31,33,29.219369
15.000000,5.000000,52,53,25.999276
15.000000,5.000000,57,58,25.844914
15.000000,5.000000,63,64,30.058881
15.000000,5.000000,65,66,21.789135
15.000000,5.000000,66,67,26.836741
15.000000,5.000000,78,79,32.902715
15.000000,5.000000,85,89,31.452739
15.000000,5.000000,86,87,21.188021
15.000000,5.000000,96,99,23.809974
15.000000,5.000000,97,98,19.996667
15.000000,5.000000,100,101,22.902647
15.000000,5.000000,101,103,27.186228
15.000000,5.000000,103,102,25.439647
15.000000,5.000000,105,106,24.842420
15.000000,5.000000,107,108,23.081748
15.000000,5.000000,110,111,20.523969
15.000000,5.000000,113,114,29.503177
15.000000,5.000000,122,123,19.193735
15.000000,5.000000,125,126,17.949091
15.000000,5.000000,138,139,29.184115
15.000000,5.000000,141,142,25.037131
15.000000,5.000000,143,144,23.383571
15.000000,5.000000,146,147,26.477508
15.000000,3.000000,13,14,33.122771
15.000000,3.000000,21,23,30.476657
15.000000,3.000000,33,34,31.091236
15.000000,3.000000,39,40,24.827560
15.000000,3.000000,42,43,25.928203
15.000000,3.000000,51,52,26.484843
15.000000,3.000000,67,68,23.299521
15.000000,3.000000,81,82,25.016952
15.000000,3.000000,81,83,24.169475
15.000000,3.000000,87,88,25.694160
15.000000,3.000000,114,115,18.779400
15.000000,3.000000,117,118,28.495098
15.000000,3.000000,123,125,28.471912
15.000000,3.000000,126,127,29.547256
15.000000,3.000000,132,133,27.887386
15.000000,3.000000,132,134,26.223931
15.000000,3.000000,136,137,28.767148
15.000000,3.000000,142,143,19.140024
15.000000,3.000000,145,146,27.273968
15.000000,3.000000,148,149,27.181941
15.000000,3.000000,157,158,15.492110
15.000000,3.000000,160,161,18.546262
15.000000,3.000000,163,164,30.256616
15.000000,3.000000,171,173,24.552205
15.000000,3.000000,174,175,26.333327
15.000000,3.000000,190,191,29.837060
15.000000,3.000000,199,200,23.814052
15.000000,41.000000,1,2,24.244101
15.000000,41.000000,6,7,24.298521
15.000000,41.000000,8,18,34.557201
15.000000,41.000000,9,14,28.549580
15.000000,41.000000,9,15,31.728203
15.000000,41.000000,14,10,28.038124
15.000000,41.000000,10,13,35.461023
15.000000,41.000000,20,22,28.180475
15.000000,41.000000,25,27,27.206226
15.000000,41.000000,27,26,25.230340
15.000000,41.000000,30,34,37.074714
15.000000,41.000000,31,35,28.309077
15.000000,41.000000,31,33,29.835758
15.000000,41.000000,37,40,23.619127
15.000000,4.000000,2,3,24.593310
15.000000,4.000000,17,18,24.622516
15.000000,4.000000,22,23,27.006296
15.000000,4.000000,28,29,24.816604
15.000000,4.000000,40,42,30.690692
15.000000,4.000000,40,41,28.952239
15.000000,4.000000,44,46,27.944443
15.000000,4.000000,46,45,22.328916
15.000000,4.000000,48,49,21.821204
15.000000,4.000000,72,74,22.887376
15.000000,4.000000,81,82,33.436782
15.000000,4.000000,84,86,34.312387
15.000000,4.000000,88,91,28.100405
15.000000,4.000000,93,95,28.298783
15.000000,4.000000,100,103,20.408180
15.000000,4.000000,103,102,24.910352
15.000000,4.000000,108,109,28.860852
15.000000,4.000000,114,115,26.988309
15.000000,4.000000,117,118,27.019959
15.000000,4.000000,125,126,23.905232
15.000000,4.000000,129,130,30.811339
15.000000,4.000000,137,138,23.738893
15.000000,4.000000,148,149,26.695956
15.000000,4.000000,152,154,28.586296
15.000000,4.000000,164,167,26.477508
15.000000,4.000000,169,170,33.776063
15.000000,4.000000,172,174,29.495276
15.000000,4.000000,174,175,34.353122
15.000000,8.000000,2,3,24.011440
15.000000,8.000000,6,7,17.731333
15.000000,8.000000,14,15,29.874795
15.000000,8.000000,16,17,32.805162
15.000000,8.000000,34,35,25.614660
15.000000,8.000000,36,37,27.779915
15.000000,8.000000,40,44,31.339520
15.000000,8.000000,44,43,26.823710
15.000000,8.000000,45,46,19.651769
15.000000,8.000000,50,51,28.344734
15.000000,8.000000,56,59,27.765227
15.000000,8.000000,65,66,22.536728
15.000000,8.000000,66,69,34.314085
15.000000,8.000000,73,74,22.943320
15.000000,8.000000,74,75,20.541943
15.000000,8.000000,76,78,26.757732
15.000000,8.000000,78,77,22.566874
15.000000,8.000000,96,97,22.184916
15.000000,8.000000,98,100,25.306443
15.000000,8.000000,100,99,22.731535
15.000000,8.000000,105,106,21.298659
15.000000,8.000000,112,114,26.646433
15.000000,8.000000,114,113,26.363553
15.000000,8.000000,117,118,21.724855
15.000000,8.000000,121,122,27.947223
15.000000,8.000000,128,131,33.125116
15.000000,8.000000,131,132,14.898987
15.000000,8.000000,133,134,23.527664
15.000000,6.000000,2,3,29.647666
15.000000,6.000000,31,32,31.139929
15.000000,6.000000,36,37,27.560895
15.000000,6.000000,45,46,23.001663
15.000000,6.000000,51,52,23.315355
15.000000,6.000000,52,53,35.482380
15.000000,6.000000,55,56,21.339659
15.000000,6.000000,61,62,24.134893
15.000000,6.000000,66,71,36.414992
15.000000,6.000000,72,76,26.168319
15.000000,6.000000,72,75,36.353063
15.000000,6.000000,80,82,30.374511
15.000000,9.000000,3,6,32.455734
15.000000,9.000000,4,5,24.577509
15.000000,9.000000,18,19,21.463095
15.000000,9.000000,20,25,33.768010
15.000000,9.000000,28,31,24.492798
15.000000,9.000000,29,30,22.717859
15.000000,9.000000,32,34,25.688112
15.000000,9.000000,33,35,29.700034
15.000000,9.000000,43,44,25.041010
15.000000,9.000000,52,53,26.161638
15.000000,9.000000,57,58,25.796015
15.000000,16.000000,3,5,28.901205
15.000000,16.000000,5,4,27.055879
15.000000,16.000000,7,8,16.799812
15.000000,16.000000,9,10,27.065928
15.000000,16.000000,12,13,26.288293
15.000000,16.000000,17,19,36.112894
15.000000,16.000000,20,24,36.355201
15.000000,16.000000,26,30,31.398346
15.000000,16.000000,26,31,32.847766
15.000000,16.000000,27,29,25.819348
15.000000,16.000000,40,42,22.204170
15.000000,16.000000,46,47,22.262705
15.000000,16.000000,55,58,27.997221
15.000000,16.000000,57,59,24.859616
15.000000,16.000000,65,66,20.476594
15.000000,16.000000,67,68,26.222449
15.000000,16.000000,69,70,21.338749
15.000000,16.000000,69,72,27.551027
15.000000,16.000000,72,71,22.041738
15.000000,16.000000,74,76,26.096219
15.000000,16.000000,77,79,24.352820
15.000000,2.000000,10,11,34.717026
15.000000,2.000000,24,25,22.721279
15.000000,2.000000,26,27,17.805670
15.000000,2.000000,30,31,22.414005
15.000000,2.000000,52,53,24.704423
15.000000,2.000000,66,67,36.646292
15.000000,2.000000,68,69,29.116147
15.000000,2.000000,128,129,21.538079
15.000000,2.000000,138,139,22.398401
15.000000,2.000000,144,145,30.741282
15.000000,2.000000,166,167,16.033089
15.000000,2.000000,176,177,26.771521
15.000000,2.000000,188,189,25.895220
15.000000,2.000000,194,195,29.913781
15.000000,21.000000,0,5,17.898156
15.000000,21.000000,5,1,28.146681
15.000000,21.000000,1,4,27.476899
15.000000,21.000000,4,2,25.644975
15.000000,21.000000,6,8,28.912628
15.000000,21.000000,16,20,31.979437
15.000000,21.000000,20,17,32.946372
15.000000,25.000000,5,6,28.133565
15.000000,25.000000,5,7,32.363436
15.000000,25.000000,7,9,29.097461
15.000000,25.000000,8,10,26.081328
15.000000,25.000000,12,14,28.853447
15.000000,25.000000,13,15,24.426090
15.000000,25.000000,17,24,30.759601
15.000000,25.000000,18,19,23.297020
15.000000,25.000000,18,23,25.143966
15.000000,25.000000,19,22,21.789135
15.000000,25.000000,23,22,21.838111
15.000000,25.000000,20,21,24.221657
15.000000,7.000000,11,12,25.676767
15.000000,7.000000,11,13,31.156143
15.000000,7.000000,21,22,19.989866
15.000000,7.000000,23,24,20.507874
15.000000,7.000000,35,37,32.202786
15.000000,7.000000,43,44,25.086734
15.000000,7.000000,67,68,26.807049
15.000000,7.000000,74,76,32.374237
15.000000,7.000000,81,83,28.124588
15.000000,7.000000,81,82,28.022186
15.000000,7.000000,85,86,17.274103
15.000000,7.000000,87,90,31.345717
15.000000,7.000000,91,93,25.536433
15.000000,7.000000,93,92,21.400559
15.000000,7.000000,94,95,24.340853
15.000000,12.000000,6,11,28.544817
15.000000,12.000000,8,10,26.404044
15.000000,12.000000,9,24,26.137125
15.000000,12.000000,24,34,33.611763
15.000000,12.000000,13,14,22.439989
15.000000,12.000000,20,22,22.514308
15.000000,12.000000,26,30,32.932809
15.000000,12.000000,26,29,34.887814
15.000000,12.000000,30,27,29.868292
15.000000,12.000000,29,27,28.074818
15.000000,12.000000,31,33,33.488444
15.000000,15.000000,1,2,29.048689
15.000000,15.000000,4,6,26.447412
15.000000,15.000000,11,13,24.457084
15.000000,15.000000,11,14,27.643231
15.000000,15.000000,13,12,29.594550
15.000000,15.000000,15,16,24.172690
15.000000,15.000000,18,19,27.144041
15.000000,15.000000,26,27,20.325206
15.000000,15.000000,33,34,19.814188
15.000000,15.000000,35,37,20.193855
15.000000,15.000000,36,38,23.057331
15.000000,15.000000,42,43,26.043318
15.000000,15.000000,42,44,30.290621
15.000000,15.000000,45,46,21.086937
15.000000,15.000000,47,50,30.891928
15.000000,15.000000,50,52,35.574776
15.000000,15.000000,48,49,20.283113
15.000000,15.000000,52,51,28.596486
15.000000,15.000000,56,57,29.567628
15.000000,29.000000,4,9,33.782388
15.000000,29.000000,5,8,32.184686
15.000000,29.000000,6,7,22.002929
15.000000,29.000000,6,10,31.095609
15.000000,29.000000,10,12,28.923376
15.000000,29.000000,18,19,24.422909
15.000000,29.000000,21,27,27.832307
15.000000,29.000000,21,26,28.005545
15.000000,29.000000,27,22,31.994011
15.000000,29.000000,26,23,28.180475
15.000000,29.000000,23,25,33.447818
15.000000,29.000000,25,28,32.907437
15.000000,14.000000,0,7,15.803684
15.000000,14.000000,0,2,21.895850
15.000000,14.000000,7,6,21.481187
15.000000,14.000000,1,3,23.103618
15.000000,14.000000,1,4,25.856936
15.000000,14.000000,4,5,20.071323
15.000000,14.000000,5,8,23.877589
15.000000,14.000000,10,11,21.020509
15.000000,14.000000,14,15,21.598419
15.000000,14.000000,21,22,26.791828
15.000000,14.000000,24,25,21.263062
15.000000,14.000000,29,30,22.759717
15.000000,14.000000,34,35,26.206148
15.000000,14.000000,35,36,25.565321
15.000000,14.000000,36,38,28.947542
15.000000,14.000000,47,48,26.465033
15.000000,14.000000,50,51,21.649620
15.000000,19.000000,2,4,27.402571
15.000000,19.000000,9,10,22.845752
15.000000,19.000000,9,14,22.149866
15.000000,19.000000,16,17,23.137223
15.000000,23.000000,1,2,23.475595
15.000000,23.000000,10,12,33.036453
15.000000,23.000000,12,11,25.722872
15.000000,23.000000,13,14,24.922825
15.000000,23.000000,18,19,26.044809
15.000000,23.000000,19,22,27.340122
15.000000,23.000000,20,21,19.057644
15.000000,13.000000,2,3,24.518955
16.000000,10.000000,4,7,33.148564
16.000000,10.000000,7,5,33.228745
16.000000,10.000000,5,6,24.664291
16.000000,10.000000,10,11,23.483040
16.000000,10.000000,11,13,27.953478
16.000000,10.000000,15,16,28.402240
16.000000,10.000000,17,18,19.253351
16.000000,10.000000,22,23,20.809691
16.000000,10.000000,24,25,26.601929
16.000000,10.000000,26,28,22.072560
16.000000,10.000000,31,33,25.337893
16.000000,10.000000,34,39,29.574197
16.000000,10.000000,36,38,23.864570
16.000000,10.000000,46,47,25.464069
16.000000,10.000000,53,54,18.675680
16.000000,10.000000,53,56,29.243955
16.000000,10.000000,57,58,22.273172
16.000000,10.000000,60,62,19.135964
16.000000,10.000000,64,66,22.684489
16.000000,10.000000,70,71,27.520694
16.000000,10.000000,72,73,27.211938
16.000000,10.000000,75,76,21.382398
16.000000,10.000000,82,83,26.186128
16.000000,10.000000,84,87,26.628203
16.000000,10.000000,85,86,23.203450
16.000000,10.000000,91,92,29.905988
16.000000,10.000000,92,93,20.183271
16.000000,10.000000,94,96,29.705265
16.000000,10.000000,95,97,27.948613
16.000000,10.000000,105,106,25.958901
16.000000,10.000000,108,109,27.225497
16.000000,10.000000,110,111,23.309523
16.000000,4.000000,0,3,27.326620
16.000000,4.000000,4,5,17.501992
16.000000,4.000000,6,7,21.649620
16.000000,4.000000,22,23,17.359352
16.000000,4.000000,26,27,22.711018
16.000000,4.000000,36,38,28.656876
16.000000,4.000000,38,37,23.035417
16.000000,4.000000,48,50,28.352957
16.000000,4.000000,49,51,27.215506
16.000000,4.000000,64,65,35.283653
16.000000,4.000000,65,66,34.112538
16.000000,4.000000,70,71,21.649620
16.000000,4.000000,73,74,30.232853
16.000000,4.000000,81,82,22.205045
16.000000,4.000000,84,86,28.013867
16.000000,4.000000,100,103,30.384741
16.000000,4.000000,105,106,32.272680
16.000000,4.000000,108,109,21.672039
16.000000,4.000000,116,117,22.006460
16.000000,4.000000,116,118,23.774868
16.000000,4.000000,122,123,22.367159
16.000000,4.000000,125,127,26.125975
16.000000,4.000000,127,126,26.760635
16.000000,13.000000,3,4,20.093569
16.000000,13.000000,4,5,17.431932
16.000000,13.000000,9,10,23.832805
16.000000,13.000000,13,14,25.719096
16.000000,13.000000,15,16,21.981732
16.000000,13.000000,22,25,33.091088
16.000000,13.000000,23,24,15.456964
16.000000,13.000000,28,29,29.132153
16.000000,13.000000,31,38,33.730024
16.000000,13.000000,32,33,19.280571
16.000000,13.000000,34,35,26.376811
16.000000,13.000000,36,37,23.791203
16.000000,13.000000,39,40,21.863890
16.000000,13.000000,45,49,28.850081
16.000000,13.000000,47,48,32.033450
16.000000,13.000000,50,51,16.635987
16.000000,13.000000,63,64,24.672165
16.000000,13.000000,66,68,24.948532
16.000000,13.000000,74,77,32.678800
16.000000,2.000000,0,1,22.398401
16.000000,2.000000,8,9,23.696306
16.000000,2.000000,10,11,15.798767
16.000000,2.000000,16,17,24.618571
16.000000,2.000000,68,69,28.154271
16.000000,2.000000,84,85,32.569843
16.000000,2.000000,104,105,23.319521
16.000000,2.000000,106,107,19.884645
16.000000,8.000000,2,3,27.397609
16.000000,8.000000,4,5,17.652283
16.000000,8.000000,5,6,21.761482
16.000000,8.000000,13,14,18.014983
16.000000,8.000000,16,19,28.441195
16.000000,8.000000,22,23,27.676237
16.000000,8.000000,25,26,22.861051
16.000000,8.000000,26,28,31.127451
16.000000,8.000000,27,31,32.825879
16.000000,8.000000,29,30,22.035568
16.000000,8.000000,32,34,23.398518
16.000000,8.000000,33,35,30.412856
16.000000,8.000000,35,38,27.719717
16.000000,8.000000,36,37,28.923376
16.000000,8.000000,40,44,30.105372
16.000000,8.000000,42,45,27.796691
16.000000,8.000000,45,46,22.866149
16.000000,8.000000,51,52,29.245947
16.000000,8.000000,51,54,32.069206
16.000000,8.000000,54,55,30.239919
16.000000,8.000000,60,61,23.485522
16.000000,8.000000,64,65,22.831294
16.000000,8.000000,72,75,27.556667
16.000000,8.000000,73,76,28.262381
16.000000,8.000000,74,79,27.841378
16.000000,8.000000,77,78,17.139769
16.000000,8.000000,82,83,23.778953
16.000000,8.000000,84,85,27.777118
16.000000,8.000000,88,95,33.895470
16.000000,8.000000,89,91,25.811071
16.000000,8.000000,90,92,29.644390
16.000000,8.000000,92,94,31.140553
16.000000,8.000000,94,93,24.681611
16.000000,8.000000,96,98,28.087960
16.000000,8.000000,97,100,25.798274
16.000000,8.000000,100,99,24.384703
16.000000,8.000000,102,103,21.952552
16.000000,7.000000,0,1,23.312023
16.000000,7.000000,7,8,22.433063
16.000000,7.000000,12,13,24.264923
16.000000,7.000000,14,20,31.042468
16.000000,7.000000,24,25,26.249843
16.000000,7.000000,28,30,29.773845
16.000000,7.000000,30,29,27.549617
16.000000,7.000000,33,34,19.504935
16.000000,7.000000,38,39,24.807993
16.000000,7.000000,43,45,25.493801
16.000000,7.000000,46,47,20.324250
16.000000,7.000000,47,48,25.435066
16.000000,7.000000,52,53,25.609351
16.000000,7.000000,54,55,26.757732
16.000000,7.000000,56,57,20.960359
16.000000,7.000000,57,58,26.783127
16.000000,7.000000,64,65,23.158202
16.000000,7.000000,66,68,27.158349
16.000000,7.000000,70,72,24.754693
16.000000,7.000000,73,74,18.162099
16.000000,7.000000,77,78,24.608312
16.000000,7.000000,86,88,28.221114
16.000000,7.000000,95,96,30.467096
16.000000,7.000000,99,100,25.841156
16.000000,7.000000,103,104,18.516913
16.000000,3.000000,1,2,30.684995
16.000000,3.000000,3,5,30.699551
16.000000,3.000000,15,16,21.316891
16.000000,3.000000,16,17,23.263645
16.000000,3.000000,21,22,25.610109
16.000000,3.000000,25,26,20.561791
16.000000,3.000000,27,28,23.428384
16.000000,3.000000,28,29,25.651034
16.000000,3.000000,37,38,26.420959
16.000000,3.000000,40,41,23.733164
16.000000,3.000000,42,91,26.113333
16.000000,3.000000,54,56,32.050424
16.000000,3.000000,56,55,29.434627
16.000000,3.000000,60,62,25.664660
16.000000,3.000000,63,65,28.331711
16.000000,3.000000,65,64,24.412568
16.000000,3.000000,66,67,21.796266
16.000000,3.000000,72,73,24.400630
16.000000,3.000000,73,74,20.594828
16.000000,3.000000,81,83,30.343159
16.000000,3.000000,83,82,23.765062
16.000000,3.000000,93,94,20.718013
16.000000,3.000000,93,95,23.087638
16.000000,3.000000,97,98,16.534094
16.000000,3.000000,102,103,21.528157
16.000000,3.000000,105,106,18.612127
16.000000,9.000000,4,5,30.407746
16.000000,9.000000,6,7,18.637157
16.000000,9.000000,9,12,32.402425
16.000000,9.000000,15,16,23.189215
16.000000,9.000000,23,24,14.170654
16.000000,9.000000,25,26,31.898551
16.000000,9.000000,28,32,27.539744
16.000000,9.000000,29,30,26.622366
16.000000,9.000000,30,34,31.827226
16.000000,9.000000,34,33,18.005276
16.000000,9.000000,36,37,25.965634
16.000000,9.000000,43,44,26.937160
16.000000,9.000000,51,52,23.128826
16.000000,9.000000,54,57,23.713514
16.000000,9.000000,57,55,26.181677
16.000000,9.000000,55,59,29.200749
16.000000,9.000000,56,58,25.662390
16.000000,9.000000,63,65,25.171761
16.000000,9.000000,67,68,24.109125
16.000000,9.000000,74,75,25.793756
16.000000,9.000000,76,79,26.953020
16.000000,9.000000,77,78,24.658778
16.000000,5.000000,5,6,21.516424
16.000000,5.000000,5,8,28.227308
16.000000,5.000000,7,9,29.362608
16.000000,5.000000,11,13,21.970241
16.000000,5.000000,22,23,19.545722
16.000000,5.000000,26,27,21.638851
16.000000,5.000000,30,31,25.044113
16.000000,5.000000,36,37,23.685647
16.000000,5.000000,45,46,16.637155
16.000000,5.000000,53,54,23.697945
16.000000,5.000000,61,62,28.213541
16.000000,5.000000,63,64,25.063495
16.000000,5.000000,65,68,30.554950
16.000000,5.000000,70,71,22.718714
16.000000,5.000000,71,72,25.324857
16.000000,5.000000,77,78,27.109670
16.000000,5.000000,83,84,20.533431
16.000000,12.000000,0,1,28.243130
16.000000,12.000000,5,6,25.483894
16.000000,12.000000,7,8,12.069861
16.000000,12.000000,13,17,27.941662
16.000000,12.000000,15,16,21.978197
16.000000,12.000000,21,22,17.618138
16.000000,12.000000,25,27,31.403913
16.000000,12.000000,25,28,28.828528
16.000000,12.000000,27,29,33.189557
16.000000,12.000000,28,29,35.824518
16.000000,12.000000,31,34,29.499885
16.000000,12.000000,36,37,14.111589
16.000000,12.000000,41,42,28.631107
16.000000,12.000000,44,45,22.639919
16.000000,17.000000,0,1,28.388559
16.000000,17.000000,0,3,37.563971
16.000000,17.000000,7,10,28.744857
16.000000,17.000000,21,22,24.172690
16.000000,17.000000,23,25,29.957903
16.000000,17.000000,24,33,23.694667
16.000000,17.000000,26,29,29.602425
16.000000,17.000000,27,28,18.980024
16.000000,17.000000,31,32,14.376145
16.000000,17.000000,36,37,25.868953
16.000000,17.000000,36,45,32.026779
16.000000,17.000000,38,43,36.550227
16.000000,17.000000,43,39,31.381019
16.000000,17.000000,39,40,27.217647
16.000000,17.000000,47,48,26.528811
16.000000,17.000000,52,53,25.550881
16.000000,17.000000,62,63,26.734492
16.000000,17.000000,68,69,23.933654
16.000000,17.000000,70,71,25.138558
16.000000,17.000000,71,74,33.709863
16.000000,17.000000,77,78,26.958784
16.000000,17.000000,79,82,31.862603
16.000000,17.000000,80,81,27.045108
16.000000,6.000000,0,1,17.234702
16.000000,6.000000,14,15,32.643116
16.000000,6.000000,26,27,20.132200
16.000000,6.000000,28,29,21.882539
16.000000,6.000000,30,51,31.787531
16.000000,6.000000,40,41,26.445209
16.000000,6.000000,43,45,28.772550
16.000000,6.000000,45,47,27.588368
16.000000,6.000000,48,49,24.340054
16.000000,6.000000,61,62,23.842583
16.000000,6.000000,64,65,32.578788
16.000000,6.000000,66,68,24.640653
16.000000,6.000000,68,67,23.591149
16.000000,6.000000,67,70,33.561448
16.000000,6.000000,72,75,27.997221
16.000000,6.000000,73,74,24.939187
16.000000,6.000000,74,76,26.757006
16.000000,6.000000,84,85,26.246883
16.000000,6.000000,87,88,29.714418
16.000000,6.000000,94,95,25.097572
16.000000,6.000000,96,98,25.340193
16.000000,6.000000,98,97,17.259479
16.000000,6.000000,104,105,15.643086
16.000000,6.000000,111,112,24.669803
16.000000,6.000000,114,115,21.512813
16.000000,6.000000,117,119,25.192588
16.000000,6.000000,121,122,24.735854
16.000000,6.000000,122,123,29.087446
16.000000,6.000000,124,125,30.739386
16.000000,6.000000,128,129,31.988547
16.000000,6.000000,130,131,18.218694
16.000000,6.000000,132,133,23.402668
16.000000,6.000000,136,137,25.669201
16.000000,6.000000,139,140,20.787277
16.000000,6.000000,141,142,31.667536
16.000000,6.000000,141,143,33.362923
16.000000,6.000000,151,153,35.999763
16.000000,6.000000,153,154,24.429271
16.000000,24.000000,0,1,25.775677
16.000000,24.000000,2,3,24.638288
16.000000,24.000000,2,4,25.721361
16.000000,24.000000,5,6,24.887729
16.000000,24.000000,7,14,30.332915
16.000000,24.000000,8,13,23.107821
16.000000,24.000000,11,12,23.378586
16.000000,24.000000,16,17,25.268804
16.000000,24.000000,16,18,35.801738
16.000000,24.000000,20,22,28.837286
16.000000,16.000000,3,4,28.577461
16.000000,14.000000,0,1,18.765949
16.000000,14.000000,2,3,19.349961
16.000000,14.000000,4,5,21.750769
16.000000,14.000000,9,13,36.767472
16.000000,14.000000,13,12,30.724217
16.000000,14.000000,18,19,23.128826
16.000000,14.000000,20,21,24.008204
16.000000,14.000000,24,26,33.179020
16.000000,14.000000,28,30,24.657202
16.000000,14.000000,30,29,25.272647
16.000000,14.000000,32,33,21.715018
16.000000,14.000000,34,37,26.131179
16.000000,14.000000,34,38,19.013766
16.000000,14.000000,37,36,20.737693
16.000000,14.000000,36,39,26.628932
16.000000,14.000000,40,41,30.684995
16.000000,14.000000,42,44,24.213637
16.000000,14.000000,44,43,20.778865
16.000000,14.000000,45,46,16.874799
16.000000,14.000000,47,52,28.613463
16.000000,14.000000,52,54,23.500404
16.000000,14.000000,48,49,22.641635
16.000000,14.000000,53,55,29.524238
16.000000,11.000000,0,1,21.689062
16.000000,11.000000,1,3,26.026904
16.000000,11.000000,3,9,27.441530
16.000000,11.000000,2,4,26.977511
16.000000,11.000000,9,5,27.839285
16.000000,11.000000,5,8,30.682463
16.000000,11.000000,6,7,26.057485
16.000000,11.000000,12,15,28.912628
16.000000,11.000000,13,14,19.486004
16.000000,11.000000,16,21,27.628471
16.000000,11.000000,18,20,32.235945
16.000000,11.000000,20,19,24.594100
16.000000,11.000000,29,30,27.420995
16.000000,11.000000,39,40,23.261975
16.000000,11.000000,42,43,19.517877
16.000000,26.000000,0,5,33.216467
16.000000,26.000000,5,4,29.137487
16.000000,26.000000,6,7,16.403173
16.000000,26.000000,7,8,27.074539
16.000000,26.000000,9,12,29.730103
16.000000,26.000000,12,10,23.044691
16.000000,26.000000,14,15,22.557404
16.000000,26.000000,17,19,27.794594
16.000000,26.000000,20,21,19.624074
16.000000,26.000000,22,23,26.387855
16.000000,26.000000,24,25,21.108113
16.000000,15.000000,1,2,22.855103
16.000000,15.000000,1,3,26.968149
16.000000,15.000000,5,6,14.714013
16.000000,15.000000,8,9,27.883207
16.000000,15.000000,12,14,36.211191
16.000000,20.000000,7,8,33.009984
16.000000,20.000000,10,14,25.093702
16.000000,20.000000,14,11,29.099464
16.000000,20.000000,15,17,24.410181
16.000000,20.000000,16,19,21.282237
16.000000,19.000000,0,1,24.237691
16.000000,19.000000,5,10,29.172798
16.000000,19.000000,11,12,23.724979
16.000000,18.000000,6,8,23.059858
16.000000,18.000000,8,7,23.784670
16.000000,18.000000,9,10,23.471457
16.000000,18.000000,13,15,35.596064
17.000000,3.000000,0,2,27.505868
17.000000,3.000000,4,5,22.921298
17.000000,3.000000,9,10,20.718013
17.000000,3.000000,10,11,29.796670
17.000000,3.000000,21,22,19.105488
17.000000,3.000000,24,25,30.195566
17.000000,3.000000,27,29,23.783037
17.000000,3.000000,33,34,26.350287
17.000000,3.000000,57,58,22.012638
17.000000,3.000000,60,62,22.963630
17.000000,3.000000,63,64,22.357605
17.000000,3.000000,66,67,25.253425
17.000000,3.000000,67,68,16.474070
17.000000,3.000000,72,73,18.194156
17.000000,3.000000,93,94,28.531884
17.000000,3.000000,109,110,26.963107
17.000000,3.000000,129,130,29.301684
17.000000,3.000000,141,142,17.084148
17.000000,3.000000,142,143,19.705072
17.000000,3.000000,144,145,18.866084
17.000000,3.000000,145,146,24.798595
17.000000,3.000000,153,154,19.930504
17.000000,11.000000,1,9,28.593090
17.000000,11.000000,1,10,33.743842
17.000000,11.000000,2,5,26.365763
17.000000,11.000000,5,3,27.181226
17.000000,11.000000,7,8,28.033275
17.000000,11.000000,11,12,17.662184
17.000000,11.000000,13,14,24.180724
17.000000,11.000000,24,25,21.169678
17.000000,11.000000,35,38,28.207345
17.000000,11.000000,36,37,25.444228
17.000000,11.000000,39,40,25.653305
17.000000,11.000000,44,45,19.700143
17.000000,11.000000,46,186,24.594890
17.000000,11.000000,186,49,28.831223
17.000000,11.000000,47,48,22.477179
17.000000,11.000000,50,51,22.504816
17.000000,11.000000,52,54,25.401442
17.000000,11.000000,57,109,27.507987
17.000000,11.000000,60,62,31.181070
17.000000,11.000000,63,64,26.741756
17.000000,11.000000,69,70,25.402971
17.000000,11.000000,77,78,24.603575
17.000000,11.000000,77,79,32.564475
17.000000,11.000000,81,86,28.036739
17.000000,11.000000,88,89,21.622687
17.000000,11.000000,93,95,25.728912
17.000000,11.000000,97,98,29.035312
17.000000,11.000000,100,103,32.018893
17.000000,11.000000,101,104,37.783098
17.000000,11.000000,104,102,26.361342
17.000000,11.000000,106,107,18.133200
17.000000,11.000000,110,112,24.409385
17.000000,11.000000,112,111,28.922704
17.000000,11.000000,111,117,32.127905
17.000000,11.000000,114,115,23.574676
17.000000,11.000000,122,123,26.614339
17.000000,11.000000,125,127,28.918003
17.000000,11.000000,132,140,29.983180
17.000000,11.000000,140,133,30.700184
17.000000,11.000000,133,141,34.645336
17.000000,11.000000,134,135,21.575024
17.000000,11.000000,136,138,29.415483
17.000000,11.000000,136,137,27.476192
17.000000,11.000000,152,153,29.949473
17.000000,11.000000,154,156,26.398894
17.000000,11.000000,155,160,27.366396
17.000000,11.000000,157,161,23.593619
17.000000,11.000000,157,162,26.830226
17.000000,11.000000,162,158,33.033513
17.000000,11.000000,158,159,24.923605
17.000000,11.000000,172,173,21.988800
17.000000,11.000000,172,174,25.660119
17.000000,11.000000,176,177,18.587063
17.000000,11.000000,176,181,27.089601
17.000000,11.000000,179,180,24.964876
17.000000,11.000000,182,183,29.613578
17.000000,14.000000,0,3,31.805858
17.000000,14.000000,7,8,25.919961
17.000000,14.000000,14,15,20.636285
17.000000,14.000000,15,16,22.086636
17.000000,14.000000,18,20,28.072742
17.000000,14.000000,18,24,31.034958
17.000000,14.000000,20,19,21.588524
17.000000,14.000000,24,25,21.538981
17.000000,14.000000,21,27,33.045271
17.000000,14.000000,22,23,22.373238
17.000000,14.000000,28,30,30.147281
17.000000,14.000000,30,29,29.001843
17.000000,14.000000,29,32,36.520987
17.000000,14.000000,35,36,25.170990
17.000000,14.000000,37,38,21.987916
17.000000,14.000000,39,41,22.105097
17.000000,14.000000,41,40,20.986291
17.000000,14.000000,56,65,28.196324
17.000000,14.000000,65,64,20.344310
17.000000,14.000000,60,61,27.802979
17.000000,14.000000,63,64,25.248041
17.000000,14.000000,67,69,32.358634
17.000000,14.000000,72,73,19.671528
17.000000,14.000000,74,76,37.095142
17.000000,14.000000,74,75,32.330409
17.000000,14.000000,79,80,23.148134
17.000000,16.000000,1,2,24.400630
17.000000,16.000000,4,5,19.454080
17.000000,16.000000,6,8,27.352907
17.000000,16.000000,7,10,26.968149
17.000000,16.000000,13,14,19.493977
17.000000,16.000000,17,18,26.134895
17.000000,16.000000,20,30,27.594704
17.000000,16.000000,30,31,28.361176
17.000000,16.000000,21,29,28.082427
17.000000,16.000000,23,27,20.621220
17.000000,16.000000,24,25,22.659643
17.000000,16.000000,26,28,25.143193
17.000000,16.000000,35,36,22.595261
17.000000,16.000000,41,45,31.069988
17.000000,16.000000,42,46,29.853982
17.000000,16.000000,43,44,29.433967
17.000000,16.000000,52,53,20.934395
17.000000,16.000000,53,54,27.878330
17.000000,16.000000,60,61,23.827099
17.000000,16.000000,64,65,26.547109
17.000000,16.000000,67,71,32.086766
17.000000,16.000000,71,72,31.239573
17.000000,16.000000,68,69,26.509767
17.000000,16.000000,70,73,27.550322
17.000000,16.000000,74,78,31.072488
17.000000,16.000000,77,79,28.350901
17.000000,16.000000,82,83,30.393689
17.000000,16.000000,87,88,23.803446
17.000000,16.000000,90,95,25.771908
17.000000,16.000000,91,92,20.458562
17.000000,16.000000,91,94,25.427428
17.000000,15.000000,0,7,30.966035
17.000000,15.000000,0,6,35.664209
17.000000,15.000000,1,4,24.398241
17.000000,15.000000,1,3,27.794594
17.000000,15.000000,11,14,34.488558
17.000000,15.000000,16,17,20.462360
17.000000,15.000000,21,22,21.142133
17.000000,15.000000,22,23,29.466285
17.000000,15.000000,24,26,33.640068
17.000000,15.000000,27,29,24.836164
17.000000,15.000000,31,36,34.889484
17.000000,15.000000,32,34,29.918975
17.000000,15.000000,33,35,29.156147
17.000000,15.000000,37,39,32.122463
17.000000,15.000000,40,43,28.866235
17.000000,15.000000,41,42,19.090231
17.000000,15.000000,47,48,25.009186
17.000000,15.000000,51,54,31.527376
17.000000,15.000000,51,59,36.872453
17.000000,15.000000,54,52,29.009210
17.000000,15.000000,59,57,29.764710
17.000000,15.000000,53,56,30.382823
17.000000,6.000000,1,2,16.955183
17.000000,6.000000,14,16,25.016952
17.000000,6.000000,16,15,29.654217
17.000000,6.000000,25,26,14.041214
17.000000,6.000000,30,31,14.252661
17.000000,6.000000,36,38,26.322260
17.000000,6.000000,43,46,27.720418
17.000000,6.000000,43,47,31.664469
17.000000,6.000000,46,44,31.953916
17.000000,6.000000,47,44,33.315148
17.000000,6.000000,49,51,29.249268
17.000000,6.000000,50,52,33.706405
17.000000,6.000000,54,56,29.544626
17.000000,6.000000,62,143,33.096371
17.000000,6.000000,143,63,35.440202
17.000000,6.000000,64,65,21.792701
17.000000,6.000000,66,67,31.472494
17.000000,6.000000,69,71,24.308112
17.000000,6.000000,74,76,30.925235
17.000000,6.000000,85,89,34.313519
17.000000,6.000000,86,87,26.791103
17.000000,6.000000,86,88,30.515511
17.000000,6.000000,96,97,18.901058
17.000000,6.000000,100,101,17.556289
17.000000,6.000000,115,118,33.509319
17.000000,6.000000,121,125,23.230223
17.000000,6.000000,136,137,25.076667
17.000000,6.000000,144,149,31.537232
17.000000,6.000000,145,147,31.032455
17.000000,6.000000,146,148,27.685359
17.000000,7.000000,0,2,28.599203
17.000000,7.000000,3,4,18.464389
17.000000,7.000000,3,6,21.163254
17.000000,7.000000,4,5,25.061945
17.000000,7.000000,9,12,30.270094
17.000000,7.000000,17,18,25.694160
17.000000,7.000000,22,25,28.010400
17.000000,7.000000,25,23,23.871894
17.000000,7.000000,23,26,25.230340
17.000000,7.000000,28,30,24.967210
17.000000,7.000000,28,29,22.274044
17.000000,7.000000,30,32,25.354753
17.000000,7.000000,29,32,26.658094
17.000000,7.000000,42,45,31.093111
17.000000,7.000000,43,44,24.982765
17.000000,7.000000,49,52,30.638750
17.000000,7.000000,50,51,20.609913
17.000000,7.000000,54,55,20.643814
17.000000,7.000000,56,60,33.618697
17.000000,7.000000,61,62,26.187611
17.000000,7.000000,63,65,27.919408
17.000000,7.000000,65,68,37.707450
17.000000,7.000000,68,69,22.118274
17.000000,7.000000,66,67,21.276760
17.000000,7.000000,70,71,22.394064
17.000000,7.000000,75,76,24.047816
17.000000,7.000000,77,80,26.036604
17.000000,7.000000,80,78,29.108807
17.000000,7.000000,85,86,28.061669
17.000000,7.000000,85,87,31.157389
17.000000,7.000000,87,90,33.692572
17.000000,26.000000,0,1,23.734801
17.000000,26.000000,4,5,26.164607
17.000000,26.000000,6,7,17.823116
17.000000,26.000000,7,10,21.209096
17.000000,26.000000,8,11,24.038929
17.000000,26.000000,11,9,25.651034
17.000000,26.000000,14,15,24.204008
17.000000,26.000000,21,23,27.726723
17.000000,26.000000,22,25,28.016640
17.000000,26.000000,22,24,24.317699
17.000000,26.000000,26,30,28.154961
17.000000,26.000000,30,27,24.726429
17.000000,26.000000,27,28,25.274185
17.000000,26.000000,31,32,24.451524
17.000000,26.000000,33,40,32.300354
17.000000,26.000000,33,34,21.492036
17.000000,26.000000,40,37,27.695882
17.000000,26.000000,35,36,23.491310
17.000000,26.000000,41,43,29.037988
17.000000,26.000000,46,47,24.140526
17.000000,26.000000,49,50,26.108869
17.000000,26.000000,52,54,26.128949
17.000000,26.000000,55,56,20.827418
17.000000,26.000000,59,68,28.208722
17.000000,26.000000,60,64,25.853180
17.000000,26.000000,64,61,24.707568
17.000000,26.000000,62,63,25.642702
17.000000,26.000000,71,72,22.255723
17.000000,26.000000,73,75,27.178368
17.000000,10.000000,0,1,24.549832
17.000000,10.000000,1,4,29.387075
17.000000,10.000000,2,58,39.418522
17.000000,10.000000,10,11,14.908110
17.000000,10.000000,11,12,23.656927
17.000000,10.000000,16,17,24.256917
17.000000,10.000000,18,19,27.690972
17.000000,10.000000,21,22,22.699897
17.000000,10.000000,21,23,26.050775
17.000000,10.000000,25,28,28.606673
17.000000,10.000000,27,29,25.828374
17.000000,10.000000,34,37,32.587730
17.000000,10.000000,34,36,35.322718
17.000000,10.000000,38,39,17.520849
17.000000,10.000000,40,42,28.490326
17.000000,10.000000,40,41,19.405093
17.000000,10.000000,46,48,26.914075
17.000000,10.000000,51,53,21.593922
17.000000,10.000000,55,56,26.007493
17.000000,10.000000,64,68,27.808568
17.000000,10.000000,66,67,25.291855
17.000000,10.000000,72,74,29.584047
17.000000,10.000000,75,76,24.004968
17.000000,10.000000,77,79,26.332590
17.000000,10.000000,80,82,30.060819
17.000000,10.000000,82,81,26.980391
17.000000,10.000000,83,89,24.266524
17.000000,10.000000,84,88,23.816499
17.000000,10.000000,84,87,28.290545
17.000000,10.000000,85,86,25.703231
17.000000,10.000000,90,95,31.857726
17.000000,10.000000,97,98,25.727402
17.000000,10.000000,100,102,32.526875
17.000000,10.000000,106,107,20.906541
17.000000,10.000000,108,109,26.424635
17.000000,10.000000,110,111,29.161476
17.000000,10.000000,110,112,27.779915
17.000000,10.000000,113,115,29.731410
17.000000,10.000000,117,119,29.505811
17.000000,12.000000,0,2,29.291076
17.000000,12.000000,1,3,27.129009
17.000000,12.000000,15,17,23.361963
17.000000,12.000000,24,33,36.217628
17.000000,12.000000,33,25,29.356654
17.000000,12.000000,25,26,24.326484
17.000000,12.000000,27,29,28.158410
17.000000,12.000000,29,30,27.864392
17.000000,12.000000,28,31,26.567589
17.000000,12.000000,31,32,25.991804
17.000000,12.000000,38,39,15.062361
17.000000,12.000000,41,45,29.470240
17.000000,12.000000,42,47,34.999544
17.000000,12.000000,43,46,29.128819
17.000000,12.000000,46,44,29.537393
17.000000,12.000000,50,59,28.466454
17.000000,12.000000,51,58,27.922191
17.000000,12.000000,52,57,24.664291
17.000000,12.000000,53,54,21.813192
17.000000,12.000000,63,64,20.630637
17.000000,12.000000,66,69,29.796670
17.000000,12.000000,67,68,22.688770
17.000000,12.000000,74,76,28.982414
17.000000,12.000000,77,82,26.965268
17.000000,12.000000,78,81,32.750643
17.000000,12.000000,84,85,18.161030
17.000000,12.000000,87,88,25.114593
17.000000,12.000000,92,93,21.398743
17.000000,12.000000,96,99,27.411076
17.000000,12.000000,96,98,28.864217
17.000000,12.000000,97,100,31.098108
17.000000,12.000000,101,102,26.175741
17.000000,12.000000,101,103,26.197993
17.000000,12.000000,103,104,22.136708
17.000000,12.000000,106,107,27.261859
17.000000,4.000000,0,1,22.045263
17.000000,4.000000,4,6,22.195420
17.000000,4.000000,6,5,18.881522
17.000000,4.000000,16,18,20.935323
17.000000,4.000000,20,21,27.462050
17.000000,4.000000,26,27,27.721819
17.000000,4.000000,28,29,33.611185
17.000000,4.000000,32,35,32.221480
17.000000,4.000000,32,34,30.064050
17.000000,4.000000,35,33,28.384453
17.000000,4.000000,34,33,25.721361
17.000000,4.000000,40,42,36.484269
17.000000,4.000000,48,50,24.968766
17.000000,4.000000,69,70,18.762843
17.000000,4.000000,72,73,33.177264
17.000000,4.000000,74,75,23.905232
17.000000,4.000000,112,113,24.717000
17.000000,4.000000,118,119,26.367973
17.000000,4.000000,132,134,26.306759
17.000000,4.000000,136,137,17.989087
17.000000,4.000000,140,142,28.265130
17.000000,4.000000,144,146,25.304140
17.000000,4.000000,152,155,26.867123
17.000000,4.000000,153,154,17.400704
17.000000,4.000000,158,159,28.548219
17.000000,9.000000,2,4,39.237259
17.000000,9.000000,6,7,14.817936
17.000000,9.000000,10,16,25.985077
17.000000,9.000000,10,17,30.987355
17.000000,9.000000,16,11,23.522710
17.000000,9.000000,14,15,28.157720
17.000000,9.000000,19,21,26.221709
17.000000,9.000000,21,20,25.328692
17.000000,9.000000,22,25,32.419205
17.000000,9.000000,31,32,22.770809
17.000000,9.000000,36,41,28.163238
17.000000,9.000000,37,42,28.468501
17.000000,9.000000,38,40,25.657848
17.000000,9.000000,38,39,26.867123
17.000000,9.000000,45,48,25.239577
17.000000,9.000000,46,47,21.252097
17.000000,9.000000,51,53,26.334065
17.000000,9.000000,56,58,23.381909
17.000000,9.000000,58,57,28.669752
17.000000,9.000000,76,77,27.660090
17.000000,9.000000,83,86,29.484737
17.000000,9.000000,86,84,19.183612
17.000000,9.000000,84,85,19.340924
17.000000,9.000000,90,92,18.475957
17.000000,9.000000,95,97,23.342832
17.000000,9.000000,99,104,35.042806
17.000000,9.000000,104,101,28.353642
17.000000,9.000000,102,103,24.160633
17.000000,9.000000,109,116,31.498405
17.000000,9.000000,116,115,25.721361
17.000000,9.000000,110,112,24.236889
17.000000,9.000000,111,113,26.979671
17.000000,9.000000,117,119,28.563184
17.000000,9.000000,119,121,22.433063
17.000000,9.000000,121,120,19.352972
17.000000,9.000000,124,125,27.978482
17.000000,9.000000,128,132,30.241204
17.000000,9.000000,132,131,21.778435
17.000000,9.000000,129,134,33.561448
17.000000,9.000000,136,138,28.934119
17.000000,9.000000,140,141,27.600335
17.000000,9.000000,141,143,32.771987
17.000000,28.000000,1,2,25.934945
17.000000,28.000000,3,5,26.515628
17.000000,28.000000,4,6,24.328879
17.000000,28.000000,7,8,21.506491
17.000000,28.000000,23,24,23.931219
17.000000,28.000000,25,26,28.232124
17.000000,28.000000,30,31,20.477542
17.000000,28.000000,31,32,17.534147
17.000000,28.000000,33,34,24.109125
17.000000,28.000000,35,38,24.377533
17.000000,28.000000,38,36,24.872895
17.000000,28.000000,37,39,27.118983
17.000000,28.000000,40,42,28.956935
17.000000,28.000000,40,41,24.179921
17.000000,28.000000,41,43,17.813304
17.000000,28.000000,45,46,23.531792
17.000000,28.000000,47,54,33.320978
17.000000,28.000000,47,55,30.994249
17.000000,28.000000,50,51,27.186943
17.000000,28.000000,52,53,17.643478
17.000000,5.000000,1,3,33.945290
17.000000,5.000000,15,18,26.257981
17.000000,5.000000,20,24,33.022339
17.000000,5.000000,21,23,24.865866
17.000000,5.000000,23,22,27.822534
17.000000,5.000000,30,31,25.350156
17.000000,5.000000,38,39,28.375555
17.000000,5.000000,42,43,23.015170
17.000000,5.000000,45,48,35.422111
17.000000,5.000000,46,47,27.305998
17.000000,5.000000,46,49,26.462097
17.000000,5.000000,60,63,25.699452
17.000000,5.000000,63,64,29.999371
17.000000,5.000000,61,62,25.211086
17.000000,5.000000,67,68,26.644975
17.000000,5.000000,75,76,25.125419
17.000000,5.000000,80,83,22.471129
17.000000,5.000000,81,82,28.539372
17.000000,5.000000,90,91,22.163893
17.000000,5.000000,95,96,27.645339
17.000000,5.000000,97,98,23.129666
17.000000,5.000000,102,103,24.957094
17.000000,5.000000,108,109,26.131922
17.000000,5.000000,110,111,35.109259
17.000000,5.000000,125,127,30.331634
17.000000,5.000000,127,126,31.569243
17.000000,5.000000,126,128,29.571569
17.000000,5.000000,136,139,26.465767
17.000000,5.000000,140,142,28.809656
17.000000,5.000000,143,144,27.805774
17.000000,20.000000,2,3,21.332376
17.000000,20.000000,5,7,25.344025
17.000000,20.000000,7,6,20.027727
17.000000,20.000000,6,8,28.725930
17.000000,20.000000,11,18,33.784113
17.000000,20.000000,13,19,36.996568
17.000000,20.000000,19,15,36.134940
17.000000,20.000000,20,26,32.199770
17.000000,20.000000,22,24,24.922046
17.000000,20.000000,31,39,26.910467
17.000000,20.000000,34,38,24.983543
17.000000,20.000000,35,36,22.935700
17.000000,20.000000,46,49,28.887760
17.000000,20.000000,47,48,26.245403
17.000000,20.000000,51,53,25.630580
17.000000,20.000000,53,52,24.272127
17.000000,20.000000,63,64,24.873676
17.000000,20.000000,66,67,19.919781
17.000000,20.000000,68,69,15.862571
17.000000,20.000000,69,70,23.128826
17.000000,20.000000,72,73,24.883826
17.000000,20.000000,74,75,19.458073
17.000000,20.000000,75,76,23.399348
17.000000,21.000000,0,2,26.170546
17.000000,21.000000,0,3,28.094875
17.000000,21.000000,4,6,22.428733
17.000000,21.000000,4,7,30.234138
17.000000,21.000000,6,5,27.118983
17.000000,21.000000,7,5,30.341879
17.000000,21.000000,11,12,17.507540
17.000000,21.000000,16,18,25.002195
17.000000,21.000000,17,19,29.384431
17.000000,21.000000,26,30,34.153512
17.000000,21.000000,30,31,31.220914
17.000000,21.000000,27,28,24.932955
17.000000,21.000000,27,29,30.926491
17.000000,21.000000,34,35,26.155697
17.000000,13.000000,2,4,26.223931
17.000000,13.000000,5,6,33.563763
17.000000,13.000000,8,11,31.485453
17.000000,13.000000,11,9,32.522097
17.000000,13.000000,13,15,27.552437
17.000000,13.000000,16,18,23.378586
17.000000,13.000000,16,17,22.852553
17.000000,13.000000,21,66,27.387682
17.000000,13.000000,22,24,29.253916
17.000000,13.000000,22,23,25.349390
17.000000,13.000000,28,29,30.955369
17.000000,13.000000,39,43,29.073419
17.000000,13.000000,43,40,27.764528
17.000000,13.000000,40,41,22.157757
17.000000,13.000000,42,45,21.992333
17.000000,13.000000,46,50,27.032177
17.000000,13.000000,47,49,27.808568
17.000000,13.000000,54,56,24.297722
17.000000,13.000000,61,62,22.212916
17.000000,13.000000,63,64,20.308953
17.000000,13.000000,67,68,28.042281
17.000000,13.000000,67,69,35.405108
17.000000,13.000000,73,76,27.630580
17.000000,13.000000,76,74,27.715512
17.000000,13.000000,74,75,21.471238
17.000000,13.000000,79,82,28.748912
17.000000,13.000000,80,81,23.783037
17.000000,13.000000,83,85,24.971100
17.000000,13.000000,88,90,23.885723
17.000000,13.000000,91,92,24.811125
17.000000,13.000000,94,97,23.535094
17.000000,13.000000,96,98,29.701342
17.000000,13.000000,99,102,28.500551
17.000000,13.000000,101,103,28.565904
17.000000,17.000000,4,5,24.403018
17.000000,17.000000,8,9,27.803678
17.000000,17.000000,10,13,30.660297
17.000000,17.000000,13,12,24.548249
17.000000,17.000000,17,18,22.307158
17.000000,17.000000,22,23,23.040476
17.000000,17.000000,24,27,24.964876
17.000000,17.000000,24,26,22.674211
17.000000,17.000000,25,29,27.374203
17.000000,17.000000,32,33,22.728972
17.000000,17.000000,40,50,26.772246
17.000000,17.000000,50,44,36.452844
17.000000,17.000000,41,42,18.626732
17.000000,17.000000,43,48,26.847596
17.000000,17.000000,43,47,28.815049
17.000000,17.000000,48,44,31.122458
17.000000,17.000000,53,56,22.240881
17.000000,17.000000,56,55,19.754298
17.000000,17.000000,54,55,22.484955
17.000000,17.000000,57,59,28.185989
17.000000,17.000000,60,67,23.515277
17.000000,17.000000,63,65,30.730539
17.000000,17.000000,64,66,26.671934
17.000000,17.000000,68,70,32.677016
17.000000,17.000000,69,71,31.408861
17.000000,17.000000,69,75,26.039588
17.000000,17.000000,75,74,23.718428
17.000000,17.000000,72,74,28.533246
17.000000,17.000000,77,81,35.600974
17.000000,17.000000,81,83,29.891695
17.000000,17.000000,79,80,23.818130
17.000000,17.000000,88,89,21.233809
17.000000,17.000000,92,93,20.747993
17.000000,17.000000,95,96,27.203370
17.000000,17.000000,109,110,25.766632
17.000000,17.000000,112,114,28.421383
17.000000,17.000000,116,117,31.220292
17.000000,24.000000,0,1,18.444390
17.000000,24.000000,2,3,16.820611
17.000000,24.000000,4,10,27.586256
17.000000,24.000000,4,9,29.035312
17.000000,24.000000,5,11,26.934276
17.000000,24.000000,5,12,28.855467
17.000000,24.000000,6,7,22.062878
17.000000,24.000000,15,16,18.625689
17.000000,24.000000,16,17,22.515170
17.000000,24.000000,18,23,20.946454
17.000000,24.000000,20,21,25.174076
17.000000,8.000000,0,3,34.119371
17.000000,8.000000,0,2,32.650256
17.000000,8.000000,4,7,25.583550
17.000000,8.000000,11,12,27.507987
17.000000,8.000000,20,22,28.858159
17.000000,8.000000,22,23,28.036739
17.000000,8.000000,26,27,21.035289
17.000000,8.000000,29,31,30.254047
17.000000,8.000000,35,36,23.930408
17.000000,8.000000,37,38,33.897762
17.000000,8.000000,41,42,18.600644
17.000000,8.000000,44,45,25.119233
17.000000,8.000000,51,54,27.278241
17.000000,8.000000,60,61,23.935277
17.000000,8.000000,72,75,29.164140
17.000000,8.000000,72,76,28.775250
17.000000,8.000000,73,74,26.722137
17.000000,8.000000,80,82,21.204516
17.000000,8.000000,82,84,32.418007
17.000000,8.000000,89,94,31.556935
17.000000,8.000000,90,92,28.798866
17.000000,8.000000,92,91,22.549653
17.000000,8.000000,91,93,31.400820
17.000000,8.000000,110,111,18.997414
17.000000,8.000000,112,114,30.027847
17.000000,8.000000,116,117,26.986150
17.000000,8.000000,117,118,26.410665
17.000000,8.000000,118,119,24.669803
17.000000,8.000000,122,125,32.197357
17.000000,8.000000,123,124,25.023163
17.000000,8.000000,123,126,25.871956
17.000000,8.000000,128,129,21.404189
17.000000,8.000000,136,140,27.543976
17.000000,8.000000,140,139,27.794594
17.000000,8.000000,138,139,20.534377
17.000000,8.000000,144,145,24.848675
17.000000,8.000000,146,147,26.068664
17.000000,8.000000,148,150,28.114227
17.000000,8.000000,153,158,21.593022
17.000000,8.000000,154,159,28.285052
17.000000,8.000000,169,171,21.560614
17.000000,8.000000,171,172,24.612258
17.000000,8.000000,170,173,20.930684
17.000000,8.000000,179,181,23.421751
17.000000,8.000000,187,191,37.149559
17.000000,8.000000,187,190,29.934552
17.000000,8.000000,191,188,31.131819
17.000000,8.000000,190,189,24.557743
17.000000,8.000000,192,193,26.428310
17.000000,8.000000,193,194,28.020106
17.000000,8.000000,196,198,29.618825
17.000000,34.000000,0,3,33.214713
17.000000,34.000000,1,2,27.007735
17.000000,34.000000,8,9,23.138902
17.000000,34.000000,12,13,24.268925
17.000000,34.000000,14,20,23.348656
17.000000,34.000000,14,19,23.104458
17.000000,34.000000,20,21,22.427867
17.000000,34.000000,15,16,21.538079
17.000000,34.000000,15,18,31.647288
17.000000,34.000000,16,17,21.135701
17.000000,34.000000,18,17,27.032896
17.000000,34.000000,26,27,22.478043
17.000000,34.000000,30,31,18.750416
17.000000,2.000000,34,35,23.781404
17.000000,2.000000,110,111,23.541695
17.000000,2.000000,130,131,14.544057
17.000000,2.000000,132,133,35.044469
17.000000,25.000000,0,6,34.937886
17.000000,25.000000,2,5,28.337195
17.000000,25.000000,3,4,26.184644
17.000000,25.000000,7,11,25.550881
17.000000,25.000000,11,9,27.451438
17.000000,25.000000,13,15,25.778691
17.000000,25.000000,15,16,34.062963
17.000000,25.000000,20,22,31.483602
17.000000,25.000000,23,24,21.589424
17.000000,18.000000,12,13,24.467407
17.000000,18.000000,12,14,26.304544
17.000000,18.000000,15,16,26.194286
17.000000,18.000000,21,22,25.248810
17.000000,18.000000,23,26,25.260347
17.000000,18.000000,24,25,19.520862
17.000000,18.000000,27,28,23.696306
17.000000,18.000000,29,30,21.607411
17.000000,18.000000,29,32,25.501419
17.000000,45.000000,3,4,26.873629
17.000000,45.000000,5,7,19.988894
17.000000,45.000000,10,12,26.555888
17.000000,45.000000,12,13,17.644579
17.000000,45.000000,11,14,35.288057
17.000000,45.000000,20,21,18.509569
17.000000,45.000000,25,26,21.050059
17.000000,45.000000,26,27,23.430042
17.000000,45.000000,29,30,21.808739
17.000000,45.000000,32,42,31.334561
17.000000,45.000000,33,44,31.439149
17.000000,45.000000,34,43,35.492779
17.000000,45.000000,43,35,26.939323
17.000000,45.000000,36,39,27.040080
17.000000,45.000000,39,37,22.901799
17.000000,45.000000,38,40,32.248596
17.000000,45.000000,38,41,35.942524
17.000000,19.000000,6,7,24.508654
17.000000,19.000000,7,8,26.767893
17.000000,19.000000,10,11,24.217647
17.000000,19.000000,20,22,25.594177
17.000000,19.000000,23,25,22.721279
17.000000,19.000000,24,26,22.843201
17.000000,19.000000,27,28,21.310512
17.000000,19.000000,29,34,27.296037
17.000000,19.000000,29,33,31.568628
17.000000,19.000000,30,32,28.269253
17.000000,19.000000,32,31,26.957343
17.000000,27.000000,2,4,26.843978
17.000000,27.000000,4,3,23.643786
17.000000,27.000000,8,9,29.168802
17.000000,27.000000,10,12,31.044971
17.000000,27.000000,12,11,30.220643
17.000000,27.000000,14,17,32.407220
17.000000,27.000000,16,18,33.662580
17.000000,27.000000,19,22,29.422746
17.000000,27.000000,20,26,27.836494
17.000000,27.000000,20,23,31.007407
17.000000,27.000000,21,24,34.957895
17.000000,30.000000,0,1,14.465045
17.000000,30.000000,4,6,21.835442
17.000000,30.000000,7,9,21.740050
17.000000,30.000000,11,13,23.923913
17.000000,30.000000,27,28,24.387093
18.000000,25.000000,3,4,20.946454
18.000000,25.000000,7,9,29.008540
18.000000,25.000000,9,8,25.150145
18.000000,25.000000,8,10,21.717701
18.000000,25.000000,12,15,30.598783
18.000000,25.000000,13,17,29.688913
18.000000,25.000000,14,16,21.898511
18.000000,25.000000,21,23,23.571380
18.000000,25.000000,21,24,29.021929
18.000000,25.000000,26,28,25.293391
18.000000,25.000000,26,27,24.530043
18.000000,25.000000,29,30,21.430490
18.000000,25.000000,32,39,25.096798
18.000000,25.000000,32,36,27.201228
18.000000,25.000000,33,37,25.751551
18.000000,25.000000,40,41,22.782748
18.000000,25.000000,45,49,19.697184
18.000000,25.000000,49,47,25.340193
18.000000,25.000000,46,48,29.289087
18.000000,25.000000,48,47,26.877966
18.000000,25.000000,51,52,17.708313
18.000000,25.000000,53,54,18.136413
18.000000,25.000000,54,55,24.429271
18.000000,25.000000,58,59,21.856782
18.000000,25.000000,62,63,15.325713
18.000000,25.000000,68,69,21.304130
18.000000,4.000000,2,3,21.917130
18.000000,4.000000,4,5,18.267672
18.000000,4.000000,13,15,22.294964
18.000000,4.000000,20,22,28.752965
18.000000,4.000000,20,21,26.965989
18.000000,4.000000,32,33,18.341953
18.000000,4.000000,41,42,21.700701
18.000000,4.000000,49,51,26.047047
18.000000,4.000000,52,53,21.556109
18.000000,4.000000,60,61,21.405096
18.000000,4.000000,72,73,15.781545
18.000000,4.000000,76,77,20.745185
18.000000,4.000000,80,81,20.587281
18.000000,4.000000,81,82,23.305356
18.000000,4.000000,88,89,12.305735
18.000000,4.000000,92,93,21.838111
18.000000,4.000000,96,97,20.993695
18.000000,4.000000,102,103,34.066955
18.000000,4.000000,112,113,16.730296
18.000000,4.000000,120,121,12.566574
18.000000,4.000000,125,126,22.114761
18.000000,4.000000,142,143,17.310049
18.000000,4.000000,148,149,23.994446
18.000000,22.000000,1,4,25.164815
18.000000,22.000000,1,2,18.980024
18.000000,22.000000,4,3,24.059928
18.000000,22.000000,2,3,21.757019
18.000000,22.000000,23,24,22.147235
18.000000,22.000000,25,29,28.980403
18.000000,22.000000,26,30,35.724069
18.000000,22.000000,27,32,30.412856
18.000000,22.000000,32,28,22.567735
18.000000,22.000000,34,36,22.332395
18.000000,22.000000,39,43,27.725322
18.000000,22.000000,40,42,28.833918
18.000000,19.000000,1,2,30.119563
18.000000,19.000000,4,6,31.132443
18.000000,19.000000,5,7,28.662298
18.000000,19.000000,11,13,23.901169
18.000000,19.000000,13,14,25.663904
18.000000,19.000000,15,18,29.257236
18.000000,19.000000,18,17,24.195982
18.000000,19.000000,19,20,20.952017
18.000000,19.000000,19,22,25.133921
18.000000,19.000000,21,23,27.371364
18.000000,19.000000,24,25,17.793666
18.000000,19.000000,28,29,25.946926
18.000000,19.000000,30,32,22.867847
18.000000,19.000000,32,31,19.954854
18.000000,19.000000,33,34,24.044584
18.000000,19.000000,36,37,22.950092
18.000000,19.000000,38,39,16.703571
18.000000,19.000000,40,42,22.083118
18.000000,19.000000,43,44,14.793008
18.000000,19.000000,45,48,24.295323
18.000000,19.000000,46,47,24.685546
18.000000,19.000000,49,50,13.737743
18.000000,19.000000,52,53,27.744232
18.000000,19.000000,52,54,27.039362
18.000000,19.000000,55,56,20.632520
18.000000,19.000000,61,62,19.568566
18.000000,19.000000,64,65,25.257271
18.000000,19.000000,69,70,20.544780
18.000000,19.000000,76,78,20.242851
18.000000,19.000000,80,81,19.626054
18.000000,19.000000,87,88,20.036454
18.000000,2.000000,14,15,30.035608
18.000000,2.000000,58,59,21.538079
18.000000,2.000000,76,77,18.890778
18.000000,2.000000,88,89,16.281939
18.000000,2.000000,110,111,28.383084
18.000000,2.000000,112,113,23.203450
18.000000,2.000000,120,121,21.589424
18.000000,2.000000,122,123,17.626956
18.000000,2.000000,126,127,15.940748
18.000000,2.000000,130,131,18.425424
18.000000,46.000000,0,6,28.725254
18.000000,46.000000,1,5,41.086250
18.000000,46.000000,5,4,22.805756
18.000000,46.000000,3,7,33.460591
18.000000,46.000000,10,14,21.524547
18.000000,46.000000,14,15,29.030629
18.000000,46.000000,11,16,28.856140
18.000000,46.000000,13,17,35.016189
18.000000,46.000000,18,22,25.093702
18.000000,46.000000,19,23,29.707881
18.000000,46.000000,25,26,22.780190
18.000000,46.000000,29,32,36.181140
18.000000,46.000000,32,30,28.774575
18.000000,46.000000,30,31,24.372752
18.000000,46.000000,36,37,17.213275
18.000000,46.000000,38,40,26.190578
18.000000,46.000000,44,45,24.083330
18.000000,24.000000,0,14,25.105310
18.000000,24.000000,0,16,32.619306
18.000000,24.000000,16,15,28.269253
18.000000,24.000000,1,13,31.735548
18.000000,24.000000,2,4,25.057294
18.000000,24.000000,4,3,26.161638
18.000000,24.000000,6,12,24.944638
18.000000,24.000000,6,10,30.877462
18.000000,24.000000,10,11,20.262992
18.000000,24.000000,8,9,25.588105
18.000000,24.000000,15,17,31.197886
18.000000,24.000000,19,21,27.742131
18.000000,24.000000,21,20,19.864121
18.000000,24.000000,25,26,19.805363
18.000000,24.000000,27,28,25.702475
18.000000,24.000000,34,36,25.754568
18.000000,24.000000,37,38,21.186187
18.000000,24.000000,42,43,21.523645
18.000000,24.000000,44,45,22.598699
18.000000,24.000000,50,55,32.100687
18.000000,24.000000,50,53,25.100668
18.000000,24.000000,55,56,17.931768
18.000000,24.000000,54,57,26.333327
18.000000,24.000000,58,60,25.895220
18.000000,24.000000,65,67,28.209410
18.000000,24.000000,70,71,34.630195
18.000000,24.000000,74,75,15.121565
18.000000,24.000000,77,78,18.712047
18.000000,24.000000,80,82,24.212032
18.000000,24.000000,85,88,30.388576
18.000000,24.000000,86,87,20.117722
18.000000,24.000000,92,93,18.170653
18.000000,9.000000,2,7,28.394716
18.000000,9.000000,7,5,22.149866
18.000000,9.000000,3,6,27.442238
18.000000,9.000000,9,12,20.741439
18.000000,9.000000,15,16,16.847151
18.000000,9.000000,18,19,18.903113
18.000000,9.000000,21,25,29.522922
18.000000,9.000000,27,28,18.667358
18.000000,9.000000,27,30,23.459040
18.000000,9.000000,33,34,16.464635
18.000000,9.000000,36,38,23.819761
18.000000,9.000000,37,39,31.685932
18.000000,9.000000,45,47,32.200374
18.000000,9.000000,46,48,24.304916
18.000000,9.000000,49,51,26.836741
18.000000,9.000000,50,53,31.712894
18.000000,9.000000,54,58,31.813796
18.000000,9.000000,58,55,35.610794
18.000000,9.000000,56,57,24.974989
18.000000,9.000000,59,62,29.780369
18.000000,9.000000,59,61,27.685359
18.000000,9.000000,63,64,23.832805
18.000000,9.000000,64,68,35.916574
18.000000,9.000000,68,65,28.492371
18.000000,9.000000,66,67,23.125467
18.000000,9.000000,69,70,24.985875
18.000000,9.000000,72,78,34.050986
18.000000,9.000000,72,75,32.783839
18.000000,9.000000,75,74,27.346515
18.000000,9.000000,74,76,29.088782
18.000000,9.000000,81,84,26.041080
18.000000,9.000000,82,83,16.557573
18.000000,9.000000,90,91,15.542182
18.000000,9.000000,92,93,25.364710
18.000000,9.000000,94,95,23.271159
18.000000,9.000000,96,97,23.566435
18.000000,9.000000,99,105,33.101653
18.000000,9.000000,105,106,27.072386
18.000000,9.000000,101,103,22.870396
18.000000,9.000000,104,106,30.025259
18.000000,9.000000,109,111,28.712403
18.000000,9.000000,110,116,27.678343
18.000000,9.000000,110,112,30.270094
18.000000,9.000000,112,115,22.634770
18.000000,9.000000,113,114,23.949069
18.000000,9.000000,118,119,22.086636
18.000000,9.000000,127,131,23.994446
18.000000,9.000000,128,133,26.609230
18.000000,9.000000,133,129,27.229064
18.000000,9.000000,130,132,26.327425
18.000000,9.000000,139,143,23.103618
18.000000,9.000000,140,142,20.852584
18.000000,9.000000,142,141,22.502226
18.000000,9.000000,145,147,25.072019
18.000000,9.000000,145,149,31.566167
18.000000,9.000000,147,146,22.604715
18.000000,9.000000,149,148,19.186650
18.000000,9.000000,148,151,31.755740
18.000000,9.000000,150,152,28.005545
18.000000,9.000000,153,157,22.989837
18.000000,9.000000,154,156,19.485007
18.000000,9.000000,158,159,22.282763
18.000000,9.000000,160,161,24.826777
18.000000,9.000000,162,166,30.784219
18.000000,9.000000,163,167,30.102145
18.000000,9.000000,164,168,24.891631
18.000000,9.000000,165,169,29.513051
18.000000,9.000000,172,173,18.960569
18.000000,9.000000,184,186,29.868943
18.000000,9.000000,190,192,18.380037
18.000000,9.000000,192,191,19.625064
18.000000,9.000000,193,194,27.188372
18.000000,9.000000,195,197,27.063775
18.000000,38.000000,0,1,20.260116
18.000000,38.000000,5,6,23.921477
18.000000,38.000000,6,9,27.816949
18.000000,38.000000,14,19,29.250596
18.000000,38.000000,16,17,24.571976
18.000000,38.000000,22,23,18.422261
18.000000,38.000000,24,26,29.330838
18.000000,38.000000,29,33,29.141487
18.000000,38.000000,30,37,30.194922
18.000000,38.000000,31,35,30.128590
18.000000,38.000000,35,34,23.382740
18.000000,38.000000,32,36,30.601322
18.000000,6.000000,2,5,28.076893
18.000000,6.000000,5,3,28.987775
18.000000,6.000000,7,8,28.769849
18.000000,6.000000,14,16,22.215540
18.000000,6.000000,14,15,23.286178
18.000000,6.000000,19,20,19.498959
18.000000,6.000000,24,25,22.251359
18.000000,6.000000,32,47,23.670061
18.000000,6.000000,47,34,30.844733
18.000000,6.000000,34,44,31.666310
18.000000,6.000000,44,46,26.181677
18.000000,6.000000,35,45,26.652993
18.000000,6.000000,42,43,25.121553
18.000000,6.000000,48,49,18.890778
18.000000,6.000000,60,62,26.896027
18.000000,6.000000,61,63,28.738099
18.000000,6.000000,64,65,29.426046
18.000000,6.000000,66,67,22.793829
18.000000,6.000000,68,70,20.256281
18.000000,6.000000,79,80,14.966627
18.000000,6.000000,85,86,21.097067
18.000000,6.000000,90,91,24.524500
18.000000,6.000000,92,93,21.273108
18.000000,6.000000,92,94,27.775020
18.000000,6.000000,96,97,24.385500
18.000000,6.000000,98,101,30.446049
18.000000,6.000000,101,100,26.294204
18.000000,6.000000,104,105,19.869010
18.000000,6.000000,106,107,21.903832
18.000000,6.000000,111,112,25.482370
18.000000,6.000000,117,119,33.194823
18.000000,6.000000,120,121,24.977322
18.000000,6.000000,128,129,27.278241
18.000000,6.000000,130,131,21.744517
18.000000,6.000000,132,133,13.240954
18.000000,6.000000,134,137,25.783965
18.000000,6.000000,137,135,22.128809
18.000000,6.000000,144,145,24.400630
18.000000,6.000000,151,152,21.613702
18.000000,6.000000,154,155,19.074963
18.000000,15.000000,1,2,22.261832
18.000000,15.000000,3,4,20.198663
18.000000,15.000000,7,8,25.199526
18.000000,15.000000,9,11,26.176483
18.000000,15.000000,11,10,19.552678
18.000000,15.000000,10,12,24.628037
18.000000,15.000000,13,14,28.373502
18.000000,15.000000,17,18,22.028515
18.000000,15.000000,21,23,28.699547
18.000000,15.000000,24,26,25.486943
18.000000,15.000000,30,31,21.209096
18.000000,15.000000,36,37,24.059121
18.000000,15.000000,40,41,18.351481
18.000000,15.000000,60,62,27.782711
18.000000,15.000000,62,61,24.216845
18.000000,15.000000,63,65,30.835286
18.000000,15.000000,64,68,24.946196
18.000000,15.000000,68,71,28.181165
18.000000,15.000000,66,67,21.971125
18.000000,15.000000,71,70,18.275114
18.000000,15.000000,70,72,27.553142
18.000000,15.000000,77,78,20.278324
18.000000,15.000000,80,81,17.305560
18.000000,15.000000,82,83,21.345120
18.000000,15.000000,84,85,17.535255
18.000000,15.000000,86,87,17.180519
18.000000,15.000000,88,89,25.521216
18.000000,15.000000,90,94,24.518163
18.000000,15.000000,92,93,28.045051
18.000000,15.000000,99,102,35.305666
18.000000,15.000000,102,100,28.879690
18.000000,15.000000,100,101,22.497046
18.000000,11.000000,1,2,27.448608
18.000000,11.000000,3,4,18.692314
18.000000,11.000000,5,6,19.251333
18.000000,11.000000,8,9,22.280148
18.000000,11.000000,11,12,24.259319
18.000000,11.000000,11,13,24.973433
18.000000,11.000000,12,19,29.752962
18.000000,11.000000,15,18,32.392232
18.000000,11.000000,20,21,28.557743
18.000000,11.000000,22,24,36.555541
18.000000,11.000000,27,28,22.981387
18.000000,11.000000,41,42,22.338483
18.000000,11.000000,45,46,20.487026
18.000000,11.000000,46,47,20.624045
18.000000,11.000000,56,57,24.053469
18.000000,11.000000,61,63,32.548366
18.000000,11.000000,64,65,30.460082
18.000000,11.000000,67,68,13.486595
18.000000,11.000000,77,85,27.999302
18.000000,11.000000,78,84,28.861525
18.000000,11.000000,79,80,27.931928
18.000000,11.000000,81,82,19.809285
18.000000,11.000000,88,90,30.107952
18.000000,11.000000,89,91,30.186558
18.000000,11.000000,92,94,25.457203
18.000000,11.000000,99,101,24.575137
18.000000,11.000000,101,100,24.707568
18.000000,11.000000,103,104,23.026983
18.000000,11.000000,104,105,19.773954
18.000000,11.000000,106,109,28.971018
18.000000,11.000000,109,108,32.788579
18.000000,11.000000,107,108,22.253978
18.000000,11.000000,110,120,29.741861
18.000000,11.000000,111,114,28.360492
18.000000,11.000000,111,113,28.119754
18.000000,11.000000,112,115,22.338483
18.000000,11.000000,112,117,29.950122
18.000000,11.000000,118,119,23.089321
18.000000,11.000000,122,123,23.636391
18.000000,11.000000,123,126,26.800527
18.000000,11.000000,124,131,24.567232
18.000000,11.000000,127,130,31.924725
18.000000,11.000000,128,129,22.265322
18.000000,11.000000,133,136,27.108954
18.000000,11.000000,134,135,24.983543
18.000000,11.000000,143,145,25.195672
18.000000,11.000000,143,146,27.183370
18.000000,11.000000,147,149,29.416804
18.000000,11.000000,150,153,26.633308
18.000000,11.000000,151,152,21.806957
18.000000,11.000000,154,156,25.386143
18.000000,11.000000,158,159,24.981988
18.000000,11.000000,158,161,30.892556
18.000000,11.000000,162,163,24.784492
18.000000,11.000000,166,167,24.377533
18.000000,11.000000,172,173,28.820442
18.000000,11.000000,174,175,17.585032
18.000000,7.000000,1,2,23.155685
18.000000,7.000000,8,11,23.998493
18.000000,7.000000,8,10,25.044113
18.000000,7.000000,10,9,20.094536
18.000000,7.000000,12,13,20.089702
18.000000,7.000000,16,17,21.974661
18.000000,7.000000,17,19,25.181791
18.000000,7.000000,19,18,25.208774
18.000000,7.000000,21,22,20.942745
18.000000,7.000000,23,25,28.873636
18.000000,7.000000,25,24,20.957579
18.000000,7.000000,31,32,24.864304
18.000000,7.000000,33,34,21.693539
18.000000,7.000000,35,36,20.729261
18.000000,7.000000,38,39,15.278747
18.000000,7.000000,42,43,22.082238
18.000000,7.000000,44,45,23.923913
18.000000,7.000000,46,48,24.224063
18.000000,7.000000,46,47,18.024685
18.000000,7.000000,50,52,19.660663
18.000000,7.000000,52,51,18.525303
18.000000,7.000000,53,54,21.863890
18.000000,7.000000,58,59,23.113704
18.000000,7.000000,60,62,33.883433
18.000000,7.000000,67,68,22.022342
18.000000,7.000000,70,71,26.826606
18.000000,7.000000,72,76,28.346105
18.000000,7.000000,76,73,23.901169
18.000000,7.000000,77,79,16.412644
18.000000,7.000000,86,87,21.466715
18.000000,7.000000,88,89,18.122485
18.000000,7.000000,92,93,17.718183
18.000000,7.000000,99,100,22.237388
18.000000,7.000000,101,102,24.021954
18.000000,7.000000,106,132,30.138259
18.000000,7.000000,113,118,28.197013
18.000000,7.000000,118,114,30.509781
18.000000,7.000000,115,117,28.936133
18.000000,7.000000,120,122,28.213541
18.000000,7.000000,124,125,27.572874
18.000000,7.000000,138,139,20.242851
18.000000,7.000000,140,141,16.586876
18.000000,7.000000,143,144,20.673902
18.000000,7.000000,145,146,21.934848
18.000000,7.000000,150,151,23.348656
18.000000,7.000000,150,153,26.098452
18.000000,7.000000,151,152,20.957579
18.000000,7.000000,156,160,22.128809
18.000000,7.000000,157,159,18.951347
18.000000,3.000000,6,8,25.602524
18.000000,3.000000,40,41,23.488003
18.000000,3.000000,45,46,20.270659
18.000000,3.000000,49,50,27.679044
18.000000,3.000000,63,64,17.753229
18.000000,3.000000,66,67,22.852553
18.000000,3.000000,69,70,13.732086
18.000000,3.000000,73,74,23.922289
18.000000,3.000000,78,80,24.704423
18.000000,3.000000,102,103,20.958506
18.000000,3.000000,105,107,24.694986
18.000000,3.000000,108,109,27.548912
18.000000,3.000000,120,121,19.285608
18.000000,3.000000,126,127,18.432802
18.000000,3.000000,132,134,26.821537
18.000000,3.000000,160,161,17.701731
18.000000,3.000000,162,163,22.832144
18.000000,3.000000,166,167,21.464905
18.000000,3.000000,168,169,22.885678
18.000000,3.000000,171,173,25.811071
18.000000,17.000000,1,3,27.432327
18.000000,17.000000,1,4,26.392271
18.000000,17.000000,3,2,21.900285
18.000000,17.000000,4,2,23.478077
18.000000,17.000000,9,10,20.013173
18.000000,17.000000,11,12,20.454764
18.000000,17.000000,13,14,19.919781
18.000000,17.000000,15,16,19.385063
18.000000,17.000000,17,19,21.692644
18.000000,17.000000,20,23,25.465595
18.000000,17.000000,20,24,21.860336
18.000000,17.000000,23,21,24.182331
18.000000,17.000000,22,25,20.251485
18.000000,17.000000,26,27,21.792701
18.000000,17.000000,28,29,18.534737
18.000000,17.000000,28,30,18.903113
18.000000,17.000000,30,32,26.852660
18.000000,17.000000,32,31,25.517410
18.000000,17.000000,31,33,29.709842
18.000000,17.000000,36,37,22.014402
18.000000,17.000000,38,40,28.896500
18.000000,17.000000,40,39,27.995139
18.000000,17.000000,44,49,27.908274
18.000000,17.000000,45,48,28.596486
18.000000,17.000000,47,50,26.993347
18.000000,17.000000,55,56,29.969572
18.000000,17.000000,57,58,25.086734
18.000000,17.000000,59,60,17.419671
18.000000,17.000000,60,61,27.060904
18.000000,17.000000,62,63,21.137539
18.000000,17.000000,65,66,13.578459
18.000000,17.000000,72,75,31.139929
18.000000,17.000000,73,74,22.722134
18.000000,17.000000,79,80,11.940421
18.000000,17.000000,80,82,23.800998
18.000000,17.000000,83,84,22.455564
18.000000,17.000000,86,87,24.819735
18.000000,17.000000,89,90,22.021460
18.000000,17.000000,89,91,21.724855
18.000000,17.000000,92,93,27.684658
18.000000,17.000000,98,101,34.854949
18.000000,17.000000,99,100,27.043671
18.000000,17.000000,102,110,30.870542
18.000000,17.000000,110,109,28.311822
18.000000,17.000000,105,111,28.484189
18.000000,17.000000,111,106,27.657983
18.000000,17.000000,112,113,25.254964
18.000000,17.000000,115,117,26.809223
18.000000,17.000000,119,120,21.723067
18.000000,17.000000,122,123,19.695212
18.000000,17.000000,125,126,20.282155
18.000000,17.000000,129,130,23.535919
18.000000,17.000000,131,133,28.696163
18.000000,17.000000,136,139,26.825158
18.000000,17.000000,137,138,23.998493
18.000000,17.000000,141,142,23.318688
18.000000,17.000000,144,148,19.292657
18.000000,17.000000,145,147,22.392330
18.000000,17.000000,149,150,16.619633
18.000000,12.000000,1,4,27.954173
18.000000,12.000000,1,3,29.866341
18.000000,12.000000,2,9,26.890971
18.000000,12.000000,6,11,24.436426
18.000000,12.000000,11,7,28.754992
18.000000,12.000000,8,10,34.079496
18.000000,12.000000,12,14,27.189086
18.000000,12.000000,15,16,25.291855
18.000000,12.000000,17,22,26.942928
18.000000,12.000000,18,23,27.955562
18.000000,12.000000,20,21,25.140103
18.000000,12.000000,26,27,24.732712
18.000000,12.000000,30,32,24.751554
18.000000,12.000000,30,33,19.461068
18.000000,12.000000,37,38,21.013116
18.000000,12.000000,37,44,24.608312
18.000000,12.000000,44,46,31.826005
18.000000,12.000000,41,42,22.651927
18.000000,12.000000,46,47,21.510104
18.000000,12.000000,48,49,22.049668
18.000000,12.000000,50,51,17.407401
18.000000,12.000000,51,52,18.249587
18.000000,12.000000,54,56,27.320932
18.000000,12.000000,56,55,22.127054
18.000000,12.000000,55,57,25.058070
18.000000,12.000000,60,61,18.703741
18.000000,12.000000,64,65,18.600644
18.000000,12.000000,64,66,21.655900
18.000000,12.000000,66,67,23.734801
18.000000,12.000000,72,76,15.956581
18.000000,12.000000,74,78,30.384101
18.000000,12.000000,78,75,28.291232
18.000000,12.000000,75,77,25.414438
18.000000,12.000000,85,88,28.954922
18.000000,12.000000,90,95,30.359799
18.000000,12.000000,96,97,20.316603
18.000000,12.000000,96,98,17.564032
18.000000,12.000000,101,102,34.770138
18.000000,12.000000,103,104,23.107821
18.000000,12.000000,105,106,22.206794
18.000000,12.000000,109,110,26.352498
18.000000,12.000000,111,113,23.832805
18.000000,12.000000,112,114,27.156918
18.000000,12.000000,116,117,22.963630
18.000000,12.000000,117,118,27.648149
18.000000,12.000000,121,122,16.674474
18.000000,12.000000,124,125,21.966704
18.000000,12.000000,124,126,27.300307
18.000000,12.000000,127,129,27.916625
18.000000,12.000000,133,135,24.464231
18.000000,12.000000,136,137,14.323353
18.000000,12.000000,138,140,21.057439
18.000000,12.000000,139,141,30.705245
18.000000,12.000000,141,142,15.980909
18.000000,12.000000,144,146,14.655813
18.000000,12.000000,147,150,25.518932
18.000000,12.000000,148,149,16.203011
18.000000,12.000000,152,153,17.732429
18.000000,12.000000,157,159,33.030573
18.000000,12.000000,159,158,26.187611
18.000000,12.000000,161,167,25.585068
18.000000,12.000000,162,165,28.690070
18.000000,12.000000,162,166,30.591165
18.000000,12.000000,168,177,31.796696
18.000000,12.000000,169,171,27.123280
18.000000,12.000000,170,176,27.612296
18.000000,12.000000,172,175,27.902706
18.000000,12.000000,173,179,29.086778
18.000000,12.000000,173,178,28.376924
18.000000,12.000000,179,174,32.326804
18.000000,12.000000,190,191,31.708606
18.000000,12.000000,192,196,25.586586
18.000000,12.000000,192,198,25.291855
18.000000,12.000000,196,194,23.911731
18.000000,12.000000,193,197,24.586201
18.000000,12.000000,199,200,22.950092
18.000000,12.000000,206,211,22.240881
18.000000,12.000000,206,215,26.725772
18.000000,12.000000,211,210,17.711604
18.000000,12.000000,209,210,20.607085
18.000000,12.000000,212,213,17.667682
18.000000,10.000000,1,5,30.525693
18.000000,10.000000,2,6,36.382439
18.000000,10.000000,3,4,15.696389
18.000000,10.000000,22,29,29.246612
18.000000,10.000000,29,24,32.193134
18.000000,10.000000,23,25,25.535672
18.000000,10.000000,26,28,30.869283
18.000000,10.000000,28,27,24.384703
18.000000,10.000000,31,33,26.830950
18.000000,10.000000,32,35,25.301069
18.000000,10.000000,36,37,34.442344
18.000000,10.000000,44,45,16.548185
18.000000,10.000000,46,47,15.755676
18.000000,10.000000,60,61,18.142838
18.000000,10.000000,62,67,27.911754
18.000000,10.000000,62,63,21.177017
18.000000,10.000000,63,64,24.775870
18.000000,10.000000,68,69,13.955181
18.000000,10.000000,72,73,24.008204
18.000000,10.000000,76,77,27.881117
18.000000,10.000000,78,79,31.440385
18.000000,10.000000,86,87,30.724217
18.000000,10.000000,90,96,24.204008
18.000000,10.000000,90,97,22.829592
18.000000,10.000000,91,92,22.204170
18.000000,10.000000,93,94,22.861901
18.000000,10.000000,98,99,24.291326
18.000000,10.000000,102,103,24.479312
18.000000,10.000000,104,105,21.264889
18.000000,10.000000,113,117,35.875990
18.000000,10.000000,116,119,35.104832
18.000000,10.000000,116,118,29.996781
18.000000,10.000000,120,121,18.410659
18.000000,10.000000,122,124,20.680477
18.000000,10.000000,123,125,14.335553
18.000000,10.000000,128,129,16.921927
18.000000,10.000000,131,132,24.744490
18.000000,10.000000,132,138,30.543505
18.000000,10.000000,133,136,25.796015
18.000000,10.000000,133,137,21.707861
18.000000,10.000000,134,139,25.512081
18.000000,10.000000,142,143,25.256502
18.000000,10.000000,142,146,33.577071
18.000000,10.000000,146,149,25.587346
18.000000,10.000000,144,145,22.168274
18.000000,10.000000,152,153,26.205407
18.000000,10.000000,155,157,23.371938
18.000000,10.000000,157,159,23.228551
18.000000,10.000000,159,158,26.684312
18.000000,28.000000,1,3,22.821082
18.000000,28.000000,1,2,21.129267
18.000000,28.000000,2,4,22.769103
18.000000,28.000000,5,6,24.121207
18.000000,28.000000,8,9,24.043777
18.000000,28.000000,11,12,18.687117
18.000000,28.000000,13,15,21.240212
18.000000,28.000000,14,16,25.089057
18.000000,28.000000,28,29,22.356736
18.000000,28.000000,29,32,29.702650
18.000000,28.000000,32,34,27.561600
18.000000,28.000000,30,31,24.489625
18.000000,28.000000,34,33,25.414438
18.000000,28.000000,36,38,28.340622
18.000000,28.000000,38,39,27.233343
18.000000,28.000000,41,42,24.387890
18.000000,28.000000,43,44,24.574347
18.000000,28.000000,45,50,30.017495
18.000000,28.000000,47,49,22.915365
18.000000,28.000000,48,52,18.092449
18.000000,8.000000,1,3,29.809054
18.000000,8.000000,10,11,15.185656
18.000000,8.000000,12,15,23.082590
18.000000,8.000000,15,13,22.216414
18.000000,8.000000,18,20,32.122463
18.000000,8.000000,33,39,34.580239
18.000000,8.000000,36,37,14.580072
18.000000,8.000000,45,46,21.754341
18.000000,8.000000,52,53,23.673343
18.000000,8.000000,59,60,22.512582
18.000000,8.000000,64,68,26.397423
18.000000,8.000000,66,67,20.863759
18.000000,8.000000,69,70,24.676101
18.000000,8.000000,74,75,22.992372
18.000000,8.000000,81,87,30.254689
18.000000,8.000000,87,82,29.060054
18.000000,8.000000,83,86,27.485381
18.000000,8.000000,90,95,30.730539
18.000000,8.000000,91,94,32.039513
18.000000,8.000000,98,102,37.181441
18.000000,8.000000,102,101,23.923913
18.000000,8.000000,104,109,31.611055
18.000000,8.000000,104,110,31.145542
18.000000,8.000000,105,106,16.082684
18.000000,8.000000,105,111,30.903872
18.000000,8.000000,107,108,25.082863
18.000000,8.000000,112,113,23.910919
18.000000,8.000000,114,115,24.098649
18.000000,8.000000,120,122,28.803587
18.000000,8.000000,124,126,22.195420
18.000000,8.000000,126,125,21.434115
18.000000,8.000000,128,130,21.343300
18.000000,8.000000,128,129,21.628975
18.000000,8.000000,131,132,21.094305
18.000000,8.000000,133,135,25.121553
18.000000,5.000000,1,2,26.406251
18.000000,5.000000,6,7,24.012249
18.000000,5.000000,10,13,26.577091
18.000000,5.000000,10,12,28.138398
18.000000,5.000000,13,11,24.062350
18.000000,5.000000,12,11,25.152462
18.000000,5.000000,30,32,25.581272
18.000000,5.000000,32,34,30.125366
18.000000,5.000000,35,36,22.308028
18.000000,5.000000,40,42,25.889968
18.000000,5.000000,40,41,26.609960
18.000000,5.000000,45,47,26.404780
18.000000,5.000000,50,54,23.476422
18.000000,5.000000,50,51,18.252780
18.000000,5.000000,51,52,21.370585
18.000000,5.000000,57,58,23.454072
18.000000,5.000000,60,61,19.773954
18.000000,5.000000,62,63,21.194437
18.000000,5.000000,62,64,27.773621
18.000000,5.000000,68,69,18.470699
18.000000,5.000000,72,74,26.345127
18.000000,5.000000,75,76,26.565395
18.000000,5.000000,95,96,23.597735
18.000000,5.000000,97,98,17.296578
18.000000,5.000000,102,103,24.820517
18.000000,5.000000,107,109,25.254964
18.000000,5.000000,110,113,25.268804
18.000000,5.000000,110,114,25.916214
18.000000,5.000000,116,117,22.304545
18.000000,5.000000,126,127,23.992017
18.000000,5.000000,131,134,23.688107
18.000000,5.000000,132,133,24.644595
18.000000,5.000000,141,143,27.826025
18.000000,5.000000,141,142,25.260347
18.000000,23.000000,1,4,34.393809
18.000000,23.000000,4,6,31.763079
18.000000,23.000000,2,3,22.019696
18.000000,23.000000,6,5,21.211843
18.000000,23.000000,8,13,23.947447
18.000000,23.000000,9,12,25.670714
18.000000,23.000000,9,11,26.529543
18.000000,23.000000,12,14,28.573382
18.000000,23.000000,11,10,26.851936
18.000000,23.000000,17,20,26.873629
18.000000,23.000000,17,21,27.924973
18.000000,23.000000,23,24,22.024106
18.000000,23.000000,25,26,21.222829
18.000000,23.000000,29,30,22.167398
18.000000,23.000000,31,32,18.941095
18.000000,23.000000,33,34,20.327117
18.000000,23.000000,37,39,17.056839
18.000000,23.000000,37,38,24.024380
18.000000,23.000000,40,44,27.831609
18.000000,23.000000,41,42,25.777937
18.000000,23.000000,41,43,25.383848
18.000000,29.000000,1,4,29.633249
18.000000,29.000000,2,3,18.153541
18.000000,29.000000,8,9,20.967772
18.000000,29.000000,11,12,20.877719
18.000000,29.000000,13,14,19.078018
18.000000,29.000000,15,16,18.405383
18.000000,29.000000,17,18,20.435763
18.000000,29.000000,21,23,30.537781
18.000000,29.000000,24,25,24.735854
18.000000,29.000000,26,27,23.755252
18.000000,29.000000,26,28,30.985474
18.000000,29.000000,29,30,24.901773
18.000000,29.000000,31,32,21.925105
18.000000,29.000000,31,34,26.182419
18.000000,29.000000,32,33,22.739225
18.000000,29.000000,34,33,23.927972
18.000000,29.000000,38,39,24.058314
18.000000,29.000000,40,41,22.072560
18.000000,29.000000,40,43,26.655179
18.000000,29.000000,43,42,20.027727
18.000000,29.000000,44,48,25.232649
18.000000,29.000000,44,46,24.904113
18.000000,29.000000,48,45,26.235039
18.000000,29.000000,51,52,21.427771
18.000000,29.000000,54,57,25.113820
18.000000,29.000000,57,55,22.348915
18.000000,29.000000,58,62,29.210725
18.000000,29.000000,62,60,31.310376
18.000000,29.000000,59,63,26.982551
18.000000,29.000000,63,61,26.170546
18.000000,29.000000,64,65,22.468536
18.000000,29.000000,65,70,28.734720
18.000000,29.000000,66,74,33.221730
18.000000,29.000000,67,73,32.072234
18.000000,29.000000,68,69,27.083147
18.000000,29.000000,71,72,29.033974
18.000000,29.000000,76,77,24.923605
18.000000,29.000000,79,80,24.508654
18.000000,29.000000,80,81,28.306332
18.000000,14.000000,0,1,27.114685
18.000000,14.000000,2,3,14.878113
18.000000,14.000000,3,4,23.163234
18.000000,14.000000,15,24,31.789364
18.000000,14.000000,24,25,21.076802
18.000000,14.000000,16,18,17.857956
18.000000,14.000000,18,19,17.863394
18.000000,14.000000,20,23,23.646251
18.000000,14.000000,20,26,33.142117
18.000000,14.000000,26,22,25.702475
18.000000,14.000000,21,27,25.221100
18.000000,14.000000,28,29,21.434115
18.000000,14.000000,28,30,19.062739
18.000000,14.000000,33,37,32.473683
18.000000,14.000000,37,34,28.712403
18.000000,14.000000,34,38,30.282925
18.000000,14.000000,35,36,22.996596
18.000000,14.000000,47,48,23.371938
18.000000,14.000000,48,55,35.744725
18.000000,14.000000,49,53,26.229115
18.000000,14.000000,49,52,32.455135
18.000000,14.000000,53,50,29.275820
18.000000,14.000000,56,58,25.029372
18.000000,14.000000,59,60,20.668264
18.000000,14.000000,62,63,24.122818
18.000000,14.000000,63,66,27.352907
18.000000,14.000000,73,80,26.705414
18.000000,14.000000,86,88,30.830876
18.000000,14.000000,88,89,25.785471
18.000000,14.000000,87,89,27.256871
18.000000,14.000000,91,93,26.567589
18.000000,14.000000,94,95,20.851652
18.000000,14.000000,96,97,31.098108
18.000000,14.000000,98,99,21.441364
18.000000,14.000000,101,102,26.215041
18.000000,14.000000,106,107,21.617297
18.000000,14.000000,107,108,19.073945
18.000000,14.000000,115,116,22.840650
18.000000,14.000000,116,117,26.812845
18.000000,14.000000,120,121,21.825655
18.000000,14.000000,124,125,22.131443
18.000000,14.000000,126,127,25.537194
18.000000,14.000000,127,139,26.039588
18.000000,14.000000,129,130,19.063758
18.000000,14.000000,131,133,24.404610
18.000000,14.000000,134,135,13.477951
18.000000,14.000000,135,136,25.301069
18.000000,14.000000,140,143,23.606788
18.000000,14.000000,146,151,35.645686
18.000000,14.000000,147,148,21.134782
18.000000,14.000000,150,152,37.123407
18.000000,14.000000,156,157,27.209796
18.000000,14.000000,160,162,23.474767
18.000000,14.000000,162,161,17.476447
18.000000,14.000000,163,164,22.254851
18.000000,14.000000,164,165,21.786461
18.000000,14.000000,169,170,17.207631
18.000000,14.000000,170,177,31.551395
18.000000,14.000000,177,176,16.710547
18.000000,14.000000,178,181,17.758699
18.000000,14.000000,179,180,24.352820
18.000000,14.000000,184,185,25.464069
18.000000,14.000000,186,187,20.236133
18.000000,14.000000,189,190,18.143909
18.000000,14.000000,192,193,23.741347
18.000000,14.000000,194,195,21.907379
18.000000,18.000000,0,1,16.139349
18.000000,18.000000,1,2,27.779216
18.000000,18.000000,8,9,28.163928
18.000000,18.000000,10,12,27.664303
18.000000,18.000000,12,11,25.811071
18.000000,18.000000,11,15,27.908274
18.000000,18.000000,18,19,23.341168
18.000000,18.000000,21,23,29.563686
18.000000,18.000000,22,24,28.072742
18.000000,18.000000,26,27,21.520937
18.000000,18.000000,30,33,28.169445
18.000000,18.000000,31,32,17.489779
18.000000,47.000000,2,3,23.544995
18.000000,47.000000,8,9,20.975182
18.000000,47.000000,14,17,30.892556
18.000000,47.000000,15,18,29.402273
18.000000,47.000000,16,20,29.694147
18.000000,47.000000,22,23,18.287864
18.000000,47.000000,27,30,26.799802
18.000000,47.000000,30,29,27.231917
18.000000,47.000000,28,31,26.434924
18.000000,47.000000,32,37,29.336135
18.000000,47.000000,37,33,32.081317
18.000000,47.000000,35,36,28.245193
18.000000,47.000000,38,39,18.993323
18.000000,47.000000,40,42,22.266194
18.000000,47.000000,42,41,20.857241
18.000000,47.000000,44,45,22.336744
18.000000,47.000000,44,46,20.285985
18.000000,36.000000,0,2,25.898220
18.000000,36.000000,1,3,21.855893
18.000000,36.000000,4,5,19.805363
18.000000,36.000000,10,11,17.637972
18.000000,36.000000,12,13,19.940248
18.000000,36.000000,13,15,20.262992
18.000000,36.000000,14,16,27.911058
18.000000,36.000000,16,18,28.715109
18.000000,36.000000,20,21,27.206226
18.000000,36.000000,23,24,21.493843
18.000000,36.000000,25,28,19.200818
18.000000,36.000000,29,35,31.877231
18.000000,36.000000,30,31,24.622516
18.000000,36.000000,33,34,19.171458
18.000000,21.000000,0,1,17.590554
18.000000,21.000000,3,4,17.345920
18.000000,21.000000,9,10,21.269455
18.000000,21.000000,12,14,25.354753
18.000000,21.000000,13,15,24.964098
18.000000,21.000000,19,20,15.400310
18.000000,21.000000,22,24,28.337195
18.000000,21.000000,23,25,24.750769
18.000000,21.000000,26,27,21.334197
18.000000,21.000000,30,31,26.014213
18.000000,21.000000,32,33,19.144083
18.000000,21.000000,34,35,21.831884
18.000000,13.000000,2,5,24.352820
18.000000,13.000000,5,4,25.654062
18.000000,13.000000,7,8,20.872136
18.000000,13.000000,7,9,25.398383
18.000000,13.000000,14,18,29.154815
18.000000,13.000000,18,17,22.532418
18.000000,13.000000,16,20,34.331063
18.000000,13.000000,17,19,23.875962
18.000000,13.000000,21,23,25.393029
18.000000,13.000000,30,31,14.066092
18.000000,13.000000,35,36,16.268811
18.000000,13.000000,40,41,18.150331
18.000000,13.000000,50,51,19.823009
18.000000,13.000000,52,54,24.909573
18.000000,13.000000,52,53,21.352399
18.000000,13.000000,53,55,20.074226
18.000000,13.000000,56,57,21.524547
18.000000,13.000000,57,64,27.305998
18.000000,13.000000,58,63,24.708354
18.000000,13.000000,63,59,27.402571
18.000000,13.000000,60,61,25.404500
18.000000,13.000000,65,66,14.857209
18.000000,13.000000,68,69,18.914413
18.000000,13.000000,71,72,19.483013
18.000000,13.000000,74,76,35.046686
18.000000,13.000000,76,75,28.967666
18.000000,13.000000,75,77,30.911414
18.000000,13.000000,78,83,28.227308
18.000000,13.000000,79,80,22.398401
18.000000,13.000000,81,82,23.817315
18.000000,13.000000,85,86,23.236911
18.000000,13.000000,87,89,23.195915
18.000000,13.000000,89,88,20.657923
18.000000,13.000000,91,92,23.840139
18.000000,13.000000,99,100,25.542517
18.000000,13.000000,104,105,30.248911
18.000000,13.000000,106,107,34.690720
18.000000,13.000000,110,111,21.972009
18.000000,13.000000,112,113,20.013173
18.000000,13.000000,114,115,20.086801
18.000000,13.000000,117,124,30.849141
18.000000,13.000000,118,119,22.163893
18.000000,13.000000,120,121,28.759045
18.000000,27.000000,4,5,24.189559
18.000000,27.000000,11,12,25.688112
18.000000,27.000000,14,15,20.201548
18.000000,27.000000,16,17,18.911332
18.000000,27.000000,17,19,29.356654
18.000000,27.000000,19,20,21.191688
18.000000,44.000000,4,6,29.789499
18.000000,44.000000,9,16,35.732224
18.000000,44.000000,10,11,23.468974
18.000000,44.000000,10,13,31.814407
18.000000,44.000000,13,14,26.418018
18.000000,44.000000,12,15,24.557743
18.000000,44.000000,17,21,34.118232
18.000000,44.000000,18,20,22.287121
18.000000,44.000000,23,25,25.402206
18.000000,44.000000,26,29,29.468922
18.000000,44.000000,29,27,25.935694
18.000000,44.000000,31,32,29.981884
18.000000,44.000000,31,33,30.152435
18.000000,44.000000,34,37,24.674527
18.000000,44.000000,34,38,25.459492
18.000000,44.000000,38,36,29.469581
18.000000,44.000000,35,40,30.388576
18.000000,44.000000,40,42,25.850925
18.000000,44.000000,39,43,30.629239
18.000000,44.000000,47,50,18.865055
18.000000,44.000000,48,49,24.098649
18.000000,44.000000,51,52,19.922706
18.000000,44.000000,53,54,20.529647
18.000000,44.000000,57,58,22.861901
18.000000,44.000000,58,61,31.756963
18.000000,44.000000,59,60,16.077852
18.000000,44.000000,64,65,28.136327
18.000000,44.000000,70,71,21.222829
18.000000,44.000000,71,72,18.189885
18.000000,44.000000,73,74,16.754659
18.000000,44.000000,73,79,26.731585
18.000000,44.000000,77,78,20.665444
18.000000,16.000000,4,5,19.328869
18.000000,16.000000,5,6,21.779327
18.000000,16.000000,6,7,19.778865
18.000000,16.000000,8,9,18.399050
18.000000,16.000000,10,12,26.163865
18.000000,16.000000,16,20,31.567397
18.000000,16.000000,16,22,37.485290
18.000000,16.000000,20,21,23.675804
18.000000,16.000000,22,21,26.286077
18.000000,16.000000,17,19,24.879923
18.000000,16.000000,17,18,24.993648
18.000000,16.000000,24,25,22.083997
18.000000,16.000000,26,27,14.177506
18.000000,16.000000,29,30,23.298687
18.000000,16.000000,33,34,21.593922
18.000000,16.000000,35,36,19.970423
18.000000,16.000000,35,37,28.169445
18.000000,16.000000,37,38,22.073440
18.000000,16.000000,40,43,20.754546
18.000000,16.000000,41,42,20.818090
18.000000,16.000000,42,46,30.769703
18.000000,16.000000,48,49,18.563012
18.000000,16.000000,51,52,27.892262
18.000000,16.000000,55,57,22.951785
18.000000,16.000000,56,58,23.845027
18.000000,16.000000,58,59,16.134534
18.000000,16.000000,62,63,23.135544
18.000000,16.000000,68,69,18.520060
18.000000,16.000000,76,79,27.978482
18.000000,16.000000,79,77,29.482102
18.000000,16.000000,80,83,21.294099
18.000000,16.000000,83,81,26.143812
18.000000,16.000000,84,89,32.240162
18.000000,16.000000,85,86,23.582090
18.000000,16.000000,90,92,27.437991
18.000000,16.000000,93,94,31.350055
18.000000,16.000000,96,97,24.211230
18.000000,16.000000,98,99,25.159412
18.000000,16.000000,98,100,26.762813
18.000000,16.000000,100,102,36.267471
18.000000,16.000000,104,111,31.619657
18.000000,16.000000,111,107,29.557772
18.000000,16.000000,105,106,24.687906
18.000000,16.000000,108,109,21.367858
18.000000,16.000000,112,118,31.586466
18.000000,16.000000,118,117,22.157757
18.000000,16.000000,114,115,22.489274
18.000000,16.000000,116,117,18.187749
18.000000,16.000000,119,121,26.934276
18.000000,16.000000,119,122,26.856276
18.000000,16.000000,123,124,29.676480
18.000000,16.000000,125,126,22.016167
18.000000,39.000000,1,2,23.647072
18.000000,39.000000,5,10,31.829056
18.000000,39.000000,6,8,23.599381
18.000000,39.000000,6,9,28.388559
18.000000,39.000000,8,7,21.196270
18.000000,39.000000,12,15,36.689200
18.000000,39.000000,15,14,19.449087
18.000000,39.000000,13,17,28.411129
18.000000,39.000000,19,21,28.999834
18.000000,39.000000,21,20,22.823635
18.000000,39.000000,31,32,22.004695
18.000000,39.000000,34,38,25.195672
18.000000,39.000000,34,37,25.025491
18.000000,32.000000,0,2,25.862194
18.000000,32.000000,5,7,24.882265
18.000000,32.000000,12,15,30.687527
18.000000,32.000000,15,13,31.255113
18.000000,32.000000,17,20,25.653305
18.000000,32.000000,20,18,30.967916
18.000000,32.000000,22,23,22.939934
18.000000,32.000000,24,27,28.846041
18.000000,32.000000,25,26,23.411797
18.000000,32.000000,28,30,29.500544
18.000000,32.000000,30,29,32.460521
18.000000,31.000000,1,2,16.444567
18.000000,31.000000,2,3,23.852358
18.000000,31.000000,3,4,16.068184
18.000000,31.000000,5,7,25.328692
18.000000,31.000000,8,9,21.964936
18.000000,31.000000,10,12,27.046544
18.000000,31.000000,12,11,26.406251
18.000000,31.000000,13,15,27.144041
18.000000,31.000000,16,17,25.241885
18.000000,31.000000,17,19,18.444390
18.000000,31.000000,20,21,23.577972
18.000000,31.000000,22,24,27.283937
18.000000,31.000000,29,30,26.252063
18.000000,41.000000,0,1,21.750769
18.000000,41.000000,3,6,29.868943
18.000000,41.000000,6,4,29.525554
18.000000,41.000000,4,5,24.822865
18.000000,41.000000,9,10,17.862306
18.000000,41.000000,11,12,17.245968
18.000000,41.000000,12,13,18.864025
18.000000,41.000000,17,20,26.326688
18.000000,41.000000,20,18,25.529586
18.000000,41.000000,22,23,16.076644
18.000000,41.000000,24,25,18.109618
18.000000,41.000000,27,28,21.836332
18.000000,41.000000,29,30,23.326183
18.000000,41.000000,30,32,22.155127
18.000000,41.000000,31,33,20.302257
18.000000,41.000000,34,35,21.623586
18.000000,41.000000,36,40,22.738370
18.000000,41.000000,37,39,21.165090
18.000000,41.000000,43,45,25.402206
18.000000,41.000000,43,46,31.050601
18.000000,41.000000,44,48,26.704686
18.000000,41.000000,44,47,29.718340
18.000000,41.000000,54,56,24.706782
18.000000,41.000000,56,55,23.356142
18.000000,41.000000,55,57,25.985077
18.000000,41.000000,58,59,20.227493
18.000000,41.000000,60,62,31.521830
18.000000,41.000000,62,61,24.790761
18.000000,41.000000,61,63,27.941662
18.000000,41.000000,64,65,26.182419
18.000000,41.000000,66,67,24.766460
18.000000,41.000000,66,71,33.651614
18.000000,41.000000,67,68,20.328073
18.000000,41.000000,69,70,24.050239
18.000000,41.000000,72,74,26.117052
18.000000,41.000000,72,75,34.309557
18.000000,41.000000,80,81,17.251599
18.000000,20.000000,0,3,21.935734
18.000000,20.000000,1,2,21.167843
18.000000,20.000000,5,6,22.806608
18.000000,20.000000,7,8,19.966532
18.000000,20.000000,10,13,25.334060
18.000000,20.000000,13,11,25.499134
18.000000,20.000000,14,15,18.603776
18.000000,20.000000,18,19,24.862741
18.000000,20.000000,20,26,30.469646
18.000000,20.000000,21,23,28.124588
18.000000,20.000000,27,30,23.715152
18.000000,20.000000,27,29,22.882283
18.000000,20.000000,28,31,24.183134
18.000000,20.000000,37,38,21.747196
18.000000,20.000000,40,44,23.189215
18.000000,20.000000,42,43,21.347850
18.000000,20.000000,45,46,18.782503
18.000000,20.000000,49,51,26.339965
18.000000,20.000000,51,50,24.950867
18.000000,20.000000,52,56,25.566841
18.000000,20.000000,53,55,27.297461
18.000000,20.000000,58,59,27.330173
18.000000,20.000000,61,63,26.429780
18.000000,20.000000,63,65,27.934014
18.000000,20.000000,62,66,27.411076
18.000000,20.000000,62,67,18.844451
18.000000,20.000000,66,69,31.791808
18.000000,20.000000,68,70,26.223931
18.000000,20.000000,71,72,22.169151
18.000000,20.000000,74,77,34.784102
18.000000,20.000000,74,78,32.607394
18.000000,20.000000,75,76,27.830213
18.000000,20.000000,80,83,24.602786
18.000000,20.000000,83,84,21.775759
18.000000,20.000000,81,85,28.488281
18.000000,20.000000,87,89,22.406205
18.000000,20.000000,88,90,25.343259
18.000000,20.000000,92,93,26.586591
18.000000,20.000000,94,96,34.595963
18.000000,73.000000,1,2,23.508668
18.000000,73.000000,5,6,17.917680
18.000000,73.000000,6,8,27.091752
18.000000,73.000000,9,10,23.717609
18.000000,73.000000,10,11,18.612127
18.000000,73.000000,12,13,22.210293
18.000000,73.000000,14,15,20.841403
18.000000,73.000000,16,17,25.769647
18.000000,73.000000,20,33,27.959036
18.000000,73.000000,21,22,16.445748
18.000000,73.000000,24,25,21.364222
18.000000,73.000000,24,26,23.389385
18.000000,73.000000,29,30,16.281939
18.000000,73.000000,30,31,17.525283
18.000000,73.000000,34,36,23.137223
18.000000,73.000000,36,35,19.821049
18.000000,73.000000,35,37,18.875348
18.000000,73.000000,38,40,22.065519
18.000000,73.000000,38,39,20.913044
18.000000,73.000000,43,44,16.476428
18.000000,73.000000,45,47,16.524693
18.000000,73.000000,46,48,23.627350
18.000000,73.000000,49,50,19.308759
18.000000,73.000000,54,55,14.554737
18.000000,73.000000,56,60,21.727537
18.000000,73.000000,57,58,20.978886
18.000000,73.000000,62,63,18.561965
18.000000,73.000000,65,67,23.067437
18.000000,73.000000,69,70,25.724382
18.000000,26.000000,1,17,30.092465
18.000000,26.000000,17,3,31.738609
18.000000,26.000000,4,6,17.095514
18.000000,26.000000,7,10,21.971125
18.000000,26.000000,7,12,30.533328
18.000000,26.000000,8,9,26.580015
18.000000,26.000000,11,14,26.556619
18.000000,26.000000,11,13,26.367973
18.000000,26.000000,20,21,13.987158
18.000000,26.000000,21,22,22.695618
18.000000,26.000000,22,25,23.288681
18.000000,26.000000,25,23,21.717701
19.000000,20.000000,0,1,21.433209
19.000000,20.000000,3,5,21.824765
19.000000,20.000000,4,6,24.716214
19.000000,20.000000,13,14,24.308911
19.000000,20.000000,16,17,27.513635
19.000000,20.000000,26,27,22.029397
19.000000,20.000000,28,29,23.459040
19.000000,20.000000,31,33,23.249447
19.000000,20.000000,34,35,21.836332
19.000000,20.000000,36,38,28.759720
19.000000,20.000000,37,39,19.438098
19.000000,20.000000,41,42,23.041319
19.000000,20.000000,44,45,24.467407
19.000000,20.000000,47,51,31.726366
19.000000,20.000000,51,48,28.856140
19.000000,20.000000,49,50,25.304140
19.000000,20.000000,52,53,23.937712
19.000000,20.000000,54,55,16.306973
19.000000,20.000000,56,59,24.495970
19.000000,20.000000,57,58,21.382398
19.000000,20.000000,69,72,28.637212
19.000000,20.000000,74,77,26.690135
19.000000,20.000000,75,76,23.806710
19.000000,6.000000,0,1,25.825365
19.000000,6.000000,1,2,19.585433
19.000000,6.000000,2,3,15.858897
19.000000,6.000000,10,11,25.747779
19.000000,6.000000,16,17,21.746303
19.000000,6.000000,19,20,30.145992
19.000000,6.000000,22,23,14.593388
19.000000,6.000000,24,27,23.960422
19.000000,6.000000,25,28,27.902706
19.000000,6.000000,28,26,28.471230
19.000000,6.000000,37,39,30.955369
19.000000,6.000000,54,55,27.347225
19.000000,6.000000,60,61,17.911174
19.000000,6.000000,66,67,20.539106
19.000000,6.000000,70,71,21.392388
19.000000,6.000000,72,76,34.449675
19.000000,6.000000,73,74,25.778691
19.000000,6.000000,80,82,29.607674
19.000000,6.000000,88,89,27.259721
19.000000,6.000000,97,98,24.436426
19.000000,6.000000,99,101,26.919848
19.000000,6.000000,105,107,25.109179
19.000000,6.000000,105,106,24.653263
19.000000,6.000000,108,113,22.956862
19.000000,6.000000,126,128,23.087638
19.000000,6.000000,140,141,26.035858
19.000000,6.000000,150,154,26.035858
19.000000,6.000000,151,153,26.258721
19.000000,6.000000,151,152,19.994724
19.000000,6.000000,153,155,33.608295
19.000000,6.000000,159,160,21.270369
19.000000,6.000000,162,165,30.461995
19.000000,4.000000,5,6,24.598838
19.000000,4.000000,8,9,22.054953
19.000000,4.000000,8,10,32.578191
19.000000,4.000000,12,14,31.553857
19.000000,4.000000,17,18,25.560002
19.000000,4.000000,20,22,24.189559
19.000000,4.000000,22,21,26.259461
19.000000,4.000000,24,25,22.442585
19.000000,4.000000,30,31,14.067473
19.000000,4.000000,36,37,24.777438
19.000000,4.000000,38,39,30.288056
19.000000,4.000000,40,42,23.634747
19.000000,4.000000,49,50,32.003724
19.000000,4.000000,50,51,22.675068
19.000000,4.000000,82,83,25.125419
19.000000,4.000000,88,89,21.661281
19.000000,4.000000,90,91,25.438884
19.000000,4.000000,100,103,32.821145
19.000000,4.000000,101,102,25.456440
19.000000,4.000000,106,107,17.399588
19.000000,4.000000,108,110,23.812421
19.000000,4.000000,112,113,25.853180
19.000000,4.000000,116,117,27.254733
19.000000,4.000000,121,123,23.934466
19.000000,4.000000,129,131,26.798353
19.000000,4.000000,136,137,24.735068
19.000000,11.000000,3,4,17.892729
19.000000,11.000000,5,6,27.913842
19.000000,11.000000,12,19,25.016952
19.000000,11.000000,12,20,26.900359
19.000000,11.000000,19,21,29.511735
19.000000,11.000000,13,14,21.767730
19.000000,11.000000,15,16,23.306189
19.000000,11.000000,17,18,20.617451
19.000000,11.000000,22,23,25.916214
19.000000,11.000000,33,40,31.596304
19.000000,11.000000,35,39,28.243818
19.000000,11.000000,36,37,26.835293
19.000000,11.000000,41,43,31.753293
19.000000,11.000000,43,42,28.563184
19.000000,11.000000,46,47,20.887021
19.000000,11.000000,47,48,21.711440
19.000000,11.000000,49,50,19.549697
19.000000,11.000000,52,53,24.159829
19.000000,9.000000,0,4,22.314993
19.000000,9.000000,0,2,25.340193
19.000000,9.000000,2,3,26.465033
19.000000,9.000000,5,6,30.712835
19.000000,9.000000,9,11,25.260347
19.000000,9.000000,13,16,33.773187
19.000000,9.000000,22,23,27.811362
19.000000,9.000000,27,28,24.531627
19.000000,9.000000,32,34,24.960207
19.000000,9.000000,39,41,27.146187
19.000000,9.000000,41,40,26.570513
19.000000,9.000000,42,43,28.642638
19.000000,9.000000,42,44,32.934578
19.000000,9.000000,50,52,28.866235
19.000000,9.000000,51,53,31.479283
19.000000,9.000000,57,61,33.448979
19.000000,9.000000,74,80,22.105097
19.000000,9.000000,76,79,26.063448
19.000000,9.000000,77,78,21.455854
19.000000,9.000000,85,88,28.363916
19.000000,9.000000,88,86,27.415328
19.000000,9.000000,87,89,28.940831
19.000000,9.000000,90,92,22.408805
19.000000,9.000000,92,94,33.582277
19.000000,9.000000,95,97,33.655655
19.000000,9.000000,100,104,23.615837
19.000000,9.000000,102,103,27.570056
19.000000,9.000000,106,107,26.300113
19.000000,9.000000,108,111,22.083997
19.000000,9.000000,109,110,19.868032
19.000000,9.000000,122,123,23.418433
19.000000,9.000000,126,129,29.275156
19.000000,9.000000,126,128,27.240475
19.000000,9.000000,130,134,24.230477
19.000000,9.000000,131,133,27.652364
19.000000,9.000000,135,141,24.789194
19.000000,9.000000,141,142,24.815039
19.000000,9.000000,136,140,40.559521
19.000000,9.000000,137,139,32.536428
19.000000,9.000000,162,163,18.844451
19.000000,9.000000,167,169,22.590102
19.000000,16.000000,0,3,26.574899
19.000000,16.000000,3,6,27.422412
19.000000,16.000000,4,5,22.300191
19.000000,16.000000,7,14,30.931515
19.000000,16.000000,8,9,26.150498
19.000000,16.000000,11,13,25.677524
19.000000,16.000000,17,20,37.503940
19.000000,16.000000,22,25,29.109475
19.000000,16.000000,25,26,18.694392
19.000000,16.000000,28,31,31.882105
19.000000,16.000000,33,37,32.490427
19.000000,16.000000,35,36,23.712695
19.000000,16.000000,39,41,24.797812
19.000000,16.000000,43,44,23.297020
19.000000,16.000000,45,47,29.374513
19.000000,16.000000,47,46,15.769232
19.000000,16.000000,49,51,20.544780
19.000000,16.000000,51,50,16.320070
19.000000,16.000000,59,60,25.994045
19.000000,16.000000,65,76,34.333892
19.000000,16.000000,65,77,30.094401
19.000000,16.000000,77,78,23.858872
19.000000,16.000000,66,67,24.285728
19.000000,16.000000,68,75,24.501520
19.000000,16.000000,70,74,21.941931
19.000000,16.000000,71,73,23.865384
19.000000,16.000000,71,72,21.520035
19.000000,16.000000,80,81,19.978202
19.000000,16.000000,84,90,29.065401
19.000000,16.000000,90,86,27.679044
19.000000,16.000000,89,91,39.468752
19.000000,16.000000,96,99,32.310576
19.000000,16.000000,96,102,27.141178
19.000000,16.000000,99,97,33.396093
19.000000,16.000000,97,103,33.534814
19.000000,16.000000,100,104,33.368163
19.000000,16.000000,105,106,22.665643
19.000000,16.000000,107,110,29.075423
19.000000,16.000000,109,111,26.916962
19.000000,16.000000,113,114,32.006151
19.000000,16.000000,121,123,21.983499
19.000000,16.000000,122,125,27.175509
19.000000,16.000000,124,126,32.098266
19.000000,16.000000,130,134,25.672228
19.000000,16.000000,131,132,21.184353
19.000000,16.000000,133,135,25.560762
19.000000,16.000000,136,137,24.063965
19.000000,35.000000,1,2,27.485381
19.000000,35.000000,5,6,23.402668
19.000000,35.000000,7,13,23.689747
19.000000,35.000000,8,9,16.772040
19.000000,35.000000,10,12,25.660876
19.000000,35.000000,14,17,31.494705
19.000000,35.000000,17,15,29.264538
19.000000,35.000000,15,16,27.561600
19.000000,35.000000,19,20,20.926971
19.000000,35.000000,21,25,29.293728
19.000000,35.000000,22,24,33.586326
19.000000,35.000000,26,28,25.202609
19.000000,35.000000,28,27,22.308028
19.000000,35.000000,29,30,23.869453
19.000000,35.000000,33,34,18.262355
19.000000,21.000000,0,6,28.172203
19.000000,21.000000,1,2,25.337893
19.000000,21.000000,4,5,22.134953
19.000000,21.000000,9,10,21.324180
19.000000,21.000000,12,17,22.866149
19.000000,21.000000,13,14,19.774936
19.000000,21.000000,15,16,24.357605
19.000000,21.000000,30,32,27.645339
19.000000,21.000000,33,34,26.843978
19.000000,21.000000,33,35,27.891565
19.000000,21.000000,43,46,29.350037
19.000000,21.000000,46,48,35.919278
19.000000,21.000000,44,47,31.282446
19.000000,21.000000,49,52,30.189132
19.000000,21.000000,53,60,30.218072
19.000000,21.000000,54,61,27.328752
19.000000,21.000000,56,58,25.269573
19.000000,21.000000,65,67,29.933903
19.000000,21.000000,69,72,27.816250
19.000000,21.000000,72,74,31.028073
19.000000,21.000000,70,73,27.195515
19.000000,21.000000,71,75,24.090587
19.000000,21.000000,80,81,23.454072
19.000000,2.000000,36,37,29.468922
19.000000,2.000000,42,43,25.641945
19.000000,2.000000,88,89,20.297472
19.000000,2.000000,146,147,23.114545
19.000000,2.000000,148,149,24.319297
19.000000,26.000000,0,2,29.733370
19.000000,26.000000,2,1,24.848675
19.000000,26.000000,5,6,25.187961
19.000000,26.000000,7,13,27.460635
19.000000,26.000000,8,12,29.829898
19.000000,26.000000,10,11,30.040135
19.000000,26.000000,19,20,18.469648
19.000000,26.000000,26,30,31.361205
19.000000,26.000000,26,32,32.974659
19.000000,26.000000,30,34,31.601222
19.000000,26.000000,27,33,26.650078
19.000000,26.000000,27,29,24.838510
19.000000,26.000000,35,36,22.157757
19.000000,26.000000,39,40,24.716214
19.000000,26.000000,43,48,30.855437
19.000000,26.000000,44,46,31.519982
19.000000,26.000000,45,51,27.141894
19.000000,26.000000,56,57,25.821605
19.000000,26.000000,56,58,26.207630
19.000000,26.000000,60,61,27.140462
19.000000,26.000000,64,69,28.700224
19.000000,26.000000,65,67,26.013467
19.000000,26.000000,66,68,33.870246
19.000000,26.000000,73,74,20.490818
19.000000,26.000000,75,77,34.474475
19.000000,22.000000,0,1,18.911332
19.000000,22.000000,2,14,28.908597
19.000000,22.000000,2,3,26.294943
19.000000,22.000000,4,7,27.520694
19.000000,22.000000,7,10,29.367239
19.000000,22.000000,5,12,28.254820
19.000000,22.000000,6,11,27.074539
19.000000,22.000000,11,13,30.996129
19.000000,22.000000,8,9,24.882265
19.000000,22.000000,19,20,26.077604
19.000000,22.000000,22,23,22.078719
19.000000,22.000000,23,24,22.935700
19.000000,22.000000,29,33,27.636906
19.000000,22.000000,31,34,26.104405
19.000000,22.000000,35,36,24.511031
19.000000,22.000000,46,47,25.961145
19.000000,22.000000,49,51,26.476774
19.000000,22.000000,50,53,22.076080
19.000000,22.000000,50,55,23.250282
19.000000,22.000000,56,57,25.490753
19.000000,22.000000,60,64,28.918003
19.000000,22.000000,73,75,24.565651
19.000000,22.000000,78,79,22.160387
19.000000,22.000000,80,84,27.693777
19.000000,22.000000,81,83,26.176483
19.000000,22.000000,83,82,22.464213
19.000000,22.000000,85,86,24.122818
19.000000,34.000000,0,1,20.229413
19.000000,34.000000,0,2,19.560623
19.000000,34.000000,4,9,29.326864
19.000000,34.000000,4,7,24.925163
19.000000,34.000000,5,11,27.346515
19.000000,34.000000,6,13,31.952092
19.000000,34.000000,20,25,25.712297
19.000000,34.000000,20,24,29.796670
19.000000,34.000000,21,23,26.588783
19.000000,34.000000,23,22,20.226532
19.000000,34.000000,26,27,17.148833
19.000000,34.000000,30,31,27.863695
19.000000,34.000000,34,36,27.552437
19.000000,34.000000,34,35,25.569120
19.000000,34.000000,38,39,14.281252
19.000000,34.000000,42,44,23.619127
19.000000,34.000000,44,43,23.778953
19.000000,34.000000,52,54,26.634038
19.000000,34.000000,57,59,30.642553
19.000000,34.000000,61,67,27.136884
19.000000,34.000000,62,63,19.906124
19.000000,34.000000,65,66,18.099962
19.000000,34.000000,68,69,13.928710
19.000000,34.000000,71,101,23.754434
19.000000,34.000000,72,99,35.734399
19.000000,34.000000,73,100,30.850400
19.000000,34.000000,74,98,36.841359
19.000000,34.000000,77,80,29.897543
19.000000,34.000000,81,86,30.338678
19.000000,34.000000,81,85,33.330886
19.000000,34.000000,82,87,29.570912
19.000000,34.000000,83,84,30.379626
19.000000,34.000000,89,92,30.573380
19.000000,34.000000,90,96,33.078759
19.000000,34.000000,96,91,34.371211
19.000000,34.000000,91,95,31.195395
19.000000,34.000000,95,94,22.557404
19.000000,34.000000,93,94,19.791627
19.000000,34.000000,102,108,25.083637
19.000000,34.000000,102,106,20.863759
19.000000,34.000000,108,104,24.804861
19.000000,34.000000,109,112,27.303864
19.000000,34.000000,110,111,23.338671
19.000000,34.000000,113,115,26.465767
19.000000,34.000000,114,116,26.269815
19.000000,34.000000,118,119,22.307158
19.000000,34.000000,120,125,37.393979
19.000000,34.000000,125,122,30.474745
19.000000,34.000000,121,124,30.643187
19.000000,34.000000,128,129,23.751981
19.000000,34.000000,131,133,35.459380
19.000000,34.000000,133,132,27.563010
19.000000,34.000000,134,135,26.808498
19.000000,34.000000,140,145,24.328081
19.000000,34.000000,141,143,21.670246
19.000000,34.000000,141,144,25.741743
19.000000,34.000000,147,150,21.030672
19.000000,34.000000,148,149,20.502190
19.000000,34.000000,152,160,28.572023
19.000000,34.000000,152,161,27.166215
19.000000,34.000000,161,162,21.163254
19.000000,34.000000,154,157,24.534002
19.000000,34.000000,154,159,30.901986
19.000000,34.000000,155,156,20.104200
19.000000,34.000000,165,166,18.019296
19.000000,34.000000,167,168,23.345328
19.000000,27.000000,12,13,28.753641
19.000000,27.000000,14,15,20.350993
19.000000,27.000000,16,19,31.836989
19.000000,27.000000,17,18,28.467818
19.000000,27.000000,21,22,26.281642
19.000000,27.000000,25,26,27.269695
19.000000,27.000000,27,29,27.413202
19.000000,27.000000,29,44,28.877000
19.000000,27.000000,28,45,32.115811
19.000000,27.000000,31,43,29.080100
19.000000,27.000000,43,32,29.921572
19.000000,27.000000,33,42,20.924187
19.000000,27.000000,35,36,23.043005
19.000000,27.000000,37,40,25.657848
19.000000,27.000000,38,39,25.099894
19.000000,27.000000,46,53,25.391499
19.000000,27.000000,46,51,35.987891
19.000000,27.000000,47,48,23.596912
19.000000,27.000000,55,56,22.693906
19.000000,27.000000,59,60,22.052310
19.000000,27.000000,63,66,26.068664
19.000000,27.000000,64,65,24.970322
19.000000,27.000000,76,77,29.790803
19.000000,7.000000,0,2,25.045664
19.000000,7.000000,10,12,28.072050
19.000000,7.000000,10,13,26.320784
19.000000,7.000000,12,11,23.597735
19.000000,7.000000,14,17,31.843090
19.000000,7.000000,22,24,34.024735
19.000000,7.000000,26,27,30.407746
19.000000,7.000000,29,32,30.153079
19.000000,7.000000,29,30,31.723305
19.000000,7.000000,43,44,28.920018
19.000000,7.000000,45,48,28.825833
19.000000,7.000000,46,47,24.358402
19.000000,7.000000,49,53,26.774423
19.000000,7.000000,50,51,26.152727
19.000000,7.000000,54,55,22.155127
19.000000,7.000000,56,58,24.076876
19.000000,7.000000,58,57,20.236133
19.000000,7.000000,66,68,27.998608
19.000000,7.000000,68,67,31.224646
19.000000,7.000000,71,74,24.294524
19.000000,7.000000,72,73,21.189854
19.000000,7.000000,72,76,30.378347
19.000000,7.000000,73,75,27.323776
19.000000,7.000000,78,79,28.196324
19.000000,7.000000,85,87,24.395853
19.000000,7.000000,85,90,23.722522
19.000000,7.000000,88,89,21.807848
19.000000,7.000000,92,93,32.455135
19.000000,7.000000,94,95,21.991450
19.000000,7.000000,95,96,25.786978
19.000000,7.000000,96,97,25.132375
19.000000,7.000000,98,99,26.243922
19.000000,7.000000,99,103,27.676939
19.000000,7.000000,103,100,24.356010
19.000000,7.000000,100,104,28.298097
19.000000,7.000000,105,108,33.130394
19.000000,7.000000,106,107,24.450730
19.000000,7.000000,107,111,26.639142
19.000000,7.000000,115,117,16.105615
19.000000,7.000000,115,116,15.769232
19.000000,7.000000,121,124,28.569303
19.000000,7.000000,122,123,23.784670
19.000000,7.000000,127,128,25.101441
19.000000,7.000000,137,138,23.884909
19.000000,7.000000,140,144,29.469581
19.000000,7.000000,142,143,25.114593
19.000000,7.000000,155,156,26.576361
19.000000,7.000000,156,158,28.712403
19.000000,7.000000,157,159,27.569351
19.000000,7.000000,161,162,28.596486
19.000000,7.000000,161,163,31.986725
19.000000,7.000000,164,166,30.870542
19.000000,15.000000,0,1,26.304544
19.000000,15.000000,2,3,25.462543
19.000000,15.000000,5,6,23.465663
19.000000,15.000000,10,13,40.480425
19.000000,15.000000,12,14,28.834592
19.000000,15.000000,16,17,22.019696
19.000000,15.000000,19,20,23.643786
19.000000,15.000000,22,24,27.757531
19.000000,15.000000,24,23,27.869968
19.000000,15.000000,31,33,26.942928
19.000000,15.000000,34,35,17.171471
19.000000,15.000000,36,37,16.837924
19.000000,15.000000,39,42,33.529601
19.000000,15.000000,45,53,36.812350
19.000000,15.000000,53,46,36.744219
19.000000,15.000000,46,51,33.590374
19.000000,15.000000,47,48,23.663495
19.000000,15.000000,47,49,25.434302
19.000000,15.000000,48,50,23.274497
19.000000,15.000000,49,50,19.156254
19.000000,15.000000,54,56,25.515126
19.000000,15.000000,54,57,31.269404
19.000000,15.000000,56,55,21.098908
19.000000,15.000000,61,62,21.601117
19.000000,15.000000,64,65,22.768249
19.000000,15.000000,66,67,14.454299
19.000000,15.000000,69,74,27.749132
19.000000,15.000000,74,70,26.259461
19.000000,15.000000,72,73,16.584533
19.000000,15.000000,81,82,25.380787
19.000000,15.000000,81,86,30.487490
19.000000,15.000000,83,84,20.972403
19.000000,15.000000,87,89,26.856276
19.000000,15.000000,89,88,24.907233
19.000000,60.000000,3,4,21.703386
19.000000,60.000000,4,9,35.502629
19.000000,60.000000,6,8,24.727214
19.000000,60.000000,11,13,30.241204
19.000000,60.000000,13,12,32.031631
19.000000,60.000000,21,31,27.530574
19.000000,60.000000,22,30,30.603861
19.000000,60.000000,23,26,29.422086
19.000000,60.000000,23,25,29.358639
19.000000,60.000000,26,32,37.646616
19.000000,60.000000,24,27,35.399621
19.000000,60.000000,32,28,35.788172
19.000000,60.000000,33,41,24.038121
19.000000,60.000000,35,38,29.330838
19.000000,60.000000,35,37,26.801977
19.000000,60.000000,37,44,37.987670
19.000000,60.000000,36,40,26.423900
19.000000,60.000000,39,47,30.723585
19.000000,60.000000,45,46,23.914980
19.000000,60.000000,48,58,29.845522
19.000000,60.000000,48,56,28.045051
19.000000,60.000000,56,49,26.620177
19.000000,60.000000,49,59,25.699452
19.000000,60.000000,50,53,24.021954
19.000000,60.000000,51,54,26.193544
19.000000,60.000000,52,55,25.859189
19.000000,18.000000,2,8,30.547321
19.000000,18.000000,8,6,32.456930
19.000000,18.000000,3,7,24.798595
19.000000,18.000000,3,5,29.765363
19.000000,18.000000,4,6,25.646490
19.000000,18.000000,9,10,26.561739
19.000000,18.000000,20,21,22.087515
19.000000,18.000000,20,23,29.926116
19.000000,18.000000,24,28,26.854830
19.000000,18.000000,26,27,27.659388
19.000000,18.000000,31,32,32.681771
19.000000,18.000000,37,38,24.558533
19.000000,18.000000,40,45,29.786238
19.000000,18.000000,42,44,26.936439
19.000000,18.000000,50,51,22.171779
19.000000,18.000000,55,59,40.413191
19.000000,18.000000,56,58,25.197984
19.000000,18.000000,57,65,29.294392
19.000000,18.000000,60,63,34.859964
19.000000,18.000000,63,62,25.750796
19.000000,18.000000,64,66,35.175034
19.000000,18.000000,68,70,22.782748
19.000000,18.000000,73,80,26.883024
19.000000,18.000000,80,79,28.661620
19.000000,18.000000,75,78,25.037907
19.000000,18.000000,79,81,26.738851
19.000000,18.000000,93,95,25.174076
19.000000,18.000000,94,96,24.794679
19.000000,18.000000,97,107,21.401466
19.000000,18.000000,107,98,26.166834
19.000000,18.000000,103,104,21.363312
19.000000,18.000000,104,105,25.016176
19.000000,17.000000,0,1,20.897248
19.000000,17.000000,3,7,30.396884
19.000000,17.000000,6,15,19.527826
19.000000,17.000000,8,14,29.626038
19.000000,17.000000,14,16,32.070417
19.000000,17.000000,9,12,31.625185
19.000000,17.000000,12,10,22.985612
19.000000,17.000000,11,13,24.127649
19.000000,17.000000,19,20,18.674640
19.000000,17.000000,22,25,38.382410
19.000000,17.000000,23,24,26.395215
19.000000,17.000000,34,41,28.645351
19.000000,17.000000,35,42,31.865651
19.000000,17.000000,35,43,34.935106
19.000000,17.000000,42,44,31.494705
19.000000,17.000000,36,38,27.288920
19.000000,17.000000,48,49,24.596469
19.000000,17.000000,59,62,26.956623
19.000000,17.000000,61,64,28.930762
19.000000,17.000000,68,69,24.438810
19.000000,17.000000,69,75,26.065683
19.000000,17.000000,70,73,24.288127
19.000000,17.000000,73,71,31.411334
19.000000,17.000000,77,79,25.724382
19.000000,17.000000,80,81,17.969641
19.000000,17.000000,88,95,27.667112
19.000000,17.000000,95,94,18.675680
19.000000,17.000000,91,93,23.601851
19.000000,17.000000,91,97,26.910467
19.000000,17.000000,92,94,23.721704
19.000000,17.000000,99,101,23.685647
19.000000,17.000000,104,111,26.023918
19.000000,17.000000,111,106,27.283225
19.000000,17.000000,107,110,33.136842
19.000000,17.000000,107,109,24.819735
19.000000,17.000000,113,117,34.175685
19.000000,17.000000,114,115,25.466357
19.000000,31.000000,3,4,29.777107
19.000000,31.000000,6,10,30.826465
19.000000,31.000000,12,16,32.238957
19.000000,31.000000,13,20,37.532933
19.000000,31.000000,14,15,22.446047
19.000000,31.000000,18,19,21.120992
19.000000,31.000000,21,30,27.023553
19.000000,31.000000,24,25,27.005577
19.000000,31.000000,26,27,18.975930
19.000000,31.000000,27,28,24.486453
19.000000,31.000000,31,37,25.706253
19.000000,31.000000,32,34,28.138398
19.000000,31.000000,33,39,25.034804
19.000000,31.000000,40,41,27.373493
19.000000,31.000000,42,43,19.025000
19.000000,31.000000,44,46,29.797974
19.000000,31.000000,46,50,35.681633
19.000000,31.000000,45,47,26.664651
19.000000,31.000000,49,51,28.318682
19.000000,31.000000,51,52,30.342519
19.000000,31.000000,54,58,24.101873
19.000000,31.000000,55,56,18.726575
19.000000,31.000000,56,57,25.639672
19.000000,31.000000,65,66,22.045263
19.000000,31.000000,67,69,32.221480
19.000000,31.000000,68,70,28.765798
19.000000,31.000000,71,73,34.164884
19.000000,31.000000,73,72,19.121748
19.000000,31.000000,74,75,15.734704
19.000000,31.000000,76,83,28.227308
19.000000,31.000000,77,82,31.494705
19.000000,31.000000,78,81,28.809656
19.000000,31.000000,78,80,26.486309
19.000000,31.000000,79,89,29.001174
19.000000,31.000000,84,86,24.966432
19.000000,31.000000,85,87,30.673598
19.000000,31.000000,87,88,22.304545
19.000000,31.000000,93,98,27.382716
19.000000,31.000000,93,96,25.297230
19.000000,31.000000,94,97,32.764874
19.000000,31.000000,99,104,25.395323
19.000000,31.000000,100,103,28.378293
19.000000,31.000000,101,102,24.102679
19.000000,31.000000,105,106,25.183334
19.000000,31.000000,106,109,35.584056
19.000000,31.000000,109,107,31.619657
19.000000,31.000000,107,108,25.874959
19.000000,31.000000,110,112,29.960497
19.000000,31.000000,111,113,29.291739
19.000000,31.000000,120,122,21.575024
19.000000,37.000000,1,3,28.226619
19.000000,37.000000,3,2,26.042572
19.000000,37.000000,4,5,24.062350
19.000000,37.000000,10,11,24.638288
19.000000,37.000000,14,17,28.318682
19.000000,37.000000,18,21,34.252895
19.000000,37.000000,21,22,26.824434
19.000000,37.000000,19,20,24.448346
19.000000,37.000000,23,26,24.919708
19.000000,37.000000,24,25,27.020678
19.000000,37.000000,27,28,26.950858
19.000000,37.000000,29,30,27.186943
19.000000,37.000000,31,32,22.290607
19.000000,37.000000,34,35,23.048905
19.000000,5.000000,5,6,26.957343
19.000000,5.000000,5,7,32.275087
19.000000,5.000000,13,14,19.145097
19.000000,5.000000,37,38,24.415750
19.000000,5.000000,46,47,18.484365
19.000000,5.000000,46,48,34.078356
19.000000,5.000000,54,150,32.086161
19.000000,5.000000,56,59,27.676237
19.000000,5.000000,57,58,25.329459
19.000000,5.000000,66,67,26.331852
19.000000,5.000000,72,73,19.299703
19.000000,5.000000,73,125,36.544381
19.000000,5.000000,90,93,23.459040
19.000000,5.000000,96,98,24.155005
19.000000,5.000000,97,99,28.276123
19.000000,5.000000,105,106,23.816499
19.000000,5.000000,108,109,33.996179
19.000000,5.000000,112,113,28.091418
19.000000,5.000000,115,119,30.484304
19.000000,5.000000,119,116,24.232882
19.000000,5.000000,117,118,10.305899
19.000000,5.000000,120,123,24.851801
19.000000,5.000000,120,121,26.173515
19.000000,5.000000,127,129,36.285676
19.000000,5.000000,135,136,17.166946
19.000000,5.000000,138,139,23.102777
19.000000,5.000000,141,144,29.618169
19.000000,5.000000,142,143,25.855433
19.000000,5.000000,147,148,25.364710
19.000000,5.000000,151,153,26.203924
19.000000,5.000000,153,154,30.501504
19.000000,5.000000,152,154,27.098204
19.000000,5.000000,155,159,26.067174
19.000000,5.000000,163,164,26.638413
19.000000,10.000000,10,16,23.669240
19.000000,10.000000,16,19,37.073143
19.000000,10.000000,11,12,25.100668
19.000000,10.000000,14,15,21.130186
19.000000,10.000000,21,22,17.648982
19.000000,10.000000,52,53,22.429599
19.000000,10.000000,60,64,22.804904
19.000000,10.000000,63,66,36.162345
19.000000,10.000000,67,68,13.963530
19.000000,10.000000,71,72,25.157867
19.000000,10.000000,74,79,26.503172
19.000000,10.000000,75,77,30.540325
19.000000,10.000000,76,78,29.990953
19.000000,10.000000,80,82,31.938716
19.000000,10.000000,83,89,20.329028
19.000000,10.000000,84,86,24.243300
19.000000,10.000000,84,85,23.236911
19.000000,10.000000,87,88,31.393396
19.000000,10.000000,90,98,28.419332
19.000000,10.000000,92,95,26.186128
19.000000,10.000000,92,97,33.461172
19.000000,10.000000,95,93,29.098796
19.000000,10.000000,93,96,26.469437
19.000000,10.000000,114,115,19.347953
19.000000,10.000000,115,118,24.441989
19.000000,10.000000,117,119,26.418018
19.000000,3.000000,6,7,27.254733
19.000000,3.000000,9,10,30.950349
19.000000,3.000000,49,50,19.651769
19.000000,3.000000,51,52,22.059356
19.000000,3.000000,58,59,28.919346
19.000000,3.000000,63,64,15.157490
19.000000,3.000000,72,74,34.454185
19.000000,3.000000,75,77,36.615006
19.000000,3.000000,93,94,26.888804
19.000000,25.000000,7,9,25.566841
19.000000,25.000000,9,8,22.884829
19.000000,25.000000,8,10,26.830226
19.000000,25.000000,10,18,30.801881
19.000000,25.000000,16,17,29.457714
19.000000,25.000000,23,24,31.741056
19.000000,25.000000,25,29,26.380493
19.000000,25.000000,29,27,27.875543
19.000000,25.000000,26,28,20.016085
19.000000,25.000000,31,34,31.902204
19.000000,25.000000,36,37,26.647162
19.000000,25.000000,44,48,27.423120
19.000000,25.000000,44,49,30.708408
19.000000,14.000000,3,4,21.487516
19.000000,14.000000,10,13,31.174217
19.000000,14.000000,11,12,22.412272
19.000000,14.000000,16,17,23.582090
19.000000,14.000000,16,18,26.252803
19.000000,14.000000,19,22,30.889412
19.000000,14.000000,22,20,26.033620
19.000000,14.000000,25,26,26.277208
19.000000,14.000000,28,30,24.085749
19.000000,14.000000,31,32,28.381031
19.000000,14.000000,42,43,16.043988
19.000000,14.000000,45,46,22.353260
19.000000,14.000000,57,62,29.328851
19.000000,14.000000,62,58,24.118791
19.000000,14.000000,58,60,28.676526
19.000000,14.000000,60,59,24.586991
19.000000,14.000000,64,65,35.984652
19.000000,14.000000,68,69,24.614626
19.000000,14.000000,70,74,25.004526
19.000000,14.000000,71,72,18.044072
19.000000,14.000000,73,75,25.759846
19.000000,14.000000,73,76,29.289087
19.000000,14.000000,77,78,24.460261
19.000000,14.000000,80,83,26.367236
19.000000,14.000000,83,81,24.046200
19.000000,12.000000,1,3,25.291855
19.000000,12.000000,1,11,28.716462
19.000000,12.000000,3,7,34.487431
19.000000,12.000000,4,9,25.535672
19.000000,12.000000,4,10,32.669288
19.000000,12.000000,9,5,28.287112
19.000000,12.000000,10,6,33.916094
19.000000,12.000000,12,13,19.700143
19.000000,12.000000,24,26,29.297044
19.000000,12.000000,24,27,29.882596
19.000000,12.000000,25,30,23.265315
19.000000,12.000000,28,29,22.861901
19.000000,12.000000,36,37,16.341480
19.000000,12.000000,38,39,25.163272
19.000000,12.000000,41,43,23.425897
19.000000,12.000000,41,42,21.956091
19.000000,12.000000,45,46,21.377855
19.000000,12.000000,48,51,33.639491
19.000000,12.000000,50,83,28.625679
19.000000,12.000000,54,55,19.907100
19.000000,12.000000,60,61,31.939932
19.000000,12.000000,64,66,27.861603
19.000000,12.000000,66,65,24.390279
19.000000,12.000000,69,70,27.850446
19.000000,12.000000,73,74,16.666317
19.000000,12.000000,77,78,20.655102
19.000000,12.000000,79,80,32.288927
19.000000,12.000000,84,86,32.575210
19.000000,12.000000,97,107,26.383438
19.000000,12.000000,98,99,24.641442
19.000000,12.000000,101,105,29.155481
19.000000,12.000000,105,102,24.833818
19.000000,12.000000,102,106,23.030357
19.000000,12.000000,109,111,26.942928
19.000000,12.000000,120,121,19.171458
19.000000,12.000000,120,125,24.110736
19.000000,12.000000,121,127,27.605964
19.000000,12.000000,125,128,30.794313
19.000000,12.000000,123,124,24.926722
19.000000,12.000000,124,128,26.137125
19.000000,12.000000,132,135,22.866149
19.000000,12.000000,133,137,26.259461
19.000000,12.000000,134,136,27.924278
19.000000,12.000000,138,139,24.895532
19.000000,12.000000,141,143,31.239573
19.000000,12.000000,144,146,24.620938
19.000000,12.000000,145,151,24.307313
19.000000,12.000000,148,149,23.211820
19.000000,12.000000,156,159,27.146187
19.000000,12.000000,157,158,22.343700
19.000000,12.000000,160,167,26.345864
19.000000,12.000000,161,163,28.511453
19.000000,12.000000,163,166,28.768499
19.000000,12.000000,164,165,21.867443
19.000000,12.000000,168,170,22.772515
19.000000,12.000000,174,177,29.406237
19.000000,13.000000,0,2,24.643806
19.000000,13.000000,2,5,26.484843
19.000000,13.000000,7,10,30.672332
19.000000,13.000000,10,8,23.787120
19.000000,13.000000,14,25,38.173340
19.000000,13.000000,15,17,23.914168
19.000000,13.000000,17,16,24.982765
19.000000,13.000000,18,21,29.709842
19.000000,13.000000,20,22,35.410045
19.000000,13.000000,23,24,30.123432
19.000000,13.000000,28,31,29.737942
19.000000,13.000000,29,30,20.905612
19.000000,13.000000,32,33,17.372775
19.000000,13.000000,33,35,28.486917
19.000000,13.000000,35,34,25.204150
19.000000,13.000000,39,40,23.692207
19.000000,13.000000,43,45,30.932771
19.000000,13.000000,44,46,28.231436
19.000000,13.000000,47,51,24.685546
19.000000,13.000000,51,50,17.834011
19.000000,13.000000,55,57,26.574899
19.000000,13.000000,58,59,30.676765
19.000000,13.000000,65,77,29.257900
19.000000,13.000000,66,74,21.221914
19.000000,13.000000,74,67,25.308745
19.000000,13.000000,68,73,29.015905
19.000000,13.000000,69,72,31.039965
19.000000,13.000000,75,76,32.591306
19.000000,46.000000,0,1,21.226490
19.000000,46.000000,0,4,26.429780
19.000000,46.000000,1,2,22.528108
19.000000,46.000000,4,2,25.719096
19.000000,46.000000,6,8,23.615015
19.000000,46.000000,8,7,22.210293
19.000000,46.000000,11,14,26.563933
19.000000,46.000000,12,13,24.037313
19.000000,46.000000,19,22,22.543622
19.000000,46.000000,20,21,19.492981
19.000000,46.000000,24,25,22.169151
19.000000,46.000000,26,31,32.437774
19.000000,46.000000,27,32,37.871933
19.000000,46.000000,28,29,23.884909
19.000000,46.000000,28,30,27.835796
19.000000,46.000000,33,36,23.399348
19.000000,46.000000,33,37,27.756831
19.000000,46.000000,39,41,24.009013
19.000000,46.000000,41,40,26.649349
19.000000,46.000000,40,42,25.877211
19.000000,8.000000,1,4,30.717262
19.000000,8.000000,2,5,37.497725
19.000000,8.000000,14,15,29.441225
19.000000,8.000000,20,22,28.035353
19.000000,8.000000,21,23,22.596980
19.000000,8.000000,24,25,22.512582
19.000000,8.000000,24,29,26.536132
19.000000,8.000000,35,38,25.750796
19.000000,8.000000,36,39,30.770965
19.000000,8.000000,41,45,24.397445
19.000000,8.000000,43,44,20.629695
19.000000,8.000000,53,55,23.230223
19.000000,8.000000,61,63,27.290344
19.000000,8.000000,65,67,30.813860
19.000000,8.000000,73,74,27.434451
19.000000,8.000000,75,76,25.259578
19.000000,8.000000,86,87,29.584047
19.000000,8.000000,88,89,27.938882
19.000000,8.000000,91,94,31.513202
19.000000,8.000000,92,95,29.021929
19.000000,8.000000,95,93,34.719264
19.000000,8.000000,99,101,24.821300
19.000000,24.000000,2,7,25.648004
19.000000,24.000000,3,4,24.240896
19.000000,24.000000,4,8,26.524417
19.000000,24.000000,5,10,24.985875
19.000000,24.000000,12,13,21.668454
19.000000,24.000000,15,16,20.684234
19.000000,24.000000,19,21,26.133409
19.000000,24.000000,20,23,21.939275
19.000000,24.000000,23,22,31.693901
19.000000,33.000000,0,3,33.478002
19.000000,33.000000,3,1,25.917713
19.000000,33.000000,8,13,28.336510
19.000000,33.000000,8,15,37.285777
19.000000,33.000000,13,9,27.493860
19.000000,33.000000,12,14,36.948759
19.000000,33.000000,25,31,22.226903
19.000000,33.000000,31,30,19.389071
19.000000,33.000000,26,29,22.838099
19.000000,33.000000,27,28,15.665421
19.000000,40.000000,1,4,34.139859
19.000000,40.000000,6,11,32.808122
19.000000,40.000000,7,10,26.634767
19.000000,40.000000,8,9,19.171458
19.000000,40.000000,12,17,32.946372
19.000000,40.000000,17,16,22.269683
19.000000,40.000000,14,18,24.586201
19.000000,40.000000,18,16,30.300880
19.000000,40.000000,15,19,28.473959
19.000000,40.000000,21,25,27.612296
19.000000,40.000000,25,22,25.125419
19.000000,40.000000,22,24,28.685330
19.000000,40.000000,24,23,22.113004
19.000000,40.000000,26,27,24.051854
19.000000,40.000000,28,33,37.405924
19.000000,40.000000,33,35,27.080995
19.000000,40.000000,29,30,23.705321
19.000000,23.000000,3,5,27.340122
19.000000,23.000000,9,11,33.052912
19.000000,23.000000,17,18,18.348306
19.000000,23.000000,23,28,37.506530
19.000000,23.000000,25,29,32.356233
19.000000,23.000000,26,30,28.300842
19.000000,23.000000,26,27,25.958152
19.000000,23.000000,31,32,25.119233
19.000000,23.000000,33,34,21.245698
19.000000,23.000000,34,36,23.478904
19.000000,23.000000,46,47,17.288715
19.000000,23.000000,47,49,26.204666
19.000000,23.000000,59,62,29.534763
19.000000,23.000000,61,63,28.007626
19.000000,23.000000,63,66,21.860336
19.000000,23.000000,66,65,28.985095
19.000000,23.000000,67,68,27.286785
19.000000,19.000000,0,12,26.333327
19.000000,19.000000,5,9,34.595963
19.000000,19.000000,6,7,21.196270
19.000000,19.000000,6,11,26.456958
19.000000,19.000000,8,10,27.541155
19.000000,19.000000,13,14,27.346515
19.000000,19.000000,19,20,23.589502
19.000000,19.000000,21,36,28.572023
19.000000,19.000000,23,37,26.994786
19.000000,19.000000,24,27,29.098129
19.000000,19.000000,24,32,32.313582
19.000000,19.000000,32,26,27.314533
19.000000,19.000000,25,33,23.059858
19.000000,19.000000,33,26,27.068799
19.000000,19.000000,28,30,23.497098
19.000000,19.000000,30,29,27.594000
19.000000,19.000000,34,35,26.749745
19.000000,19.000000,38,52,35.740921
19.000000,19.000000,42,43,23.007573
19.000000,19.000000,44,46,32.514929
19.000000,19.000000,48,51,27.934014
19.000000,19.000000,49,50,30.490676
19.000000,19.000000,53,54,29.118148
19.000000,19.000000,58,60,26.689407
19.000000,19.000000,59,65,23.849100
19.000000,19.000000,61,63,25.711542
19.000000,19.000000,70,75,24.833818
19.000000,36.000000,0,2,31.043094
19.000000,36.000000,2,1,24.047816
19.000000,36.000000,3,4,20.434812
19.000000,36.000000,5,7,27.936796
19.000000,36.000000,8,10,24.804861
19.000000,36.000000,8,12,26.836741
19.000000,36.000000,10,13,25.504466
19.000000,36.000000,15,18,26.365763
19.000000,36.000000,19,20,26.335540
19.000000,36.000000,19,22,32.152079
19.000000,36.000000,21,23,28.790772
19.000000,36.000000,23,24,15.795078
19.000000,36.000000,26,30,25.652548
19.000000,36.000000,28,29,16.488213
19.000000,36.000000,31,32,29.320902
19.000000,36.000000,31,33,30.323308
19.000000,36.000000,37,38,23.804262
19.000000,36.000000,40,41,20.734883
19.000000,36.000000,43,49,24.978877
19.000000,36.000000,45,50,32.902124
19.000000,36.000000,46,47,26.801252
19.000000,36.000000,47,51,32.665126
19.000000,36.000000,52,54,24.417341
19.000000,36.000000,53,55,28.111463
19.000000,36.000000,56,57,21.339659
19.000000,36.000000,58,59,31.490388
19.000000,36.000000,59,60,20.559901
19.000000,36.000000,62,63,22.484955
19.000000,36.000000,63,64,19.426102
19.000000,36.000000,64,70,21.556109
19.000000,36.000000,70,66,17.093241
19.000000,36.000000,65,69,21.586725
19.000000,36.000000,69,71,28.933448
19.000000,36.000000,66,67,21.291362
19.000000,28.000000,0,1,21.959629
19.000000,28.000000,3,4,21.672039
19.000000,28.000000,7,21,26.279425
19.000000,28.000000,11,13,25.802039
19.000000,28.000000,12,15,26.641330
19.000000,28.000000,18,20,31.640536
19.000000,28.000000,22,27,30.654595
19.000000,28.000000,27,23,33.748447
19.000000,28.000000,24,25,27.229064
19.000000,28.000000,24,26,28.558423
19.000000,28.000000,28,52,23.732346
19.000000,28.000000,30,33,21.867443
19.000000,28.000000,36,38,29.213385
19.000000,28.000000,40,42,40.822546
19.000000,28.000000,42,41,23.721704
19.000000,28.000000,44,48,32.040119
19.000000,28.000000,45,47,25.312582
19.000000,28.000000,46,50,23.504537
19.000000,28.000000,51,54,28.622965
19.000000,28.000000,51,55,26.381229
19.000000,32.000000,0,2,28.542094
19.000000,32.000000,0,1,24.162241
19.000000,32.000000,3,5,20.725513
19.000000,32.000000,5,4,21.090621
19.000000,32.000000,8,9,20.882371
19.000000,32.000000,11,12,29.508444
19.000000,32.000000,15,17,21.748983
19.000000,32.000000,16,18,26.223190
19.000000,32.000000,19,20,20.515450
19.000000,32.000000,19,21,25.612385
19.000000,32.000000,20,26,28.732015
19.000000,32.000000,22,23,25.707764
19.000000,32.000000,22,25,26.450350
19.000000,32.000000,27,28,27.849749
20.000000,7.000000,7,8,29.173463
20.000000,7.000000,9,11,28.069974
20.000000,7.000000,12,13,31.639922
20.000000,7.000000,14,16,28.251382
20.000000,7.000000,17,18,27.193372
20.000000,7.000000,19,20,28.047822
20.000000,7.000000,22,23,29.778412
20.000000,7.000000,22,24,29.225351
20.000000,7.000000,26,27,20.934395
20.000000,7.000000,35,37,27.313822
20.000000,7.000000,36,38,23.351983
20.000000,7.000000,40,41,16.025818
20.000000,7.000000,44,45,24.167868
20.000000,7.000000,50,51,27.997221
20.000000,7.000000,50,54,29.731410
20.000000,7.000000,53,55,27.625659
20.000000,7.000000,56,58,25.358583
20.000000,7.000000,56,57,25.389969
20.000000,7.000000,63,66,28.820442
20.000000,7.000000,71,74,30.120853
20.000000,7.000000,74,76,33.913803
20.000000,7.000000,76,75,29.185446
20.000000,7.000000,77,82,28.248632
20.000000,7.000000,82,83,27.419578
20.000000,7.000000,81,83,29.072751
20.000000,7.000000,84,86,24.900993
20.000000,7.000000,91,92,23.857243
20.000000,7.000000,103,104,27.708503
20.000000,7.000000,109,110,27.337280
20.000000,7.000000,112,115,37.451593
20.000000,7.000000,116,117,23.908482
20.000000,7.000000,126,127,29.029960
20.000000,7.000000,129,130,30.280360
20.000000,7.000000,133,139,25.748533
20.000000,7.000000,135,138,33.523807
20.000000,4.000000,4,6,28.053361
20.000000,4.000000,4,5,26.780226
20.000000,4.000000,13,14,17.701731
20.000000,4.000000,14,15,30.634311
20.000000,4.000000,26,27,23.259470
20.000000,4.000000,28,29,27.111820
20.000000,4.000000,36,38,25.409852
20.000000,4.000000,38,37,25.982834
20.000000,4.000000,44,45,32.315385
20.000000,4.000000,57,58,21.992333
20.000000,4.000000,64,66,24.657202
20.000000,4.000000,68,69,20.262992
20.000000,4.000000,72,73,24.083330
20.000000,4.000000,88,90,26.099196
20.000000,4.000000,88,89,26.669750
20.000000,4.000000,90,91,27.022115
20.000000,4.000000,89,91,35.199323
20.000000,4.000000,92,95,25.666931
20.000000,4.000000,104,107,36.148376
20.000000,4.000000,107,105,32.854270
20.000000,4.000000,112,114,26.896749
20.000000,4.000000,120,121,25.238807
20.000000,4.000000,120,122,26.533203
20.000000,21.000000,1,3,33.884007
20.000000,21.000000,2,4,25.398383
20.000000,21.000000,7,8,19.064777
20.000000,21.000000,10,11,19.013766
20.000000,21.000000,10,12,30.459444
20.000000,21.000000,22,30,28.548899
20.000000,21.000000,23,25,24.353617
20.000000,21.000000,23,28,31.310376
20.000000,21.000000,26,27,20.921401
20.000000,21.000000,32,35,29.659457
20.000000,21.000000,36,38,23.624061
20.000000,21.000000,38,37,25.771155
20.000000,21.000000,39,40,24.006586
20.000000,21.000000,49,50,21.967589
20.000000,21.000000,51,52,22.469400
20.000000,21.000000,52,54,25.195672
20.000000,21.000000,53,55,28.926062
20.000000,21.000000,57,61,29.555143
20.000000,21.000000,57,60,28.221802
20.000000,21.000000,61,58,29.757531
20.000000,21.000000,60,62,25.536433
20.000000,21.000000,59,62,27.515753
20.000000,21.000000,64,66,31.602451
20.000000,21.000000,76,77,21.233809
20.000000,21.000000,78,80,26.294943
20.000000,21.000000,82,83,25.106084
20.000000,21.000000,85,88,29.704611
20.000000,21.000000,91,92,24.641442
20.000000,21.000000,95,100,29.480125
20.000000,21.000000,100,96,31.880278
20.000000,21.000000,106,108,33.347782
20.000000,21.000000,110,112,30.231568
20.000000,21.000000,110,111,24.704423
20.000000,21.000000,115,117,27.895047
20.000000,21.000000,117,116,22.197171
20.000000,21.000000,119,123,19.907100
20.000000,21.000000,120,122,31.711669
20.000000,20.000000,4,5,23.754434
20.000000,20.000000,6,9,21.520035
20.000000,20.000000,7,8,21.689062
20.000000,20.000000,11,12,17.696243
20.000000,20.000000,22,23,18.079561
20.000000,20.000000,24,26,21.130186
20.000000,20.000000,27,28,29.009210
20.000000,20.000000,30,32,31.801583
20.000000,20.000000,31,35,35.280900
20.000000,20.000000,33,34,27.997915
20.000000,20.000000,37,38,19.939274
20.000000,20.000000,38,39,23.836880
20.000000,12.000000,8,10,31.243925
20.000000,12.000000,12,13,23.719247
20.000000,12.000000,16,17,29.480125
20.000000,12.000000,16,20,31.064986
20.000000,12.000000,24,25,19.009679
20.000000,12.000000,26,29,27.603150
20.000000,12.000000,29,27,33.590952
20.000000,12.000000,33,35,25.146283
20.000000,12.000000,37,38,24.807210
20.000000,12.000000,41,42,23.217677
20.000000,12.000000,46,47,27.109670
20.000000,12.000000,49,52,24.750769
20.000000,12.000000,58,59,30.616552
20.000000,12.000000,60,62,24.716214
20.000000,12.000000,64,65,21.914471
20.000000,12.000000,69,71,31.577856
20.000000,12.000000,75,77,26.170546
20.000000,12.000000,77,76,24.829907
20.000000,12.000000,78,79,23.960422
20.000000,12.000000,82,83,26.406251
20.000000,12.000000,85,92,31.895506
20.000000,12.000000,86,88,26.658094
20.000000,12.000000,88,95,31.361825
20.000000,12.000000,87,90,30.328432
20.000000,12.000000,90,91,23.507842
20.000000,12.000000,93,94,18.791808
20.000000,12.000000,96,98,28.960959
20.000000,12.000000,98,97,24.264123
20.000000,12.000000,100,102,25.994045
20.000000,12.000000,108,110,30.455617
20.000000,12.000000,110,111,23.399348
20.000000,12.000000,109,111,27.636906
20.000000,16.000000,5,6,20.659804
20.000000,16.000000,8,9,24.787627
20.000000,16.000000,9,10,28.503277
20.000000,16.000000,16,20,34.240984
20.000000,16.000000,20,17,26.661008
20.000000,16.000000,18,19,21.746303
20.000000,16.000000,21,22,17.301069
20.000000,16.000000,25,28,29.707881
20.000000,16.000000,26,27,24.894752
20.000000,16.000000,29,31,29.705265
20.000000,16.000000,32,36,26.352498
20.000000,16.000000,33,35,22.798089
20.000000,16.000000,35,34,28.690747
20.000000,16.000000,34,38,31.505188
20.000000,16.000000,43,44,26.333327
20.000000,16.000000,46,47,20.377700
20.000000,16.000000,48,51,27.120416
20.000000,16.000000,49,53,25.051092
20.000000,16.000000,49,52,28.901205
20.000000,16.000000,55,57,26.020933
20.000000,16.000000,56,59,22.393197
20.000000,16.000000,60,61,18.534737
20.000000,16.000000,64,65,21.273108
20.000000,16.000000,66,69,27.430202
20.000000,16.000000,67,68,28.263068
20.000000,16.000000,70,72,31.185431
20.000000,16.000000,72,71,22.977160
20.000000,16.000000,73,78,26.893138
20.000000,16.000000,74,77,27.106804
20.000000,16.000000,74,79,21.406004
20.000000,16.000000,75,76,23.183351
20.000000,16.000000,81,85,29.291739
20.000000,16.000000,85,82,34.114247
20.000000,16.000000,86,93,26.999822
20.000000,16.000000,86,94,24.735068
20.000000,16.000000,93,92,31.882715
20.000000,16.000000,87,89,30.866766
20.000000,16.000000,89,88,26.561739
20.000000,16.000000,88,90,30.608938
20.000000,16.000000,90,91,23.673343
20.000000,16.000000,103,104,15.027502
20.000000,16.000000,104,105,22.487547
20.000000,16.000000,106,108,33.618697
20.000000,16.000000,112,115,30.120853
20.000000,16.000000,115,116,22.184916
20.000000,16.000000,117,125,27.160494
20.000000,16.000000,117,124,34.782426
20.000000,16.000000,124,120,36.712487
20.000000,16.000000,118,120,25.164815
20.000000,16.000000,118,119,23.544995
20.000000,16.000000,128,132,30.216144
20.000000,16.000000,130,131,26.601929
20.000000,16.000000,138,143,37.648164
20.000000,16.000000,139,140,12.561936
20.000000,16.000000,141,142,27.384844
20.000000,13.000000,2,3,25.325624
20.000000,13.000000,8,9,24.937629
20.000000,13.000000,10,11,33.170238
20.000000,13.000000,13,18,26.103661
20.000000,13.000000,13,16,30.500230
20.000000,13.000000,18,20,23.882470
20.000000,13.000000,16,15,23.615015
20.000000,13.000000,21,23,29.502519
20.000000,13.000000,21,25,32.714444
20.000000,13.000000,26,31,30.218715
20.000000,13.000000,28,30,32.354432
20.000000,13.000000,35,36,23.429213
20.000000,13.000000,40,42,24.964098
20.000000,13.000000,43,44,23.222696
20.000000,13.000000,43,45,27.650257
20.000000,13.000000,46,51,35.775143
20.000000,13.000000,47,50,33.675849
20.000000,13.000000,48,49,28.856140
20.000000,13.000000,52,55,24.957094
20.000000,13.000000,52,53,21.428677
20.000000,13.000000,54,56,23.332012
20.000000,13.000000,57,61,31.099982
20.000000,13.000000,58,59,26.169804
20.000000,13.000000,59,62,30.690692
20.000000,13.000000,63,64,27.343674
20.000000,15.000000,2,3,20.067452
20.000000,15.000000,9,10,24.594100
20.000000,15.000000,23,25,22.943320
20.000000,15.000000,24,26,28.328968
20.000000,15.000000,35,37,27.495980
20.000000,15.000000,38,40,24.562488
20.000000,15.000000,41,42,24.571976
20.000000,15.000000,45,46,21.970241
20.000000,15.000000,46,48,29.190770
20.000000,15.000000,48,50,31.029951
20.000000,15.000000,49,52,26.640601
20.000000,15.000000,54,55,23.650357
20.000000,15.000000,57,58,32.417408
20.000000,15.000000,60,61,17.285344
20.000000,15.000000,61,62,19.877806
20.000000,15.000000,64,65,17.690754
20.000000,15.000000,75,76,21.988800
20.000000,15.000000,76,80,30.018142
20.000000,15.000000,77,81,36.659540
20.000000,15.000000,78,79,34.276138
20.000000,15.000000,82,83,21.882539
20.000000,15.000000,86,89,32.964054
20.000000,15.000000,87,88,25.793756
20.000000,19.000000,1,3,32.908618
20.000000,19.000000,2,4,31.069988
20.000000,19.000000,5,6,28.076201
20.000000,19.000000,7,8,16.691938
20.000000,19.000000,7,10,28.049899
20.000000,19.000000,9,16,30.025259
20.000000,19.000000,11,13,30.105372
20.000000,19.000000,14,15,23.902794
20.000000,19.000000,17,18,25.435066
20.000000,19.000000,21,31,31.969717
20.000000,19.000000,22,25,22.212916
20.000000,19.000000,23,24,20.549506
20.000000,19.000000,24,27,34.223394
20.000000,19.000000,26,32,34.318614
20.000000,19.000000,29,33,32.909208
20.000000,19.000000,33,30,33.611763
20.000000,19.000000,35,36,27.844866
20.000000,33.000000,0,2,24.777438
20.000000,33.000000,4,6,28.683299
20.000000,33.000000,4,7,29.268520
20.000000,33.000000,8,9,23.205125
20.000000,33.000000,11,12,21.672935
20.000000,33.000000,16,18,35.411142
20.000000,33.000000,18,17,27.540449
20.000000,33.000000,21,22,35.184420
20.000000,33.000000,24,25,22.495319
20.000000,33.000000,24,26,31.250763
20.000000,33.000000,29,31,27.011331
20.000000,33.000000,29,32,26.309712
20.000000,24.000000,3,4,22.961939
20.000000,24.000000,8,9,18.595421
20.000000,24.000000,10,11,19.603277
20.000000,24.000000,14,15,22.068160
20.000000,24.000000,16,17,21.593022
20.000000,24.000000,25,46,39.424927
20.000000,24.000000,27,47,31.928375
20.000000,24.000000,28,45,25.960397
20.000000,24.000000,30,44,24.441195
20.000000,24.000000,31,32,21.192604
20.000000,24.000000,31,43,19.805363
20.000000,24.000000,43,33,26.182419
20.000000,24.000000,34,41,25.675254
20.000000,24.000000,35,38,28.069974
20.000000,24.000000,36,39,31.412571
20.000000,9.000000,1,2,30.410301
20.000000,9.000000,6,7,28.108699
20.000000,9.000000,9,11,25.530347
20.000000,9.000000,13,14,25.965634
20.000000,9.000000,18,20,27.346515
20.000000,9.000000,21,22,21.743623
20.000000,9.000000,27,30,28.353642
20.000000,9.000000,30,29,22.647639
20.000000,9.000000,28,32,24.934513
20.000000,9.000000,36,37,12.291520
20.000000,9.000000,38,39,24.093006
20.000000,9.000000,47,50,34.066955
20.000000,9.000000,48,49,29.558429
20.000000,9.000000,48,51,35.305666
20.000000,9.000000,51,52,29.940392
20.000000,9.000000,54,57,34.658789
20.000000,9.000000,57,62,39.808833
20.000000,9.000000,55,56,25.365476
20.000000,9.000000,65,66,23.385232
20.000000,9.000000,72,75,22.163893
20.000000,9.000000,75,79,28.520990
20.000000,9.000000,76,78,22.134076
20.000000,9.000000,81,87,34.777958
20.000000,9.000000,85,89,31.265677
20.000000,9.000000,86,88,25.054193
20.000000,9.000000,93,98,32.969946
20.000000,9.000000,98,95,39.111315
20.000000,9.000000,100,101,23.950691
20.000000,9.000000,102,103,17.121627
20.000000,9.000000,102,104,21.573223
20.000000,9.000000,103,105,23.771600
20.000000,9.000000,110,113,29.749044
20.000000,9.000000,113,111,30.473470
20.000000,9.000000,117,125,24.444373
20.000000,9.000000,117,118,23.833620
20.000000,9.000000,119,123,39.484497
20.000000,9.000000,123,120,33.810550
20.000000,9.000000,121,122,24.098649
20.000000,9.000000,133,134,32.899172
20.000000,9.000000,136,137,23.494618
20.000000,9.000000,139,140,21.563317
20.000000,9.000000,146,148,29.406897
20.000000,9.000000,147,149,29.000504
20.000000,2.000000,0,1,25.131603
20.000000,2.000000,14,15,24.838510
20.000000,2.000000,36,37,25.116140
20.000000,2.000000,52,53,27.476192
20.000000,2.000000,64,65,30.361718
20.000000,2.000000,68,69,24.288927
20.000000,2.000000,102,103,20.244770
20.000000,5.000000,1,3,28.296724
20.000000,5.000000,3,2,20.225572
20.000000,5.000000,13,14,20.071323
20.000000,5.000000,17,18,15.262210
20.000000,5.000000,20,21,24.085749
20.000000,5.000000,25,26,26.780226
20.000000,5.000000,25,27,25.604800
20.000000,5.000000,32,33,32.207612
20.000000,5.000000,36,37,28.967666
20.000000,5.000000,38,39,15.612012
20.000000,5.000000,41,44,28.450072
20.000000,5.000000,42,43,27.849749
20.000000,5.000000,47,48,28.011787
20.000000,5.000000,52,54,31.640536
20.000000,5.000000,61,63,29.928063
20.000000,5.000000,62,64,30.120208
20.000000,5.000000,70,74,30.721056
20.000000,5.000000,71,73,32.013433
20.000000,5.000000,82,83,30.385380
20.000000,5.000000,95,97,28.570663
20.000000,5.000000,95,98,28.185989
20.000000,5.000000,105,107,28.887760
20.000000,5.000000,107,106,22.850853
20.000000,5.000000,115,116,23.399348
20.000000,5.000000,121,122,26.746114
20.000000,5.000000,131,134,28.229372
20.000000,5.000000,135,139,27.869968
20.000000,5.000000,140,143,29.850728
20.000000,5.000000,145,146,23.696306
20.000000,5.000000,148,149,27.210510
20.000000,3.000000,3,5,29.320902
20.000000,3.000000,12,13,22.065519
20.000000,3.000000,15,16,21.229235
20.000000,3.000000,21,23,35.406205
20.000000,3.000000,25,26,25.924457
20.000000,3.000000,33,35,24.405406
20.000000,3.000000,33,34,21.353309
20.000000,3.000000,42,44,19.174497
20.000000,3.000000,54,56,29.890395
20.000000,3.000000,58,59,28.646029
20.000000,3.000000,108,109,27.522811
20.000000,3.000000,111,112,25.609351
20.000000,3.000000,112,113,32.842444
20.000000,3.000000,120,121,27.244040
20.000000,17.000000,1,2,23.537569
20.000000,17.000000,4,5,27.203370
20.000000,17.000000,8,12,29.894944
20.000000,17.000000,12,15,33.637758
20.000000,17.000000,13,16,27.970150
20.000000,17.000000,19,20,21.324180
20.000000,17.000000,21,22,28.910613
20.000000,17.000000,24,27,30.439031
20.000000,17.000000,25,26,24.150180
20.000000,17.000000,30,31,19.814188
20.000000,17.000000,35,36,25.120006
20.000000,17.000000,38,39,28.980403
20.000000,17.000000,41,43,23.524362
20.000000,17.000000,43,42,22.361948
20.000000,17.000000,55,58,33.358847
20.000000,17.000000,56,59,27.936796
20.000000,17.000000,59,57,22.861901
20.000000,17.000000,57,60,22.593541
20.000000,17.000000,61,64,27.060186
20.000000,17.000000,61,62,24.256917
20.000000,17.000000,65,66,21.970241
20.000000,17.000000,70,74,31.869918
20.000000,17.000000,74,79,32.387435
20.000000,17.000000,72,82,30.820163
20.000000,17.000000,72,73,22.824486
20.000000,10.000000,2,3,26.005999
20.000000,10.000000,3,4,17.399588
20.000000,10.000000,15,16,25.797521
20.000000,10.000000,17,18,20.241892
20.000000,10.000000,21,24,26.151241
20.000000,10.000000,24,25,24.467407
20.000000,10.000000,22,23,20.767644
20.000000,10.000000,30,34,27.971539
20.000000,10.000000,30,37,35.300715
20.000000,10.000000,31,36,39.703788
20.000000,10.000000,40,42,30.665365
20.000000,10.000000,46,47,13.591328
20.000000,10.000000,54,56,21.408726
20.000000,10.000000,56,55,22.432197
20.000000,10.000000,57,58,23.800182
20.000000,10.000000,62,63,26.218005
20.000000,10.000000,64,66,31.272510
20.000000,10.000000,66,65,29.354669
20.000000,10.000000,72,76,33.269055
20.000000,10.000000,73,75,25.521216
20.000000,10.000000,86,87,24.735068
20.000000,10.000000,86,88,30.689426
20.000000,14.000000,1,2,21.193521
20.000000,14.000000,2,4,34.949004
20.000000,14.000000,3,5,27.878330
20.000000,14.000000,6,7,21.735582
20.000000,14.000000,8,9,22.110368
20.000000,14.000000,16,18,29.868943
20.000000,14.000000,17,20,33.435620
20.000000,14.000000,20,19,22.882283
20.000000,14.000000,22,23,27.316666
20.000000,14.000000,24,26,25.029372
20.000000,14.000000,28,29,19.628033
20.000000,14.000000,29,30,23.751163
20.000000,14.000000,31,33,27.122564
20.000000,14.000000,33,32,23.349488
20.000000,14.000000,34,41,21.163254
20.000000,14.000000,35,36,18.122485
20.000000,14.000000,37,40,29.158146
20.000000,14.000000,38,39,16.392512
20.000000,14.000000,42,44,39.959321
20.000000,14.000000,44,43,31.955132
20.000000,14.000000,45,46,26.864954
20.000000,14.000000,49,52,32.149662
20.000000,14.000000,50,51,23.191728
20.000000,14.000000,53,54,26.612150
20.000000,14.000000,56,57,30.016201
20.000000,14.000000,58,64,34.755610
20.000000,14.000000,64,59,27.794594
20.000000,14.000000,59,65,33.731752
20.000000,14.000000,68,69,28.388559
20.000000,6.000000,3,5,37.729079
20.000000,6.000000,5,4,27.670622
20.000000,6.000000,9,11,31.603066
20.000000,6.000000,12,13,28.375555
20.000000,6.000000,49,50,21.863890
20.000000,6.000000,52,53,31.726366
20.000000,6.000000,55,56,29.890395
20.000000,6.000000,60,65,21.717701
20.000000,6.000000,60,61,20.544780
20.000000,6.000000,63,64,25.838900
20.000000,6.000000,72,74,28.782674
20.000000,6.000000,74,73,19.461068
20.000000,6.000000,78,80,27.396900
20.000000,6.000000,78,79,24.030847
20.000000,6.000000,81,82,23.315355
20.000000,6.000000,90,91,27.280377
20.000000,6.000000,90,92,31.450268
20.000000,6.000000,96,98,23.783854
20.000000,6.000000,97,99,28.478733
20.000000,32.000000,4,5,16.684954
20.000000,32.000000,7,8,23.283676
20.000000,32.000000,7,9,26.033620
20.000000,32.000000,11,21,34.162042
20.000000,32.000000,12,18,26.652993
20.000000,32.000000,12,19,32.544785
20.000000,32.000000,19,16,30.378347
20.000000,32.000000,16,17,25.218019
20.000000,32.000000,22,24,28.114227
20.000000,32.000000,26,29,37.828312
20.000000,32.000000,34,35,18.095669
20.000000,32.000000,34,36,30.159520
20.000000,32.000000,38,40,26.304544
20.000000,32.000000,40,39,20.522076
20.000000,32.000000,41,42,16.810215
20.000000,32.000000,41,43,24.066386
20.000000,32.000000,44,45,17.850341
20.000000,32.000000,47,52,29.120816
20.000000,32.000000,49,51,17.748852
20.000000,32.000000,51,50,21.468524
20.000000,32.000000,53,54,26.351024
20.000000,32.000000,60,62,11.186185
20.000000,8.000000,0,2,28.404975
20.000000,8.000000,3,7,38.359630
20.000000,8.000000,4,5,26.792553
20.000000,8.000000,10,11,29.851379
20.000000,8.000000,12,15,31.209713
20.000000,8.000000,15,13,31.887588
20.000000,8.000000,16,17,11.914365
20.000000,8.000000,20,23,26.655179
20.000000,8.000000,23,21,24.544292
20.000000,8.000000,24,25,25.765878
20.000000,8.000000,26,28,27.636906
20.000000,8.000000,30,31,27.261859
20.000000,8.000000,41,44,29.027952
20.000000,8.000000,42,47,35.671288
20.000000,8.000000,47,43,33.701218
20.000000,8.000000,48,49,17.183910
20.000000,8.000000,50,52,25.585068
20.000000,8.000000,53,55,27.503750
20.000000,8.000000,60,62,23.640500
20.000000,8.000000,62,63,30.323308
20.000000,8.000000,72,75,23.054803
20.000000,8.000000,72,76,28.072050
20.000000,8.000000,75,73,22.922993
20.000000,8.000000,73,74,20.449066
20.000000,8.000000,80,82,29.903389
20.000000,8.000000,81,83,30.110533
20.000000,8.000000,84,85,22.262705
20.000000,8.000000,86,87,28.103170
20.000000,8.000000,88,89,24.973433
20.000000,8.000000,90,95,24.581460
20.000000,11.000000,0,4,27.668516
20.000000,11.000000,4,7,37.712601
20.000000,11.000000,5,9,32.954035
20.000000,11.000000,11,94,24.234485
20.000000,11.000000,11,97,33.665465
20.000000,11.000000,94,95,24.343246
20.000000,11.000000,97,12,25.391499
20.000000,11.000000,14,16,28.803587
20.000000,11.000000,16,15,22.400135
20.000000,11.000000,23,24,21.979080
20.000000,11.000000,27,30,25.102989
20.000000,11.000000,39,43,39.099891
20.000000,11.000000,44,46,28.661620
20.000000,11.000000,45,53,32.013433
20.000000,11.000000,47,54,28.504640
20.000000,11.000000,48,49,21.292274
20.000000,11.000000,57,58,22.427867
20.000000,11.000000,59,65,31.554473
20.000000,11.000000,60,64,33.734055
20.000000,11.000000,64,61,26.873629
20.000000,11.000000,62,63,28.287799
20.000000,11.000000,74,76,29.868292
20.000000,11.000000,81,82,26.798353
20.000000,11.000000,83,84,21.671143
20.000000,11.000000,90,91,22.154250
20.000000,11.000000,90,92,24.985098
20.000000,11.000000,95,98,30.491950
20.000000,22.000000,0,1,24.766460
20.000000,22.000000,2,3,24.979655
20.000000,22.000000,4,5,24.946196
20.000000,22.000000,5,10,28.412497
20.000000,22.000000,6,8,32.189514
20.000000,22.000000,7,9,28.663653
20.000000,22.000000,12,13,25.596454
20.000000,22.000000,12,14,29.716379
20.000000,22.000000,15,16,25.208774
20.000000,22.000000,17,18,20.262033
20.000000,22.000000,18,19,23.812421
20.000000,22.000000,20,21,23.366120
20.000000,22.000000,26,27,16.943723
20.000000,22.000000,29,31,31.207223
20.000000,22.000000,30,32,25.725137
20.000000,22.000000,34,38,26.094730
20.000000,22.000000,35,37,31.062485
20.000000,22.000000,36,39,27.123997
20.000000,22.000000,46,47,21.592123
20.000000,22.000000,48,49,18.628818
20.000000,22.000000,51,52,24.748415
20.000000,22.000000,55,56,27.961120
20.000000,22.000000,59,60,21.593922
20.000000,22.000000,62,63,13.932893
20.000000,25.000000,1,2,26.658822
20.000000,25.000000,4,8,31.458914
20.000000,25.000000,5,7,20.998320
20.000000,25.000000,6,10,25.886217
20.000000,25.000000,9,11,27.160494
20.000000,25.000000,12,13,24.186347
20.000000,25.000000,14,17,29.913131
20.000000,25.000000,15,16,25.037131
20.000000,25.000000,19,23,25.515126
20.000000,25.000000,19,20,20.822754
20.000000,25.000000,21,22,25.078216
20.000000,25.000000,26,27,25.952914
20.000000,25.000000,29,33,26.942207
20.000000,25.000000,29,34,31.581546
20.000000,25.000000,33,31,30.192992
20.000000,25.000000,30,32,24.409385
20.000000,25.000000,37,38,27.129009
20.000000,25.000000,38,39,18.866084
20.000000,25.000000,43,44,27.552437
20.000000,25.000000,45,46,28.137017
20.000000,25.000000,50,52,36.294776
20.000000,25.000000,51,54,26.541255
20.000000,25.000000,60,61,31.615356
20.000000,25.000000,62,63,23.761793
20.000000,25.000000,63,65,29.805144
20.000000,25.000000,65,66,29.005862
20.000000,25.000000,69,70,21.218252
20.000000,25.000000,71,72,33.042332
20.000000,35.000000,2,3,24.750769
20.000000,35.000000,2,4,36.529495
20.000000,35.000000,5,8,37.275357
20.000000,35.000000,9,10,27.029303
20.000000,35.000000,9,15,28.153581
20.000000,35.000000,11,14,27.731627
20.000000,35.000000,12,13,18.611083
20.000000,35.000000,12,17,32.802793
20.000000,35.000000,19,22,31.563705
20.000000,35.000000,22,20,34.420342
20.000000,35.000000,20,21,24.922046
20.000000,35.000000,23,24,32.638356
20.000000,35.000000,26,27,21.450421
20.000000,18.000000,0,1,27.015645
20.000000,18.000000,10,15,24.624882
20.000000,18.000000,11,12,22.092791
20.000000,18.000000,16,17,30.265602
20.000000,18.000000,18,20,22.421804
20.000000,18.000000,28,29,19.766094
20.000000,18.000000,33,34,23.894666
20.000000,18.000000,33,35,26.364289
20.000000,18.000000,37,44,30.038842
20.000000,18.000000,38,39,22.963630
20.000000,18.000000,39,42,33.657386
20.000000,18.000000,40,41,25.047215
20.000000,18.000000,45,50,26.739577
20.000000,18.000000,47,48,22.171779
20.000000,18.000000,49,52,28.926733
20.000000,18.000000,51,53,24.453907
20.000000,18.000000,54,61,29.038657
20.000000,18.000000,56,62,30.241846
20.000000,18.000000,56,59,39.322808
20.000000,18.000000,57,58,25.919212
20.000000,18.000000,63,64,19.718868
20.000000,18.000000,68,69,24.259319
20.000000,28.000000,6,7,25.653305
20.000000,28.000000,8,9,23.898731
20.000000,28.000000,10,11,17.726951
20.000000,28.000000,15,21,32.041332
20.000000,28.000000,16,17,20.725513
20.000000,28.000000,19,22,29.245947
20.000000,28.000000,23,24,25.232649
20.000000,28.000000,23,26,23.748710
20.000000,26.000000,0,3,27.017802
20.000000,26.000000,1,2,18.206962
20.000000,26.000000,5,10,30.307931
20.000000,26.000000,5,12,28.829202
20.000000,26.000000,12,6,28.698870
20.000000,26.000000,7,16,28.958277
20.000000,26.000000,7,17,31.130571
20.000000,26.000000,16,8,36.139240
20.000000,26.000000,17,8,34.819822
20.000000,26.000000,19,20,27.083147
20.000000,26.000000,22,24,29.447162
20.000000,26.000000,23,25,26.859892
20.000000,29.000000,4,5,17.220044
20.000000,29.000000,8,9,18.310155
20.000000,29.000000,10,11,21.704281
20.000000,29.000000,10,12,24.726429
20.000000,29.000000,13,14,30.448601
20.000000,29.000000,17,22,30.182054
20.000000,29.000000,22,18,27.286785
20.000000,29.000000,23,24,20.051959
20.000000,29.000000,25,27,30.407746
20.000000,29.000000,29,30,24.609891
20.000000,29.000000,44,45,19.964586
20.000000,29.000000,46,47,24.391075
20.000000,29.000000,49,50,15.751977
20.000000,29.000000,53,56,29.275820
20.000000,29.000000,56,54,27.816250
21.000000,2.000000,42,43,23.794468
21.000000,2.000000,116,117,28.514178
21.000000,2.000000,140,141,22.164769
21.000000,5.000000,20,21,20.318515
21.000000,5.000000,26,27,20.350993
21.000000,5.000000,36,38,25.791497
21.000000,5.000000,48,49,27.032177
21.000000,5.000000,50,52,23.859686
21.000000,5.000000,57,58,29.489348
21.000000,5.000000,61,63,25.241116
21.000000,5.000000,75,76,30.004551
21.000000,5.000000,77,79,21.517327
21.000000,5.000000,79,78,21.149482
21.000000,5.000000,82,83,30.230925
21.000000,5.000000,88,89,20.934395
21.000000,5.000000,90,94,30.758338
21.000000,7.000000,3,4,24.189559
21.000000,7.000000,7,8,15.900486
21.000000,7.000000,16,17,28.971018
21.000000,7.000000,22,24,16.572817
21.000000,7.000000,30,31,27.792498
21.000000,7.000000,37,38,23.544170
21.000000,7.000000,39,40,28.813027
21.000000,7.000000,45,46,19.016831
21.000000,7.000000,51,53,34.625147
21.000000,7.000000,59,60,16.422109
21.000000,4.000000,17,18,32.479066
21.000000,4.000000,20,22,29.021929
21.000000,4.000000,25,89,38.680844
21.000000,4.000000,36,39,33.130394
21.000000,4.000000,36,38,32.845401
21.000000,4.000000,39,37,32.613946
21.000000,4.000000,40,41,23.774051
21.000000,4.000000,41,42,17.546329
21.000000,4.000000,45,46,27.297461
21.000000,4.000000,48,50,32.793910
21.000000,4.000000,80,82,27.474072
21.000000,4.000000,82,81,25.211086
21.000000,4.000000,114,115,18.144979
21.000000,4.000000,154,155,16.677968
21.000000,3.000000,4,5,17.083011
21.000000,3.000000,6,7,26.515628
21.000000,3.000000,13,14,27.848354
21.000000,3.000000,31,32,32.681177
21.000000,3.000000,45,46,31.571704
21.000000,3.000000,49,50,26.801977
21.000000,3.000000,51,52,35.935498
21.000000,3.000000,54,55,23.646251
21.000000,3.000000,81,82,19.352972
21.000000,3.000000,100,101,27.197658
21.000000,3.000000,115,116,26.988309
21.000000,3.000000,141,142,31.309755
21.000000,3.000000,150,152,27.908274
21.000000,3.000000,159,160,21.264889
21.000000,3.000000,178,179,12.714096
21.000000,8.000000,3,4,31.459531
21.000000,8.000000,27,28,19.875852
21.000000,8.000000,27,29,26.114076
21.000000,8.000000,37,39,33.655655
21.000000,8.000000,39,38,28.588334
21.000000,8.000000,45,46,28.415231
21.000000,6.000000,2,4,29.600457
21.000000,6.000000,12,16,36.028888
21.000000,6.000000,25,26,25.687356
21.000000,6.000000,32,34,35.126958
21.000000,6.000000,42,43,21.436834
21.000000,6.000000,64,65,25.868953
21.000000,6.000000,70,71,23.482213
21.000000,6.000000,74,76,25.100668
21.000000,12.000000,0,1,25.137012
21.000000,12.000000,3,6,33.067013
21.000000,12.000000,9,11,36.457640
21.000000,9.000000,0,2,35.448971
21.000000,14.000000,1,3,28.439146
21.000000,14.000000,9,12,32.151475
21.000000,14.000000,17,18,27.948613
21.000000,15.000000,4,5,29.151483
21.000000,15.000000,12,13,19.034187
21.000000,15.000000,20,21,27.066646
21.000000,10.000000,7,9,21.343300
21.000000,10.000000,7,8,22.241755
21.000000,13.000000,3,4,19.728716
21.000000,13.000000,6,7,29.548570
21.000000,11.000000,0,1,24.112348
21.000000,11.000000,6,8,26.963107
21.000000,11.000000,17,19,30.896957
21.000000,11.000000,23,24,18.385321
21.000000,11.000000,26,27,32.753015
21.000000,11.000000,29,32,26.836017
22.000000,4.000000,6,7,26.803426
22.000000,4.000000,24,25,32.640736
22.000000,4.000000,28,29,18.537881
22.000000,4.000000,48,49,16.281939
22.000000,4.000000,64,65,24.033272
22.000000,4.000000,113,114,26.669021
22.000000,4.000000,129,130,17.230193
22.000000,4.000000,133,135,30.272019
22.000000,6.000000,15,16,28.304274
22.000000,6.000000,36,37,24.666654
22.000000,6.000000,51,52,23.969337
22.000000,6.000000,54,56,26.142326
22.000000,6.000000,61,62,16.354550
22.000000,6.000000,84,85,18.886665
22.000000,6.000000,90,92,28.658909
22.000000,6.000000,93,94,25.727402
22.000000,6.000000,98,99,26.506836
22.000000,6.000000,103,104,24.025188
22.000000,6.000000,111,113,26.403309
22.000000,6.000000,115,117,28.527799
22.000000,3.000000,19,20,24.330476
22.000000,3.000000,25,26,23.564787
22.000000,3.000000,28,29,23.144777
22.000000,3.000000,31,32,28.227308
22.000000,3.000000,36,38,33.291234
22.000000,3.000000,38,37,31.696965
22.000000,3.000000,51,52,20.317559
22.000000,3.000000,75,76,32.383236
22.000000,3.000000,78,79,26.778775
22.000000,3.000000,102,103,30.591165
22.000000,3.000000,120,121,28.061669
22.000000,3.000000,162,163,31.726366
22.000000,3.000000,183,184,24.134088
22.000000,3.000000,202,203,13.966312
22.000000,2.000000,12,13,29.104803
22.000000,2.000000,112,113,27.754732
22.000000,2.000000,144,145,27.223356
22.000000,2.000000,168,169,26.687224
22.000000,2.000000,170,171,23.656927
22.000000,2.000000,186,187,16.628980
22.000000,2.000000,218,219,31.282446
22.000000,2.000000,228,229,24.782925
22.000000,2.000000,232,233,24.075263
22.000000,12.000000,1,2,25.651034
22.000000,12.000000,18,23,28.009706
22.000000,12.000000,32,34,34.641411
22.000000,12.000000,39,40,26.294943
22.000000,12.000000,41,42,24.336862
22.000000,12.000000,42,43,22.432197
22.000000,12.000000,49,50,24.237691
22.000000,12.000000,51,53,23.747892
22.000000,12.000000,51,54,28.819768
22.000000,12.000000,62,63,22.658786
22.000000,11.000000,0,1,27.970844
22.000000,11.000000,11,12,23.656927
22.000000,11.000000,12,14,30.243131
22.000000,11.000000,16,17,27.396900
22.000000,11.000000,20,21,36.735231
22.000000,11.000000,24,25,19.836722
22.000000,11.000000,35,37,30.484304
22.000000,11.000000,39,40,23.968527
22.000000,11.000000,42,43,26.888804
22.000000,11.000000,49,50,23.162395
22.000000,11.000000,49,51,24.464231
22.000000,11.000000,57,59,30.866766
22.000000,11.000000,60,64,31.247033
22.000000,20.000000,3,4,28.991125
22.000000,20.000000,7,8,22.605574
22.000000,20.000000,9,10,15.724825
22.000000,20.000000,10,11,26.676304
22.000000,20.000000,15,16,25.221100
22.000000,20.000000,18,19,28.711050
22.000000,20.000000,23,24,29.041332
22.000000,20.000000,31,32,25.862194
22.000000,20.000000,34,35,20.198663
22.000000,20.000000,35,38,23.438331
22.000000,20.000000,38,36,26.072389
22.000000,17.000000,0,2,27.541860
22.000000,17.000000,1,3,28.044359
22.000000,17.000000,4,5,26.556619
22.000000,17.000000,7,10,31.707993
22.000000,19.000000,0,1,26.103661
22.000000,19.000000,2,4,21.549800
22.000000,19.000000,4,3,22.822784
22.000000,19.000000,5,8,30.593704
22.000000,19.000000,6,7,20.364351
22.000000,19.000000,9,10,28.061669
22.000000,19.000000,12,16,28.353642
22.000000,19.000000,14,17,28.254132
22.000000,19.000000,23,24,22.681920
22.000000,19.000000,25,26,20.388183
22.000000,19.000000,30,31,26.777324
22.000000,19.000000,31,35,38.128535
22.000000,19.000000,35,34,30.194922
22.000000,19.000000,36,37,21.987916
22.000000,18.000000,8,9,25.142421
22.000000,5.000000,15,19,32.272680
22.000000,5.000000,27,28,34.308424
22.000000,5.000000,35,39,22.768249
22.000000,5.000000,46,48,23.882470
22.000000,5.000000,47,49,28.476005
22.000000,5.000000,57,58,32.514332
22.000000,5.000000,66,68,30.393689
22.000000,5.000000,76,77,35.213116
22.000000,5.000000,80,81,19.681400
22.000000,5.000000,92,93,20.964066
22.000000,5.000000,96,99,36.772754
22.000000,5.000000,100,101,19.938299
22.000000,5.000000,105,107,29.209395
22.000000,5.000000,107,106,22.632196
22.000000,5.000000,113,114,33.738661
22.000000,5.000000,122,123,26.766441
22.000000,5.000000,126,127,28.237628
22.000000,5.000000,137,138,19.421102
22.000000,10.000000,0,2,32.635975
22.000000,10.000000,1,3,25.078990
22.000000,10.000000,4,5,34.641411
22.000000,10.000000,7,8,27.191943
22.000000,10.000000,11,13,33.072299
22.000000,10.000000,20,21,32.250403
22.000000,10.000000,24,25,29.617513
22.000000,10.000000,26,27,22.667357
22.000000,10.000000,28,29,31.816238
22.000000,10.000000,50,51,34.543146
22.000000,10.000000,52,55,38.977989
22.000000,10.000000,53,54,27.201228
22.000000,14.000000,7,9,25.883966
22.000000,14.000000,11,12,26.731585
22.000000,14.000000,16,17,24.163849
22.000000,14.000000,20,21,23.828730
22.000000,14.000000,21,22,20.549506
22.000000,14.000000,24,25,24.507861
22.000000,8.000000,13,15,35.828855
22.000000,8.000000,22,23,23.470630
22.000000,8.000000,34,36,23.047219
22.000000,8.000000,35,37,29.322890
22.000000,8.000000,40,44,25.931200
22.000000,8.000000,50,51,29.008540
22.000000,8.000000,58,61,41.753578
22.000000,8.000000,64,65,18.040842
22.000000,8.000000,64,66,17.816575
22.000000,8.000000,65,67,23.481386
22.000000,8.000000,78,79,23.432529
22.000000,8.000000,88,90,22.813420
22.000000,7.000000,0,1,33.831226
22.000000,7.000000,3,5,27.199086
22.000000,7.000000,4,6,33.002922
22.000000,7.000000,18,19,30.986101
22.000000,7.000000,25,26,26.438598
22.000000,7.000000,30,32,31.418136
22.000000,7.000000,36,39,38.377349
22.000000,7.000000,39,38,29.158812
22.000000,7.000000,43,48,22.861051
22.000000,7.000000,44,45,24.860397
22.000000,7.000000,58,59,24.285728
22.000000,7.000000,66,67,13.874216
22.000000,7.000000,72,75,30.922094
22.000000,7.000000,81,82,24.224063
22.000000,7.000000,85,86,26.101428
22.000000,7.000000,94,95,28.508728
22.000000,7.000000,98,100,30.473470
22.000000,23.000000,6,7,30.313698
22.000000,23.000000,10,11,23.862942
22.000000,23.000000,10,12,29.462989
22.000000,23.000000,17,18,26.905413
22.000000,23.000000,18,20,29.439246
22.000000,23.000000,20,19,32.655015
22.000000,9.000000,0,1,19.204864
22.000000,9.000000,3,4,26.226153
22.000000,9.000000,9,10,24.825995
22.000000,9.000000,11,14,34.194436
22.000000,9.000000,22,23,29.321565
22.000000,9.000000,37,38,27.279665
22.000000,9.000000,42,43,21.296835
22.000000,9.000000,45,46,29.582077
22.000000,9.000000,51,52,26.856276
22.000000,9.000000,60,61,24.484866
22.000000,9.000000,63,64,26.367236
22.000000,9.000000,64,66,30.743809
22.000000,9.000000,65,70,38.067353
22.000000,9.000000,67,68,26.749019
22.000000,22.000000,0,1,29.620137
22.000000,22.000000,1,2,21.118233
22.000000,22.000000,3,5,26.823710
22.000000,22.000000,9,10,23.537569
22.000000,22.000000,15,17,24.579879
22.000000,22.000000,20,21,22.377578
22.000000,22.000000,22,23,18.847543
22.000000,22.000000,24,25,21.435928
22.000000,22.000000,26,27,18.269799
22.000000,22.000000,29,32,34.550455
22.000000,22.000000,29,34,29.261883
22.000000,22.000000,30,31,26.577091
22.000000,22.000000,35,36,24.728785
22.000000,13.000000,9,10,19.465060
22.000000,13.000000,34,35,27.748432
22.000000,15.000000,0,1,12.304156
22.000000,15.000000,5,6,26.866400
22.000000,15.000000,7,8,23.764245
22.000000,15.000000,13,14,22.714439
22.000000,16.000000,3,4,24.789194
22.000000,16.000000,5,6,31.444091
22.000000,16.000000,9,11,34.675038
22.000000,16.000000,11,10,31.492238
22.000000,16.000000,14,15,18.242135
29.000000,6.000000,0,1,23.875962
29.000000,6.000000,7,10,28.775250
29.000000,6.000000,10,11,26.047792
29.000000,6.000000,8,11,28.176339
29.000000,6.000000,12,15,29.891695
29.000000,6.000000,20,21,21.668454
29.000000,6.000000,32,33,24.632769
29.000000,6.000000,39,41,29.757531
29.000000,6.000000,42,46,31.304792
29.000000,6.000000,46,45,16.512934
29.000000,6.000000,49,51,28.838633
29.000000,6.000000,51,52,19.380052
29.000000,6.000000,55,56,14.731165
29.000000,6.000000,61,62,29.090785
29.000000,6.000000,63,64,36.412325
29.000000,6.000000,73,74,22.872094
29.000000,6.000000,81,82,23.027827
29.000000,6.000000,82,83,15.089418
29.000000,6.000000,84,85,22.811717
29.000000,6.000000,85,87,28.011093
29.000000,6.000000,90,94,33.968171
29.000000,6.000000,94,91,33.566657
29.000000,6.000000,92,93,25.132375
29.000000,6.000000,96,97,23.970148
29.000000,6.000000,98,100,35.214771
29.000000,6.000000,104,105,23.515277
29.000000,6.000000,112,113,22.398401
29.000000,6.000000,118,119,24.904893
29.000000,6.000000,123,125,22.325436
29.000000,6.000000,132,133,26.955902
29.000000,6.000000,141,142,21.846114
29.000000,6.000000,152,153,25.623758
29.000000,6.000000,157,158,21.758804
29.000000,6.000000,159,160,18.079561
29.000000,6.000000,164,166,32.574614
29.000000,12.000000,1,6,24.470582
29.000000,12.000000,6,2,23.722522
29.000000,12.000000,3,4,24.813473
29.000000,12.000000,12,13,21.208180
29.000000,12.000000,15,17,28.232124
29.000000,12.000000,20,21,36.116659
29.000000,12.000000,25,27,31.607368
29.000000,12.000000,27,26,24.957873
29.000000,5.000000,1,2,29.806447
29.000000,5.000000,6,8,28.287799
29.000000,5.000000,11,12,23.392706
29.000000,5.000000,15,16,25.635126
29.000000,5.000000,20,21,17.665483
29.000000,5.000000,21,22,20.290773
29.000000,5.000000,23,24,21.938390
29.000000,5.000000,26,28,26.063448
29.000000,5.000000,31,32,18.462285
29.000000,5.000000,32,33,31.172971
29.000000,5.000000,38,39,23.117906
29.000000,5.000000,42,43,25.751551
29.000000,5.000000,45,47,37.841660
29.000000,5.000000,53,54,25.719851
29.000000,5.000000,56,58,22.359342
29.000000,5.000000,60,62,23.715152
29.000000,5.000000,67,69,23.634747
29.000000,5.000000,70,72,27.544681
29.000000,5.000000,83,84,24.815821
29.000000,5.000000,86,87,17.366065
29.000000,5.000000,88,89,21.671143
29.000000,5.000000,97,99,29.424066
29.000000,5.000000,99,98,28.451438
29.000000,5.000000,111,113,35.268235
29.000000,5.000000,111,114,35.940903
29.000000,5.000000,116,117,18.393771
29.000000,5.000000,125,126,22.587522
29.000000,5.000000,130,131,26.438598
29.000000,5.000000,135,136,17.898156
29.000000,5.000000,137,138,19.646827
29.000000,7.000000,15,16,16.613788
29.000000,7.000000,26,27,17.966397
29.000000,7.000000,37,38,24.717000
29.000000,7.000000,40,41,29.208065
29.000000,7.000000,42,44,29.700034
29.000000,7.000000,44,43,26.284599
29.000000,7.000000,51,52,27.856025
29.000000,7.000000,52,53,21.949897
29.000000,7.000000,58,61,24.685546
29.000000,7.000000,67,68,23.336174
29.000000,7.000000,71,73,29.212055
29.000000,7.000000,74,76,25.659362
29.000000,7.000000,86,87,30.505324
29.000000,7.000000,91,92,27.267558
29.000000,7.000000,93,94,22.311511
29.000000,4.000000,1,2,28.979063
29.000000,4.000000,4,6,24.735854
29.000000,4.000000,6,5,25.482370
29.000000,4.000000,9,10,27.965288
29.000000,4.000000,12,13,18.504321
29.000000,4.000000,16,17,21.477570
29.000000,4.000000,25,26,29.031967
29.000000,4.000000,25,27,36.998668
29.000000,4.000000,29,30,29.215380
29.000000,4.000000,36,37,20.239972
29.000000,4.000000,38,39,27.049417
29.000000,4.000000,40,42,25.257271
29.000000,4.000000,45,186,24.150984
29.000000,4.000000,186,184,29.339446
29.000000,4.000000,48,49,24.665866
29.000000,4.000000,50,51,28.383769
29.000000,4.000000,52,53,26.666836
29.000000,4.000000,54,55,28.341993
29.000000,4.000000,60,62,34.073226
29.000000,4.000000,64,65,14.005200
29.000000,4.000000,72,74,29.212055
29.000000,4.000000,76,77,16.718681
29.000000,4.000000,80,81,18.255972
29.000000,4.000000,89,91,36.922991
29.000000,4.000000,98,99,28.210099
29.000000,4.000000,109,110,27.335148
29.000000,4.000000,112,113,15.134405
29.000000,4.000000,125,126,25.768893
29.000000,4.000000,156,157,32.223891
29.000000,4.000000,157,158,17.113684
29.000000,4.000000,158,159,33.662580
29.000000,4.000000,169,170,25.257271
29.000000,4.000000,184,187,28.058900
29.000000,4.000000,192,193,23.241091
29.000000,4.000000,200,201,26.146041
29.000000,2.000000,12,13,16.093550
29.000000,2.000000,34,35,26.351024
29.000000,2.000000,76,113,37.700753
29.000000,2.000000,130,131,20.339536
29.000000,2.000000,136,137,21.902945
29.000000,2.000000,162,163,25.345558
29.000000,2.000000,166,167,28.273375
29.000000,2.000000,170,171,25.069694
29.000000,2.000000,180,181,15.679054
29.000000,2.000000,184,185,26.996945
29.000000,2.000000,204,205,19.028063
29.000000,2.000000,206,207,27.459220
29.000000,2.000000,208,209,21.130186
29.000000,2.000000,210,211,18.823824
29.000000,2.000000,218,219,23.907669
29.000000,2.000000,232,233,23.851543
29.000000,3.000000,1,2,26.687224
29.000000,3.000000,3,4,22.349784
29.000000,3.000000,12,13,33.556239
29.000000,3.000000,21,22,26.675575
29.000000,3.000000,33,34,26.516360
29.000000,3.000000,46,47,31.645447
29.000000,3.000000,49,50,24.625671
29.000000,3.000000,60,61,26.487043
29.000000,3.000000,72,73,24.262522
29.000000,3.000000,96,97,29.426707
29.000000,3.000000,106,107,25.871205
29.000000,3.000000,108,109,19.475036
29.000000,3.000000,109,110,28.467818
29.000000,3.000000,115,116,24.340853
29.000000,3.000000,117,118,27.499512
29.000000,3.000000,118,119,36.476815
29.000000,3.000000,130,131,23.288681
29.000000,3.000000,139,140,27.106087
29.000000,3.000000,177,178,24.875238
29.000000,3.000000,180,181,24.224063
29.000000,3.000000,183,184,28.445976
29.000000,3.000000,189,190,15.703812
29.000000,10.000000,1,4,34.303328
29.000000,10.000000,4,2,31.914379
29.000000,10.000000,2,3,25.367773
29.000000,10.000000,5,6,19.261420
29.000000,10.000000,7,9,25.506751
29.000000,10.000000,9,8,27.166930
29.000000,10.000000,10,11,35.953331
29.000000,10.000000,13,14,18.546262
29.000000,10.000000,21,23,29.779064
29.000000,10.000000,25,26,20.878650
29.000000,10.000000,36,39,31.690223
29.000000,10.000000,37,38,23.632282
29.000000,10.000000,42,43,26.824434
29.000000,10.000000,44,46,22.080479
29.000000,10.000000,54,55,25.164815
29.000000,10.000000,56,57,30.533328
29.000000,10.000000,60,63,23.104458
29.000000,10.000000,61,62,24.733498
29.000000,10.000000,64,69,22.777632
29.000000,10.000000,69,65,22.848303
29.000000,10.000000,67,68,24.319297
29.000000,9.000000,2,3,15.230360
29.000000,9.000000,4,6,31.737384
29.000000,9.000000,7,8,24.873676
29.000000,9.000000,9,10,20.889811
29.000000,9.000000,11,13,29.452439
29.000000,9.000000,11,12,23.004196
29.000000,9.000000,15,17,30.034962
29.000000,9.000000,17,16,23.058173
29.000000,9.000000,20,25,33.210034
29.000000,9.000000,21,22,30.307931
29.000000,9.000000,23,24,34.075506
29.000000,9.000000,27,33,35.489496
29.000000,9.000000,30,31,25.719096
29.000000,9.000000,30,34,33.556818
29.000000,9.000000,36,37,23.826284
29.000000,9.000000,39,40,25.679036
29.000000,9.000000,51,52,18.613171
29.000000,9.000000,56,57,19.322838
29.000000,9.000000,58,61,19.160310
29.000000,9.000000,59,60,22.016167
29.000000,9.000000,73,74,25.257271
29.000000,9.000000,75,77,29.882596
29.000000,9.000000,81,83,26.520755
29.000000,9.000000,81,82,24.176707
29.000000,9.000000,84,85,24.482486
29.000000,9.000000,86,87,27.515753
29.000000,9.000000,91,97,23.984730
29.000000,9.000000,92,94,29.734023
29.000000,9.000000,99,100,20.876789
29.000000,9.000000,100,101,26.609960
29.000000,13.000000,3,8,31.992190
29.000000,13.000000,8,4,30.184628
29.000000,13.000000,4,7,26.772246
29.000000,13.000000,5,6,28.637212
29.000000,13.000000,11,12,29.684333
29.000000,13.000000,17,18,22.414005
29.000000,13.000000,20,21,20.710512
29.000000,17.000000,1,3,31.094985
29.000000,17.000000,2,5,30.068572
29.000000,17.000000,2,4,28.593090
29.000000,17.000000,10,11,33.442591
29.000000,17.000000,14,16,27.811362
29.000000,8.000000,2,6,30.068572
29.000000,8.000000,4,5,30.669799
29.000000,8.000000,17,18,24.189559
29.000000,8.000000,19,22,31.322161
29.000000,8.000000,22,21,29.306987
29.000000,8.000000,20,23,33.425743
29.000000,8.000000,25,31,34.973450
29.000000,8.000000,25,30,36.342375
29.000000,8.000000,30,26,29.736636
29.000000,8.000000,32,35,34.595963
29.000000,8.000000,35,34,19.691267
29.000000,8.000000,40,41,18.474905
29.000000,8.000000,50,52,27.022834
29.000000,8.000000,56,57,16.967780
29.000000,8.000000,59,63,35.434173
29.000000,8.000000,60,62,27.403280
29.000000,8.000000,73,74,29.641769
29.000000,8.000000,88,91,26.553694
29.000000,8.000000,91,90,22.105097
29.000000,14.000000,1,2,14.117094
29.000000,14.000000,7,8,24.737424
29.000000,14.000000,8,11,31.464470
29.000000,11.000000,8,9,26.347338
29.000000,11.000000,11,12,17.533039
29.000000,11.000000,13,14,28.599203
29.000000,11.000000,17,19,25.865949
29.000000,11.000000,18,20,23.652821
29.000000,11.000000,23,27,31.364302
29.000000,11.000000,30,31,27.988894
29.000000,11.000000,33,35,24.472963
29.000000,11.000000,34,41,26.905413
29.000000,11.000000,37,38,25.091380
29.000000,11.000000,37,40,30.106017
31.000000,5.000000,1,4,31.113095
31.000000,5.000000,2,3,22.657072
31.000000,5.000000,5,7,31.384733
31.000000,5.000000,21,23,13.165926
31.000000,5.000000,27,28,30.874317
31.000000,5.000000,30,31,18.188817
31.000000,5.000000,30,33,30.957252
31.000000,5.000000,35,36,24.919708
31.000000,5.000000,40,42,23.871894
31.000000,5.000000,42,41,24.095425
31.000000,5.000000,46,47,25.961145
31.000000,5.000000,55,56,22.636487
31.000000,5.000000,57,58,21.149482
31.000000,5.000000,60,61,22.403604
31.000000,5.000000,67,68,29.737942
31.000000,5.000000,70,216,27.624252
31.000000,5.000000,72,74,31.418136
31.000000,5.000000,78,79,27.558781
31.000000,5.000000,81,82,24.150180
31.000000,5.000000,83,84,22.602137
31.000000,5.000000,85,86,31.741056
31.000000,5.000000,90,93,34.235311
31.000000,5.000000,93,92,27.763128
31.000000,5.000000,91,94,25.587346
31.000000,5.000000,96,97,14.834967
31.000000,5.000000,106,109,33.111627
31.000000,5.000000,110,112,27.816949
31.000000,5.000000,126,127,33.572443
31.000000,5.000000,130,131,25.475509
31.000000,5.000000,135,136,22.705030
31.000000,5.000000,136,138,32.574614
31.000000,5.000000,140,142,24.343246
31.000000,5.000000,157,158,32.930450
31.000000,5.000000,166,167,17.322388
31.000000,5.000000,172,174,32.531652
31.000000,5.000000,182,183,24.672165
31.000000,5.000000,182,184,29.992896
31.000000,5.000000,195,197,26.829502
31.000000,5.000000,195,198,33.704100
31.000000,5.000000,202,203,23.781404
31.000000,5.000000,207,209,23.862128
31.000000,5.000000,210,214,29.083439
31.000000,5.000000,210,213,30.894443
31.000000,5.000000,211,212,22.176159
31.000000,5.000000,222,223,28.230748
31.000000,9.000000,1,2,30.786742
31.000000,9.000000,7,8,25.616176
31.000000,9.000000,10,11,26.620907
31.000000,9.000000,14,17,24.163849
31.000000,9.000000,15,16,24.294524
31.000000,9.000000,27,28,21.231979
31.000000,9.000000,31,32,25.744761
31.000000,9.000000,33,35,25.917713
31.000000,9.000000,36,37,19.164365
31.000000,9.000000,40,41,31.588926
31.000000,9.000000,42,43,22.403604
31.000000,9.000000,46,49,25.502943
31.000000,9.000000,49,47,30.842214
31.000000,9.000000,51,52,20.978886
31.000000,9.000000,58,59,15.530930
31.000000,9.000000,63,65,27.318799
31.000000,9.000000,65,66,30.578463
31.000000,9.000000,69,71,25.949920
31.000000,9.000000,74,79,26.690863
31.000000,9.000000,75,76,23.316189
31.000000,9.000000,77,78,27.416036
31.000000,9.000000,82,84,25.754568
31.000000,9.000000,84,83,28.032582
31.000000,9.000000,86,88,26.380493
31.000000,9.000000,91,95,33.852463
31.000000,9.000000,95,94,24.448346
31.000000,9.000000,99,101,30.688160
31.000000,9.000000,102,104,31.590156
31.000000,9.000000,108,109,25.886217
31.000000,9.000000,112,116,34.984556
31.000000,9.000000,113,114,22.280148
31.000000,9.000000,117,119,28.133565
31.000000,9.000000,120,121,21.949012
31.000000,9.000000,122,123,29.348051
31.000000,9.000000,128,132,28.761071
31.000000,9.000000,132,130,27.467708
31.000000,9.000000,131,133,28.973700
31.000000,9.000000,131,134,31.262570
31.000000,19.000000,3,4,18.009591
31.000000,19.000000,5,6,21.004795
31.000000,19.000000,7,12,26.272772
31.000000,19.000000,8,11,25.274185
31.000000,19.000000,9,10,25.051092
31.000000,19.000000,10,18,31.830887
31.000000,19.000000,14,15,19.438098
31.000000,19.000000,23,25,26.415077
31.000000,19.000000,23,24,22.304545
31.000000,19.000000,27,29,20.259157
31.000000,19.000000,29,28,23.587032
31.000000,19.000000,30,33,30.414772
31.000000,7.000000,2,4,24.372752
31.000000,7.000000,2,6,30.708408
31.000000,7.000000,4,3,21.108113
31.000000,7.000000,14,17,26.495108
31.000000,7.000000,14,16,26.341440
31.000000,7.000000,16,15,21.596620
31.000000,7.000000,28,30,25.297230
31.000000,7.000000,35,36,25.603282
31.000000,7.000000,43,44,17.022641
31.000000,7.000000,49,50,23.415945
31.000000,7.000000,58,59,20.815290
31.000000,7.000000,63,64,31.904031
31.000000,7.000000,66,67,30.004551
31.000000,7.000000,70,75,30.169180
31.000000,7.000000,71,74,32.221480
31.000000,7.000000,72,76,38.245019
31.000000,7.000000,78,79,32.911569
31.000000,7.000000,80,83,30.225785
31.000000,7.000000,85,87,25.041786
31.000000,7.000000,88,90,35.507553
31.000000,7.000000,100,101,17.665483
31.000000,7.000000,107,109,33.444914
31.000000,7.000000,116,117,25.486943
31.000000,7.000000,120,122,27.462050
31.000000,7.000000,122,121,21.415983
31.000000,7.000000,133,135,24.185543
31.000000,7.000000,133,134,17.984767
31.000000,7.000000,136,137,19.924656
31.000000,7.000000,137,138,28.944858
31.000000,7.000000,140,145,30.292545
31.000000,7.000000,141,143,27.880420
31.000000,7.000000,141,144,32.972892
31.000000,7.000000,150,151,19.419102
31.000000,7.000000,152,153,34.391550
31.000000,7.000000,156,157,21.960514
31.000000,7.000000,169,170,27.538333
31.000000,8.000000,0,1,22.816826
31.000000,8.000000,2,3,19.183612
31.000000,8.000000,11,12,18.296359
31.000000,8.000000,43,47,29.628005
31.000000,8.000000,47,45,39.092439
31.000000,8.000000,44,46,30.817012
31.000000,8.000000,46,45,30.693856
31.000000,8.000000,48,54,30.990489
31.000000,8.000000,54,49,32.181668
31.000000,8.000000,49,53,32.551350
31.000000,8.000000,51,52,30.738123
31.000000,8.000000,56,57,27.529868
31.000000,8.000000,64,65,26.677760
31.000000,8.000000,84,85,22.511719
31.000000,8.000000,88,91,32.984083
31.000000,8.000000,92,94,26.889526
31.000000,8.000000,92,95,29.460352
31.000000,8.000000,99,101,23.190053
31.000000,8.000000,113,119,30.355960
31.000000,8.000000,113,116,24.018720
31.000000,8.000000,117,118,24.829124
31.000000,8.000000,120,123,29.783630
31.000000,8.000000,120,121,20.317559
31.000000,8.000000,124,126,32.411416
31.000000,8.000000,126,125,20.979811
31.000000,6.000000,6,7,28.568623
31.000000,6.000000,6,9,31.777753
31.000000,6.000000,19,22,35.975475
31.000000,6.000000,25,26,23.647072
31.000000,6.000000,27,28,27.782711
31.000000,6.000000,34,35,22.815975
31.000000,6.000000,36,37,21.010342
31.000000,6.000000,48,52,32.047393
31.000000,6.000000,49,51,26.585860
31.000000,6.000000,55,58,34.744431
31.000000,6.000000,56,57,26.086541
31.000000,6.000000,60,62,24.418932
31.000000,6.000000,62,61,20.103234
31.000000,6.000000,73,77,26.579284
31.000000,6.000000,79,83,28.030503
31.000000,6.000000,80,82,28.744857
31.000000,6.000000,82,81,19.994724
31.000000,6.000000,91,92,33.782963
31.000000,6.000000,105,107,27.773621
31.000000,6.000000,117,118,31.802193
31.000000,6.000000,120,121,23.091003
31.000000,6.000000,124,125,28.586296
31.000000,6.000000,126,128,28.450755
31.000000,6.000000,127,130,29.005192
31.000000,6.000000,130,131,20.816224
31.000000,6.000000,132,133,22.792977
31.000000,6.000000,133,137,26.992627
31.000000,6.000000,134,136,35.894394
31.000000,6.000000,136,135,33.488444
31.000000,6.000000,139,140,30.223857
31.000000,6.000000,144,146,27.976399
31.000000,6.000000,145,147,37.870907
31.000000,6.000000,150,151,30.967916
31.000000,6.000000,159,161,28.973700
31.000000,6.000000,169,170,20.869344
31.000000,6.000000,180,182,27.288208
31.000000,6.000000,182,181,23.921477
31.000000,6.000000,181,183,27.302441
31.000000,6.000000,188,191,27.169075
31.000000,6.000000,192,197,31.005528
31.000000,6.000000,192,196,23.595266
31.000000,6.000000,200,201,15.330782
31.000000,3.000000,6,7,22.076080
31.000000,3.000000,15,16,16.585704
31.000000,3.000000,24,25,22.603856
31.000000,3.000000,37,38,27.876240
31.000000,3.000000,40,41,22.087515
31.000000,3.000000,46,47,23.564787
31.000000,3.000000,48,50,22.237388
31.000000,3.000000,48,49,16.488213
31.000000,3.000000,51,52,27.984036
31.000000,3.000000,63,64,24.637500
31.000000,3.000000,64,65,29.192766
31.000000,3.000000,72,73,24.534002
31.000000,3.000000,82,83,22.615883
31.000000,3.000000,85,86,16.019756
31.000000,3.000000,87,89,28.539372
31.000000,3.000000,90,91,23.554893
31.000000,3.000000,97,98,27.211938
31.000000,3.000000,106,107,29.102134
31.000000,3.000000,124,226,33.965883
31.000000,3.000000,127,128,35.504817
31.000000,3.000000,136,137,28.967666
31.000000,3.000000,141,142,22.763983
31.000000,3.000000,144,145,21.197186
31.000000,3.000000,156,157,31.502105
31.000000,3.000000,159,161,29.788195
31.000000,3.000000,161,160,25.317186
31.000000,3.000000,162,164,30.950976
31.000000,3.000000,162,163,31.425554
31.000000,3.000000,168,169,30.887526
31.000000,3.000000,174,176,27.943748
31.000000,3.000000,181,182,32.610372
31.000000,3.000000,193,194,31.169855
31.000000,3.000000,201,202,21.208180
31.000000,3.000000,214,215,20.439565
31.000000,3.000000,223,224,26.332590
31.000000,3.000000,228,230,31.263813
31.000000,3.000000,232,233,30.589260
31.000000,3.000000,235,236,19.822029
31.000000,3.000000,238,239,28.533246
31.000000,3.000000,240,242,35.133040
31.000000,3.000000,243,245,26.872906
31.000000,4.000000,0,2,36.224063
31.000000,4.000000,4,7,34.978448
31.000000,4.000000,4,6,28.212853
31.000000,4.000000,9,10,27.254020
31.000000,4.000000,36,38,24.886168
31.000000,4.000000,36,37,21.155910
31.000000,4.000000,40,41,23.395197
31.000000,4.000000,42,43,15.856447
31.000000,4.000000,48,51,30.824575
31.000000,4.000000,81,83,30.697653
31.000000,4.000000,83,82,22.066399
31.000000,4.000000,84,85,30.528239
31.000000,4.000000,89,90,14.282612
31.000000,4.000000,100,103,31.204734
31.000000,4.000000,108,109,26.454022
31.000000,4.000000,116,117,25.839652
31.000000,4.000000,121,122,28.449390
31.000000,4.000000,124,125,26.520755
31.000000,4.000000,126,127,25.539475
31.000000,4.000000,128,129,24.297722
31.000000,4.000000,128,130,29.957255
31.000000,4.000000,138,139,25.006856
31.000000,4.000000,140,142,27.895047
31.000000,4.000000,142,141,31.593230
31.000000,4.000000,144,145,21.814082
31.000000,4.000000,146,147,27.999302
31.000000,4.000000,149,150,24.111542
31.000000,4.000000,152,153,25.340193
31.000000,4.000000,157,158,32.428192
31.000000,4.000000,160,161,26.345127
31.000000,4.000000,162,163,21.668454
31.000000,4.000000,164,165,23.369445
31.000000,4.000000,166,167,27.117551
31.000000,4.000000,180,182,24.557743
31.000000,4.000000,186,187,31.760633
31.000000,4.000000,189,191,22.636487
31.000000,4.000000,193,195,25.898220
31.000000,4.000000,195,194,27.592592
31.000000,10.000000,0,4,33.283065
31.000000,10.000000,2,3,26.063448
31.000000,10.000000,6,9,31.816849
31.000000,10.000000,14,16,30.323308
31.000000,10.000000,17,19,31.131195
31.000000,10.000000,20,21,18.889750
31.000000,10.000000,22,28,27.505162
31.000000,10.000000,28,23,31.805858
31.000000,10.000000,23,27,29.876745
31.000000,10.000000,33,34,22.986457
31.000000,10.000000,36,39,23.827099
31.000000,10.000000,43,44,22.752888
31.000000,10.000000,45,46,24.946196
31.000000,10.000000,47,48,26.621637
31.000000,10.000000,55,57,28.091418
31.000000,10.000000,67,68,25.958901
31.000000,10.000000,67,69,26.869292
31.000000,10.000000,71,75,39.058139
31.000000,10.000000,72,76,31.133066
31.000000,10.000000,81,84,21.677416
31.000000,10.000000,82,83,18.312277
31.000000,10.000000,86,87,14.966627
31.000000,11.000000,2,4,35.658217
31.000000,11.000000,5,6,26.377548
31.000000,11.000000,8,9,27.397609
31.000000,11.000000,13,14,28.465089
31.000000,11.000000,16,18,24.568023
31.000000,11.000000,16,17,24.447552
31.000000,11.000000,22,25,27.017083
31.000000,11.000000,24,27,22.350653
31.000000,11.000000,33,40,25.121553
31.000000,11.000000,40,38,21.131106
31.000000,11.000000,36,37,25.769647
31.000000,11.000000,45,47,25.251118
31.000000,11.000000,47,48,30.886897
31.000000,11.000000,49,53,36.748977
31.000000,11.000000,50,51,19.504935
31.000000,11.000000,52,54,23.966906
31.000000,11.000000,56,63,29.495276
31.000000,11.000000,63,57,32.078290
31.000000,11.000000,58,61,29.827293
31.000000,11.000000,58,62,33.602515
31.000000,11.000000,61,60,24.703637
31.000000,11.000000,62,60,33.174337
31.000000,11.000000,69,71,32.484448
31.000000,11.000000,72,73,17.143168
31.000000,11.000000,83,84,22.729826
31.000000,11.000000,85,87,33.787562
31.000000,11.000000,91,93,38.785654
31.000000,11.000000,92,94,28.829202
31.000000,11.000000,95,96,25.211856
31.000000,25.000000,1,2,24.732712
31.000000,25.000000,1,6,33.962452
31.000000,25.000000,10,11,31.369875
31.000000,25.000000,16,22,38.151453
31.000000,25.000000,19,20,25.774923
31.000000,25.000000,21,24,36.404322
31.000000,25.000000,25,26,21.354218
31.000000,25.000000,25,27,27.841378
31.000000,25.000000,29,30,26.469437
31.000000,25.000000,32,33,25.427428
31.000000,25.000000,35,37,23.718428
31.000000,25.000000,40,42,30.461357
31.000000,25.000000,42,41,29.415483
31.000000,25.000000,41,43,33.218806
31.000000,23.000000,0,1,24.565651
31.000000,23.000000,2,3,27.113969
31.000000,23.000000,3,4,19.805363
31.000000,23.000000,15,16,26.849766
31.000000,23.000000,17,19,25.020834
31.000000,23.000000,19,20,18.074188
31.000000,2.000000,4,5,29.279800
31.000000,2.000000,8,9,21.822095
31.000000,2.000000,24,25,22.769103
31.000000,2.000000,32,33,23.252788
31.000000,2.000000,46,47,29.589299
31.000000,2.000000,50,51,25.477796
31.000000,2.000000,88,89,31.220292
31.000000,2.000000,104,105,24.450730
31.000000,2.000000,106,107,26.317094
31.000000,2.000000,116,117,30.466458
31.000000,2.000000,126,127,28.695486
31.000000,2.000000,132,133,23.355310
31.000000,2.000000,136,137,27.889476
31.000000,2.000000,148,149,26.264638
31.000000,2.000000,150,151,24.264123
31.000000,2.000000,192,193,31.592001
31.000000,2.000000,196,197,30.459444
31.000000,2.000000,208,209,20.112894
31.000000,2.000000,220,221,20.609913
31.000000,2.000000,246,247,23.095209
31.000000,33.000000,1,2,25.214938
31.000000,33.000000,3,6,24.462643
31.000000,33.000000,4,5,20.571236
31.000000,33.000000,7,8,27.146187
31.000000,33.000000,9,10,28.770524
31.000000,33.000000,11,14,28.085886
31.000000,33.000000,14,16,31.338280
31.000000,33.000000,12,13,25.707009
31.000000,33.000000,19,20,26.152727
31.000000,33.000000,23,24,30.891299
31.000000,33.000000,26,28,22.657072
31.000000,33.000000,31,32,24.367970
31.000000,21.000000,0,2,30.025259
31.000000,21.000000,2,1,26.889526
31.000000,21.000000,5,8,22.105097
31.000000,21.000000,8,6,21.782002
31.000000,21.000000,10,19,30.832136
31.000000,21.000000,14,15,20.341446
31.000000,21.000000,27,29,37.219036
31.000000,21.000000,30,40,29.464967
31.000000,21.000000,31,34,27.620736
31.000000,21.000000,34,32,28.850754
31.000000,21.000000,37,39,28.514178
31.000000,21.000000,46,47,25.076667
31.000000,21.000000,46,51,32.563879
31.000000,21.000000,51,52,18.510618
31.000000,21.000000,56,58,36.149451
31.000000,21.000000,57,61,38.023957
31.000000,21.000000,60,62,27.396900
31.000000,21.000000,64,67,26.128949
31.000000,21.000000,67,66,21.628077
31.000000,21.000000,69,71,21.752555
31.000000,21.000000,75,78,33.461172
31.000000,21.000000,76,77,30.398162
31.000000,21.000000,80,83,36.282464
31.000000,21.000000,87,88,30.537145
31.000000,21.000000,92,103,35.802823
31.000000,21.000000,95,101,31.850409
31.000000,21.000000,96,97,23.069964
31.000000,21.000000,98,100,28.891122
31.000000,21.000000,100,99,31.418136
31.000000,21.000000,106,108,24.920487
31.000000,21.000000,106,109,24.561697
31.000000,21.000000,109,107,22.304545
31.000000,21.000000,113,120,35.188837
31.000000,21.000000,115,118,33.087566
31.000000,21.000000,116,119,28.568623
31.000000,21.000000,116,117,24.047816
31.000000,17.000000,1,2,21.277673
31.000000,17.000000,4,6,33.438525
31.000000,17.000000,5,7,28.197702
31.000000,17.000000,9,12,28.998494
31.000000,14.000000,2,3,26.030635
31.000000,14.000000,3,11,32.597861
31.000000,14.000000,5,9,24.811125
31.000000,14.000000,5,10,36.655301
31.000000,14.000000,6,8,25.004526
31.000000,14.000000,15,40,28.661620
31.000000,14.000000,16,41,25.293391
31.000000,14.000000,21,22,20.117722
31.000000,14.000000,29,30,27.014207
31.000000,14.000000,32,33,25.198755
31.000000,14.000000,33,34,30.356600
31.000000,14.000000,34,35,23.517755
31.000000,14.000000,35,36,28.644673
31.000000,14.000000,43,46,34.817591
31.000000,14.000000,49,51,25.796015
31.000000,14.000000,50,52,26.272772
31.000000,29.000000,2,4,29.416143
31.000000,29.000000,2,5,33.959592
31.000000,29.000000,7,8,25.892969
31.000000,29.000000,20,22,29.312289
31.000000,29.000000,24,26,27.883207
31.000000,29.000000,26,25,30.542869
31.000000,12.000000,0,2,26.421694
31.000000,12.000000,3,6,28.344734
31.000000,12.000000,3,7,33.696607
31.000000,12.000000,9,11,26.047792
31.000000,12.000000,12,15,25.936443
31.000000,12.000000,14,18,30.826465
31.000000,12.000000,16,19,25.194901
31.000000,12.000000,24,26,31.663856
31.000000,12.000000,26,25,18.005276
31.000000,12.000000,31,32,25.261116
31.000000,12.000000,34,95,31.587696
31.000000,12.000000,95,94,21.086937
31.000000,12.000000,36,40,26.051521
31.000000,12.000000,37,39,25.468645
31.000000,12.000000,37,38,26.149013
31.000000,12.000000,41,42,20.510715
31.000000,12.000000,43,44,29.882596
31.000000,12.000000,45,46,24.932955
31.000000,12.000000,49,52,28.623643
31.000000,12.000000,51,54,34.294267
31.000000,12.000000,57,58,27.211224
31.000000,12.000000,61,62,25.249579
31.000000,12.000000,64,69,26.734492
31.000000,12.000000,65,68,34.777958
31.000000,12.000000,75,76,25.644975
31.000000,12.000000,78,80,26.197252
31.000000,12.000000,81,83,28.201146
31.000000,12.000000,85,88,26.550036
31.000000,12.000000,88,86,25.929702
31.000000,12.000000,89,92,28.198391
31.000000,13.000000,0,1,24.264123
31.000000,13.000000,2,4,21.994982
31.000000,13.000000,9,10,21.652312
31.000000,13.000000,13,18,29.634560
31.000000,13.000000,13,19,20.713325
31.000000,13.000000,19,14,24.105096
31.000000,13.000000,15,16,28.785374
31.000000,13.000000,20,22,26.293465
31.000000,13.000000,24,25,18.138555
31.000000,13.000000,28,33,22.522934
31.000000,13.000000,28,32,29.819478
31.000000,13.000000,32,29,31.821732
31.000000,13.000000,29,31,26.387119
31.000000,13.000000,34,35,25.761355
31.000000,13.000000,39,40,23.270324
31.000000,13.000000,43,44,19.892458
31.000000,13.000000,55,57,25.489991
31.000000,13.000000,55,56,24.637500
31.000000,13.000000,63,64,15.563413
31.000000,13.000000,67,70,33.929836
31.000000,13.000000,68,71,23.156524
31.000000,13.000000,69,72,21.419611
31.000000,13.000000,76,77,21.346030
31.000000,13.000000,80,83,23.349488
31.000000,13.000000,80,84,36.442186
31.000000,13.000000,81,82,22.325436
31.000000,13.000000,86,88,30.369394
31.000000,15.000000,11,14,28.229372
31.000000,16.000000,0,3,23.060700
31.000000,16.000000,1,5,25.542517
31.000000,16.000000,1,4,25.928953
31.000000,16.000000,6,12,28.144610
31.000000,16.000000,7,8,23.060700
31.000000,16.000000,9,11,22.584942
31.000000,16.000000,9,13,24.492798
31.000000,16.000000,17,19,32.752422
31.000000,16.000000,21,23,29.996781
31.000000,16.000000,27,28,30.647624
31.000000,16.000000,29,31,33.214713
31.000000,20.000000,0,1,21.178851
31.000000,20.000000,2,5,33.073474
31.000000,20.000000,5,6,23.901981
31.000000,20.000000,3,4,24.348831
31.000000,20.000000,8,9,19.857275
31.000000,20.000000,11,14,30.198782
31.000000,20.000000,18,19,20.220769
31.000000,20.000000,20,21,28.813701
31.000000,20.000000,22,25,41.315846
31.000000,20.000000,25,23,31.403913
31.000000,20.000000,23,24,21.130186
31.000000,20.000000,31,33,25.827622
31.000000,20.000000,37,38,33.478002
31.000000,18.000000,0,1,21.309600
31.000000,18.000000,2,3,20.105166
31.000000,18.000000,3,4,24.536377
31.000000,18.000000,7,8,24.159829
31.000000,18.000000,9,10,28.660265
31.000000,18.000000,9,11,31.175463
31.000000,18.000000,16,17,26.481909
31.000000,18.000000,22,24,23.733983
31.000000,18.000000,26,27,18.287864
31.000000,18.000000,29,30,28.648063
31.000000,18.000000,31,35,39.152515
31.000000,24.000000,2,3,24.085749
31.000000,24.000000,4,10,32.761910
31.000000,24.000000,5,6,21.097988
31.000000,24.000000,5,7,26.623096
31.000000,24.000000,9,11,26.563933
31.000000,24.000000,14,15,28.068590
31.000000,24.000000,17,18,22.076960
31.000000,24.000000,22,23,30.738123
32.000000,10.000000,2,4,27.998608
32.000000,10.000000,3,5,26.014960
32.000000,10.000000,13,14,28.780650
32.000000,10.000000,15,16,33.510478
32.000000,10.000000,15,17,32.505370
32.000000,10.000000,18,19,20.293644
32.000000,10.000000,20,23,24.731142
32.000000,10.000000,23,22,18.424370
32.000000,10.000000,21,24,36.567761
32.000000,10.000000,21,25,36.119348
32.000000,10.000000,28,29,31.747787
32.000000,10.000000,31,32,20.105166
32.000000,10.000000,32,33,14.918530
32.000000,10.000000,34,35,33.495984
32.000000,10.000000,41,42,26.448147
32.000000,10.000000,45,48,29.766668
32.000000,10.000000,48,46,32.663936
32.000000,10.000000,47,49,33.765709
32.000000,10.000000,54,55,20.057770
32.000000,10.000000,60,62,25.771908
32.000000,10.000000,72,74,32.875547
32.000000,10.000000,74,78,34.276138
32.000000,10.000000,78,75,33.062901
32.000000,10.000000,80,89,41.511431
32.000000,10.000000,81,85,26.345864
32.000000,10.000000,81,86,30.361718
32.000000,10.000000,82,83,19.554664
32.000000,3.000000,19,20,31.557550
32.000000,3.000000,21,23,37.344599
32.000000,3.000000,58,59,27.126145
32.000000,3.000000,60,61,19.675477
32.000000,3.000000,67,68,26.929227
32.000000,3.000000,73,74,28.010400
32.000000,3.000000,144,146,27.611593
32.000000,3.000000,147,149,30.425627
32.000000,3.000000,149,148,29.624071
32.000000,3.000000,162,163,21.997632
32.000000,3.000000,189,191,34.503198
32.000000,3.000000,191,190,29.692184
32.000000,5.000000,5,7,24.012249
32.000000,5.000000,15,19,26.847596
32.000000,5.000000,21,22,26.812845
32.000000,5.000000,27,28,27.509399
32.000000,5.000000,36,39,32.303361
32.000000,5.000000,40,41,27.847656
32.000000,5.000000,41,43,29.003853
32.000000,5.000000,46,48,38.201316
32.000000,5.000000,51,52,26.913354
32.000000,5.000000,52,54,30.850400
32.000000,5.000000,60,63,29.957255
32.000000,5.000000,61,64,28.866235
32.000000,5.000000,72,73,23.621594
32.000000,5.000000,75,76,17.622548
32.000000,5.000000,82,84,28.512135
32.000000,5.000000,84,83,25.865949
32.000000,5.000000,85,86,23.714333
32.000000,5.000000,86,89,26.976791
32.000000,5.000000,97,98,29.516342
32.000000,5.000000,111,112,23.663495
32.000000,5.000000,111,113,29.463648
32.000000,5.000000,116,117,24.609101
32.000000,5.000000,123,124,27.922886
32.000000,5.000000,125,126,22.147235
32.000000,5.000000,135,138,30.207785
32.000000,5.000000,137,139,28.753641
32.000000,5.000000,150,151,26.392271
32.000000,5.000000,158,159,31.319060
32.000000,5.000000,160,163,28.033275
32.000000,13.000000,8,9,23.069964
32.000000,13.000000,15,16,25.111499
32.000000,13.000000,22,24,29.217374
32.000000,13.000000,24,23,28.169445
32.000000,13.000000,26,30,28.027731
32.000000,13.000000,29,31,27.199800
32.000000,13.000000,34,38,33.190727
32.000000,13.000000,41,43,33.730024
32.000000,13.000000,48,49,32.972892
32.000000,6.000000,3,5,30.803142
32.000000,6.000000,19,20,18.300605
32.000000,6.000000,25,26,28.293291
32.000000,6.000000,34,35,26.611420
32.000000,6.000000,37,39,31.948445
32.000000,6.000000,39,40,15.243108
32.000000,6.000000,45,46,28.727283
32.000000,6.000000,48,52,30.821424
32.000000,6.000000,50,51,33.308151
32.000000,6.000000,64,65,29.300359
32.000000,6.000000,67,68,25.049541
32.000000,6.000000,73,74,34.314085
32.000000,6.000000,75,76,23.209310
32.000000,6.000000,91,92,28.229372
32.000000,6.000000,97,101,27.399736
32.000000,6.000000,99,100,26.365763
32.000000,6.000000,103,105,33.344870
32.000000,6.000000,105,104,23.793652
32.000000,6.000000,114,115,26.000023
32.000000,6.000000,120,121,24.419728
32.000000,6.000000,127,128,19.236193
32.000000,6.000000,133,134,29.331500
32.000000,6.000000,135,137,28.709021
32.000000,6.000000,138,139,16.566956
32.000000,6.000000,139,140,24.911132
32.000000,6.000000,145,149,27.246179
32.000000,6.000000,149,148,22.865299
32.000000,6.000000,146,147,23.843398
32.000000,6.000000,150,152,24.422114
32.000000,6.000000,151,155,23.183351
32.000000,6.000000,166,167,35.321068
32.000000,7.000000,7,9,26.951578
32.000000,7.000000,9,8,28.334453
32.000000,7.000000,16,17,25.588105
32.000000,7.000000,38,39,23.282842
32.000000,7.000000,39,41,19.487998
32.000000,7.000000,50,51,21.425051
32.000000,7.000000,52,53,36.722010
32.000000,7.000000,57,59,31.157389
32.000000,7.000000,58,60,26.328901
32.000000,7.000000,64,66,28.991795
32.000000,7.000000,71,74,33.996179
32.000000,7.000000,81,83,21.463095
32.000000,7.000000,84,88,23.953124
32.000000,7.000000,86,87,26.197252
32.000000,7.000000,89,90,14.795634
32.000000,7.000000,92,93,28.237628
32.000000,7.000000,102,103,24.265724
32.000000,7.000000,105,106,23.091003
32.000000,7.000000,107,108,33.247446
32.000000,7.000000,115,117,28.038817
32.000000,7.000000,123,124,17.296578
32.000000,7.000000,126,128,29.241298
32.000000,7.000000,130,132,35.581327
32.000000,7.000000,140,141,20.868413
32.000000,7.000000,141,145,29.874145
32.000000,7.000000,145,144,24.453907
32.000000,7.000000,147,148,28.281618
32.000000,7.000000,149,151,27.601038
32.000000,7.000000,151,150,31.924116
32.000000,7.000000,152,153,27.045826
32.000000,7.000000,155,159,28.688039
32.000000,7.000000,155,158,25.973114
32.000000,7.000000,159,157,31.681641
32.000000,7.000000,161,162,24.872895
32.000000,7.000000,163,167,27.140462
32.000000,7.000000,167,166,33.085218
32.000000,7.000000,171,172,21.789135
32.000000,7.000000,183,186,25.291855
32.000000,7.000000,186,185,25.751551
32.000000,7.000000,184,187,35.495516
32.000000,7.000000,187,188,22.076080
32.000000,7.000000,193,195,29.090785
32.000000,33.000000,7,8,22.438257
32.000000,33.000000,15,16,17.876438
32.000000,33.000000,17,19,25.434302
32.000000,33.000000,24,25,20.609913
32.000000,33.000000,27,28,21.314157
32.000000,33.000000,29,32,18.368409
32.000000,33.000000,29,30,21.888751
32.000000,8.000000,8,12,35.646776
32.000000,8.000000,9,11,26.376811
32.000000,8.000000,27,28,25.773416
32.000000,8.000000,32,34,26.168319
32.000000,8.000000,44,45,24.825995
32.000000,8.000000,44,46,31.088113
32.000000,8.000000,52,53,18.833109
32.000000,8.000000,54,55,26.332590
32.000000,8.000000,56,60,28.690747
32.000000,8.000000,56,62,35.907379
32.000000,8.000000,60,57,30.801881
32.000000,8.000000,57,59,29.214050
32.000000,8.000000,59,58,31.753905
32.000000,8.000000,64,65,19.529815
32.000000,8.000000,68,69,26.465767
32.000000,8.000000,73,74,22.749473
32.000000,8.000000,76,77,28.903893
32.000000,8.000000,76,78,32.420404
32.000000,8.000000,99,101,28.774575
32.000000,8.000000,101,102,21.274934
32.000000,8.000000,109,110,25.685087
32.000000,8.000000,113,116,29.092120
32.000000,8.000000,116,115,21.925105
32.000000,8.000000,118,119,23.612547
32.000000,8.000000,121,122,27.947918
32.000000,8.000000,133,135,24.441195
32.000000,8.000000,135,134,23.725797
32.000000,2.000000,12,13,20.202510
32.000000,2.000000,30,31,19.437098
32.000000,2.000000,40,41,32.186496
32.000000,2.000000,56,57,16.244915
32.000000,2.000000,74,75,27.263284
32.000000,2.000000,106,107,20.845131
32.000000,2.000000,116,117,32.790356
32.000000,2.000000,170,171,19.660663
32.000000,2.000000,182,183,23.261975
32.000000,2.000000,198,199,20.952017
32.000000,4.000000,4,5,19.997638
32.000000,4.000000,14,15,29.833154
32.000000,4.000000,16,17,26.206148
32.000000,4.000000,16,18,28.876327
32.000000,4.000000,21,22,31.060609
32.000000,4.000000,28,29,16.177816
32.000000,4.000000,33,34,34.794152
32.000000,4.000000,40,43,25.149373
32.000000,4.000000,48,49,23.192565
32.000000,4.000000,53,54,30.194922
32.000000,4.000000,81,82,29.796670
32.000000,4.000000,90,91,25.122326
32.000000,4.000000,92,93,30.992369
32.000000,4.000000,98,99,27.653769
32.000000,4.000000,110,111,25.885466
32.000000,4.000000,120,123,22.522071
32.000000,4.000000,123,121,26.100684
32.000000,4.000000,126,127,35.581327
32.000000,4.000000,136,138,34.039005
32.000000,4.000000,156,158,27.821836
32.000000,4.000000,157,159,33.597891
32.000000,4.000000,160,161,24.474551
32.000000,4.000000,165,166,33.994465
32.000000,4.000000,169,171,26.610690
32.000000,4.000000,171,170,24.160633
32.000000,4.000000,172,174,19.184625
32.000000,4.000000,180,182,32.106132
32.000000,4.000000,193,194,37.193976
32.000000,4.000000,196,199,42.100578
32.000000,4.000000,197,198,26.875797
32.000000,4.000000,208,209,22.701608
32.000000,15.000000,0,4,35.288057
32.000000,15.000000,7,10,39.046201
32.000000,15.000000,8,9,26.592435
32.000000,15.000000,24,25,29.374513
32.000000,15.000000,28,29,28.197013
32.000000,15.000000,34,35,16.201812
32.000000,15.000000,40,43,28.566584
32.000000,15.000000,41,42,24.539544
32.000000,15.000000,47,48,27.096770
32.000000,15.000000,51,52,21.963167
32.000000,15.000000,53,55,32.026172
32.000000,15.000000,60,68,25.970870
32.000000,15.000000,62,64,30.364277
32.000000,15.000000,63,65,32.854861
32.000000,15.000000,67,69,27.241188
32.000000,15.000000,71,72,25.274185
32.000000,15.000000,73,74,17.024923
32.000000,17.000000,11,13,32.173821
32.000000,17.000000,18,19,16.425657
32.000000,17.000000,22,24,27.556667
32.000000,17.000000,26,27,24.290526
32.000000,17.000000,30,33,32.801609
32.000000,17.000000,39,40,25.297998
32.000000,17.000000,42,43,24.402222
32.000000,17.000000,43,47,30.516147
32.000000,17.000000,44,45,21.973777
32.000000,17.000000,45,46,27.370655
32.000000,17.000000,53,54,32.934578
32.000000,17.000000,58,59,29.790803
32.000000,17.000000,63,66,26.535400
32.000000,19.000000,3,4,19.272510
32.000000,11.000000,2,4,30.895071
32.000000,11.000000,4,3,24.902553
32.000000,11.000000,5,9,29.465626
32.000000,11.000000,6,10,27.325909
32.000000,11.000000,7,8,26.125975
32.000000,11.000000,11,15,27.507987
32.000000,11.000000,28,30,30.003903
32.000000,11.000000,30,29,24.007395
32.000000,11.000000,35,37,25.687356
32.000000,11.000000,37,36,24.687906
32.000000,11.000000,40,41,31.078114
32.000000,9.000000,2,3,26.353236
32.000000,9.000000,16,17,28.977052
32.000000,9.000000,18,20,26.321522
32.000000,9.000000,20,25,28.648063
32.000000,9.000000,25,23,30.856696
32.000000,9.000000,22,24,31.289897
32.000000,9.000000,31,32,19.516881
32.000000,9.000000,36,38,25.201838
32.000000,9.000000,36,40,29.407558
32.000000,9.000000,46,49,23.538395
32.000000,9.000000,47,48,21.181603
32.000000,9.000000,50,51,22.695618
32.000000,9.000000,51,53,25.941685
32.000000,9.000000,56,57,27.954173
32.000000,9.000000,57,58,19.807324
32.000000,9.000000,60,62,21.977313
32.000000,9.000000,68,69,26.328163
32.000000,9.000000,72,73,24.088168
32.000000,9.000000,72,74,21.795375
32.000000,9.000000,75,78,36.119348
32.000000,9.000000,76,77,22.690482
32.000000,28.000000,2,3,22.806608
32.000000,28.000000,6,7,28.725930
32.000000,28.000000,14,15,19.450085
32.000000,28.000000,16,17,19.058663
32.000000,28.000000,23,25,26.667564
32.000000,28.000000,24,27,35.868951
32.000000,14.000000,1,3,25.189503
32.000000,14.000000,11,12,25.340959
32.000000,14.000000,15,17,35.089336
32.000000,14.000000,16,18,33.273142
32.000000,14.000000,21,22,26.032874
32.000000,14.000000,23,25,21.900285
32.000000,14.000000,28,29,25.334060
32.000000,14.000000,32,33,17.419671
32.000000,14.000000,35,36,23.378586
32.000000,14.000000,36,37,24.244902
32.000000,14.000000,40,41,19.477031
32.000000,14.000000,42,47,25.997034
32.000000,14.000000,44,45,18.006355
32.000000,14.000000,48,49,22.289736
32.000000,14.000000,48,50,29.185446
32.000000,14.000000,50,55,31.167363
32.000000,14.000000,52,54,31.559397
32.000000,14.000000,60,61,29.559086
32.000000,14.000000,64,65,25.868953
32.000000,14.000000,75,82,33.044096
32.000000,14.000000,76,81,31.667536
32.000000,14.000000,77,78,23.330347
32.000000,14.000000,92,95,29.214050
32.000000,14.000000,95,94,26.125975
32.000000,18.000000,1,2,21.800721
32.000000,18.000000,4,5,13.118630
32.000000,18.000000,5,6,29.559086
32.000000,32.000000,2,3,17.966397
32.000000,32.000000,8,9,18.364178
32.000000,32.000000,10,11,28.664331
32.000000,32.000000,12,13,24.871334
32.000000,32.000000,12,14,24.948532
32.000000,32.000000,14,16,36.082761
32.000000,32.000000,18,19,24.491212
32.000000,32.000000,20,25,34.649261
32.000000,32.000000,21,24,26.361342
32.000000,32.000000,21,23,32.302159
32.000000,32.000000,23,22,29.142153
32.000000,26.000000,0,3,32.455135
32.000000,26.000000,0,2,32.272078
32.000000,26.000000,4,5,16.694265
32.000000,26.000000,8,10,22.504816
32.000000,26.000000,11,12,16.201812
32.000000,26.000000,15,17,27.246179
32.000000,26.000000,23,24,27.134736
32.000000,16.000000,3,5,25.029372
32.000000,16.000000,5,4,30.405829
32.000000,16.000000,7,8,20.214044
32.000000,12.000000,2,3,25.556962
32.000000,12.000000,2,7,28.209410
32.000000,12.000000,4,5,19.393078
32.000000,12.000000,5,6,23.174971
32.000000,12.000000,8,9,27.620736
32.000000,12.000000,12,14,26.394479
32.000000,12.000000,21,23,23.823838
32.000000,12.000000,23,22,23.465663
32.000000,21.000000,9,12,25.913216
32.000000,21.000000,10,14,31.444091
32.000000,21.000000,11,15,27.048699
32.000000,21.000000,13,17,39.851748
33.000000,5.000000,6,8,24.967210
33.000000,5.000000,8,7,21.623586
33.000000,5.000000,15,16,20.272576
33.000000,5.000000,16,18,33.394348
33.000000,5.000000,18,17,27.060186
33.000000,5.000000,42,44,31.904031
33.000000,5.000000,45,47,28.402240
33.000000,5.000000,47,46,23.502884
33.000000,5.000000,52,54,32.009186
33.000000,5.000000,54,53,23.496271
33.000000,5.000000,57,58,22.484955
33.000000,5.000000,68,69,27.797390
33.000000,5.000000,81,84,32.538816
33.000000,5.000000,88,89,24.268925
33.000000,5.000000,112,114,27.710606
33.000000,5.000000,127,129,30.346360
33.000000,5.000000,130,132,24.885387
33.000000,5.000000,135,136,15.974830
33.000000,5.000000,140,142,23.630638
33.000000,5.000000,155,156,33.677002
33.000000,5.000000,161,162,23.914980
33.000000,5.000000,161,163,29.314277
33.000000,5.000000,167,168,20.718013
33.000000,5.000000,170,171,27.997221
33.000000,5.000000,170,173,35.002874
33.000000,5.000000,178,179,27.794594
33.000000,5.000000,181,182,32.123672
33.000000,5.000000,181,183,33.019398
33.000000,5.000000,190,191,26.930670
33.000000,5.000000,196,197,26.971030
33.000000,5.000000,205,208,20.882371
33.000000,5.000000,206,207,20.774190
33.000000,5.000000,207,209,28.394716
33.000000,9.000000,1,3,27.181941
33.000000,9.000000,10,15,32.071628
33.000000,9.000000,12,14,25.060395
33.000000,9.000000,18,19,20.759225
33.000000,9.000000,22,24,26.081328
33.000000,9.000000,25,26,22.519484
33.000000,9.000000,29,33,32.404823
33.000000,9.000000,30,34,29.666005
33.000000,9.000000,34,31,29.972164
33.000000,9.000000,39,40,21.056517
33.000000,9.000000,61,62,18.929811
33.000000,9.000000,64,68,30.217429
33.000000,9.000000,68,69,28.525757
33.000000,9.000000,65,70,29.293065
33.000000,9.000000,74,77,36.510348
33.000000,9.000000,77,76,21.808739
33.000000,9.000000,82,84,26.011973
33.000000,9.000000,85,87,22.549653
33.000000,9.000000,87,88,26.596817
33.000000,9.000000,90,92,35.646776
33.000000,9.000000,95,96,26.520755
33.000000,9.000000,95,97,27.493860
33.000000,9.000000,99,102,29.507786
33.000000,9.000000,102,101,21.498361
33.000000,9.000000,100,105,24.530043
33.000000,9.000000,108,109,19.695212
33.000000,9.000000,110,116,21.807848
33.000000,9.000000,110,111,23.839324
33.000000,9.000000,116,115,31.586466
33.000000,9.000000,112,114,28.634499
33.000000,9.000000,118,120,27.954173
33.000000,9.000000,121,122,21.668454
33.000000,9.000000,122,125,24.556161
33.000000,9.000000,125,123,25.208774
33.000000,9.000000,126,133,26.553694
33.000000,9.000000,126,132,36.503963
33.000000,9.000000,132,128,29.275156
33.000000,9.000000,127,130,26.996225
33.000000,9.000000,128,129,20.959433
33.000000,9.000000,137,139,29.118815
33.000000,9.000000,142,143,26.127462
33.000000,3.000000,18,20,32.026779
33.000000,3.000000,28,29,26.830950
33.000000,3.000000,31,32,27.995139
33.000000,3.000000,34,35,32.464710
33.000000,3.000000,66,67,19.145097
33.000000,3.000000,75,76,18.289988
33.000000,3.000000,81,83,24.085749
33.000000,3.000000,84,86,24.436426
33.000000,3.000000,86,85,28.955593
33.000000,3.000000,102,104,27.999302
33.000000,3.000000,133,134,23.488003
33.000000,3.000000,165,166,26.328901
33.000000,3.000000,183,184,28.920689
33.000000,3.000000,193,194,21.741836
33.000000,3.000000,207,208,24.059121
33.000000,3.000000,213,214,25.887718
33.000000,2.000000,14,15,21.810520
33.000000,2.000000,24,25,30.167892
33.000000,2.000000,42,43,15.669140
33.000000,2.000000,46,47,17.506430
33.000000,2.000000,76,77,28.925390
33.000000,2.000000,124,125,25.174076
33.000000,2.000000,158,159,35.053336
33.000000,2.000000,160,161,22.807460
33.000000,2.000000,172,173,28.192191
33.000000,2.000000,176,177,23.259470
33.000000,2.000000,194,195,24.757831
33.000000,2.000000,212,213,21.428677
33.000000,2.000000,214,215,19.276541
33.000000,2.000000,240,241,26.462831
33.000000,2.000000,246,247,21.842558
33.000000,10.000000,0,2,33.894897
33.000000,10.000000,8,9,33.495404
33.000000,10.000000,10,12,25.322556
33.000000,10.000000,22,24,30.586084
33.000000,10.000000,23,25,27.430202
33.000000,10.000000,28,29,25.566841
33.000000,10.000000,33,35,33.464655
33.000000,10.000000,33,34,30.793682
33.000000,10.000000,36,37,24.886168
33.000000,10.000000,40,43,28.465771
33.000000,10.000000,43,41,23.338671
33.000000,10.000000,44,45,25.855433
33.000000,10.000000,47,48,26.660280
33.000000,10.000000,60,65,27.908970
33.000000,10.000000,62,67,26.569051
33.000000,10.000000,67,64,31.916205
33.000000,10.000000,63,66,26.409929
33.000000,10.000000,66,64,28.295351
33.000000,10.000000,73,76,36.417659
33.000000,10.000000,74,75,22.196296
33.000000,10.000000,81,82,25.411381
33.000000,10.000000,84,85,20.662624
33.000000,10.000000,86,87,23.564787
33.000000,10.000000,101,108,33.765134
33.000000,10.000000,105,106,28.930762
33.000000,10.000000,105,107,30.774121
33.000000,10.000000,112,113,25.190274
33.000000,10.000000,114,115,22.570317
33.000000,10.000000,120,123,32.746491
33.000000,10.000000,121,127,34.357080
33.000000,10.000000,122,128,37.055324
33.000000,10.000000,124,125,26.005999
33.000000,10.000000,130,131,29.062059
33.000000,10.000000,130,132,30.315620
33.000000,10.000000,133,134,24.804078
33.000000,10.000000,138,139,21.964051
33.000000,10.000000,142,143,20.417695
33.000000,10.000000,143,149,23.114545
33.000000,10.000000,145,148,28.673816
33.000000,22.000000,2,3,22.433063
33.000000,22.000000,6,7,19.224071
33.000000,22.000000,8,9,17.277476
33.000000,22.000000,10,11,23.210147
33.000000,22.000000,19,21,29.652907
33.000000,22.000000,23,25,27.959731
33.000000,22.000000,25,24,24.653263
33.000000,22.000000,28,30,23.497924
33.000000,22.000000,30,29,22.024106
33.000000,22.000000,31,32,18.711009
33.000000,22.000000,34,35,27.171935
33.000000,22.000000,39,40,24.015484
33.000000,22.000000,45,48,22.196296
33.000000,22.000000,48,47,21.194437
33.000000,22.000000,49,50,25.697184
33.000000,22.000000,54,58,28.108699
33.000000,48.000000,3,4,18.877406
33.000000,48.000000,3,6,22.861051
33.000000,48.000000,6,7,22.052310
33.000000,48.000000,9,10,22.432197
33.000000,48.000000,11,12,25.364710
33.000000,48.000000,14,16,24.480106
33.000000,48.000000,18,21,21.560614
33.000000,48.000000,19,20,21.120992
33.000000,48.000000,22,25,30.121498
33.000000,48.000000,25,24,27.723220
33.000000,48.000000,24,26,32.095240
33.000000,48.000000,27,28,25.855433
33.000000,48.000000,30,32,25.088283
33.000000,48.000000,31,34,29.720955
33.000000,48.000000,35,38,26.517826
33.000000,48.000000,36,39,30.806925
33.000000,48.000000,39,37,26.341440
33.000000,48.000000,37,40,30.810078
33.000000,13.000000,0,1,23.999303
33.000000,13.000000,0,2,28.921361
33.000000,13.000000,4,6,28.402240
33.000000,13.000000,6,5,22.805756
33.000000,13.000000,9,10,22.704175
33.000000,13.000000,9,12,36.365885
33.000000,13.000000,14,20,31.490388
33.000000,13.000000,14,21,33.595578
33.000000,13.000000,20,15,33.288900
33.000000,13.000000,21,17,23.966096
33.000000,13.000000,15,24,29.806447
33.000000,13.000000,16,22,35.289157
33.000000,13.000000,17,23,27.434451
33.000000,13.000000,23,18,34.700237
33.000000,13.000000,19,25,30.512964
33.000000,13.000000,26,28,33.190142
33.000000,13.000000,27,29,29.246612
33.000000,13.000000,34,38,29.322890
33.000000,13.000000,44,45,29.845522
33.000000,13.000000,44,46,31.935066
33.000000,13.000000,50,51,26.543450
33.000000,13.000000,54,57,28.593090
33.000000,13.000000,57,56,22.129687
33.000000,13.000000,55,58,30.866766
33.000000,13.000000,59,60,23.465663
33.000000,13.000000,65,75,23.949880
33.000000,13.000000,66,69,29.545283
33.000000,13.000000,66,70,31.482985
33.000000,13.000000,69,77,26.480442
33.000000,13.000000,70,77,35.202082
33.000000,13.000000,67,68,21.675624
33.000000,13.000000,71,72,12.048921
33.000000,13.000000,78,79,21.221914
33.000000,13.000000,81,84,22.898406
33.000000,13.000000,86,87,18.023607
33.000000,13.000000,91,93,24.817387
33.000000,13.000000,95,96,25.374663
33.000000,13.000000,97,98,21.072193
33.000000,13.000000,104,110,38.091838
33.000000,13.000000,105,109,39.028289
33.000000,13.000000,109,106,33.163210
33.000000,13.000000,106,108,27.335859
33.000000,13.000000,108,107,26.759909
33.000000,13.000000,118,122,31.274994
33.000000,13.000000,119,120,23.165749
33.000000,13.000000,137,138,28.688716
33.000000,13.000000,149,152,32.646091
33.000000,13.000000,157,160,32.287122
33.000000,13.000000,160,161,23.621594
33.000000,13.000000,163,168,30.074386
33.000000,13.000000,164,165,24.954759
33.000000,13.000000,166,167,29.827293
33.000000,13.000000,169,171,20.921401
33.000000,13.000000,170,174,32.565072
33.000000,13.000000,172,178,31.207223
33.000000,13.000000,173,175,33.022339
33.000000,13.000000,176,177,18.801109
33.000000,13.000000,183,186,25.029372
33.000000,13.000000,183,187,26.867846
33.000000,13.000000,184,185,23.845027
33.000000,13.000000,189,190,23.115385
33.000000,13.000000,193,194,24.127649
33.000000,6.000000,0,1,17.373893
33.000000,6.000000,4,5,22.713584
33.000000,6.000000,6,11,25.796768
33.000000,6.000000,8,10,30.760863
33.000000,6.000000,12,16,28.366655
33.000000,6.000000,14,15,23.688107
33.000000,6.000000,36,37,22.763130
33.000000,6.000000,40,41,27.533396
33.000000,6.000000,48,50,32.047999
33.000000,6.000000,55,56,29.652907
33.000000,6.000000,55,57,33.895470
33.000000,6.000000,58,59,27.880420
33.000000,6.000000,61,62,29.368561
33.000000,6.000000,61,64,35.546372
33.000000,6.000000,66,67,21.347850
33.000000,6.000000,67,69,34.648139
33.000000,6.000000,75,76,19.402090
33.000000,6.000000,75,77,29.747738
33.000000,6.000000,81,82,32.018893
33.000000,6.000000,84,89,24.183134
33.000000,6.000000,92,93,21.973777
33.000000,6.000000,97,100,26.644246
33.000000,6.000000,98,101,26.163865
33.000000,6.000000,103,104,24.230477
33.000000,6.000000,103,105,28.647385
33.000000,6.000000,106,107,24.852583
33.000000,6.000000,110,113,32.106132
33.000000,6.000000,114,119,26.592435
33.000000,6.000000,119,115,29.134154
33.000000,6.000000,127,128,21.864778
33.000000,6.000000,128,129,24.097843
33.000000,6.000000,133,136,33.887446
33.000000,6.000000,134,135,27.886690
33.000000,18.000000,2,3,36.728886
33.000000,18.000000,7,11,32.110367
33.000000,18.000000,7,12,37.590851
33.000000,18.000000,8,10,26.538327
33.000000,18.000000,9,15,28.383769
33.000000,18.000000,9,17,34.618975
33.000000,18.000000,19,20,22.621894
33.000000,18.000000,23,24,20.946454
33.000000,18.000000,26,29,32.231726
33.000000,18.000000,29,28,26.267596
33.000000,18.000000,40,42,25.204921
33.000000,18.000000,42,41,17.223428
33.000000,18.000000,41,44,23.457384
33.000000,18.000000,44,43,21.614601
33.000000,18.000000,45,46,16.512934
33.000000,18.000000,49,50,18.861965
33.000000,18.000000,51,52,19.569559
33.000000,18.000000,54,55,23.178323
33.000000,18.000000,57,61,22.729826
33.000000,18.000000,60,62,23.892228
33.000000,18.000000,68,69,19.872920
33.000000,11.000000,2,4,28.368024
33.000000,11.000000,2,3,35.419917
33.000000,11.000000,5,6,30.645089
33.000000,11.000000,7,9,24.438810
33.000000,11.000000,16,17,21.228320
33.000000,11.000000,17,18,25.928203
33.000000,11.000000,28,29,25.377725
33.000000,11.000000,33,37,25.410616
33.000000,11.000000,33,35,21.928648
33.000000,11.000000,34,40,35.581327
33.000000,11.000000,36,38,27.796691
33.000000,11.000000,44,47,24.804078
33.000000,11.000000,44,51,33.170823
33.000000,11.000000,47,46,28.672462
33.000000,11.000000,48,50,27.503750
33.000000,11.000000,56,57,30.014260
33.000000,11.000000,57,65,25.441938
33.000000,11.000000,65,58,31.142424
33.000000,11.000000,58,64,31.539080
33.000000,11.000000,59,61,25.755322
33.000000,11.000000,60,63,27.180512
33.000000,11.000000,67,73,26.491443
33.000000,11.000000,70,72,31.247655
33.000000,11.000000,74,76,28.145990
33.000000,11.000000,78,84,31.061859
33.000000,11.000000,84,79,31.408861
33.000000,11.000000,80,82,30.582909
33.000000,11.000000,80,85,22.037331
33.000000,11.000000,90,91,26.870015
33.000000,11.000000,92,93,20.568403
33.000000,11.000000,94,96,27.078843
33.000000,4.000000,13,15,33.972745
33.000000,4.000000,25,26,27.315244
33.000000,4.000000,28,45,29.235983
33.000000,4.000000,29,44,29.370546
33.000000,4.000000,32,35,28.533246
33.000000,4.000000,35,33,28.175650
33.000000,4.000000,37,38,26.314880
33.000000,4.000000,41,42,28.037432
33.000000,4.000000,49,50,24.391872
33.000000,4.000000,60,61,23.060700
33.000000,4.000000,76,79,38.596388
33.000000,4.000000,86,87,22.651927
33.000000,4.000000,89,90,23.913356
33.000000,4.000000,92,93,25.181020
33.000000,4.000000,96,97,16.425657
33.000000,4.000000,108,111,24.250510
33.000000,4.000000,114,115,23.244433
33.000000,4.000000,118,119,17.467553
33.000000,4.000000,120,122,32.926910
33.000000,4.000000,120,121,23.633926
33.000000,4.000000,133,134,18.244264
33.000000,4.000000,140,142,24.559324
33.000000,4.000000,144,146,29.427367
33.000000,4.000000,148,149,21.636158
33.000000,4.000000,150,151,26.930670
33.000000,4.000000,157,158,28.946871
33.000000,4.000000,165,166,23.306189
33.000000,4.000000,172,173,30.530784
33.000000,4.000000,172,174,32.514332
33.000000,4.000000,176,177,24.394260
33.000000,4.000000,178,179,16.535269
33.000000,4.000000,185,187,30.753285
33.000000,4.000000,194,195,30.405191
33.000000,4.000000,201,202,18.787673
33.000000,4.000000,205,207,18.159960
33.000000,7.000000,0,2,26.383438
33.000000,7.000000,2,1,21.711440
33.000000,7.000000,1,3,32.901534
33.000000,7.000000,14,15,22.090153
33.000000,7.000000,17,18,24.344842
33.000000,7.000000,19,20,27.157634
33.000000,7.000000,21,22,24.581460
33.000000,7.000000,29,30,21.020509
33.000000,7.000000,33,34,24.925163
33.000000,7.000000,35,36,26.500973
33.000000,7.000000,36,38,31.638080
33.000000,7.000000,47,48,26.771521
33.000000,7.000000,51,55,31.642992
33.000000,7.000000,52,53,30.866766
33.000000,7.000000,65,66,30.047247
33.000000,7.000000,68,69,29.344080
33.000000,7.000000,74,75,21.952552
33.000000,7.000000,80,82,26.330376
33.000000,7.000000,82,83,29.505811
33.000000,7.000000,84,85,28.777950
33.000000,7.000000,85,87,25.399148
33.000000,7.000000,91,93,27.278953
33.000000,7.000000,95,97,31.552010
33.000000,7.000000,99,100,24.320894
33.000000,7.000000,112,113,21.454948
33.000000,7.000000,113,114,14.824488
33.000000,7.000000,115,116,21.953437
33.000000,7.000000,117,118,26.462097
33.000000,7.000000,120,121,30.102145
33.000000,7.000000,130,131,25.248041
33.000000,7.000000,134,135,29.306987
33.000000,7.000000,147,149,23.890601
33.000000,7.000000,150,151,18.893862
33.000000,7.000000,154,155,30.223214
33.000000,7.000000,157,158,21.104431
33.000000,7.000000,165,166,25.525782
33.000000,7.000000,168,170,26.608500
33.000000,7.000000,171,172,22.068160
33.000000,32.000000,3,4,23.525188
33.000000,32.000000,9,10,18.675680
33.000000,32.000000,17,18,28.910613
33.000000,32.000000,22,24,28.094875
33.000000,32.000000,22,25,31.598763
33.000000,32.000000,25,23,27.502337
33.000000,32.000000,26,30,33.556239
33.000000,32.000000,28,29,23.755252
33.000000,19.000000,0,4,33.179020
33.000000,19.000000,4,3,22.721279
33.000000,19.000000,1,5,35.261625
33.000000,19.000000,2,6,34.820380
33.000000,19.000000,10,11,24.126843
33.000000,19.000000,11,12,25.421316
33.000000,19.000000,12,14,27.031458
33.000000,19.000000,15,17,30.524421
33.000000,19.000000,25,26,23.583738
33.000000,19.000000,26,28,28.512135
33.000000,19.000000,28,30,32.152079
33.000000,19.000000,30,29,30.057588
33.000000,19.000000,29,31,32.548366
33.000000,19.000000,32,33,24.395853
33.000000,19.000000,34,35,21.523645
33.000000,19.000000,39,41,26.038096
33.000000,19.000000,39,42,27.950698
33.000000,19.000000,40,43,30.218072
33.000000,19.000000,47,48,27.687464
33.000000,19.000000,49,50,27.408242
33.000000,19.000000,52,54,29.897543
33.000000,19.000000,57,58,25.641945
33.000000,19.000000,59,60,28.742154
33.000000,19.000000,68,70,24.326484
33.000000,19.000000,77,78,32.490427
33.000000,19.000000,81,83,34.672237
33.000000,19.000000,83,84,22.900102
33.000000,19.000000,85,89,34.096591
33.000000,19.000000,86,90,29.778412
33.000000,19.000000,86,91,29.363270
33.000000,19.000000,90,88,36.562980
33.000000,19.000000,91,87,37.512226
33.000000,19.000000,99,101,27.891565
33.000000,19.000000,101,100,22.044382
33.000000,19.000000,103,105,27.172649
33.000000,19.000000,103,106,29.375836
33.000000,19.000000,105,104,26.123001
33.000000,19.000000,109,112,32.401825
33.000000,20.000000,0,2,23.034574
33.000000,20.000000,5,6,19.970423
33.000000,20.000000,6,7,21.661281
33.000000,20.000000,11,12,22.356736
33.000000,20.000000,11,13,31.458914
33.000000,20.000000,13,16,37.913967
33.000000,20.000000,23,26,29.295055
33.000000,20.000000,24,25,22.397534
33.000000,20.000000,31,32,26.259461
33.000000,20.000000,31,33,31.867480
33.000000,20.000000,32,35,30.027200
33.000000,20.000000,33,35,28.938147
33.000000,20.000000,34,36,24.375143
33.000000,20.000000,36,38,34.659910
33.000000,20.000000,38,39,28.121826
33.000000,20.000000,46,49,30.035608
33.000000,20.000000,47,48,27.040798
33.000000,20.000000,51,52,27.210510
33.000000,20.000000,51,53,27.296037
33.000000,20.000000,54,55,28.572023
33.000000,20.000000,58,59,25.243424
33.000000,20.000000,62,63,23.144777
33.000000,20.000000,65,66,24.109931
33.000000,20.000000,67,68,20.669203
33.000000,20.000000,70,77,36.829758
33.000000,20.000000,71,73,27.808568
33.000000,20.000000,72,78,31.093111
33.000000,20.000000,74,76,24.809559
33.000000,20.000000,74,75,23.133865
33.000000,16.000000,0,1,21.841668
33.000000,16.000000,5,9,25.719851
33.000000,16.000000,6,7,22.966168
33.000000,16.000000,13,14,27.777817
33.000000,16.000000,16,20,25.364710
33.000000,16.000000,24,25,22.336744
33.000000,16.000000,24,31,28.971689
33.000000,16.000000,31,26,31.493472
33.000000,16.000000,26,27,20.616509
33.000000,16.000000,28,29,21.165090
33.000000,16.000000,35,36,28.223178
33.000000,16.000000,38,44,29.114145
33.000000,16.000000,39,42,25.218019
33.000000,16.000000,40,41,22.983922
33.000000,16.000000,46,47,22.450374
33.000000,16.000000,52,53,28.357067
33.000000,16.000000,58,59,21.393296
33.000000,16.000000,62,63,21.473952
33.000000,16.000000,67,68,23.570556
33.000000,16.000000,80,85,22.901799
33.000000,16.000000,81,83,23.575500
33.000000,16.000000,83,84,12.635939
33.000000,16.000000,86,87,18.681919
33.000000,16.000000,87,88,18.603776
33.000000,16.000000,93,94,29.879346
33.000000,16.000000,96,102,33.502942
33.000000,16.000000,97,98,22.926382
33.000000,16.000000,99,100,25.197984
33.000000,16.000000,100,101,23.643786
33.000000,16.000000,107,110,26.695956
33.000000,16.000000,108,109,26.739577
33.000000,16.000000,114,116,35.646231
33.000000,16.000000,120,123,34.116524
33.000000,16.000000,121,124,31.119962
33.000000,30.000000,0,1,21.771299
33.000000,30.000000,2,3,23.931219
33.000000,30.000000,12,14,35.064971
33.000000,30.000000,13,15,26.162380
33.000000,30.000000,16,17,22.383653
33.000000,30.000000,21,22,25.976853
33.000000,30.000000,24,26,26.910467
33.000000,30.000000,25,28,28.907253
33.000000,40.000000,5,6,14.534705
33.000000,40.000000,8,10,23.308690
33.000000,40.000000,11,16,26.132665
33.000000,40.000000,12,14,30.447963
33.000000,40.000000,13,15,25.501419
33.000000,40.000000,17,18,26.730859
33.000000,40.000000,22,25,34.652063
33.000000,40.000000,25,24,25.560002
33.000000,40.000000,27,33,34.422035
33.000000,40.000000,33,32,27.601038
33.000000,40.000000,29,30,28.383084
33.000000,40.000000,35,38,28.108699
33.000000,40.000000,36,39,29.302347
33.000000,40.000000,39,37,37.568108
33.000000,40.000000,41,46,22.627046
33.000000,40.000000,42,44,29.381125
33.000000,40.000000,45,47,38.060719
33.000000,40.000000,52,57,26.190578
33.000000,40.000000,57,55,23.181675
33.000000,40.000000,53,54,24.082523
33.000000,40.000000,54,55,25.301069
33.000000,40.000000,58,60,28.483507
33.000000,40.000000,63,65,29.683679
33.000000,40.000000,65,64,25.285710
33.000000,40.000000,66,67,26.368710
33.000000,40.000000,66,68,33.512797
33.000000,40.000000,74,78,33.437363
33.000000,40.000000,76,77,27.583439
33.000000,31.000000,2,6,26.812845
33.000000,31.000000,7,9,27.141894
33.000000,31.000000,14,15,23.764245
33.000000,31.000000,14,16,23.261975
33.000000,31.000000,22,23,23.095209
33.000000,26.000000,7,9,28.506684
33.000000,26.000000,11,13,30.356600
33.000000,26.000000,11,15,34.887814
33.000000,26.000000,12,18,26.348076
33.000000,26.000000,18,16,32.818778
33.000000,26.000000,19,21,16.726812
33.000000,26.000000,19,20,19.235183
33.000000,26.000000,21,25,23.607611
33.000000,26.000000,22,23,18.732797
33.000000,26.000000,28,29,30.582274
33.000000,26.000000,30,32,22.663072
33.000000,26.000000,32,31,26.166834
33.000000,26.000000,34,35,18.208029
33.000000,26.000000,39,40,27.824629
33.000000,26.000000,40,41,21.680104
33.000000,26.000000,45,47,22.977160
33.000000,26.000000,46,48,28.484189
33.000000,26.000000,52,57,19.981119
33.000000,26.000000,57,53,26.424635
33.000000,26.000000,53,55,29.626694
33.000000,26.000000,54,56,24.096231
33.000000,26.000000,58,59,27.507987
33.000000,26.000000,65,67,25.427428
33.000000,26.000000,69,70,23.391045
33.000000,26.000000,69,71,30.486216
33.000000,26.000000,74,75,30.927119
33.000000,26.000000,82,84,27.292479
33.000000,26.000000,86,87,20.295558
33.000000,26.000000,94,103,28.059592
33.000000,26.000000,94,101,36.187045
33.000000,26.000000,96,98,26.289032
33.000000,26.000000,99,100,29.588643
33.000000,26.000000,108,113,38.263806
33.000000,26.000000,109,112,28.020800
33.000000,26.000000,111,114,28.969007
33.000000,26.000000,115,116,24.499142
33.000000,26.000000,117,118,28.372817
33.000000,26.000000,117,124,27.944443
33.000000,26.000000,123,125,34.861079
33.000000,26.000000,126,127,23.371107
33.000000,27.000000,7,8,14.483833
33.000000,27.000000,13,17,28.516903
33.000000,27.000000,14,18,27.108954
33.000000,27.000000,15,16,15.361160
33.000000,27.000000,21,23,21.549800
33.000000,27.000000,23,22,20.553287
33.000000,27.000000,22,26,30.463270
33.000000,27.000000,32,33,19.616154
33.000000,27.000000,34,35,21.082330
33.000000,27.000000,34,36,20.190007
33.000000,27.000000,35,37,28.037432
33.000000,27.000000,40,44,33.288317
33.000000,27.000000,42,43,20.736756
33.000000,27.000000,46,47,22.743495
33.000000,21.000000,2,7,31.767971
33.000000,21.000000,7,3,31.048099
33.000000,21.000000,4,9,35.480737
33.000000,21.000000,5,11,30.472195
33.000000,21.000000,12,14,24.359200
33.000000,21.000000,13,15,27.869271
33.000000,21.000000,17,19,33.376311
33.000000,21.000000,19,18,22.884829
33.000000,34.000000,4,7,35.780029
33.000000,34.000000,7,6,27.252594
33.000000,34.000000,5,8,30.079552
33.000000,34.000000,14,15,33.747296
33.000000,34.000000,18,19,22.031161
33.000000,34.000000,20,21,23.729072
33.000000,34.000000,26,28,29.495276
33.000000,12.000000,3,4,24.406201
33.000000,12.000000,5,6,18.122485
33.000000,12.000000,8,9,27.967372
33.000000,12.000000,12,13,22.780190
33.000000,12.000000,17,19,28.504640
33.000000,12.000000,19,18,29.055375
33.000000,12.000000,25,27,27.501631
33.000000,12.000000,25,26,21.863890
33.000000,12.000000,29,30,20.804089
33.000000,12.000000,39,47,25.311048
33.000000,12.000000,40,41,19.588408
33.000000,12.000000,52,53,26.683584
33.000000,12.000000,54,55,21.164172
33.000000,12.000000,56,58,25.333293
33.000000,12.000000,60,61,28.740127
33.000000,12.000000,62,63,25.771155
33.000000,12.000000,69,70,34.618414
33.000000,12.000000,69,71,37.181441
33.000000,12.000000,76,77,28.292605
33.000000,12.000000,79,80,30.281001
33.000000,12.000000,85,86,27.218361
33.000000,12.000000,88,95,27.693076
33.000000,12.000000,90,91,19.726746
33.000000,12.000000,92,93,26.815019
33.000000,17.000000,0,5,26.274990
33.000000,17.000000,0,6,32.380837
33.000000,17.000000,5,1,30.192349
33.000000,17.000000,1,7,33.838115
33.000000,17.000000,7,8,26.649349
33.000000,17.000000,3,4,16.259257
33.000000,17.000000,9,11,33.533656
33.000000,17.000000,11,13,31.157389
33.000000,17.000000,10,14,28.278871
33.000000,17.000000,13,15,30.179479
33.000000,17.000000,20,22,28.069282
33.000000,17.000000,23,24,22.481499
33.000000,17.000000,27,28,25.901220
33.000000,17.000000,30,31,23.732346
33.000000,8.000000,1,2,29.508444
33.000000,8.000000,8,9,32.323198
33.000000,8.000000,11,12,23.693027
33.000000,8.000000,19,21,31.909510
33.000000,8.000000,19,22,31.285551
33.000000,8.000000,20,23,31.680415
33.000000,8.000000,24,28,37.310775
33.000000,8.000000,26,27,20.934395
33.000000,8.000000,29,31,31.901596
33.000000,8.000000,45,46,23.624061
33.000000,8.000000,51,53,28.223178
33.000000,8.000000,53,52,33.672388
33.000000,8.000000,56,58,26.426105
33.000000,8.000000,57,61,31.444091
33.000000,8.000000,59,62,28.623643
33.000000,8.000000,62,60,25.883215
33.000000,8.000000,65,66,24.782141
33.000000,8.000000,74,77,30.174330
33.000000,8.000000,75,79,30.284850
33.000000,8.000000,76,78,22.192795
33.000000,8.000000,81,82,24.328081
33.000000,8.000000,83,84,27.108954
33.000000,8.000000,97,102,23.891415
33.000000,8.000000,102,99,26.071644
33.000000,8.000000,101,103,30.779170
33.000000,8.000000,109,110,18.574518
33.000000,8.000000,110,111,26.108125
33.000000,8.000000,114,116,24.988984
33.000000,8.000000,115,117,28.083811
33.000000,8.000000,120,122,27.510105
33.000000,8.000000,130,135,20.061643
33.000000,8.000000,135,131,29.954661
33.000000,8.000000,147,148,21.177934
33.000000,8.000000,149,150,16.450472
33.000000,8.000000,153,156,26.809223
33.000000,8.000000,157,158,22.643350
33.000000,8.000000,163,165,29.970868
33.000000,8.000000,164,167,28.408394
33.000000,8.000000,168,169,23.243598
33.000000,8.000000,172,173,19.167405
33.000000,8.000000,174,175,22.504816
33.000000,8.000000,179,181,27.132589
33.000000,8.000000,180,182,22.394064
33.000000,8.000000,182,183,25.997034
33.000000,8.000000,184,185,17.723663
33.000000,8.000000,185,190,36.061221
33.000000,8.000000,186,191,29.553172
33.000000,8.000000,188,189,20.905612
33.000000,15.000000,0,1,25.815586
33.000000,15.000000,6,7,29.363270
33.000000,15.000000,8,9,23.831175
33.000000,15.000000,15,18,32.326804
33.000000,15.000000,16,20,37.621325
33.000000,15.000000,21,22,17.805670
33.000000,15.000000,24,25,26.559545
33.000000,15.000000,28,29,26.270554
33.000000,15.000000,31,32,20.897248
33.000000,15.000000,33,34,30.505961
33.000000,15.000000,35,36,20.696439
33.000000,15.000000,38,39,25.565321
33.000000,15.000000,42,44,27.527046
33.000000,15.000000,48,49,17.836189
33.000000,15.000000,48,50,29.078764
33.000000,15.000000,51,52,17.296578
33.000000,15.000000,56,57,22.141095
33.000000,15.000000,63,70,33.082870
33.000000,15.000000,70,69,28.963642
33.000000,15.000000,64,65,24.131673
33.000000,15.000000,66,68,27.614406
33.000000,15.000000,75,76,20.519237
33.000000,15.000000,78,79,20.812491
33.000000,15.000000,82,83,19.349961
33.000000,15.000000,85,86,16.632484
33.000000,15.000000,93,95,29.859186
33.000000,15.000000,95,94,27.140462
33.000000,15.000000,97,100,28.874309
33.000000,15.000000,100,98,21.529059
33.000000,15.000000,99,101,32.245584
33.000000,15.000000,109,112,29.118815
33.000000,15.000000,112,117,32.411416
33.000000,15.000000,110,111,19.750364
33.000000,15.000000,113,116,28.927405
33.000000,15.000000,113,118,33.590952
33.000000,15.000000,116,114,31.819291
33.000000,15.000000,114,115,29.060722
33.000000,15.000000,121,122,25.651791
33.000000,15.000000,122,123,24.716214
33.000000,15.000000,129,130,22.168274
33.000000,15.000000,131,132,23.587032
33.000000,15.000000,133,134,26.181677
33.000000,15.000000,140,141,21.171513
33.000000,15.000000,142,144,23.805078
33.000000,15.000000,143,146,24.657202
33.000000,15.000000,150,152,28.258257
33.000000,15.000000,153,154,20.672962
33.000000,15.000000,156,160,31.165493
33.000000,15.000000,160,157,28.020106
33.000000,15.000000,163,164,26.203183
33.000000,15.000000,165,167,31.524295
33.000000,15.000000,166,168,29.578794
33.000000,15.000000,166,169,30.810078
33.000000,15.000000,170,172,27.888779
33.000000,15.000000,172,171,19.125811
33.000000,15.000000,174,175,25.987319
33.000000,15.000000,177,178,31.858336
33.000000,25.000000,0,2,30.659664
33.000000,25.000000,2,3,20.356719
33.000000,25.000000,6,7,29.576167
33.000000,25.000000,11,12,23.516103
33.000000,25.000000,17,20,32.821145
33.000000,25.000000,20,18,28.265817
33.000000,25.000000,22,24,32.459324
33.000000,25.000000,26,30,32.296145
33.000000,25.000000,30,27,35.504817
33.000000,25.000000,35,36,19.349961
33.000000,25.000000,35,37,26.415077
33.000000,25.000000,38,39,32.157516
33.000000,25.000000,40,41,33.495984
33.000000,25.000000,51,54,26.023918
33.000000,25.000000,51,55,35.553475
33.000000,25.000000,55,53,25.617693
33.000000,25.000000,62,63,29.965683
33.000000,25.000000,66,67,25.771155
33.000000,23.000000,1,4,33.517433
33.000000,23.000000,1,5,36.129564
33.000000,23.000000,2,3,22.027634
33.000000,23.000000,7,10,24.472963
33.000000,23.000000,7,11,30.187202
33.000000,23.000000,8,9,24.403814
33.000000,23.000000,13,17,33.225822
33.000000,23.000000,17,15,23.992827
33.000000,23.000000,14,16,23.982300
33.000000,23.000000,18,21,39.591596
33.000000,23.000000,21,19,36.301197
33.000000,23.000000,20,22,22.976315
33.000000,23.000000,26,27,23.529316
33.000000,23.000000,31,33,24.412568
33.000000,23.000000,32,35,35.723525
33.000000,23.000000,40,43,32.205802
33.000000,23.000000,43,42,29.825340
33.000000,14.000000,3,4,29.858536
33.000000,14.000000,6,8,28.443927
33.000000,14.000000,9,13,26.359131
33.000000,14.000000,13,10,24.791545
33.000000,14.000000,11,12,25.185647
33.000000,14.000000,16,17,25.931200
33.000000,14.000000,17,18,32.358034
33.000000,14.000000,20,21,20.714263
33.000000,43.000000,1,5,27.115402
33.000000,43.000000,1,4,27.600335
33.000000,43.000000,2,3,25.718340
33.000000,43.000000,2,7,30.214215
33.000000,43.000000,9,14,32.925731
33.000000,43.000000,14,13,21.902945
33.000000,43.000000,16,20,38.943090
33.000000,43.000000,18,19,26.150498
33.000000,43.000000,24,25,29.346727
33.000000,43.000000,27,28,31.904640
33.000000,43.000000,29,31,24.626460
33.000000,43.000000,38,39,23.349488
33.000000,28.000000,5,6,26.120770
33.000000,28.000000,7,8,21.332376
33.000000,28.000000,11,13,24.017911
33.000000,28.000000,13,16,25.831382
33.000000,28.000000,17,20,23.755252
33.000000,28.000000,22,23,25.771908
33.000000,28.000000,24,26,26.327425
33.000000,39.000000,0,2,27.591888
33.000000,39.000000,4,5,20.389135
33.000000,39.000000,8,9,26.604850
33.000000,39.000000,13,19,28.144610
33.000000,39.000000,19,18,31.395871
33.000000,39.000000,14,17,28.190813
33.000000,39.000000,17,15,32.215451
33.000000,39.000000,21,22,23.258635
33.000000,39.000000,21,23,25.097572
33.000000,39.000000,25,30,32.840078
33.000000,39.000000,30,26,33.770886
33.000000,39.000000,27,29,32.317789
33.000000,39.000000,32,36,27.195515
33.000000,39.000000,32,38,33.799058
33.000000,39.000000,36,33,28.028424
33.000000,39.000000,38,37,18.790774
33.000000,39.000000,33,35,24.524500
36.000000,9.000000,1,2,23.534268
36.000000,9.000000,5,8,33.538290
36.000000,9.000000,6,7,27.294614
36.000000,9.000000,9,10,24.873676
36.000000,9.000000,11,13,24.110736
36.000000,9.000000,13,12,23.328681
36.000000,9.000000,14,16,25.517410
36.000000,9.000000,14,15,24.047008
36.000000,9.000000,24,26,30.187202
36.000000,9.000000,29,31,30.393689
36.000000,9.000000,42,43,29.654872
36.000000,9.000000,45,47,29.790803
36.000000,9.000000,47,49,25.875710
36.000000,9.000000,64,67,34.950115
36.000000,9.000000,67,65,27.631986
36.000000,9.000000,72,73,26.030635
36.000000,9.000000,74,76,29.123484
36.000000,9.000000,76,75,25.898970
36.000000,9.000000,79,80,20.841403
36.000000,9.000000,83,89,34.947336
36.000000,9.000000,84,85,26.500240
36.000000,33.000000,2,5,23.436674
36.000000,33.000000,5,6,27.194801
36.000000,33.000000,3,4,19.362003
36.000000,33.000000,9,10,21.765053
36.000000,33.000000,9,11,24.819735
36.000000,33.000000,13,15,29.204740
36.000000,33.000000,16,18,21.983499
36.000000,33.000000,16,19,33.793311
36.000000,33.000000,20,21,26.128205
36.000000,33.000000,22,24,36.092987
36.000000,33.000000,26,27,30.741282
36.000000,8.000000,2,5,32.240765
36.000000,8.000000,2,4,29.549885
36.000000,8.000000,5,6,23.462352
36.000000,8.000000,8,11,28.946871
36.000000,8.000000,9,10,25.450335
36.000000,8.000000,17,18,24.102679
36.000000,8.000000,24,25,23.747074
36.000000,8.000000,28,30,25.899720
36.000000,8.000000,30,29,23.032887
36.000000,8.000000,32,36,24.481693
36.000000,8.000000,36,33,30.433287
36.000000,8.000000,33,37,32.431186
36.000000,8.000000,40,87,28.383084
36.000000,8.000000,41,42,27.414619
36.000000,8.000000,42,43,29.712457
36.000000,8.000000,45,47,31.350055
36.000000,8.000000,48,49,24.626460
36.000000,8.000000,50,51,27.543976
36.000000,8.000000,54,55,20.190969
36.000000,8.000000,56,59,24.108319
36.000000,8.000000,59,57,24.523708
36.000000,8.000000,62,63,23.189215
36.000000,8.000000,66,67,25.778691
36.000000,8.000000,69,71,26.710504
36.000000,8.000000,71,70,28.268565
36.000000,8.000000,76,78,24.172690
36.000000,8.000000,76,77,26.115564
36.000000,8.000000,80,81,22.730681
36.000000,6.000000,0,1,22.663072
36.000000,6.000000,0,2,23.986349
36.000000,6.000000,8,11,30.907643
36.000000,6.000000,9,10,22.341092
36.000000,6.000000,13,16,28.486917
36.000000,6.000000,16,15,30.947838
36.000000,6.000000,19,21,24.771950
36.000000,6.000000,21,20,26.454022
36.000000,6.000000,22,23,23.122107
36.000000,6.000000,24,25,28.555022
36.000000,6.000000,31,32,26.991188
36.000000,6.000000,33,35,29.406237
36.000000,6.000000,57,59,26.191320
36.000000,6.000000,61,62,25.608592
36.000000,6.000000,63,64,18.202695
36.000000,6.000000,66,68,29.930010
36.000000,4.000000,0,1,21.131106
36.000000,4.000000,13,15,26.155697
36.000000,4.000000,15,14,15.108715
36.000000,4.000000,20,22,27.561600
36.000000,4.000000,22,21,22.107733
36.000000,4.000000,56,57,18.373695
36.000000,4.000000,60,62,29.905988
36.000000,4.000000,60,61,28.083811
36.000000,4.000000,73,74,25.313350
36.000000,4.000000,78,79,17.757605
36.000000,4.000000,82,83,32.403024
36.000000,4.000000,84,87,29.616202
36.000000,4.000000,88,89,23.511147
36.000000,4.000000,88,91,26.045555
36.000000,4.000000,92,93,24.023571
36.000000,4.000000,96,97,27.363557
36.000000,4.000000,104,107,28.232812
36.000000,4.000000,107,106,25.315652
36.000000,4.000000,114,115,30.003903
36.000000,4.000000,118,119,29.620792
36.000000,4.000000,120,121,27.589776
36.000000,4.000000,125,126,33.149150
36.000000,4.000000,129,130,19.449087
36.000000,4.000000,141,142,25.002195
36.000000,4.000000,145,146,27.072386
36.000000,4.000000,145,147,28.460994
36.000000,4.000000,148,149,28.559783
36.000000,4.000000,149,150,15.790158
36.000000,4.000000,153,154,27.106804
36.000000,4.000000,156,157,24.044584
36.000000,4.000000,158,159,29.918326
36.000000,4.000000,164,165,17.940431
36.000000,22.000000,1,3,30.102791
36.000000,22.000000,3,2,32.761910
36.000000,22.000000,4,5,21.501975
36.000000,22.000000,6,9,25.871205
36.000000,22.000000,7,8,24.783709
36.000000,22.000000,10,11,24.555370
36.000000,22.000000,14,15,21.703386
36.000000,22.000000,18,19,24.102679
36.000000,22.000000,19,20,29.187442
36.000000,22.000000,23,28,30.086009
36.000000,22.000000,24,26,25.657848
36.000000,22.000000,26,27,30.728010
36.000000,22.000000,33,34,27.063775
36.000000,22.000000,35,37,26.754102
36.000000,22.000000,35,38,32.069811
36.000000,22.000000,37,36,26.304544
36.000000,22.000000,39,40,22.559987
36.000000,22.000000,39,41,25.982834
36.000000,22.000000,44,45,27.052289
36.000000,22.000000,46,47,29.051363
36.000000,22.000000,48,51,32.569843
36.000000,22.000000,50,53,25.820852
36.000000,22.000000,54,57,29.840315
36.000000,22.000000,57,56,28.991795
36.000000,22.000000,59,60,24.462643
36.000000,22.000000,60,62,28.550260
36.000000,22.000000,63,64,24.939187
36.000000,22.000000,66,67,26.036604
36.000000,22.000000,71,72,27.796691
36.000000,22.000000,71,73,25.521216
36.000000,22.000000,74,76,30.157588
36.000000,22.000000,76,75,23.590326
36.000000,22.000000,80,82,34.607752
36.000000,3.000000,1,2,25.617693
36.000000,3.000000,6,7,20.517343
36.000000,3.000000,13,14,25.122326
36.000000,3.000000,25,26,21.557911
36.000000,3.000000,27,28,28.715109
36.000000,3.000000,48,50,28.240379
36.000000,3.000000,52,53,27.283225
36.000000,3.000000,58,59,20.015114
36.000000,3.000000,66,67,21.717701
36.000000,3.000000,69,70,24.552996
36.000000,3.000000,69,71,25.928953
36.000000,3.000000,73,74,26.032128
36.000000,3.000000,75,76,28.947542
36.000000,3.000000,79,80,26.089519
36.000000,3.000000,90,92,28.602599
36.000000,3.000000,90,91,24.186347
36.000000,3.000000,103,104,25.417495
36.000000,3.000000,106,107,26.188353
36.000000,3.000000,111,112,20.649459
36.000000,3.000000,111,113,27.808568
36.000000,3.000000,123,124,28.704961
36.000000,3.000000,130,131,21.002945
36.000000,3.000000,132,134,26.203183
36.000000,3.000000,135,136,20.700192
36.000000,3.000000,138,139,24.694986
36.000000,3.000000,139,140,23.961232
36.000000,3.000000,145,146,20.517343
36.000000,3.000000,153,154,23.297854
36.000000,5.000000,0,1,27.794594
36.000000,5.000000,2,3,24.117986
36.000000,5.000000,7,8,23.367782
36.000000,5.000000,13,14,25.378491
36.000000,5.000000,22,23,18.638200
36.000000,5.000000,31,32,14.970520
36.000000,5.000000,33,34,19.216997
36.000000,5.000000,50,53,24.240896
36.000000,5.000000,51,52,25.063495
36.000000,5.000000,63,64,27.863695
36.000000,5.000000,72,74,29.796018
36.000000,5.000000,74,73,24.974989
36.000000,5.000000,76,77,20.308953
36.000000,5.000000,76,78,24.450730
36.000000,5.000000,81,135,27.815552
36.000000,5.000000,86,88,31.394015
36.000000,5.000000,90,91,24.959429
36.000000,5.000000,95,96,25.065820
36.000000,5.000000,100,102,34.897834
36.000000,5.000000,103,104,21.846114
36.000000,5.000000,110,114,31.182316
36.000000,5.000000,114,111,36.361611
36.000000,5.000000,112,113,25.468645
36.000000,5.000000,115,117,23.619950
36.000000,5.000000,118,119,21.991450
36.000000,5.000000,132,133,25.484657
36.000000,5.000000,137,138,26.849766
36.000000,5.000000,141,143,24.400630
36.000000,5.000000,143,144,28.758369
36.000000,5.000000,142,144,26.541987
36.000000,5.000000,150,151,23.982300
36.000000,5.000000,153,154,20.926043
36.000000,5.000000,155,156,36.419259
36.000000,10.000000,0,5,24.854927
36.000000,10.000000,1,4,29.243955
36.000000,10.000000,2,3,26.385647
36.000000,10.000000,7,9,25.529586
36.000000,10.000000,9,8,24.012249
36.000000,10.000000,14,16,31.726366
36.000000,10.000000,15,19,33.274893
36.000000,10.000000,20,21,22.879736
36.000000,10.000000,26,27,24.191968
36.000000,10.000000,28,29,26.638413
36.000000,10.000000,35,36,29.883896
36.000000,10.000000,37,38,24.370361
36.000000,10.000000,37,39,29.039326
36.000000,10.000000,41,42,24.001731
36.000000,10.000000,43,44,26.423900
36.000000,10.000000,44,45,33.674695
36.000000,10.000000,50,51,29.310964
36.000000,10.000000,54,55,26.385647
36.000000,10.000000,62,63,26.054503
36.000000,10.000000,62,69,29.231997
36.000000,10.000000,64,66,27.096053
36.000000,10.000000,64,67,32.340020
36.000000,10.000000,67,68,31.552010
36.000000,7.000000,1,2,16.660489
36.000000,7.000000,1,3,31.059983
36.000000,7.000000,4,6,37.360200
36.000000,7.000000,6,5,26.676304
36.000000,7.000000,10,11,24.264923
36.000000,7.000000,16,19,23.191728
36.000000,7.000000,17,18,23.830360
36.000000,7.000000,21,22,28.864217
36.000000,7.000000,23,24,27.590480
36.000000,7.000000,23,25,30.695754
36.000000,7.000000,28,30,30.857325
36.000000,7.000000,29,34,34.865536
36.000000,7.000000,31,32,24.985098
36.000000,7.000000,31,33,32.504772
36.000000,7.000000,45,48,24.148571
36.000000,7.000000,46,47,27.268983
36.000000,7.000000,49,50,30.530147
36.000000,7.000000,51,52,24.626460
36.000000,7.000000,53,54,26.757732
36.000000,7.000000,58,59,19.864121
36.000000,7.000000,60,61,31.098108
36.000000,7.000000,64,65,22.728972
36.000000,7.000000,66,67,25.051092
36.000000,7.000000,67,69,28.432999
36.000000,7.000000,85,86,24.476932
36.000000,7.000000,87,89,32.221480
36.000000,7.000000,96,97,21.004795
36.000000,7.000000,99,103,32.300354
36.000000,7.000000,99,104,35.258320
36.000000,7.000000,106,107,31.630712
36.000000,7.000000,113,114,26.873629
36.000000,7.000000,119,120,24.691053
36.000000,7.000000,122,124,31.670603
36.000000,19.000000,0,1,23.457384
36.000000,19.000000,0,9,29.688913
36.000000,19.000000,9,3,26.999822
36.000000,19.000000,2,7,32.074657
36.000000,19.000000,7,6,20.242851
36.000000,19.000000,4,5,22.855103
36.000000,19.000000,6,8,25.508274
36.000000,19.000000,8,10,32.697815
36.000000,19.000000,12,13,17.840544
36.000000,19.000000,14,15,13.215992
36.000000,19.000000,17,18,26.711232
36.000000,19.000000,22,25,33.730024
36.000000,19.000000,23,27,35.291909
36.000000,19.000000,24,26,21.757912
36.000000,20.000000,3,7,27.108954
36.000000,20.000000,7,9,24.489625
36.000000,20.000000,4,10,31.388446
36.000000,20.000000,10,9,21.303219
36.000000,20.000000,11,12,20.680477
36.000000,20.000000,13,14,24.860397
36.000000,20.000000,13,17,33.959592
36.000000,20.000000,14,15,24.757831
36.000000,20.000000,16,18,31.255113
36.000000,20.000000,18,19,27.629174
36.000000,16.000000,1,4,28.514860
36.000000,16.000000,1,3,27.872756
36.000000,16.000000,8,9,28.911285
36.000000,16.000000,10,12,29.343418
36.000000,16.000000,23,26,33.355936
36.000000,16.000000,24,25,16.683790
36.000000,16.000000,33,35,27.614406
36.000000,16.000000,34,47,26.878688
36.000000,16.000000,36,39,24.695773
36.000000,16.000000,37,38,21.932191
36.000000,16.000000,40,41,24.352820
36.000000,16.000000,40,42,28.219049
36.000000,16.000000,43,44,26.424635
36.000000,16.000000,48,50,24.323290
36.000000,16.000000,53,54,30.190419
36.000000,16.000000,56,58,28.989785
36.000000,16.000000,57,59,26.569051
36.000000,16.000000,64,65,22.848303
36.000000,16.000000,65,74,30.773490
36.000000,16.000000,74,66,30.960389
36.000000,16.000000,66,73,28.130804
36.000000,16.000000,67,72,30.590530
36.000000,16.000000,69,71,27.708503
36.000000,16.000000,71,70,22.335005
36.000000,16.000000,78,79,24.562488
36.000000,14.000000,0,2,32.835346
36.000000,14.000000,4,5,22.934006
36.000000,25.000000,0,2,28.866235
36.000000,25.000000,1,5,27.533396
36.000000,25.000000,3,4,22.136708
36.000000,25.000000,7,8,21.570522
36.000000,25.000000,10,12,29.882596
36.000000,25.000000,12,11,25.111499
36.000000,25.000000,13,14,25.433538
36.000000,25.000000,15,19,28.677881
36.000000,25.000000,16,18,29.780369
36.000000,25.000000,20,21,25.155551
36.000000,25.000000,23,24,33.125116
36.000000,13.000000,2,3,24.276128
36.000000,13.000000,6,7,26.782402
36.000000,13.000000,8,9,26.297159
36.000000,13.000000,10,11,22.072560
36.000000,13.000000,13,14,20.848858
36.000000,13.000000,18,20,33.479743
36.000000,13.000000,19,21,39.262498
36.000000,13.000000,33,34,29.427367
36.000000,13.000000,40,43,33.203015
36.000000,13.000000,41,44,29.678443
36.000000,13.000000,44,42,27.330173
36.000000,13.000000,46,47,20.126410
36.000000,13.000000,47,49,34.285770
36.000000,13.000000,54,55,29.306987
36.000000,13.000000,60,62,25.274185
36.000000,13.000000,61,63,27.816949
36.000000,13.000000,65,67,35.035045
36.000000,13.000000,67,66,26.942928
36.000000,13.000000,72,75,32.173821
36.000000,13.000000,72,74,31.331461
36.000000,13.000000,75,73,24.907233
36.000000,13.000000,76,77,29.718340
36.000000,2.000000,0,1,24.936071
36.000000,2.000000,4,5,28.021493
36.000000,2.000000,18,19,29.121483
36.000000,2.000000,28,29,28.199769
36.000000,2.000000,32,33,24.587781
36.000000,2.000000,50,51,23.239419
36.000000,2.000000,56,57,24.723286
36.000000,2.000000,92,93,20.628754
36.000000,2.000000,100,101,19.420102
36.000000,2.000000,118,119,17.722567
36.000000,2.000000,122,123,27.181941
36.000000,11.000000,0,2,21.464000
36.000000,11.000000,9,10,21.105352
36.000000,11.000000,11,18,34.441216
36.000000,11.000000,15,17,24.082523
36.000000,11.000000,24,26,24.936071
36.000000,11.000000,24,28,33.563184
36.000000,11.000000,25,29,31.841869
36.000000,11.000000,30,31,25.979844
36.000000,11.000000,36,37,24.900993
36.000000,11.000000,41,42,29.077428
36.000000,11.000000,44,45,25.856936
36.000000,11.000000,57,60,29.306987
36.000000,11.000000,62,63,22.717004
36.000000,11.000000,63,64,23.225206
36.000000,15.000000,0,1,23.858872
36.000000,15.000000,4,6,24.483279
36.000000,15.000000,5,7,34.911746
36.000000,15.000000,17,19,27.819742
36.000000,15.000000,19,18,25.365476
36.000000,15.000000,21,22,20.766709
36.000000,15.000000,25,27,26.856276
36.000000,15.000000,28,29,29.660767
36.000000,18.000000,1,2,23.700404
36.000000,18.000000,3,7,25.688112
36.000000,18.000000,5,6,25.346324
36.000000,18.000000,8,17,25.958152
36.000000,18.000000,11,16,27.086732
36.000000,12.000000,0,5,23.818130
36.000000,12.000000,2,4,26.927784
36.000000,12.000000,8,11,30.481756
36.000000,12.000000,11,10,29.668624
36.000000,12.000000,16,17,26.880856
36.000000,12.000000,18,22,38.036725
36.000000,12.000000,22,19,29.515684
36.000000,12.000000,19,21,30.115693
36.000000,12.000000,21,20,30.423711
36.000000,12.000000,24,25,29.668624
36.000000,12.000000,24,26,36.303872
36.000000,12.000000,28,31,27.109670
36.000000,12.000000,29,33,27.063775
36.000000,12.000000,30,32,23.846656
36.000000,12.000000,34,35,27.025709
36.000000,27.000000,1,2,22.469400
36.000000,27.000000,3,7,24.403018
36.000000,27.000000,7,6,22.218163
36.000000,27.000000,4,5,25.942433
36.000000,27.000000,5,8,27.533396
36.000000,27.000000,11,12,19.624074
36.000000,27.000000,17,25,27.997221
36.000000,27.000000,18,24,28.028424
36.000000,27.000000,18,23,25.431247
36.000000,27.000000,21,26,31.229623
36.000000,17.000000,0,1,21.621789
36.000000,17.000000,6,13,30.856696
36.000000,17.000000,13,7,38.769625
36.000000,17.000000,8,10,30.298316
36.000000,17.000000,14,16,26.450350
38.000000,3.000000,9,11,32.443163
38.000000,3.000000,64,65,18.138555
38.000000,3.000000,73,74,21.722173
38.000000,3.000000,90,92,37.180918
38.000000,3.000000,102,103,21.538981
38.000000,3.000000,108,109,23.241926
38.000000,3.000000,114,115,27.374912
38.000000,3.000000,123,125,31.138057
38.000000,23.000000,3,4,25.303372
38.000000,23.000000,8,9,25.988067
38.000000,23.000000,11,12,21.417797
38.000000,23.000000,16,17,23.580443
38.000000,23.000000,19,22,28.459629
38.000000,23.000000,24,28,29.301684
38.000000,23.000000,24,27,26.330376
38.000000,23.000000,27,26,23.465663
38.000000,23.000000,29,34,32.766060
38.000000,23.000000,30,33,21.225574
38.000000,23.000000,35,39,20.450965
38.000000,23.000000,39,36,25.254964
38.000000,23.000000,36,38,26.235039
38.000000,23.000000,40,41,25.744761
38.000000,6.000000,2,3,25.975357
38.000000,6.000000,7,9,28.963642
38.000000,6.000000,12,15,29.161476
38.000000,6.000000,13,16,36.414458
38.000000,6.000000,30,31,22.940781
38.000000,6.000000,32,33,23.461524
38.000000,6.000000,48,52,29.267857
38.000000,6.000000,50,51,12.668180
38.000000,6.000000,50,53,22.591822
38.000000,6.000000,60,64,38.364187
38.000000,6.000000,62,63,24.480106
38.000000,6.000000,66,67,28.895828
38.000000,6.000000,81,82,27.255445
38.000000,4.000000,13,14,25.913216
38.000000,4.000000,13,15,31.366779
38.000000,4.000000,21,23,28.451438
38.000000,4.000000,23,22,20.536269
38.000000,4.000000,24,25,25.577475
38.000000,4.000000,36,37,28.317996
38.000000,4.000000,56,57,19.781811
38.000000,4.000000,72,73,19.207898
38.000000,4.000000,88,89,16.355738
38.000000,4.000000,92,93,22.592682
38.000000,4.000000,100,101,25.243424
38.000000,4.000000,105,106,22.476315
38.000000,11.000000,0,1,23.547470
38.000000,11.000000,3,8,28.480779
38.000000,11.000000,8,4,26.680672
38.000000,11.000000,16,19,28.561143
38.000000,11.000000,17,18,15.186936
38.000000,11.000000,22,24,31.052478
38.000000,11.000000,27,32,24.556161
38.000000,11.000000,28,31,24.448346
38.000000,11.000000,31,29,23.905232
38.000000,11.000000,34,35,18.516913
38.000000,11.000000,36,37,22.231272
38.000000,11.000000,51,53,25.976853
38.000000,11.000000,55,56,21.800721
38.000000,11.000000,55,57,24.797812
38.000000,11.000000,63,65,25.268804
38.000000,11.000000,66,70,15.349775
38.000000,11.000000,67,68,25.976105
38.000000,11.000000,72,73,19.536776
38.000000,11.000000,72,74,22.939087
38.000000,11.000000,74,75,18.482264
38.000000,11.000000,78,80,32.619306
38.000000,8.000000,0,2,24.967210
38.000000,8.000000,2,4,21.254839
38.000000,8.000000,3,5,27.159064
38.000000,8.000000,16,17,21.910925
38.000000,8.000000,16,18,30.273944
38.000000,8.000000,21,22,28.292605
38.000000,8.000000,25,27,31.087488
38.000000,8.000000,33,35,20.239972
38.000000,8.000000,35,34,26.146784
38.000000,8.000000,37,39,27.763128
38.000000,8.000000,41,45,33.906356
38.000000,8.000000,43,46,29.118815
38.000000,8.000000,48,49,25.679036
38.000000,8.000000,50,51,19.072926
38.000000,8.000000,52,54,31.772251
38.000000,8.000000,69,70,25.043337
38.000000,8.000000,72,73,25.066595
38.000000,13.000000,3,4,23.688107
38.000000,13.000000,9,11,29.603081
38.000000,13.000000,15,17,28.479415
38.000000,13.000000,20,22,41.167958
38.000000,13.000000,22,21,33.458850
38.000000,13.000000,24,25,29.022599
38.000000,13.000000,32,33,22.729826
38.000000,13.000000,45,46,20.718013
38.000000,13.000000,47,51,30.282925
38.000000,13.000000,51,48,32.723943
38.000000,13.000000,48,49,20.683295
38.000000,10.000000,0,2,25.294159
38.000000,10.000000,2,3,23.010950
38.000000,10.000000,1,3,33.694878
38.000000,10.000000,6,7,18.288926
38.000000,10.000000,10,18,29.728143
38.000000,10.000000,20,22,23.853172
38.000000,10.000000,22,21,20.901895
38.000000,10.000000,25,26,19.565588
38.000000,10.000000,28,29,25.325624
38.000000,10.000000,37,38,15.362425
38.000000,2.000000,6,7,34.375732
38.000000,2.000000,54,55,23.138063
38.000000,2.000000,88,89,24.807993
38.000000,2.000000,140,141,20.561791
38.000000,5.000000,0,1,24.833818
38.000000,5.000000,5,6,21.636158
38.000000,5.000000,7,8,24.041353
38.000000,5.000000,20,21,28.559783
38.000000,5.000000,23,24,31.194772
38.000000,5.000000,31,32,21.894075
38.000000,5.000000,43,44,20.729261
38.000000,5.000000,45,46,19.969450
38.000000,5.000000,55,56,23.996065
38.000000,5.000000,57,58,26.345127
38.000000,5.000000,60,63,30.474745
38.000000,5.000000,67,68,30.344440
38.000000,5.000000,71,74,28.656198
38.000000,5.000000,74,72,27.730226
38.000000,5.000000,80,81,21.174265
38.000000,5.000000,81,82,23.288681
38.000000,26.000000,2,3,19.373035
38.000000,26.000000,6,7,26.778775
38.000000,26.000000,9,10,32.899172
38.000000,26.000000,14,15,23.465663
38.000000,7.000000,0,1,25.321789
38.000000,7.000000,3,4,25.626790
38.000000,7.000000,9,10,15.587109
38.000000,7.000000,16,17,27.391937
38.000000,7.000000,18,20,36.866658
38.000000,7.000000,21,23,37.530863
38.000000,7.000000,24,25,23.621594
38.000000,7.000000,32,33,19.719853
38.000000,7.000000,35,37,25.533390
38.000000,7.000000,36,39,37.449519
38.000000,7.000000,39,40,29.023268
38.000000,7.000000,42,43,20.018996
38.000000,7.000000,46,48,26.321522
38.000000,7.000000,63,64,24.829124
38.000000,7.000000,77,79,27.519282
38.000000,7.000000,79,78,25.877211
38.000000,7.000000,84,86,29.751656
38.000000,7.000000,86,85,20.080031
38.000000,12.000000,2,3,21.068506
38.000000,12.000000,8,10,22.425269
38.000000,12.000000,10,9,23.192565
38.000000,12.000000,12,13,20.359581
38.000000,12.000000,15,16,22.515170
38.000000,12.000000,26,27,24.487246
38.000000,12.000000,32,34,28.877000
38.000000,9.000000,1,2,22.646781
38.000000,9.000000,4,5,23.656927
38.000000,9.000000,5,6,24.990539
38.000000,9.000000,15,16,30.156944
38.000000,9.000000,19,23,31.755740
38.000000,9.000000,20,22,30.540325
38.000000,9.000000,20,24,34.262534
38.000000,9.000000,22,21,23.810789
38.000000,9.000000,24,26,28.213541
38.000000,9.000000,32,33,27.631986
38.000000,9.000000,39,40,25.559242
38.000000,9.000000,45,46,24.847893
38.000000,9.000000,55,58,26.304544
38.000000,9.000000,59,60,25.472459
38.000000,9.000000,64,66,31.202244
38.000000,9.000000,66,65,24.263322
38.000000,9.000000,74,75,23.195078
38.000000,19.000000,1,4,31.470026
38.000000,19.000000,1,5,29.654872
38.000000,19.000000,11,12,28.837286
38.000000,19.000000,13,14,27.540449
38.000000,19.000000,16,18,24.264123
38.000000,34.000000,2,3,22.639919
38.000000,34.000000,5,7,23.500404
38.000000,34.000000,8,9,17.761980
38.000000,34.000000,10,11,16.530569
38.000000,34.000000,14,15,24.569604
38.000000,34.000000,19,20,25.943182
38.000000,34.000000,21,23,29.269848
38.000000,34.000000,29,30,24.612258
38.000000,17.000000,1,4,29.311626
38.000000,17.000000,1,3,30.854807
38.000000,17.000000,6,7,25.113046
38.000000,17.000000,9,14,27.927756
38.000000,17.000000,11,15,32.840078
38.000000,17.000000,18,19,25.904219
38.000000,17.000000,19,21,26.423900
38.000000,17.000000,20,24,23.997684
38.000000,17.000000,28,29,25.523499
38.000000,17.000000,30,31,26.922735
38.000000,17.000000,31,33,33.743267
38.000000,21.000000,0,3,30.292545
38.000000,21.000000,4,5,26.461363
38.000000,21.000000,6,7,17.396238
38.000000,21.000000,7,10,29.505811
38.000000,21.000000,10,11,17.767447
38.000000,21.000000,8,9,24.530043
38.000000,21.000000,9,12,24.199193
38.000000,21.000000,19,20,27.719717
38.000000,14.000000,1,3,19.441095
38.000000,14.000000,4,6,30.275227
38.000000,15.000000,1,4,31.475580
38.000000,15.000000,4,3,21.247526
38.000000,15.000000,6,7,27.598223
38.000000,15.000000,8,9,24.507861
