# Supplementary material for: Molecular architecture of heterochromatin at the nuclear periphery of primary human cells
Source: Nat Commun. 2026 Jul 3;17:5844. doi: 10.1038/s41467-026-75087-5 (PMC13332202; doi:10.1038/s41467-026-75087-5)
Supplement: Supplementary file 8 — Source Data [file 41467_2026_75087_MOESM8_ESM.zip › source_data/Figure4f.txt]

# Figure 4f source data
# tomo_id,cluster,particle1,middle_particle,particle3,angle_theta_i_deg
15.000000,27.000000,11,12,13,65.550908
15.000000,27.000000,23,24,25,29.074284
15.000000,11.000000,13,14,15,96.802086
15.000000,11.000000,57,58,59,100.175104
15.000000,11.000000,77,78,81,22.860519
15.000000,11.000000,91,92,93,66.660487
15.000000,10.000000,40,42,44,27.021705
15.000000,10.000000,57,58,59,47.888539
15.000000,10.000000,60,62,69,107.665700
15.000000,5.000000,65,66,67,27.304464
15.000000,5.000000,100,101,102,51.624987
15.000000,5.000000,101,102,103,84.499578
15.000000,3.000000,81,82,83,59.157701
15.000000,3.000000,132,133,134,62.903676
15.000000,41.000000,9,10,13,65.702877
15.000000,41.000000,10,13,14,51.676721
15.000000,41.000000,13,14,15,157.194287
15.000000,41.000000,25,26,27,84.690061
15.000000,41.000000,31,33,35,68.310078
15.000000,4.000000,40,41,42,83.302237
15.000000,4.000000,44,45,46,100.048279
15.000000,4.000000,100,102,103,53.967670
15.000000,4.000000,172,174,175,35.222843
15.000000,8.000000,40,43,44,112.924328
15.000000,8.000000,65,66,69,64.818069
15.000000,8.000000,73,74,75,28.277658
15.000000,8.000000,76,77,78,87.950020
15.000000,8.000000,98,99,100,61.961779
15.000000,8.000000,112,113,114,73.570215
15.000000,8.000000,128,131,132,34.854409
15.000000,6.000000,51,52,53,22.753099
15.000000,6.000000,72,75,76,46.033651
15.000000,16.000000,3,4,5,98.303424
15.000000,16.000000,26,30,31,84.918516
15.000000,16.000000,69,70,71,23.899728
15.000000,16.000000,70,71,72,53.370500
15.000000,21.000000,0,1,2,135.340284
15.000000,21.000000,1,2,4,91.650028
15.000000,21.000000,2,4,5,95.911225
15.000000,21.000000,16,17,20,71.084828
15.000000,25.000000,5,6,7,91.693353
15.000000,25.000000,6,7,9,42.853265
15.000000,25.000000,18,19,22,54.504806
15.000000,25.000000,19,22,23,43.287054
15.000000,7.000000,11,12,13,93.549629
15.000000,7.000000,81,82,83,74.539296
15.000000,7.000000,91,92,93,90.863325
15.000000,12.000000,9,24,34,41.257859
15.000000,12.000000,26,27,29,108.366274
15.000000,12.000000,27,29,30,87.757484
15.000000,15.000000,11,12,13,50.724785
15.000000,15.000000,12,13,14,96.172413
15.000000,15.000000,42,43,44,99.342336
15.000000,15.000000,47,50,51,113.537079
15.000000,15.000000,50,51,52,123.109583
15.000000,29.000000,6,7,10,84.357468
15.000000,29.000000,7,10,12,29.104658
15.000000,29.000000,21,22,23,66.385964
15.000000,29.000000,22,23,25,86.879632
15.000000,29.000000,23,25,26,49.934111
15.000000,29.000000,25,26,27,146.661654
15.000000,29.000000,26,27,28,113.125979
15.000000,14.000000,0,2,6,39.349296
15.000000,14.000000,2,6,7,44.446308
15.000000,14.000000,1,3,4,87.225324
15.000000,14.000000,3,4,5,90.529218
15.000000,14.000000,4,5,8,68.935408
15.000000,14.000000,34,35,36,44.379065
15.000000,14.000000,35,36,38,27.703517
15.000000,19.000000,9,10,14,72.796629
15.000000,23.000000,10,11,12,115.899820
15.000000,23.000000,18,19,22,28.820629
16.000000,10.000000,4,5,6,56.496469
16.000000,10.000000,5,6,7,98.201095
16.000000,10.000000,10,11,13,52.655478
16.000000,10.000000,53,54,56,107.953079
16.000000,10.000000,91,92,93,24.091038
16.000000,4.000000,36,37,38,110.887884
16.000000,4.000000,64,65,66,38.943564
16.000000,4.000000,116,117,118,96.005652
16.000000,4.000000,125,126,127,72.628023
16.000000,13.000000,3,4,5,18.607655
16.000000,8.000000,4,5,6,23.223088
16.000000,8.000000,25,26,28,23.130611
16.000000,8.000000,33,35,38,55.878413
16.000000,8.000000,42,45,46,18.921723
16.000000,8.000000,51,52,54,70.259879
16.000000,8.000000,52,54,55,57.719736
16.000000,8.000000,90,92,93,70.653290
16.000000,8.000000,92,93,94,91.935744
16.000000,8.000000,97,99,100,76.643694
16.000000,7.000000,28,29,30,93.046960
16.000000,7.000000,46,47,48,28.950256
16.000000,7.000000,56,57,58,17.497495
16.000000,3.000000,15,16,17,17.491178
16.000000,3.000000,27,28,29,26.682972
16.000000,3.000000,54,55,56,99.893176
16.000000,3.000000,63,64,65,102.834515
16.000000,3.000000,72,73,74,20.148022
16.000000,3.000000,81,82,83,101.341532
16.000000,3.000000,93,94,95,90.581304
16.000000,9.000000,29,30,33,41.708755
16.000000,9.000000,30,33,34,137.585763
16.000000,9.000000,54,55,57,64.715296
16.000000,9.000000,55,57,59,89.967165
16.000000,5.000000,5,6,8,108.646700
16.000000,5.000000,70,71,72,26.343963
16.000000,12.000000,25,27,28,66.364211
16.000000,12.000000,27,28,29,67.833877
16.000000,17.000000,0,1,3,116.741674
16.000000,17.000000,36,37,45,99.394183
16.000000,17.000000,38,39,40,97.088623
16.000000,17.000000,39,40,43,86.405989
16.000000,17.000000,70,71,74,13.496958
16.000000,6.000000,43,45,47,58.796135
16.000000,6.000000,48,49,50,127.364081
16.000000,6.000000,66,67,68,86.333677
16.000000,6.000000,67,68,70,117.918200
16.000000,6.000000,73,74,76,45.155233
16.000000,6.000000,84,85,86,67.103961
16.000000,6.000000,91,94,95,80.909165
16.000000,6.000000,96,97,98,80.047431
16.000000,6.000000,121,122,123,24.672438
16.000000,6.000000,141,142,143,82.616445
16.000000,6.000000,151,153,154,35.855406
16.000000,24.000000,2,3,4,90.807771
16.000000,24.000000,16,17,18,149.623029
16.000000,14.000000,9,12,13,92.537006
16.000000,14.000000,28,29,30,71.985217
16.000000,14.000000,34,36,37,93.227245
16.000000,14.000000,36,37,38,79.133862
16.000000,14.000000,37,38,39,52.724999
16.000000,14.000000,42,43,44,110.790482
16.000000,14.000000,47,52,54,42.585913
16.000000,11.000000,0,1,3,38.783744
16.000000,11.000000,1,3,5,45.861369
16.000000,11.000000,3,5,8,63.251484
16.000000,11.000000,5,8,9,65.029870
16.000000,11.000000,18,19,20,98.147537
16.000000,26.000000,0,4,5,81.358763
16.000000,26.000000,6,7,8,24.566639
16.000000,26.000000,9,10,12,101.804332
16.000000,15.000000,1,2,3,80.149936
16.000000,20.000000,10,11,14,55.487156
16.000000,18.000000,6,7,8,65.796948
17.000000,3.000000,9,10,11,38.858734
17.000000,3.000000,66,67,68,23.724069
17.000000,3.000000,141,142,143,31.772647
17.000000,3.000000,144,145,146,38.453891
17.000000,11.000000,1,9,10,67.317613
17.000000,11.000000,2,3,5,74.625996
17.000000,11.000000,46,49,186,58.037226
17.000000,11.000000,77,78,79,100.664689
17.000000,11.000000,101,102,104,101.714650
17.000000,11.000000,110,111,112,57.085453
17.000000,11.000000,111,112,117,105.709034
17.000000,11.000000,132,133,140,76.076873
17.000000,11.000000,133,140,141,116.442655
17.000000,11.000000,136,137,138,79.836164
17.000000,11.000000,157,158,159,78.341106
17.000000,11.000000,158,159,161,76.831396
17.000000,11.000000,159,161,162,163.340499
17.000000,11.000000,172,173,174,91.528239
17.000000,11.000000,176,177,181,130.377276
17.000000,14.000000,14,15,16,47.362821
17.000000,14.000000,18,19,20,105.659846
17.000000,14.000000,19,20,24,98.052448
17.000000,14.000000,20,24,25,68.507147
17.000000,14.000000,28,29,30,85.474647
17.000000,14.000000,29,30,32,120.699217
17.000000,14.000000,39,40,41,79.394337
17.000000,14.000000,56,63,64,33.593246
17.000000,14.000000,63,64,65,20.334628
17.000000,14.000000,74,75,76,90.178902
17.000000,16.000000,20,30,31,23.173885
17.000000,16.000000,52,53,54,53.930398
17.000000,16.000000,67,71,72,29.805861
17.000000,16.000000,91,92,94,107.794717
17.000000,15.000000,0,6,7,60.003110
17.000000,15.000000,1,3,4,60.078484
17.000000,15.000000,21,22,23,21.356673
17.000000,15.000000,51,52,54,83.917296
17.000000,15.000000,52,54,57,29.568120
17.000000,15.000000,54,57,59,27.833525
17.000000,6.000000,14,15,16,54.245477
17.000000,6.000000,43,44,46,59.257807
17.000000,6.000000,44,46,47,87.482565
17.000000,6.000000,62,63,143,68.844450
17.000000,6.000000,86,87,88,96.358759
17.000000,7.000000,3,4,5,25.760120
17.000000,7.000000,4,5,6,46.980729
17.000000,7.000000,22,23,25,112.308008
17.000000,7.000000,23,25,26,77.485464
17.000000,7.000000,28,29,30,101.270215
17.000000,7.000000,29,30,32,91.157386
17.000000,7.000000,63,65,68,39.027578
17.000000,7.000000,65,68,69,40.528366
17.000000,7.000000,77,78,80,60.157474
17.000000,7.000000,85,86,87,88.360008
17.000000,7.000000,86,87,90,29.904784
17.000000,26.000000,6,7,10,26.355873
17.000000,26.000000,8,9,11,67.635826
17.000000,26.000000,22,24,25,98.941723
17.000000,26.000000,26,27,28,105.276769
17.000000,26.000000,27,28,30,72.785975
17.000000,26.000000,33,34,37,40.384851
17.000000,26.000000,34,37,40,55.843657
17.000000,26.000000,60,61,64,83.662824
17.000000,10.000000,0,1,4,71.075278
17.000000,10.000000,10,11,12,34.840817
17.000000,10.000000,21,22,23,96.355418
17.000000,10.000000,34,36,37,61.109486
17.000000,10.000000,40,41,42,95.489351
17.000000,10.000000,80,81,82,102.491095
17.000000,10.000000,84,87,88,57.336381
17.000000,10.000000,110,111,112,71.886932
17.000000,12.000000,24,25,26,78.739090
17.000000,12.000000,25,26,33,90.674262
17.000000,12.000000,27,29,30,61.287127
17.000000,12.000000,28,31,32,43.465799
17.000000,12.000000,43,44,46,72.513521
17.000000,12.000000,96,98,99,70.363502
17.000000,12.000000,101,102,103,72.003596
17.000000,12.000000,102,103,104,60.354569
17.000000,4.000000,4,5,6,93.063799
17.000000,4.000000,32,33,34,114.848151
17.000000,4.000000,33,34,35,91.738928
17.000000,9.000000,10,11,16,72.377079
17.000000,9.000000,11,16,17,62.208994
17.000000,9.000000,19,20,21,88.801872
17.000000,9.000000,38,39,40,70.685200
17.000000,9.000000,56,57,58,54.637453
17.000000,9.000000,83,84,85,83.216122
17.000000,9.000000,84,85,86,73.048360
17.000000,9.000000,99,101,104,99.443087
17.000000,9.000000,109,115,116,89.961958
17.000000,9.000000,117,119,120,85.349619
17.000000,9.000000,119,120,121,89.130618
17.000000,9.000000,128,131,132,114.854416
17.000000,9.000000,140,141,143,25.909248
17.000000,28.000000,30,31,32,24.668566
17.000000,28.000000,35,36,38,73.532062
17.000000,28.000000,40,41,42,97.004375
17.000000,28.000000,41,42,43,72.536747
17.000000,28.000000,47,54,55,67.877645
17.000000,5.000000,21,22,23,62.963012
17.000000,5.000000,46,47,49,69.645592
17.000000,5.000000,60,63,64,24.497675
17.000000,5.000000,125,126,127,73.507249
17.000000,5.000000,126,127,128,69.259531
17.000000,20.000000,5,6,7,100.727997
17.000000,20.000000,6,7,8,99.058373
17.000000,20.000000,13,15,19,91.603872
17.000000,20.000000,51,52,53,86.672638
17.000000,20.000000,68,69,70,67.736500
17.000000,20.000000,74,75,76,17.832380
17.000000,21.000000,0,2,3,91.775152
17.000000,21.000000,4,5,6,55.728496
17.000000,21.000000,5,6,7,76.928500
17.000000,21.000000,26,30,31,24.127083
17.000000,21.000000,27,28,29,101.011790
17.000000,13.000000,8,9,11,74.964986
17.000000,13.000000,16,17,18,74.713146
17.000000,13.000000,22,23,24,113.685657
17.000000,13.000000,39,40,41,106.010251
17.000000,13.000000,40,41,43,87.699173
17.000000,13.000000,67,68,69,95.773830
17.000000,13.000000,73,74,75,79.614651
17.000000,13.000000,74,75,76,89.799740
17.000000,17.000000,10,12,13,102.493877
17.000000,17.000000,24,26,27,70.155561
17.000000,17.000000,40,43,44,96.428527
17.000000,17.000000,43,44,47,75.610415
17.000000,17.000000,44,47,48,86.942898
17.000000,17.000000,47,48,50,168.401897
17.000000,17.000000,53,54,55,22.502654
17.000000,17.000000,54,55,56,18.288595
17.000000,17.000000,69,71,72,101.547141
17.000000,17.000000,71,72,74,87.691579
17.000000,17.000000,72,74,75,32.046713
17.000000,17.000000,77,81,83,15.937781
17.000000,24.000000,4,9,10,57.554210
17.000000,24.000000,5,11,12,80.969550
17.000000,24.000000,15,16,17,24.803423
17.000000,8.000000,0,2,3,87.732947
17.000000,8.000000,20,22,23,36.406373
17.000000,8.000000,72,75,76,78.270358
17.000000,8.000000,80,82,84,64.835803
17.000000,8.000000,90,91,92,85.387837
17.000000,8.000000,91,92,93,115.676960
17.000000,8.000000,116,117,118,29.051369
17.000000,8.000000,117,118,119,18.551664
17.000000,8.000000,123,124,126,75.432406
17.000000,8.000000,136,138,139,31.903067
17.000000,8.000000,138,139,140,22.461793
17.000000,8.000000,169,171,172,31.473980
17.000000,8.000000,187,188,189,80.275546
17.000000,8.000000,188,189,190,86.076600
17.000000,8.000000,189,190,191,127.887034
17.000000,8.000000,192,193,194,28.562387
17.000000,34.000000,14,19,20,80.244211
17.000000,34.000000,19,20,21,106.058973
17.000000,34.000000,15,16,17,31.910908
17.000000,34.000000,16,17,18,26.597270
17.000000,25.000000,7,9,11,68.022333
17.000000,25.000000,13,15,16,41.678719
17.000000,18.000000,12,13,14,83.101442
17.000000,18.000000,29,30,32,99.738896
17.000000,45.000000,10,12,13,16.957783
17.000000,45.000000,25,26,27,47.088650
17.000000,45.000000,34,35,43,124.690907
17.000000,45.000000,36,37,39,100.540125
17.000000,45.000000,38,40,41,89.986959
17.000000,19.000000,6,7,8,48.236119
17.000000,19.000000,29,33,34,58.408738
17.000000,19.000000,30,31,32,79.424227
17.000000,27.000000,2,3,4,108.181867
17.000000,27.000000,10,11,12,73.125915
17.000000,27.000000,20,23,26,59.182796
18.000000,25.000000,7,8,9,107.192444
18.000000,25.000000,8,9,10,59.320824
18.000000,25.000000,21,23,24,88.313414
18.000000,25.000000,26,27,28,79.432063
18.000000,25.000000,32,36,39,62.425642
18.000000,25.000000,45,46,47,107.300993
18.000000,25.000000,46,47,48,105.104168
18.000000,25.000000,47,48,49,68.714730
18.000000,25.000000,53,54,55,51.472206
18.000000,4.000000,20,21,22,84.627757
18.000000,4.000000,80,81,82,19.953726
18.000000,22.000000,1,2,3,21.040918
18.000000,22.000000,2,3,4,31.132735
18.000000,22.000000,27,28,32,119.035950
18.000000,19.000000,11,13,14,21.754368
18.000000,19.000000,15,17,18,97.841220
18.000000,19.000000,19,20,22,90.386540
18.000000,19.000000,30,31,32,87.418706
18.000000,19.000000,52,53,54,73.713643
18.000000,46.000000,1,4,5,110.126782
18.000000,46.000000,10,14,15,27.657290
18.000000,46.000000,29,30,31,137.585183
18.000000,46.000000,30,31,32,93.227786
18.000000,24.000000,0,14,15,35.947765
18.000000,24.000000,14,15,16,41.580487
18.000000,24.000000,15,16,17,102.897099
18.000000,24.000000,2,3,4,71.894006
18.000000,24.000000,6,10,11,63.226183
18.000000,24.000000,10,11,12,87.892429
18.000000,24.000000,19,20,21,106.814703
18.000000,24.000000,50,53,55,94.848270
18.000000,24.000000,53,55,56,73.239954
18.000000,9.000000,2,5,7,91.671966
18.000000,9.000000,27,28,30,84.939615
18.000000,9.000000,54,55,58,62.769761
18.000000,9.000000,59,61,62,80.341459
18.000000,9.000000,63,64,65,47.945125
18.000000,9.000000,64,65,68,112.591843
18.000000,9.000000,72,74,75,96.370239
18.000000,9.000000,74,75,76,89.893834
18.000000,9.000000,75,76,78,33.291997
18.000000,9.000000,99,104,105,107.962272
18.000000,9.000000,104,105,106,88.951600
18.000000,9.000000,110,112,115,40.073096
18.000000,9.000000,112,115,116,35.154039
18.000000,9.000000,128,129,133,77.225594
18.000000,9.000000,140,141,142,64.619584
18.000000,9.000000,145,146,147,94.541535
18.000000,9.000000,146,147,148,39.267946
18.000000,9.000000,147,148,149,33.540526
18.000000,9.000000,148,149,151,74.016448
18.000000,9.000000,190,191,192,64.584155
18.000000,38.000000,5,6,9,28.876206
18.000000,38.000000,31,34,35,93.749124
18.000000,6.000000,2,3,5,73.417158
18.000000,6.000000,14,15,16,70.092956
18.000000,6.000000,32,34,44,61.691486
18.000000,6.000000,34,44,46,21.311365
18.000000,6.000000,44,46,47,42.990206
18.000000,6.000000,92,93,94,108.495833
18.000000,6.000000,98,100,101,86.859714
18.000000,6.000000,134,135,137,102.439168
18.000000,15.000000,9,10,11,104.605344
18.000000,15.000000,10,11,12,82.370602
18.000000,15.000000,60,61,62,95.263980
18.000000,15.000000,64,68,70,71.988463
18.000000,15.000000,68,70,71,115.306441
18.000000,15.000000,70,71,72,126.344412
18.000000,15.000000,99,100,101,111.275922
18.000000,15.000000,100,101,102,111.766015
18.000000,11.000000,11,12,13,78.239463
18.000000,11.000000,12,13,19,76.523476
18.000000,11.000000,45,46,47,29.287626
18.000000,11.000000,99,100,101,69.910495
18.000000,11.000000,103,104,105,39.253881
18.000000,11.000000,106,107,108,34.388097
18.000000,11.000000,107,108,109,32.980170
18.000000,11.000000,111,113,114,85.089340
18.000000,11.000000,112,115,117,105.299803
18.000000,11.000000,122,123,126,24.423281
18.000000,11.000000,143,145,146,96.414663
18.000000,11.000000,158,159,161,114.616626
18.000000,7.000000,8,9,10,115.433106
18.000000,7.000000,9,10,11,73.662293
18.000000,7.000000,16,17,18,66.462104
18.000000,7.000000,17,18,19,73.427503
18.000000,7.000000,23,24,25,95.670273
18.000000,7.000000,46,47,48,87.498828
18.000000,7.000000,50,51,52,78.839375
18.000000,7.000000,72,73,76,90.825104
18.000000,7.000000,113,114,118,67.308767
18.000000,7.000000,150,151,152,30.148712
18.000000,7.000000,151,152,153,42.798095
18.000000,17.000000,1,2,3,105.329417
18.000000,17.000000,2,3,4,83.513456
18.000000,17.000000,20,21,23,80.271721
18.000000,17.000000,21,23,24,67.842801
18.000000,17.000000,28,29,30,76.346652
18.000000,17.000000,29,30,31,56.171916
18.000000,17.000000,30,31,32,78.551305
18.000000,17.000000,31,32,33,101.693389
18.000000,17.000000,38,39,40,90.541484
18.000000,17.000000,59,60,61,16.474257
18.000000,17.000000,79,80,82,39.299954
18.000000,17.000000,89,90,91,72.380887
18.000000,17.000000,102,109,110,88.082865
18.000000,17.000000,105,106,111,89.476240
18.000000,12.000000,1,3,4,69.305717
18.000000,12.000000,6,7,11,57.118886
18.000000,12.000000,30,32,33,47.361371
18.000000,12.000000,37,38,44,84.651378
18.000000,12.000000,38,44,46,41.174728
18.000000,12.000000,44,46,47,60.029740
18.000000,12.000000,50,51,52,42.613860
18.000000,12.000000,54,55,56,91.720982
18.000000,12.000000,55,56,57,78.830279
18.000000,12.000000,64,65,66,84.994838
18.000000,12.000000,65,66,67,42.670297
18.000000,12.000000,74,75,77,74.675775
18.000000,12.000000,75,77,78,89.762453
18.000000,12.000000,96,97,98,59.827170
18.000000,12.000000,116,117,118,34.299836
18.000000,12.000000,124,125,126,120.103280
18.000000,12.000000,139,141,142,37.833426
18.000000,12.000000,157,158,159,99.832597
18.000000,12.000000,162,165,166,67.316502
18.000000,12.000000,173,174,178,85.249047
18.000000,12.000000,174,178,179,113.904835
18.000000,12.000000,192,194,196,86.510231
18.000000,12.000000,194,196,198,50.647384
18.000000,12.000000,206,209,210,31.721884
18.000000,12.000000,209,210,211,25.427307
18.000000,12.000000,210,211,215,86.730405
18.000000,10.000000,22,24,29,64.843693
18.000000,10.000000,26,27,28,105.667638
18.000000,10.000000,62,63,64,49.585405
18.000000,10.000000,63,64,67,38.551340
18.000000,10.000000,90,96,97,69.395851
18.000000,10.000000,116,118,119,83.274581
18.000000,10.000000,131,132,138,32.908335
18.000000,10.000000,133,136,137,56.729182
18.000000,10.000000,142,143,146,108.129253
18.000000,10.000000,143,146,149,57.842830
18.000000,10.000000,155,157,158,40.639833
18.000000,10.000000,157,158,159,59.919570
18.000000,28.000000,1,2,3,78.605340
18.000000,28.000000,2,3,4,113.985630
18.000000,28.000000,28,29,32,26.330756
18.000000,28.000000,29,32,33,64.166362
18.000000,28.000000,32,33,34,89.740044
18.000000,28.000000,36,38,39,30.699289
18.000000,8.000000,12,13,15,81.024190
18.000000,8.000000,81,82,87,73.790656
18.000000,8.000000,98,101,102,117.529956
18.000000,8.000000,104,109,110,78.303714
18.000000,8.000000,105,106,111,82.183615
18.000000,8.000000,124,125,126,80.634625
18.000000,8.000000,128,129,130,74.826472
18.000000,5.000000,10,11,12,81.915362
18.000000,5.000000,11,12,13,73.050422
18.000000,5.000000,30,32,34,71.123283
18.000000,5.000000,40,41,42,72.224866
18.000000,5.000000,50,51,52,46.748797
18.000000,5.000000,51,52,54,58.043162
18.000000,5.000000,62,63,64,119.948376
18.000000,5.000000,110,113,114,82.835774
18.000000,5.000000,141,142,143,85.637731
18.000000,23.000000,1,4,5,39.133324
18.000000,23.000000,4,5,6,112.202977
18.000000,23.000000,9,10,11,72.993069
18.000000,23.000000,10,11,12,69.303628
18.000000,23.000000,11,12,14,77.869057
18.000000,23.000000,17,20,21,80.345273
18.000000,23.000000,37,38,39,43.227820
18.000000,23.000000,41,42,43,70.610905
18.000000,29.000000,26,27,28,102.767199
18.000000,29.000000,31,32,33,31.698797
18.000000,29.000000,32,33,34,23.316415
18.000000,29.000000,40,41,42,26.218740
18.000000,29.000000,41,42,43,38.365276
18.000000,29.000000,44,45,46,112.597531
18.000000,29.000000,45,46,48,97.847636
18.000000,29.000000,54,55,57,88.480721
18.000000,29.000000,58,60,62,68.431201
18.000000,29.000000,59,61,63,88.666330
18.000000,29.000000,64,65,70,30.196585
18.000000,29.000000,79,80,81,23.674359
18.000000,14.000000,2,3,4,31.571523
18.000000,14.000000,15,24,25,34.115096
18.000000,14.000000,16,18,19,39.884511
18.000000,14.000000,20,22,23,81.391748
18.000000,14.000000,22,23,26,101.500891
18.000000,14.000000,28,29,30,60.632528
18.000000,14.000000,33,34,37,89.581676
18.000000,14.000000,34,37,38,83.521946
18.000000,14.000000,47,48,55,15.831397
18.000000,14.000000,49,50,52,83.362280
18.000000,14.000000,50,52,53,72.226486
18.000000,14.000000,62,63,66,37.176750
18.000000,14.000000,86,87,88,92.186080
18.000000,14.000000,87,88,89,66.276501
18.000000,14.000000,106,107,108,25.747285
18.000000,14.000000,115,116,117,25.724801
18.000000,14.000000,126,127,139,31.364285
18.000000,14.000000,134,135,136,24.397935
18.000000,14.000000,160,161,162,103.336787
18.000000,14.000000,163,164,165,40.861860
18.000000,14.000000,169,170,176,49.592478
18.000000,14.000000,170,176,177,82.244051
18.000000,18.000000,0,1,2,21.871957
18.000000,18.000000,10,11,12,84.786846
18.000000,18.000000,11,12,15,81.714345
18.000000,47.000000,27,29,30,76.079080
18.000000,47.000000,32,33,37,65.400969
18.000000,47.000000,40,41,42,85.794232
18.000000,47.000000,44,45,46,64.889627
18.000000,36.000000,12,13,15,37.285895
18.000000,36.000000,14,16,18,24.319353
18.000000,13.000000,2,4,5,66.500178
18.000000,13.000000,7,8,9,105.587560
18.000000,13.000000,14,17,18,102.877985
18.000000,13.000000,17,18,19,78.107065
18.000000,13.000000,52,53,54,104.981934
18.000000,13.000000,53,54,55,52.486022
18.000000,13.000000,56,57,64,31.273485
18.000000,13.000000,58,59,63,64.310002
18.000000,13.000000,74,75,76,88.356558
18.000000,13.000000,75,76,77,87.243715
18.000000,13.000000,87,88,89,81.009867
18.000000,27.000000,16,17,19,71.019578
18.000000,27.000000,17,19,20,14.325804
18.000000,44.000000,10,11,13,129.910504
18.000000,44.000000,11,13,14,51.058061
18.000000,44.000000,26,27,29,92.178993
18.000000,44.000000,31,32,33,84.931297
18.000000,44.000000,34,36,37,72.755044
18.000000,44.000000,36,37,38,96.922071
18.000000,44.000000,35,40,42,62.433685
18.000000,44.000000,57,58,61,15.488035
18.000000,44.000000,70,71,72,29.251018
18.000000,44.000000,73,74,79,105.216419
18.000000,16.000000,4,5,6,19.463004
18.000000,16.000000,5,6,7,48.358126
18.000000,16.000000,16,20,21,25.467809
18.000000,16.000000,20,21,22,22.828310
18.000000,16.000000,17,18,19,73.826407
18.000000,16.000000,35,36,37,107.814187
18.000000,16.000000,36,37,38,57.486522
18.000000,16.000000,41,42,46,23.283691
18.000000,16.000000,56,58,59,40.218998
18.000000,16.000000,76,77,79,68.598632
18.000000,16.000000,80,81,83,53.230833
18.000000,16.000000,98,99,100,90.609065
18.000000,16.000000,99,100,102,74.971081
18.000000,16.000000,104,107,111,69.908694
18.000000,16.000000,112,116,117,52.497002
18.000000,16.000000,116,117,118,26.570889
18.000000,16.000000,119,121,122,76.834141
18.000000,39.000000,6,7,8,86.203079
18.000000,39.000000,7,8,9,132.813328
18.000000,39.000000,12,14,15,132.474075
18.000000,39.000000,19,20,21,84.315219
18.000000,39.000000,34,37,38,73.485331
18.000000,32.000000,12,13,15,75.343756
18.000000,32.000000,17,18,20,53.093381
18.000000,32.000000,28,29,30,65.137821
18.000000,31.000000,1,2,3,35.381587
18.000000,31.000000,2,3,4,22.433958
18.000000,31.000000,10,11,12,82.170551
18.000000,31.000000,16,17,19,49.236567
18.000000,41.000000,3,4,5,89.113412
18.000000,41.000000,4,5,6,103.915494
18.000000,41.000000,11,12,13,39.648403
18.000000,41.000000,17,18,20,78.226609
18.000000,41.000000,29,30,32,31.139937
18.000000,41.000000,43,45,46,98.517635
18.000000,41.000000,44,47,48,62.688947
18.000000,41.000000,54,55,56,83.948768
18.000000,41.000000,55,56,57,86.405633
18.000000,41.000000,60,61,62,131.529324
18.000000,41.000000,61,62,63,98.754215
18.000000,41.000000,66,67,68,25.054961
18.000000,41.000000,67,68,71,26.565150
18.000000,41.000000,72,74,75,118.675217
18.000000,20.000000,10,11,13,74.988262
18.000000,20.000000,27,29,30,82.885694
18.000000,20.000000,49,50,51,86.605925
18.000000,20.000000,61,63,65,52.473896
18.000000,20.000000,62,66,67,41.718779
18.000000,20.000000,66,67,69,97.869853
18.000000,20.000000,74,77,78,66.214091
18.000000,20.000000,80,83,84,40.207944
18.000000,73.000000,5,6,8,26.339705
18.000000,73.000000,9,10,11,33.677356
18.000000,73.000000,24,25,26,82.618230
18.000000,73.000000,29,30,31,41.419381
18.000000,73.000000,34,35,36,95.406755
18.000000,73.000000,35,36,37,69.212120
18.000000,73.000000,38,39,40,82.448070
18.000000,26.000000,1,3,17,67.756970
18.000000,26.000000,7,10,12,97.134955
18.000000,26.000000,11,13,14,80.881490
18.000000,26.000000,20,21,22,40.452545
18.000000,26.000000,21,22,23,73.276395
18.000000,26.000000,22,23,25,83.279192
19.000000,20.000000,47,48,51,76.577888
19.000000,6.000000,0,1,2,16.370930
19.000000,6.000000,1,2,3,39.300659
19.000000,6.000000,25,26,28,71.283115
19.000000,6.000000,105,106,107,77.128780
19.000000,6.000000,151,152,153,110.176288
19.000000,6.000000,152,153,155,40.006872
19.000000,4.000000,8,9,10,114.505531
19.000000,4.000000,20,21,22,67.089312
19.000000,4.000000,49,50,51,75.233993
19.000000,11.000000,12,19,20,82.027034
19.000000,11.000000,19,20,21,101.677252
19.000000,11.000000,41,42,43,108.493645
19.000000,11.000000,46,47,48,31.800110
19.000000,9.000000,0,2,3,21.953091
19.000000,9.000000,2,3,4,46.785257
19.000000,9.000000,39,40,41,83.019068
19.000000,9.000000,42,43,44,96.413050
19.000000,9.000000,85,86,88,70.503717
19.000000,9.000000,90,92,94,19.659379
19.000000,9.000000,126,128,129,94.488730
19.000000,9.000000,135,141,142,22.661727
19.000000,16.000000,0,3,6,34.243459
19.000000,16.000000,22,25,26,29.531878
19.000000,16.000000,45,46,47,101.581181
19.000000,16.000000,49,50,51,76.546855
19.000000,16.000000,65,76,77,60.414447
19.000000,16.000000,76,77,78,102.295197
19.000000,16.000000,71,72,73,97.956354
19.000000,16.000000,84,86,90,64.230490
19.000000,16.000000,96,97,99,75.332993
19.000000,16.000000,97,99,102,68.641117
19.000000,16.000000,99,102,103,16.664052
19.000000,35.000000,14,15,16,73.888925
19.000000,35.000000,15,16,17,93.425462
19.000000,35.000000,26,27,28,103.938375
19.000000,21.000000,33,34,35,71.470894
19.000000,21.000000,43,46,48,17.310031
19.000000,21.000000,69,72,74,41.091033
19.000000,26.000000,0,1,2,107.337495
19.000000,26.000000,26,30,32,89.732196
19.000000,26.000000,30,32,34,101.724657
19.000000,26.000000,27,29,33,78.970014
19.000000,26.000000,56,57,58,85.527729
19.000000,22.000000,2,3,14,99.166303
19.000000,22.000000,4,7,10,45.506938
19.000000,22.000000,6,11,13,33.097351
19.000000,22.000000,22,23,24,38.931044
19.000000,22.000000,50,53,55,73.971874
19.000000,22.000000,81,82,83,92.688397
19.000000,34.000000,0,1,2,70.982029
19.000000,34.000000,4,7,9,77.229971
19.000000,34.000000,20,24,25,56.684113
19.000000,34.000000,21,22,23,106.268934
19.000000,34.000000,34,35,36,92.742441
19.000000,34.000000,42,43,44,71.865258
19.000000,34.000000,81,85,86,65.308147
19.000000,34.000000,90,91,93,86.416464
19.000000,34.000000,91,93,94,34.196454
19.000000,34.000000,93,94,95,33.491460
19.000000,34.000000,94,95,96,88.471568
19.000000,34.000000,102,104,106,77.011863
19.000000,34.000000,104,106,108,99.940677
19.000000,34.000000,120,122,125,88.980904
19.000000,34.000000,131,132,133,131.671674
19.000000,34.000000,141,143,144,87.331365
19.000000,34.000000,152,160,161,71.933546
19.000000,34.000000,160,161,162,120.737789
19.000000,34.000000,154,157,159,111.926194
19.000000,27.000000,27,29,44,24.891753
19.000000,27.000000,31,32,43,75.580095
19.000000,27.000000,46,51,53,43.609767
19.000000,7.000000,10,11,12,100.602315
19.000000,7.000000,11,12,13,74.611557
19.000000,7.000000,29,30,32,71.350632
19.000000,7.000000,56,57,58,85.024368
19.000000,7.000000,66,67,68,63.602535
19.000000,7.000000,72,73,75,81.818276
19.000000,7.000000,73,75,76,37.148274
19.000000,7.000000,85,87,90,74.836716
19.000000,7.000000,94,95,96,35.716540
19.000000,7.000000,95,96,97,36.542302
19.000000,7.000000,98,99,100,45.530246
19.000000,7.000000,99,100,103,101.136377
19.000000,7.000000,100,103,104,102.157956
19.000000,7.000000,106,107,111,21.618264
19.000000,7.000000,115,116,117,53.643024
19.000000,7.000000,155,156,158,60.071172
19.000000,7.000000,161,162,163,93.330948
19.000000,15.000000,22,23,24,82.281472
19.000000,15.000000,45,46,51,64.647184
19.000000,15.000000,46,51,53,78.624269
19.000000,15.000000,47,48,49,82.193124
19.000000,15.000000,48,49,50,90.426500
19.000000,15.000000,54,55,56,117.392418
19.000000,15.000000,55,56,57,93.681569
19.000000,15.000000,69,70,74,84.413158
19.000000,15.000000,81,82,86,110.910778
19.000000,15.000000,87,88,89,87.564579
19.000000,60.000000,3,4,9,23.638392
19.000000,60.000000,11,12,13,70.638426
19.000000,60.000000,23,25,26,83.980573
19.000000,60.000000,25,26,28,168.707964
19.000000,60.000000,26,28,32,98.031578
19.000000,60.000000,35,37,38,89.669729
19.000000,60.000000,37,38,44,90.905923
19.000000,60.000000,48,49,56,76.534431
19.000000,60.000000,49,56,58,116.532451
19.000000,60.000000,56,58,59,42.304823
19.000000,18.000000,2,4,6,52.302339
19.000000,18.000000,4,6,8,51.080714
19.000000,18.000000,3,5,7,56.151810
19.000000,18.000000,20,21,23,85.855005
19.000000,18.000000,60,62,63,101.094691
19.000000,18.000000,73,79,80,64.757111
19.000000,18.000000,79,80,81,68.767869
19.000000,18.000000,97,98,107,52.760609
19.000000,18.000000,103,104,105,26.344629
19.000000,17.000000,8,14,16,26.143361
19.000000,17.000000,9,10,12,132.111319
19.000000,17.000000,35,42,43,74.819715
19.000000,17.000000,42,43,44,88.415789
19.000000,17.000000,68,69,75,48.220729
19.000000,17.000000,70,71,73,45.783612
19.000000,17.000000,88,92,94,29.977799
19.000000,17.000000,92,94,95,80.582350
19.000000,17.000000,91,93,97,86.452313
19.000000,17.000000,104,106,111,72.473619
19.000000,17.000000,107,109,110,118.913711
19.000000,31.000000,26,27,28,36.246936
19.000000,31.000000,44,46,50,27.293266
19.000000,31.000000,49,51,52,38.562164
19.000000,31.000000,55,56,57,25.772340
19.000000,31.000000,71,72,73,111.415462
19.000000,31.000000,78,80,81,90.891951
19.000000,31.000000,85,87,88,17.757199
19.000000,31.000000,93,96,98,88.802637
19.000000,31.000000,105,106,107,84.609904
19.000000,31.000000,106,107,108,86.368587
19.000000,31.000000,107,108,109,109.286815
19.000000,37.000000,1,2,3,84.230531
19.000000,37.000000,18,21,22,32.998355
19.000000,5.000000,5,6,7,108.869431
19.000000,5.000000,46,47,48,159.676131
19.000000,5.000000,72,73,125,39.880018
19.000000,5.000000,115,116,119,108.493484
19.000000,5.000000,120,121,123,69.993443
19.000000,5.000000,151,152,153,109.826896
19.000000,5.000000,152,153,154,62.608400
19.000000,10.000000,10,16,19,55.008442
19.000000,10.000000,84,85,86,82.474952
19.000000,10.000000,92,93,95,63.567175
19.000000,10.000000,93,95,96,63.540635
19.000000,10.000000,95,96,97,90.387947
19.000000,10.000000,114,115,118,32.540455
19.000000,25.000000,7,8,9,94.318914
19.000000,25.000000,8,9,10,100.302194
19.000000,25.000000,9,10,18,41.220182
19.000000,25.000000,25,27,29,64.452638
19.000000,25.000000,44,48,49,111.213470
19.000000,14.000000,16,17,18,80.009053
19.000000,14.000000,19,20,22,100.847543
19.000000,14.000000,57,58,59,81.131452
19.000000,14.000000,58,59,60,104.080413
19.000000,14.000000,59,60,62,76.566123
19.000000,14.000000,73,75,76,80.787090
19.000000,14.000000,80,81,83,81.210775
19.000000,12.000000,1,3,7,46.897661
19.000000,12.000000,3,7,11,17.252601
19.000000,12.000000,4,5,6,15.281909
19.000000,12.000000,5,6,9,85.003609
19.000000,12.000000,6,9,10,112.174596
19.000000,12.000000,24,26,27,88.513371
19.000000,12.000000,41,42,43,84.215848
19.000000,12.000000,64,65,66,94.908307
19.000000,12.000000,101,102,105,90.141393
19.000000,12.000000,102,105,106,66.153888
19.000000,12.000000,120,121,123,22.212222
19.000000,12.000000,121,123,124,46.560173
19.000000,12.000000,123,124,125,87.058603
19.000000,12.000000,124,125,127,56.286596
19.000000,12.000000,125,127,128,68.617069
19.000000,12.000000,161,163,166,24.634479
19.000000,13.000000,0,2,5,33.905709
19.000000,13.000000,7,8,10,79.480275
19.000000,13.000000,15,16,17,72.477737
19.000000,13.000000,32,33,34,45.099275
19.000000,13.000000,33,34,35,93.395489
19.000000,13.000000,47,50,51,70.298588
19.000000,13.000000,66,67,74,56.054155
19.000000,46.000000,0,1,2,32.286865
19.000000,46.000000,1,2,4,29.350443
19.000000,46.000000,6,7,8,91.858425
19.000000,46.000000,28,29,30,102.970394
19.000000,46.000000,33,36,37,99.710967
19.000000,46.000000,39,40,41,64.278929
19.000000,46.000000,40,41,42,74.507616
19.000000,8.000000,24,25,29,97.717603
19.000000,8.000000,92,93,95,56.708856
19.000000,24.000000,3,4,8,26.367469
19.000000,24.000000,20,22,23,36.995133
19.000000,33.000000,0,1,3,101.384023
19.000000,33.000000,8,9,13,82.787428
19.000000,33.000000,9,13,15,130.996187
19.000000,33.000000,25,30,31,76.720590
19.000000,40.000000,12,14,16,62.941663
19.000000,40.000000,14,16,17,91.493102
19.000000,40.000000,16,17,18,82.560792
19.000000,40.000000,21,22,23,33.849673
19.000000,40.000000,22,23,24,101.288913
19.000000,40.000000,23,24,25,87.616145
19.000000,40.000000,28,33,35,44.910202
19.000000,23.000000,26,27,30,80.851373
19.000000,23.000000,33,34,36,25.967366
19.000000,23.000000,46,47,49,30.424456
19.000000,23.000000,61,63,65,74.065629
19.000000,23.000000,63,65,66,47.812193
19.000000,19.000000,6,7,11,105.324231
19.000000,19.000000,24,25,26,62.661205
19.000000,19.000000,25,26,27,84.113943
19.000000,19.000000,26,27,32,98.767753
19.000000,19.000000,27,32,33,74.929735
19.000000,19.000000,28,29,30,58.341311
19.000000,36.000000,0,1,2,103.102344
19.000000,36.000000,8,10,12,87.810959
19.000000,36.000000,10,12,13,57.703428
19.000000,36.000000,19,20,22,122.403827
19.000000,36.000000,21,23,24,38.547701
19.000000,36.000000,31,32,33,81.334554
19.000000,36.000000,46,47,51,32.576590
19.000000,36.000000,58,59,60,27.676178
19.000000,36.000000,62,63,64,29.364255
19.000000,36.000000,63,64,66,44.237536
19.000000,36.000000,64,66,67,83.940953
19.000000,36.000000,66,67,70,53.193692
19.000000,36.000000,65,69,71,23.364403
19.000000,28.000000,22,23,27,64.468464
19.000000,28.000000,24,25,26,76.393422
19.000000,28.000000,40,41,42,124.609388
19.000000,28.000000,51,54,55,66.133472
19.000000,32.000000,0,1,2,105.028060
19.000000,32.000000,3,4,5,72.759010
19.000000,32.000000,19,20,21,99.066337
19.000000,32.000000,20,21,26,81.796885
19.000000,32.000000,22,23,25,83.567036
20.000000,7.000000,22,23,24,75.312228
20.000000,7.000000,50,51,54,85.645702
20.000000,7.000000,56,57,58,75.325963
20.000000,7.000000,71,74,75,80.573411
20.000000,7.000000,74,75,76,104.052186
20.000000,7.000000,77,81,82,88.908249
20.000000,7.000000,81,82,83,82.561935
20.000000,4.000000,4,5,6,87.088766
20.000000,4.000000,13,14,15,32.490839
20.000000,4.000000,36,37,38,75.463612
20.000000,4.000000,88,89,90,73.128277
20.000000,4.000000,89,90,91,117.968510
20.000000,4.000000,104,105,107,99.752534
20.000000,4.000000,120,121,122,80.590400
20.000000,21.000000,10,11,12,127.631054
20.000000,21.000000,23,25,28,120.312693
20.000000,21.000000,36,37,38,65.971254
20.000000,21.000000,51,52,54,34.262288
20.000000,21.000000,57,58,59,128.775467
20.000000,21.000000,58,59,60,101.594485
20.000000,21.000000,59,60,61,100.452599
20.000000,21.000000,60,61,62,64.853914
20.000000,21.000000,95,96,100,64.760622
20.000000,21.000000,110,111,112,107.803045
20.000000,21.000000,115,116,117,124.374587
20.000000,20.000000,37,38,39,36.545405
20.000000,12.000000,16,17,20,70.934284
20.000000,12.000000,26,27,29,55.064173
20.000000,12.000000,75,76,77,90.802819
20.000000,12.000000,86,88,95,18.630658
20.000000,12.000000,87,90,91,27.328110
20.000000,12.000000,96,97,98,93.941710
20.000000,12.000000,108,109,110,99.318245
20.000000,12.000000,109,110,111,93.281846
20.000000,16.000000,8,9,10,44.937661
20.000000,16.000000,16,17,20,123.677009
20.000000,16.000000,33,34,35,52.618514
20.000000,16.000000,34,35,38,99.617372
20.000000,16.000000,49,52,53,60.086933
20.000000,16.000000,70,71,72,135.985669
20.000000,16.000000,74,77,79,51.415154
20.000000,16.000000,81,82,85,51.262929
20.000000,16.000000,86,92,93,53.977807
20.000000,16.000000,92,93,94,58.005184
20.000000,16.000000,87,88,89,106.304474
20.000000,16.000000,88,89,90,82.322147
20.000000,16.000000,89,90,91,37.427441
20.000000,16.000000,103,104,105,36.505868
20.000000,16.000000,112,115,116,27.725711
20.000000,16.000000,117,118,119,59.525596
20.000000,16.000000,118,119,120,87.110974
20.000000,16.000000,119,120,124,34.135623
20.000000,16.000000,120,124,125,64.285701
20.000000,13.000000,13,15,16,108.982818
20.000000,13.000000,15,16,18,40.230878
20.000000,13.000000,16,18,20,83.258046
20.000000,13.000000,21,23,25,86.338608
20.000000,13.000000,43,44,45,86.864529
20.000000,13.000000,52,53,55,89.253245
20.000000,13.000000,58,59,62,28.737554
20.000000,15.000000,45,46,48,17.631311
20.000000,15.000000,46,48,50,21.118500
20.000000,15.000000,60,61,62,42.132886
20.000000,15.000000,75,76,80,35.105644
20.000000,19.000000,7,8,10,112.895449
20.000000,19.000000,23,24,27,41.967692
20.000000,19.000000,29,30,33,76.209861
20.000000,33.000000,4,6,7,85.887159
20.000000,33.000000,16,17,18,76.628513
20.000000,33.000000,24,25,26,124.221409
20.000000,33.000000,29,31,32,75.848264
20.000000,24.000000,31,32,33,32.444487
20.000000,24.000000,32,33,43,37.283231
20.000000,9.000000,27,29,30,74.304103
20.000000,9.000000,48,49,51,113.277564
20.000000,9.000000,49,51,52,44.729530
20.000000,9.000000,54,57,62,32.085040
20.000000,9.000000,72,75,79,60.692595
20.000000,9.000000,93,95,98,57.443640
20.000000,9.000000,102,103,104,111.198636
20.000000,9.000000,103,104,105,77.627138
20.000000,9.000000,110,111,113,76.928340
20.000000,9.000000,117,118,125,78.031332
20.000000,9.000000,119,120,123,124.380056
20.000000,5.000000,1,2,3,104.910082
20.000000,5.000000,25,26,27,72.948888
20.000000,5.000000,95,97,98,73.715913
20.000000,5.000000,105,106,107,88.139324
20.000000,3.000000,33,34,35,78.500108
20.000000,3.000000,111,112,113,32.801895
20.000000,17.000000,8,12,15,17.501141
20.000000,17.000000,41,42,43,84.662482
20.000000,17.000000,56,57,59,91.807851
20.000000,17.000000,57,59,60,77.919838
20.000000,17.000000,61,62,64,68.030947
20.000000,17.000000,70,74,79,36.191144
20.000000,17.000000,72,73,82,114.723632
20.000000,10.000000,2,3,4,17.865759
20.000000,10.000000,21,24,25,25.044000
20.000000,10.000000,30,34,37,80.832167
20.000000,10.000000,54,55,56,69.963590
20.000000,10.000000,64,65,66,89.398603
20.000000,10.000000,86,87,88,106.992314
20.000000,14.000000,1,2,4,30.706679
20.000000,14.000000,17,19,20,111.013870
20.000000,14.000000,28,29,30,35.562010
20.000000,14.000000,31,32,33,99.386452
20.000000,14.000000,42,43,44,108.164448
20.000000,14.000000,58,59,64,110.890931
20.000000,14.000000,59,64,65,103.531634
20.000000,6.000000,3,4,5,134.087797
20.000000,6.000000,60,61,65,75.748889
20.000000,6.000000,72,73,74,79.834650
20.000000,6.000000,78,79,80,106.125899
20.000000,6.000000,90,91,92,96.945804
20.000000,32.000000,7,8,9,85.181336
20.000000,32.000000,12,16,17,91.724007
20.000000,32.000000,16,17,18,94.133325
20.000000,32.000000,17,18,19,46.790550
20.000000,32.000000,34,35,36,99.784799
20.000000,32.000000,38,39,40,103.667364
20.000000,32.000000,41,42,43,105.964342
20.000000,32.000000,49,50,51,53.694000
20.000000,8.000000,12,13,15,67.672931
20.000000,8.000000,20,21,23,88.915453
20.000000,8.000000,42,43,47,97.728341
20.000000,8.000000,60,62,63,59.771533
20.000000,8.000000,72,73,74,78.910999
20.000000,8.000000,73,74,75,73.446956
20.000000,8.000000,74,75,76,43.437817
20.000000,11.000000,0,4,7,49.370543
20.000000,11.000000,11,12,94,87.233221
20.000000,11.000000,12,94,95,44.957489
20.000000,11.000000,94,95,97,49.207966
20.000000,11.000000,95,97,98,93.004704
20.000000,11.000000,14,15,16,94.289430
20.000000,11.000000,60,61,64,102.214041
20.000000,11.000000,90,91,92,88.175018
20.000000,22.000000,4,5,10,47.907779
20.000000,22.000000,12,13,14,97.719948
20.000000,22.000000,17,18,19,42.314005
20.000000,25.000000,19,20,23,81.809912
20.000000,25.000000,29,31,33,60.625585
20.000000,25.000000,31,33,34,48.576524
20.000000,25.000000,37,38,39,29.805203
20.000000,25.000000,62,63,65,18.483733
20.000000,25.000000,63,65,66,37.610285
20.000000,35.000000,2,3,4,127.484702
20.000000,35.000000,9,10,15,77.287200
20.000000,35.000000,12,13,17,97.253944
20.000000,35.000000,19,20,21,76.822427
20.000000,35.000000,20,21,22,114.955613
20.000000,18.000000,33,34,35,80.694762
20.000000,18.000000,38,39,42,26.246333
20.000000,18.000000,56,59,62,50.209100
20.000000,28.000000,23,24,26,69.628230
20.000000,26.000000,5,6,10,99.238312
20.000000,26.000000,6,10,12,73.601106
20.000000,26.000000,7,8,16,46.229541
20.000000,26.000000,8,16,17,74.435388
20.000000,29.000000,10,11,12,89.802134
20.000000,29.000000,17,18,22,95.024488
20.000000,29.000000,53,54,56,85.947370
21.000000,5.000000,77,78,79,56.596271
21.000000,4.000000,36,37,38,102.923998
21.000000,4.000000,37,38,39,97.001027
21.000000,4.000000,40,41,42,28.640382
21.000000,4.000000,80,81,82,83.039393
21.000000,8.000000,27,28,29,117.524714
21.000000,8.000000,37,38,39,91.509539
21.000000,10.000000,7,8,9,72.454153
22.000000,3.000000,36,37,38,77.041485
22.000000,12.000000,41,42,43,33.525389
22.000000,12.000000,51,53,54,93.235448
22.000000,11.000000,11,12,14,41.646714
22.000000,11.000000,49,50,51,85.636295
22.000000,20.000000,9,10,11,49.664885
22.000000,20.000000,34,35,36,135.426165
22.000000,20.000000,35,36,38,63.281898
22.000000,19.000000,2,3,4,70.622905
22.000000,19.000000,30,31,34,68.215537
22.000000,19.000000,31,34,35,98.062494
22.000000,5.000000,105,106,107,86.563243
22.000000,14.000000,20,21,22,32.165228
22.000000,8.000000,64,65,66,75.375725
22.000000,8.000000,65,66,67,115.542870
22.000000,7.000000,36,38,39,87.715831
22.000000,23.000000,10,11,12,127.025804
22.000000,23.000000,17,18,19,63.278542
22.000000,23.000000,18,19,20,64.065270
22.000000,9.000000,63,64,66,39.236297
22.000000,22.000000,0,1,2,55.188954
22.000000,22.000000,29,32,34,56.869462
22.000000,16.000000,9,10,11,90.043907
29.000000,6.000000,7,8,10,111.200735
29.000000,6.000000,8,10,11,80.425798
29.000000,6.000000,42,45,46,100.688007
29.000000,6.000000,49,51,52,35.447197
29.000000,6.000000,81,82,83,40.286389
29.000000,6.000000,84,85,87,44.063885
29.000000,6.000000,90,91,94,80.554416
29.000000,12.000000,1,2,6,83.437330
29.000000,12.000000,25,26,27,125.740208
29.000000,5.000000,20,21,22,25.985658
29.000000,5.000000,31,32,33,25.638482
29.000000,5.000000,97,98,99,89.170828
29.000000,5.000000,111,113,114,81.552380
29.000000,7.000000,42,43,44,95.679854
29.000000,7.000000,51,52,53,64.986375
29.000000,4.000000,4,5,6,75.648984
29.000000,4.000000,25,26,27,86.506798
29.000000,4.000000,45,184,186,51.224508
29.000000,4.000000,184,186,187,65.642199
29.000000,4.000000,156,157,158,33.764962
29.000000,4.000000,157,158,159,32.813749
29.000000,3.000000,108,109,110,29.056558
29.000000,3.000000,117,118,119,22.674768
29.000000,10.000000,1,2,3,90.551799
29.000000,10.000000,2,3,4,91.952326
29.000000,10.000000,7,8,9,69.532190
29.000000,10.000000,64,65,69,71.499218
29.000000,9.000000,11,12,13,111.468205
29.000000,9.000000,15,16,17,130.829843
29.000000,9.000000,30,31,34,106.017543
29.000000,9.000000,81,82,83,78.708603
29.000000,9.000000,99,100,101,21.279504
29.000000,13.000000,3,4,7,62.495763
29.000000,13.000000,4,7,8,87.256863
29.000000,17.000000,2,4,5,91.185991
29.000000,8.000000,19,21,22,101.355786
29.000000,8.000000,25,26,30,84.271699
29.000000,8.000000,26,30,31,78.961279
29.000000,8.000000,32,34,35,114.394633
29.000000,8.000000,88,90,91,84.943568
29.000000,14.000000,7,8,11,48.454045
29.000000,11.000000,37,38,40,102.704748
31.000000,5.000000,30,31,33,102.122981
31.000000,5.000000,40,41,42,70.809998
31.000000,5.000000,90,92,93,84.792558
31.000000,5.000000,135,136,138,18.777485
31.000000,5.000000,182,183,184,108.485508
31.000000,5.000000,195,197,198,122.904889
31.000000,5.000000,210,213,214,69.533517
31.000000,9.000000,46,47,49,55.280164
31.000000,9.000000,63,65,66,26.060649
31.000000,9.000000,82,83,84,65.727988
31.000000,9.000000,91,94,95,132.298123
31.000000,9.000000,128,130,132,72.127990
31.000000,9.000000,131,133,134,90.597481
31.000000,19.000000,9,10,18,23.094036
31.000000,19.000000,23,24,25,93.112359
31.000000,19.000000,27,28,29,59.151587
31.000000,7.000000,2,3,4,79.185449
31.000000,7.000000,3,4,6,62.505604
31.000000,7.000000,14,15,16,101.652019
31.000000,7.000000,15,16,17,78.631475
31.000000,7.000000,120,121,122,107.761529
31.000000,7.000000,133,134,135,116.441769
31.000000,7.000000,136,137,138,38.993655
31.000000,7.000000,141,143,144,97.499944
31.000000,8.000000,43,44,45,72.223946
31.000000,8.000000,44,45,46,79.963095
31.000000,8.000000,45,46,47,102.152894
31.000000,8.000000,48,49,53,57.218537
31.000000,8.000000,49,53,54,75.980713
31.000000,8.000000,92,94,95,103.092258
31.000000,8.000000,113,116,119,63.148256
31.000000,8.000000,120,121,123,89.407105
31.000000,8.000000,124,125,126,141.623005
31.000000,6.000000,6,7,9,81.434235
31.000000,6.000000,60,61,62,86.181900
31.000000,6.000000,80,81,82,127.378459
31.000000,6.000000,127,130,131,28.036835
31.000000,6.000000,132,133,137,21.969191
31.000000,6.000000,134,135,136,76.169029
31.000000,6.000000,180,181,182,107.159352
31.000000,6.000000,181,182,183,87.809489
31.000000,6.000000,192,196,197,101.431393
31.000000,3.000000,48,49,50,101.343941
31.000000,3.000000,63,64,65,19.201116
31.000000,3.000000,159,160,161,91.121551
31.000000,3.000000,162,163,164,75.443221
31.000000,4.000000,4,6,7,110.804749
31.000000,4.000000,36,37,38,97.216918
31.000000,4.000000,81,82,83,99.988642
31.000000,4.000000,128,129,130,128.813212
31.000000,4.000000,140,141,142,60.419455
31.000000,4.000000,193,194,195,68.942845
31.000000,10.000000,22,23,27,51.598012
31.000000,10.000000,23,27,28,82.791103
31.000000,10.000000,67,68,69,77.475721
31.000000,11.000000,16,17,18,82.419303
31.000000,11.000000,33,38,40,85.845943
31.000000,11.000000,45,47,48,34.902683
31.000000,11.000000,56,57,63,66.156197
31.000000,11.000000,58,60,61,99.185242
31.000000,11.000000,60,61,62,119.444180
31.000000,25.000000,1,2,6,68.174234
31.000000,25.000000,25,26,27,107.116754
31.000000,25.000000,40,41,42,75.749342
31.000000,25.000000,41,42,43,106.230760
31.000000,23.000000,2,3,4,48.085835
31.000000,23.000000,17,19,20,62.733799
31.000000,33.000000,11,14,16,27.894095
31.000000,21.000000,0,1,2,97.001218
31.000000,21.000000,5,6,8,79.867054
31.000000,21.000000,31,32,34,72.957917
31.000000,21.000000,46,47,51,100.780045
31.000000,21.000000,47,51,52,56.581533
31.000000,21.000000,64,66,67,70.220678
31.000000,21.000000,98,99,100,65.638439
31.000000,21.000000,106,107,108,112.451223
31.000000,21.000000,107,108,109,95.361921
31.000000,21.000000,116,117,119,73.249575
31.000000,14.000000,2,3,11,18.711112
31.000000,14.000000,5,9,10,134.895929
31.000000,14.000000,32,33,34,29.255777
31.000000,14.000000,33,34,35,33.609201
31.000000,14.000000,34,35,36,44.515356
31.000000,29.000000,2,4,5,102.623723
31.000000,29.000000,24,25,26,65.422389
31.000000,12.000000,3,6,7,118.338056
31.000000,12.000000,24,25,26,153.452451
31.000000,12.000000,34,94,95,120.388783
31.000000,12.000000,37,38,39,75.067184
31.000000,12.000000,85,86,88,83.118594
31.000000,13.000000,13,14,18,78.916902
31.000000,13.000000,14,18,19,53.584855
31.000000,13.000000,28,29,31,84.012043
31.000000,13.000000,29,31,32,99.664934
31.000000,13.000000,31,32,33,94.365436
31.000000,13.000000,55,56,57,84.093828
31.000000,13.000000,80,83,84,138.607958
31.000000,16.000000,1,4,5,73.033954
31.000000,16.000000,9,11,13,70.003175
31.000000,20.000000,2,5,6,13.687329
31.000000,20.000000,22,23,24,116.083911
31.000000,20.000000,23,24,25,116.228121
31.000000,18.000000,2,3,4,27.456101
31.000000,18.000000,9,10,11,95.172578
31.000000,24.000000,5,6,7,93.073301
32.000000,10.000000,15,16,17,75.925047
32.000000,10.000000,20,22,23,127.365634
32.000000,10.000000,21,24,25,80.465369
32.000000,10.000000,31,32,33,49.051887
32.000000,10.000000,45,46,48,65.648738
32.000000,10.000000,72,74,75,89.447105
32.000000,10.000000,74,75,78,82.805627
32.000000,10.000000,81,85,86,113.958881
32.000000,3.000000,147,148,149,68.581933
32.000000,3.000000,189,190,191,86.496260
32.000000,5.000000,40,41,43,36.803872
32.000000,5.000000,51,52,54,30.129124
32.000000,5.000000,82,83,84,99.893117
32.000000,5.000000,85,86,89,63.397967
32.000000,5.000000,111,112,113,118.460683
32.000000,13.000000,22,23,24,86.586263
32.000000,6.000000,37,39,40,22.338382
32.000000,6.000000,103,104,105,116.355620
32.000000,6.000000,138,139,140,50.411202
32.000000,6.000000,145,148,149,85.313479
32.000000,7.000000,7,8,9,70.302547
32.000000,7.000000,38,39,41,32.886171
32.000000,7.000000,140,141,144,25.993333
32.000000,7.000000,141,144,145,84.702951
32.000000,7.000000,149,150,151,56.272397
32.000000,7.000000,155,157,158,59.869419
32.000000,7.000000,157,158,159,85.471397
32.000000,7.000000,163,166,167,55.116705
32.000000,7.000000,183,185,186,73.390422
32.000000,7.000000,184,187,188,39.358009
32.000000,33.000000,29,30,32,56.792638
32.000000,8.000000,44,45,46,123.107311
32.000000,8.000000,56,57,58,116.843996
32.000000,8.000000,57,58,59,64.998734
32.000000,8.000000,58,59,60,99.226829
32.000000,8.000000,59,60,62,83.192698
32.000000,8.000000,76,77,78,99.381508
32.000000,8.000000,99,101,102,61.110851
32.000000,8.000000,113,115,116,112.933700
32.000000,8.000000,133,134,135,71.704522
32.000000,4.000000,16,17,18,74.995005
32.000000,4.000000,120,121,123,59.634055
32.000000,4.000000,169,170,171,85.978115
32.000000,17.000000,42,43,47,43.535877
32.000000,17.000000,44,45,46,25.667040
32.000000,11.000000,2,3,4,110.138623
32.000000,11.000000,28,29,30,79.682030
32.000000,11.000000,35,36,37,79.889678
32.000000,9.000000,18,20,23,33.939694
32.000000,9.000000,20,23,25,50.033149
32.000000,9.000000,36,38,40,92.521261
32.000000,9.000000,50,51,53,26.330666
32.000000,9.000000,56,57,58,29.401703
32.000000,9.000000,72,73,74,64.301508
32.000000,14.000000,35,36,37,31.434630
32.000000,14.000000,48,49,50,125.066355
32.000000,14.000000,49,50,55,92.728938
32.000000,14.000000,92,94,95,93.624708
32.000000,18.000000,4,5,6,17.380385
32.000000,32.000000,12,13,14,81.544023
32.000000,32.000000,13,14,16,93.597450
32.000000,32.000000,21,22,23,95.986405
32.000000,32.000000,22,23,24,52.705653
32.000000,26.000000,0,2,3,83.084032
32.000000,16.000000,3,4,5,44.930109
32.000000,12.000000,2,3,7,79.059255
32.000000,12.000000,4,5,6,26.956112
32.000000,12.000000,21,22,23,76.210730
33.000000,5.000000,6,7,8,90.933198
33.000000,5.000000,15,16,17,48.016372
33.000000,5.000000,16,17,18,104.337866
33.000000,5.000000,45,46,47,102.793130
33.000000,5.000000,52,53,54,88.961486
33.000000,5.000000,161,162,163,100.019808
33.000000,5.000000,170,171,173,76.724188
33.000000,5.000000,181,182,183,91.187591
33.000000,5.000000,206,207,209,41.198429
33.000000,9.000000,30,31,34,75.317106
33.000000,9.000000,64,68,69,27.349437
33.000000,9.000000,74,76,77,121.520624
33.000000,9.000000,85,87,88,65.091937
33.000000,9.000000,95,96,97,84.975832
33.000000,9.000000,99,101,102,84.719837
33.000000,9.000000,110,111,115,32.768017
33.000000,9.000000,111,115,116,37.821209
33.000000,9.000000,121,122,123,93.706063
33.000000,9.000000,122,123,125,73.335031
33.000000,9.000000,126,128,129,118.927667
33.000000,9.000000,128,129,132,91.770120
33.000000,9.000000,129,132,133,94.386214
33.000000,3.000000,84,85,86,54.914937
33.000000,10.000000,33,34,35,91.012277
33.000000,10.000000,40,41,43,105.170316
33.000000,10.000000,62,63,64,75.292135
33.000000,10.000000,63,64,66,68.947420
33.000000,10.000000,64,66,67,88.985410
33.000000,10.000000,105,106,107,84.318049
33.000000,10.000000,130,131,132,81.606854
33.000000,10.000000,142,143,149,54.532479
33.000000,22.000000,23,24,25,91.955670
33.000000,22.000000,28,29,30,91.726058
33.000000,22.000000,45,47,48,67.200258
33.000000,48.000000,3,4,6,85.196080
33.000000,48.000000,4,6,7,57.438038
33.000000,48.000000,22,24,25,76.125669
33.000000,48.000000,24,25,26,107.764830
33.000000,48.000000,36,37,39,104.922885
33.000000,48.000000,37,39,40,85.225963
33.000000,13.000000,0,1,2,98.362718
33.000000,13.000000,4,5,6,127.305553
33.000000,13.000000,9,10,12,91.271749
33.000000,13.000000,14,15,17,106.873119
33.000000,13.000000,15,17,18,95.226338
33.000000,13.000000,17,18,20,83.624519
33.000000,13.000000,18,20,21,112.426681
33.000000,13.000000,20,21,23,125.918106
33.000000,13.000000,21,23,24,49.294918
33.000000,13.000000,44,45,46,82.847342
33.000000,13.000000,54,56,57,84.155926
33.000000,13.000000,66,69,70,86.322000
33.000000,13.000000,69,70,77,39.239926
33.000000,13.000000,105,106,107,162.151268
33.000000,13.000000,106,107,108,81.223470
33.000000,13.000000,107,108,109,94.225918
33.000000,13.000000,157,160,161,40.698741
33.000000,13.000000,183,186,187,79.667697
33.000000,6.000000,55,56,57,86.938637
33.000000,6.000000,61,62,64,99.028064
33.000000,6.000000,66,67,69,30.931190
33.000000,6.000000,75,76,77,105.998918
33.000000,6.000000,103,104,105,94.072465
33.000000,6.000000,114,115,119,64.703173
33.000000,6.000000,127,128,129,35.468723
33.000000,18.000000,7,11,12,105.410747
33.000000,18.000000,9,15,17,93.110127
33.000000,18.000000,26,28,29,115.056532
33.000000,18.000000,40,41,42,107.417735
33.000000,18.000000,41,42,43,22.445489
33.000000,18.000000,42,43,44,34.285030
33.000000,11.000000,2,3,4,49.962787
33.000000,11.000000,16,17,18,23.266602
33.000000,11.000000,33,35,37,88.488255
33.000000,11.000000,44,46,47,59.724812
33.000000,11.000000,46,47,51,99.615340
33.000000,11.000000,56,57,58,96.565152
33.000000,11.000000,57,58,64,47.849768
33.000000,11.000000,58,64,65,80.003872
33.000000,11.000000,78,79,84,80.918387
33.000000,11.000000,80,82,85,31.232889
33.000000,4.000000,32,33,35,79.589692
33.000000,4.000000,120,121,122,120.506279
33.000000,4.000000,172,173,174,91.237939
33.000000,7.000000,0,1,2,88.645031
33.000000,7.000000,1,2,3,98.156068
33.000000,7.000000,35,36,38,29.083927
33.000000,7.000000,80,82,83,33.888540
33.000000,7.000000,84,85,87,44.259898
33.000000,7.000000,112,113,114,45.327696
33.000000,32.000000,22,23,24,90.146255
33.000000,32.000000,23,24,25,87.770743
33.000000,19.000000,0,3,4,89.085928
33.000000,19.000000,10,11,12,61.141570
33.000000,19.000000,11,12,14,57.488843
33.000000,19.000000,25,26,28,29.880187
33.000000,19.000000,26,28,29,84.607059
33.000000,19.000000,28,29,30,82.567779
33.000000,19.000000,29,30,31,83.760984
33.000000,19.000000,39,41,42,98.214106
33.000000,19.000000,81,83,84,69.675475
33.000000,19.000000,86,87,88,62.777458
33.000000,19.000000,87,88,90,76.366114
33.000000,19.000000,88,90,91,96.513257
33.000000,19.000000,99,100,101,103.485373
33.000000,19.000000,103,104,105,84.003499
33.000000,19.000000,104,105,106,68.691444
33.000000,20.000000,5,6,7,49.734639
33.000000,20.000000,11,12,13,114.379045
33.000000,20.000000,12,13,16,37.422839
33.000000,20.000000,31,32,33,119.180108
33.000000,20.000000,32,33,35,87.575654
33.000000,20.000000,34,36,38,38.446888
33.000000,20.000000,36,38,39,33.817476
33.000000,20.000000,51,52,53,80.188293
33.000000,20.000000,74,75,76,83.845985
33.000000,16.000000,24,25,26,41.845756
33.000000,16.000000,25,26,27,26.000331
33.000000,16.000000,26,27,31,113.891904
33.000000,16.000000,81,83,84,54.673866
33.000000,16.000000,86,87,88,37.748349
33.000000,16.000000,99,100,101,27.605959
33.000000,40.000000,22,24,25,107.043534
33.000000,40.000000,27,32,33,102.418704
33.000000,40.000000,36,37,39,38.646932
33.000000,40.000000,52,53,54,42.537004
33.000000,40.000000,53,54,55,15.540342
33.000000,40.000000,54,55,57,40.932678
33.000000,40.000000,63,64,65,101.733020
33.000000,40.000000,66,67,68,128.574932
33.000000,31.000000,14,15,16,75.788057
33.000000,26.000000,11,13,15,108.829370
33.000000,26.000000,12,16,18,53.384308
33.000000,26.000000,19,20,21,58.216440
33.000000,26.000000,20,21,25,63.695975
33.000000,26.000000,30,31,32,59.777066
33.000000,26.000000,39,40,41,38.709313
33.000000,26.000000,52,53,55,59.712376
33.000000,26.000000,53,55,57,57.793521
33.000000,26.000000,69,70,71,106.676603
33.000000,26.000000,94,101,103,36.900131
33.000000,26.000000,117,118,124,76.140123
33.000000,27.000000,21,22,23,77.968220
33.000000,27.000000,22,23,26,109.402308
33.000000,27.000000,34,35,36,72.707658
33.000000,27.000000,35,36,37,119.069990
33.000000,21.000000,2,3,7,82.447219
33.000000,21.000000,17,18,19,101.383275
33.000000,34.000000,4,6,7,84.004804
33.000000,12.000000,17,18,19,76.124556
33.000000,12.000000,25,26,27,93.905852
33.000000,12.000000,69,70,71,93.659071
33.000000,17.000000,0,1,5,57.457102
33.000000,17.000000,1,5,6,99.968729
33.000000,17.000000,5,6,7,86.721747
33.000000,17.000000,6,7,8,115.357892
33.000000,17.000000,9,11,13,48.166481
33.000000,17.000000,11,13,15,25.178086
33.000000,8.000000,19,21,22,78.386485
33.000000,8.000000,51,52,53,56.589144
33.000000,8.000000,59,60,62,91.361593
33.000000,8.000000,97,99,102,65.907173
33.000000,8.000000,109,110,111,41.418449
33.000000,8.000000,130,131,135,39.966241
33.000000,8.000000,180,182,183,31.759535
33.000000,8.000000,184,185,190,26.063696
33.000000,15.000000,48,49,50,112.717852
33.000000,15.000000,63,69,70,108.150517
33.000000,15.000000,93,94,95,98.144974
33.000000,15.000000,97,98,100,110.427488
33.000000,15.000000,109,112,117,50.810649
33.000000,15.000000,113,114,115,68.476553
33.000000,15.000000,114,115,116,109.104262
33.000000,15.000000,115,116,118,155.903772
33.000000,15.000000,121,122,123,24.683750
33.000000,15.000000,156,157,160,90.908263
33.000000,15.000000,166,168,169,85.969242
33.000000,15.000000,170,171,172,109.575982
33.000000,25.000000,0,2,3,67.897450
33.000000,25.000000,17,18,20,107.805376
33.000000,25.000000,26,27,30,65.421885
33.000000,25.000000,35,36,37,126.114619
33.000000,25.000000,51,53,54,87.591122
33.000000,25.000000,53,54,55,73.832074
33.000000,23.000000,1,4,5,89.109402
33.000000,23.000000,7,10,11,111.883201
33.000000,23.000000,13,15,17,116.993293
33.000000,23.000000,18,19,21,104.178371
33.000000,23.000000,40,42,43,88.128892
33.000000,14.000000,9,10,13,85.958010
33.000000,14.000000,16,17,18,55.292925
33.000000,43.000000,1,4,5,78.236685
33.000000,43.000000,2,3,7,92.495781
33.000000,43.000000,9,13,14,94.133638
33.000000,28.000000,11,13,16,28.310408
33.000000,39.000000,13,18,19,59.329038
33.000000,39.000000,14,15,17,51.701285
33.000000,39.000000,21,22,23,57.316748
33.000000,39.000000,25,26,30,74.861456
33.000000,39.000000,32,33,35,91.807429
33.000000,39.000000,33,35,36,97.410977
33.000000,39.000000,35,36,37,59.353760
33.000000,39.000000,36,37,38,33.043592
36.000000,9.000000,11,12,13,85.417721
36.000000,9.000000,14,15,16,78.078957
36.000000,9.000000,45,47,49,38.071595
36.000000,9.000000,64,65,67,89.457118
36.000000,9.000000,74,75,76,106.873888
36.000000,33.000000,2,5,6,51.034910
36.000000,33.000000,9,10,11,88.286829
36.000000,33.000000,16,18,19,79.380787
36.000000,8.000000,2,4,5,104.330356
36.000000,8.000000,4,5,6,70.796289
36.000000,8.000000,28,29,30,92.800082
36.000000,8.000000,32,33,36,52.376010
36.000000,8.000000,33,36,37,89.099450
36.000000,8.000000,41,42,43,47.129999
36.000000,8.000000,56,57,59,78.444275
36.000000,8.000000,69,70,71,70.796538
36.000000,8.000000,76,77,78,67.614320
36.000000,6.000000,0,1,2,86.264156
36.000000,6.000000,13,15,16,66.981024
36.000000,6.000000,19,20,21,69.418953
36.000000,4.000000,13,14,15,114.923926
36.000000,4.000000,20,21,22,102.078704
36.000000,4.000000,60,61,62,94.448009
36.000000,4.000000,88,89,91,81.934961
36.000000,4.000000,104,106,107,77.559199
36.000000,4.000000,145,146,147,90.246684
36.000000,4.000000,148,149,150,8.592335
36.000000,22.000000,1,2,3,65.406511
36.000000,22.000000,18,19,20,19.490941
36.000000,22.000000,24,26,27,37.573318
36.000000,22.000000,35,36,37,81.752406
36.000000,22.000000,36,37,38,119.789230
36.000000,22.000000,39,40,41,103.486369
36.000000,22.000000,54,56,57,69.341341
36.000000,22.000000,59,60,62,36.712175
36.000000,22.000000,71,72,73,64.143237
36.000000,22.000000,74,75,76,105.942261
36.000000,3.000000,69,70,71,87.476055
36.000000,3.000000,90,91,92,69.048157
36.000000,3.000000,111,112,113,105.821994
36.000000,3.000000,138,139,140,28.085442
36.000000,5.000000,72,73,74,99.927952
36.000000,5.000000,76,77,78,114.976329
36.000000,5.000000,110,111,114,52.800779
36.000000,5.000000,141,142,143,92.554786
36.000000,5.000000,142,143,144,67.350296
36.000000,10.000000,7,8,9,91.213116
36.000000,10.000000,37,38,39,110.728505
36.000000,10.000000,43,44,45,26.338826
36.000000,10.000000,62,63,69,98.737196
36.000000,10.000000,64,66,67,102.061938
36.000000,10.000000,66,67,68,86.563256
36.000000,7.000000,1,2,3,123.091383
36.000000,7.000000,4,5,6,131.402991
36.000000,7.000000,23,24,25,86.284029
36.000000,7.000000,31,32,33,118.641975
36.000000,7.000000,66,67,69,41.861617
36.000000,7.000000,99,103,104,94.418267
36.000000,19.000000,0,1,3,38.282762
36.000000,19.000000,1,3,9,37.558893
36.000000,19.000000,2,6,7,106.453478
36.000000,19.000000,6,7,8,95.608066
36.000000,19.000000,7,8,10,32.291890
36.000000,20.000000,3,4,7,70.868012
36.000000,20.000000,4,7,9,55.049510
36.000000,20.000000,7,9,10,36.105482
36.000000,20.000000,13,14,15,49.914586
36.000000,20.000000,14,15,17,30.676857
36.000000,20.000000,16,18,19,29.562491
36.000000,16.000000,1,3,4,72.094627
36.000000,16.000000,40,41,42,96.195958
36.000000,16.000000,64,65,66,84.056355
36.000000,16.000000,65,66,73,66.713696
36.000000,16.000000,66,73,74,94.396614
36.000000,16.000000,69,70,71,104.486496
36.000000,25.000000,10,11,12,93.317559
36.000000,13.000000,41,42,44,91.481599
36.000000,13.000000,46,47,49,7.391878
36.000000,13.000000,65,66,67,131.627407
36.000000,13.000000,72,73,74,132.865808
36.000000,13.000000,73,74,75,103.940024
36.000000,11.000000,24,26,28,127.654550
36.000000,11.000000,62,63,64,30.681857
36.000000,15.000000,17,18,19,103.623942
36.000000,12.000000,8,10,11,72.448182
36.000000,12.000000,18,19,20,106.638259
36.000000,12.000000,19,20,21,74.401252
36.000000,12.000000,20,21,22,86.709394
36.000000,12.000000,24,25,26,107.485309
36.000000,27.000000,3,6,7,80.072879
36.000000,27.000000,4,5,8,55.220417
36.000000,27.000000,18,23,24,88.339068
36.000000,17.000000,6,7,13,43.327872
38.000000,23.000000,24,26,27,78.226640
38.000000,23.000000,26,27,28,81.415680
38.000000,23.000000,35,36,38,76.510681
38.000000,23.000000,36,38,39,70.714930
38.000000,6.000000,50,51,53,96.119454
38.000000,4.000000,13,14,15,90.727864
38.000000,4.000000,21,22,23,110.557428
38.000000,11.000000,3,4,8,87.576513
38.000000,11.000000,28,29,31,80.863546
38.000000,11.000000,55,56,57,91.794267
38.000000,11.000000,72,73,74,84.832611
38.000000,11.000000,73,74,75,52.787343
38.000000,8.000000,0,2,4,22.645407
38.000000,8.000000,16,17,18,99.578000
38.000000,8.000000,33,34,35,46.005235
38.000000,13.000000,20,21,22,102.921463
38.000000,13.000000,47,48,49,91.251938
38.000000,13.000000,48,49,51,124.431672
38.000000,10.000000,0,1,2,71.578273
38.000000,10.000000,1,2,3,121.540518
38.000000,10.000000,20,21,22,80.128358
38.000000,5.000000,71,72,74,78.082853
38.000000,5.000000,80,81,82,22.538032
38.000000,7.000000,36,39,40,51.368573
38.000000,7.000000,77,78,79,86.369981
38.000000,7.000000,84,85,86,90.725367
38.000000,12.000000,8,9,10,74.651181
38.000000,9.000000,4,5,6,26.962116
38.000000,9.000000,20,21,22,89.164765
38.000000,9.000000,21,22,24,37.905673
38.000000,9.000000,22,24,26,65.589583
38.000000,9.000000,64,65,66,102.741716
38.000000,19.000000,1,4,5,70.431688
38.000000,17.000000,1,3,4,71.789998
38.000000,17.000000,18,19,21,39.910568
38.000000,17.000000,30,31,33,23.550556
38.000000,21.000000,6,7,10,53.024790
38.000000,21.000000,7,10,11,40.880051
38.000000,21.000000,8,9,12,40.239911
38.000000,15.000000,1,3,4,101.947531
