# Supplementary material for: Molecular architecture of heterochromatin at the nuclear periphery of primary human cells
Source: Nat Commun. 2026 Jul 3;17:5844. doi: 10.1038/s41467-026-75087-5 (PMC13332202; doi:10.1038/s41467-026-75087-5)
Supplement: Supplementary file 8 — Source Data [file 41467_2026_75087_MOESM8_ESM.zip › source_data/Figure4g.txt]

# Figure 4g source data
# tomo_id,cluster,particle1,middle_particle,particle3,distance_i_minus_1_i_plus_1_nm,angle_theta_i_deg,source
15.000000,27.000000,11,12,13,22.739225,65.550908,resting_t_cells
15.000000,27.000000,23,24,25,13.264405,29.074284,resting_t_cells
15.000000,11.000000,13,14,15,33.915521,96.802086,resting_t_cells
15.000000,11.000000,57,58,59,27.283225,100.175104,resting_t_cells
15.000000,11.000000,77,78,81,11.113015,22.860519,resting_t_cells
15.000000,11.000000,91,92,93,33.742115,66.660487,resting_t_cells
15.000000,10.000000,40,42,44,13.193928,27.021705,resting_t_cells
15.000000,10.000000,57,58,59,20.277366,47.888539,resting_t_cells
15.000000,10.000000,60,62,69,33.085805,107.665700,resting_t_cells
15.000000,5.000000,65,66,67,12.481271,27.304464,resting_t_cells
15.000000,5.000000,100,101,102,18.053758,51.624987,resting_t_cells
15.000000,5.000000,101,102,103,27.186228,84.499578,resting_t_cells
15.000000,3.000000,81,82,83,24.169475,59.157701,resting_t_cells
15.000000,3.000000,132,133,134,26.223931,62.903676,resting_t_cells
15.000000,41.000000,9,10,13,33.248614,65.702877,resting_t_cells
15.000000,41.000000,10,13,14,28.038124,51.676721,resting_t_cells
15.000000,41.000000,13,14,15,37.952371,157.194287,resting_t_cells
15.000000,41.000000,25,26,27,27.206226,84.690061,resting_t_cells
15.000000,41.000000,31,33,35,28.309077,68.310078,resting_t_cells
15.000000,4.000000,40,41,42,30.690692,83.302237,resting_t_cells
15.000000,4.000000,44,45,46,27.944443,100.048279,resting_t_cells
15.000000,4.000000,100,102,103,20.408180,53.967670,resting_t_cells
15.000000,4.000000,172,174,175,19.865099,35.222843,resting_t_cells
15.000000,8.000000,40,43,44,31.339520,112.924328,resting_t_cells
15.000000,8.000000,65,66,69,32.051030,64.818069,resting_t_cells
15.000000,8.000000,73,74,75,10.874491,28.277658,resting_t_cells
15.000000,8.000000,76,77,78,26.757732,87.950020,resting_t_cells
15.000000,8.000000,98,99,100,25.306443,61.961779,resting_t_cells
15.000000,8.000000,112,113,114,26.646433,73.570215,resting_t_cells
15.000000,8.000000,128,131,132,22.566874,34.854409,resting_t_cells
15.000000,6.000000,51,52,53,16.637155,22.753099,resting_t_cells
15.000000,6.000000,72,75,76,26.168319,46.033651,resting_t_cells
15.000000,16.000000,3,4,5,28.901205,98.303424,resting_t_cells
15.000000,16.000000,26,30,31,32.847766,84.918516,resting_t_cells
15.000000,16.000000,69,70,71,9.246910,23.899728,resting_t_cells
15.000000,16.000000,70,71,72,20.144739,53.370500,resting_t_cells
15.000000,21.000000,0,1,2,24.892411,135.340284,resting_t_cells
15.000000,21.000000,1,2,4,27.476899,91.650028,resting_t_cells
15.000000,21.000000,2,4,5,31.091861,95.911225,resting_t_cells
15.000000,21.000000,16,17,20,31.979437,71.084828,resting_t_cells
15.000000,25.000000,5,6,7,32.363436,91.693353,resting_t_cells
15.000000,25.000000,6,7,9,20.721763,42.853265,resting_t_cells
15.000000,25.000000,18,19,22,20.688929,54.504806,resting_t_cells
15.000000,25.000000,19,22,23,16.091136,43.287054,resting_t_cells
15.000000,7.000000,11,12,13,31.156143,93.549629,resting_t_cells
15.000000,7.000000,81,82,83,28.124588,74.539296,resting_t_cells
15.000000,7.000000,91,92,93,25.536433,90.863325,resting_t_cells
15.000000,12.000000,9,24,34,22.182289,41.257859,resting_t_cells
15.000000,12.000000,26,27,29,34.887814,108.366274,resting_t_cells
15.000000,12.000000,27,29,30,29.868292,87.757484,resting_t_cells
15.000000,15.000000,11,12,13,24.457084,50.724785,resting_t_cells
15.000000,15.000000,12,13,14,31.267540,96.172413,resting_t_cells
15.000000,15.000000,42,43,44,30.290621,99.342336,resting_t_cells
15.000000,15.000000,47,50,51,36.495980,113.537079,resting_t_cells
15.000000,15.000000,50,51,52,35.574776,123.109583,resting_t_cells
15.000000,29.000000,6,7,10,31.095609,84.357468,resting_t_cells
15.000000,29.000000,7,10,12,14.106082,29.104658,resting_t_cells
15.000000,29.000000,21,22,23,10.815385,66.385964,resting_t_cells
15.000000,29.000000,22,23,25,34.366690,86.879632,resting_t_cells
15.000000,29.000000,23,25,26,28.180475,49.934111,resting_t_cells
15.000000,29.000000,25,26,27,16.524693,146.661654,resting_t_cells
15.000000,29.000000,26,27,28,24.474551,113.125979,resting_t_cells
15.000000,14.000000,0,2,6,14.296205,39.349296,resting_t_cells
15.000000,14.000000,2,6,7,15.853997,44.446308,resting_t_cells
15.000000,14.000000,1,3,4,25.856936,87.225324,resting_t_cells
15.000000,14.000000,3,4,5,23.895479,90.529218,resting_t_cells
15.000000,14.000000,4,5,8,25.069694,68.935408,resting_t_cells
15.000000,14.000000,34,35,36,19.561616,44.379065,resting_t_cells
15.000000,14.000000,35,36,38,13.457759,27.703517,resting_t_cells
15.000000,19.000000,9,10,14,22.149866,72.796629,resting_t_cells
15.000000,23.000000,10,11,12,33.036453,115.899820,resting_t_cells
15.000000,23.000000,18,19,22,13.344703,28.820629,resting_t_cells
16.000000,10.000000,4,5,6,20.575956,56.496469,resting_t_cells
16.000000,10.000000,5,6,7,33.228745,98.201095,resting_t_cells
16.000000,10.000000,10,11,13,23.161556,52.655478,resting_t_cells
16.000000,10.000000,53,54,56,29.243955,107.953079,resting_t_cells
16.000000,10.000000,91,92,93,14.130847,24.091038,resting_t_cells
16.000000,4.000000,36,37,38,28.656876,110.887884,resting_t_cells
16.000000,4.000000,64,65,66,23.159040,38.943564,resting_t_cells
16.000000,4.000000,116,117,118,23.774868,96.005652,resting_t_cells
16.000000,4.000000,125,126,127,26.125975,72.628023,resting_t_cells
16.000000,13.000000,3,4,5,6.610935,18.607655,resting_t_cells
16.000000,8.000000,4,5,6,8.895741,23.223088,resting_t_cells
16.000000,8.000000,25,26,28,13.518244,23.130611,resting_t_cells
16.000000,8.000000,33,35,38,27.340832,55.878413,resting_t_cells
16.000000,8.000000,42,45,46,9.643811,18.921723,resting_t_cells
16.000000,8.000000,51,52,54,32.069206,70.259879,resting_t_cells
16.000000,8.000000,52,54,55,27.518577,57.719736,resting_t_cells
16.000000,8.000000,90,92,93,29.190770,70.653290,resting_t_cells
16.000000,8.000000,92,93,94,31.140553,91.935744,resting_t_cells
16.000000,8.000000,97,99,100,25.798274,76.643694,resting_t_cells
16.000000,7.000000,28,29,30,29.773845,93.046960,resting_t_cells
16.000000,7.000000,46,47,48,12.462582,28.950256,resting_t_cells
16.000000,7.000000,56,57,58,9.265797,17.497495,resting_t_cells
16.000000,3.000000,15,16,17,7.046153,17.491178,resting_t_cells
16.000000,3.000000,27,28,29,11.529929,26.682972,resting_t_cells
16.000000,3.000000,54,55,56,32.050424,99.893176,resting_t_cells
16.000000,3.000000,63,64,65,28.331711,102.834515,resting_t_cells
16.000000,3.000000,72,73,74,8.717080,20.148022,resting_t_cells
16.000000,3.000000,81,82,83,30.343159,101.341532,resting_t_cells
16.000000,3.000000,93,94,95,23.087638,90.581304,resting_t_cells
16.000000,9.000000,29,30,33,18.105327,41.708755,resting_t_cells
16.000000,9.000000,30,33,34,31.827226,137.585763,resting_t_cells
16.000000,9.000000,54,55,57,23.713514,64.715296,resting_t_cells
16.000000,9.000000,55,57,59,29.200749,89.967165,resting_t_cells
16.000000,5.000000,5,6,8,28.227308,108.646700,resting_t_cells
16.000000,5.000000,70,71,72,11.238157,26.343963,resting_t_cells
16.000000,12.000000,25,27,28,28.828528,66.364211,resting_t_cells
16.000000,12.000000,27,28,29,33.189557,67.833877,resting_t_cells
16.000000,17.000000,0,1,3,37.563971,116.741674,resting_t_cells
16.000000,17.000000,36,37,45,32.026779,99.394183,resting_t_cells
16.000000,17.000000,38,39,40,33.589217,97.088623,resting_t_cells
16.000000,17.000000,39,40,43,31.381019,86.405989,resting_t_cells
16.000000,17.000000,70,71,74,10.966981,13.496958,resting_t_cells
16.000000,6.000000,43,45,47,27.685359,58.796135,resting_t_cells
16.000000,6.000000,66,67,68,24.640653,86.333677,resting_t_cells
16.000000,6.000000,67,68,70,33.561448,117.918200,resting_t_cells
16.000000,6.000000,73,74,76,19.918805,45.155233,resting_t_cells
16.000000,6.000000,96,97,98,25.340193,80.047431,resting_t_cells
16.000000,6.000000,121,122,123,12.259874,24.672438,resting_t_cells
16.000000,6.000000,141,142,143,33.362923,82.616445,resting_t_cells
16.000000,6.000000,151,153,154,21.614601,35.855406,resting_t_cells
16.000000,24.000000,2,3,4,25.721361,90.807771,resting_t_cells
16.000000,24.000000,16,17,18,35.801738,149.623029,resting_t_cells
16.000000,14.000000,9,12,13,36.767472,92.537006,resting_t_cells
16.000000,14.000000,28,29,30,24.657202,71.985217,resting_t_cells
16.000000,14.000000,34,36,37,26.131179,93.227245,resting_t_cells
16.000000,14.000000,36,37,38,22.628762,79.133862,resting_t_cells
16.000000,14.000000,37,38,39,11.935540,52.724999,resting_t_cells
16.000000,14.000000,42,43,44,24.213637,110.790482,resting_t_cells
16.000000,14.000000,47,52,54,19.514891,42.585913,resting_t_cells
16.000000,11.000000,0,1,3,16.362862,38.783744,resting_t_cells
16.000000,11.000000,1,3,5,20.062611,45.861369,resting_t_cells
16.000000,11.000000,3,5,8,29.768626,63.251484,resting_t_cells
16.000000,11.000000,5,8,9,27.839285,65.029870,resting_t_cells
16.000000,11.000000,18,19,20,32.235945,98.147537,resting_t_cells
16.000000,26.000000,0,4,5,33.216467,81.358763,resting_t_cells
16.000000,26.000000,6,7,8,13.938468,24.566639,resting_t_cells
16.000000,26.000000,9,10,12,29.730103,101.804332,resting_t_cells
16.000000,15.000000,1,2,3,26.968149,80.149936,resting_t_cells
16.000000,20.000000,10,11,14,25.093702,55.487156,resting_t_cells
16.000000,18.000000,6,7,8,23.059858,65.796948,resting_t_cells
17.000000,3.000000,9,10,11,18.858876,38.858734,resting_t_cells
17.000000,3.000000,66,67,68,12.140464,23.724069,resting_t_cells
17.000000,3.000000,141,142,143,10.381016,31.772647,resting_t_cells
17.000000,3.000000,144,145,146,15.431810,38.453891,resting_t_cells
17.000000,11.000000,1,9,10,33.743842,67.317613,resting_t_cells
17.000000,11.000000,2,3,5,26.365763,74.625996,resting_t_cells
17.000000,11.000000,46,49,186,24.594890,58.037226,resting_t_cells
17.000000,11.000000,77,78,79,32.564475,100.664689,resting_t_cells
17.000000,11.000000,101,102,104,37.783098,101.714650,resting_t_cells
17.000000,11.000000,110,111,112,24.409385,57.085453,resting_t_cells
17.000000,11.000000,111,112,117,32.127905,105.709034,resting_t_cells
17.000000,11.000000,132,133,140,29.983180,76.076873,resting_t_cells
17.000000,11.000000,133,140,141,34.645336,116.442655,resting_t_cells
17.000000,11.000000,136,137,138,29.415483,79.836164,resting_t_cells
17.000000,11.000000,157,158,159,25.725137,78.341106,resting_t_cells
17.000000,11.000000,158,159,161,26.879411,76.831396,resting_t_cells
17.000000,11.000000,159,161,162,29.436606,163.340499,resting_t_cells
17.000000,11.000000,172,173,174,25.660119,91.528239,resting_t_cells
17.000000,11.000000,176,177,181,27.089601,130.377276,resting_t_cells
17.000000,14.000000,14,15,16,17.211018,47.362821,resting_t_cells
17.000000,14.000000,18,19,20,28.072742,105.659846,resting_t_cells
17.000000,14.000000,19,20,24,31.155519,98.052448,resting_t_cells
17.000000,14.000000,20,24,25,23.231895,68.507147,resting_t_cells
17.000000,14.000000,28,29,30,30.147281,85.474647,resting_t_cells
17.000000,14.000000,29,30,32,36.520987,120.699217,resting_t_cells
17.000000,14.000000,39,40,41,22.105097,79.394337,resting_t_cells
17.000000,14.000000,56,63,64,16.091136,33.593246,resting_t_cells
17.000000,14.000000,63,64,65,9.384527,20.334628,resting_t_cells
17.000000,14.000000,74,75,76,37.095142,90.178902,resting_t_cells
17.000000,16.000000,20,30,31,11.264054,23.173885,resting_t_cells
17.000000,16.000000,52,53,54,22.983077,53.930398,resting_t_cells
17.000000,16.000000,67,71,72,16.306973,29.805861,resting_t_cells
17.000000,16.000000,91,92,94,25.427428,107.794717,resting_t_cells
17.000000,15.000000,0,6,7,30.966035,60.003110,resting_t_cells
17.000000,15.000000,1,3,4,24.398241,60.078484,resting_t_cells
17.000000,15.000000,21,22,23,12.443864,21.356673,resting_t_cells
17.000000,15.000000,51,52,54,31.527376,83.917296,resting_t_cells
17.000000,15.000000,52,54,57,14.812691,29.568120,resting_t_cells
17.000000,15.000000,54,57,59,14.735120,27.833525,resting_t_cells
17.000000,6.000000,14,15,16,25.016952,54.245477,resting_t_cells
17.000000,6.000000,43,44,46,27.720418,59.257807,resting_t_cells
17.000000,6.000000,44,46,47,33.315148,87.482565,resting_t_cells
17.000000,6.000000,62,63,143,33.096371,68.844450,resting_t_cells
17.000000,6.000000,86,87,88,30.515511,96.358759,resting_t_cells
17.000000,7.000000,3,4,5,11.640587,25.760120,resting_t_cells
17.000000,7.000000,4,5,6,18.338775,46.980729,resting_t_cells
17.000000,7.000000,22,23,25,28.010400,112.308008,resting_t_cells
17.000000,7.000000,23,25,26,25.230340,77.485464,resting_t_cells
17.000000,7.000000,28,29,30,24.967210,101.270215,resting_t_cells
17.000000,7.000000,29,30,32,26.658094,91.157386,resting_t_cells
17.000000,7.000000,63,65,68,23.783854,39.027578,resting_t_cells
17.000000,7.000000,65,68,69,25.361647,40.528366,resting_t_cells
17.000000,7.000000,77,78,80,26.036604,60.157474,resting_t_cells
17.000000,7.000000,85,86,87,31.157389,88.360008,resting_t_cells
17.000000,7.000000,86,87,90,22.414005,29.904784,resting_t_cells
17.000000,26.000000,6,7,10,9.489500,26.355873,resting_t_cells
17.000000,26.000000,8,9,11,24.038929,67.635826,resting_t_cells
17.000000,26.000000,22,24,25,28.016640,98.941723,resting_t_cells
17.000000,26.000000,26,27,28,30.567662,105.276769,resting_t_cells
17.000000,26.000000,27,28,30,24.726429,72.785975,resting_t_cells
17.000000,26.000000,33,34,37,19.926605,40.384851,resting_t_cells
17.000000,26.000000,34,37,40,27.431619,55.843657,resting_t_cells
17.000000,26.000000,60,61,64,25.853180,83.662824,resting_t_cells
17.000000,10.000000,0,1,4,31.596304,71.075278,resting_t_cells
17.000000,10.000000,10,11,12,14.247208,34.840817,resting_t_cells
17.000000,10.000000,21,22,23,26.050775,96.355418,resting_t_cells
17.000000,10.000000,34,36,37,32.587730,61.109486,resting_t_cells
17.000000,10.000000,40,41,42,28.490326,95.489351,resting_t_cells
17.000000,10.000000,80,81,82,30.060819,102.491095,resting_t_cells
17.000000,10.000000,84,87,88,23.816499,57.336381,resting_t_cells
17.000000,10.000000,110,111,112,27.779915,71.886932,resting_t_cells
17.000000,12.000000,24,25,26,25.751551,78.739090,resting_t_cells
17.000000,12.000000,25,26,33,29.356654,90.674262,resting_t_cells
17.000000,12.000000,27,29,30,28.555702,61.287127,resting_t_cells
17.000000,12.000000,28,31,32,19.469051,43.465799,resting_t_cells
17.000000,12.000000,43,44,46,29.128819,72.513521,resting_t_cells
17.000000,12.000000,96,98,99,27.411076,70.363502,resting_t_cells
17.000000,12.000000,101,102,103,26.197993,72.003596,resting_t_cells
17.000000,12.000000,102,103,104,19.954854,60.354569,resting_t_cells
17.000000,4.000000,4,5,6,22.195420,93.063799,resting_t_cells
17.000000,4.000000,32,33,34,30.064050,114.848151,resting_t_cells
17.000000,4.000000,33,34,35,28.384453,91.738928,resting_t_cells
17.000000,9.000000,10,11,16,25.985077,72.377079,resting_t_cells
17.000000,9.000000,11,16,17,20.817157,62.208994,resting_t_cells
17.000000,9.000000,19,20,21,26.221709,88.801872,resting_t_cells
17.000000,9.000000,38,39,40,25.657848,70.685200,resting_t_cells
17.000000,9.000000,56,57,58,23.381909,54.637453,resting_t_cells
17.000000,9.000000,83,84,85,24.125233,83.216122,resting_t_cells
17.000000,9.000000,84,85,86,19.183612,73.048360,resting_t_cells
17.000000,9.000000,99,101,104,35.042806,99.443087,resting_t_cells
17.000000,9.000000,109,115,116,31.498405,89.961958,resting_t_cells
17.000000,9.000000,117,119,120,29.957903,85.349619,resting_t_cells
17.000000,9.000000,119,120,121,22.433063,89.130618,resting_t_cells
17.000000,9.000000,128,131,132,30.241204,114.854416,resting_t_cells
17.000000,9.000000,140,141,143,14.442199,25.909248,resting_t_cells
17.000000,28.000000,30,31,32,8.613969,24.668566,resting_t_cells
17.000000,28.000000,35,36,38,24.377533,73.532062,resting_t_cells
17.000000,28.000000,40,41,42,28.956935,97.004375,resting_t_cells
17.000000,28.000000,41,42,43,17.813304,72.536747,resting_t_cells
17.000000,28.000000,47,54,55,30.994249,67.877645,resting_t_cells
17.000000,5.000000,21,22,23,24.865866,62.963012,resting_t_cells
17.000000,5.000000,46,47,49,26.462097,69.645592,resting_t_cells
17.000000,5.000000,60,63,64,12.541819,24.497675,resting_t_cells
17.000000,5.000000,125,126,127,30.331634,73.507249,resting_t_cells
17.000000,5.000000,126,127,128,29.571569,69.259531,resting_t_cells
17.000000,20.000000,5,6,7,25.344025,100.727997,resting_t_cells
17.000000,20.000000,6,7,8,28.725930,99.058373,resting_t_cells
17.000000,20.000000,13,15,19,36.996568,91.603872,resting_t_cells
17.000000,20.000000,51,52,53,25.630580,86.672638,resting_t_cells
17.000000,20.000000,68,69,70,22.551375,67.736500,resting_t_cells
17.000000,20.000000,74,75,76,7.699524,17.832380,resting_t_cells
17.000000,21.000000,0,2,3,28.094875,91.775152,resting_t_cells
17.000000,21.000000,4,5,6,22.428733,55.728496,resting_t_cells
17.000000,21.000000,5,6,7,30.341879,76.928500,resting_t_cells
17.000000,21.000000,26,30,31,13.960748,24.127083,resting_t_cells
17.000000,21.000000,27,28,29,30.926491,101.011790,resting_t_cells
17.000000,13.000000,8,9,11,31.485453,74.964986,resting_t_cells
17.000000,13.000000,16,17,18,23.378586,74.713146,resting_t_cells
17.000000,13.000000,22,23,24,29.253916,113.685657,resting_t_cells
17.000000,13.000000,39,40,41,28.433682,106.010251,resting_t_cells
17.000000,13.000000,40,41,43,27.764528,87.699173,resting_t_cells
17.000000,13.000000,67,68,69,35.405108,95.773830,resting_t_cells
17.000000,13.000000,73,74,75,24.480106,79.614651,resting_t_cells
17.000000,13.000000,74,75,76,27.715512,89.799740,resting_t_cells
17.000000,17.000000,10,12,13,30.660297,102.493877,resting_t_cells
17.000000,17.000000,24,26,27,24.964876,70.155561,resting_t_cells
17.000000,17.000000,40,43,44,22.804904,96.428527,resting_t_cells
17.000000,17.000000,43,44,47,28.815049,75.610415,resting_t_cells
17.000000,17.000000,44,47,48,31.122458,86.942898,resting_t_cells
17.000000,17.000000,47,48,50,24.092200,168.401897,resting_t_cells
17.000000,17.000000,53,54,55,8.748221,22.502654,resting_t_cells
17.000000,17.000000,54,55,56,7.233865,18.288595,resting_t_cells
17.000000,17.000000,69,71,72,34.979559,101.547141,resting_t_cells
17.000000,17.000000,71,72,74,29.955958,87.691579,resting_t_cells
17.000000,17.000000,72,74,75,15.147234,32.046713,resting_t_cells
17.000000,17.000000,77,81,83,10.696194,15.937781,resting_t_cells
17.000000,24.000000,4,9,10,27.586256,57.554210,resting_t_cells
17.000000,24.000000,5,11,12,28.855467,80.969550,resting_t_cells
17.000000,24.000000,15,16,17,9.617591,24.803423,resting_t_cells
17.000000,8.000000,0,2,3,34.119371,87.732947,resting_t_cells
17.000000,8.000000,20,22,23,17.790391,36.406373,resting_t_cells
17.000000,8.000000,72,75,76,28.775250,78.270358,resting_t_cells
17.000000,8.000000,80,82,84,30.264960,64.835803,resting_t_cells
17.000000,8.000000,90,91,92,28.798866,85.387837,resting_t_cells
17.000000,8.000000,91,92,93,31.400820,115.676960,resting_t_cells
17.000000,8.000000,116,117,118,13.404249,29.051369,resting_t_cells
17.000000,8.000000,117,118,119,8.410883,18.551664,resting_t_cells
17.000000,8.000000,123,124,126,25.871956,75.432406,resting_t_cells
17.000000,8.000000,136,138,139,11.860442,31.903067,resting_t_cells
17.000000,8.000000,138,139,140,11.802983,22.461793,resting_t_cells
17.000000,8.000000,169,171,172,12.862946,31.473980,resting_t_cells
17.000000,8.000000,187,188,189,19.486004,80.275546,resting_t_cells
17.000000,8.000000,188,189,190,26.382702,86.076600,resting_t_cells
17.000000,8.000000,189,190,191,32.192531,127.887034,resting_t_cells
17.000000,8.000000,192,193,194,13.519681,28.562387,resting_t_cells
17.000000,34.000000,14,19,20,23.348656,80.244211,resting_t_cells
17.000000,34.000000,19,20,21,26.421694,106.058973,resting_t_cells
17.000000,34.000000,15,16,17,11.736970,31.910908,resting_t_cells
17.000000,34.000000,16,17,18,12.478158,26.597270,resting_t_cells
17.000000,25.000000,7,9,11,25.550881,68.022333,resting_t_cells
17.000000,25.000000,13,15,16,22.652785,41.678719,resting_t_cells
17.000000,18.000000,12,13,14,26.304544,83.101442,resting_t_cells
17.000000,18.000000,29,30,32,25.501419,99.738896,resting_t_cells
17.000000,45.000000,10,12,13,10.961666,16.957783,resting_t_cells
17.000000,45.000000,25,26,27,17.901412,47.088650,resting_t_cells
17.000000,45.000000,34,35,43,35.492779,124.690907,resting_t_cells
17.000000,45.000000,36,37,39,27.040080,100.540125,resting_t_cells
17.000000,45.000000,38,40,41,35.942524,89.986959,resting_t_cells
17.000000,19.000000,6,7,8,21.053749,48.236119,resting_t_cells
17.000000,19.000000,29,33,34,27.296037,58.408738,resting_t_cells
17.000000,19.000000,30,31,32,28.269253,79.424227,resting_t_cells
17.000000,27.000000,2,3,4,26.843978,108.181867,resting_t_cells
17.000000,27.000000,10,11,12,31.044971,73.125915,resting_t_cells
17.000000,27.000000,20,23,26,27.836494,59.182796,resting_t_cells
18.000000,25.000000,7,8,9,29.008540,107.192444,resting_t_cells
18.000000,25.000000,8,9,10,21.717701,59.320824,resting_t_cells
18.000000,25.000000,21,23,24,29.021929,88.313414,resting_t_cells
18.000000,25.000000,26,27,28,25.293391,79.432063,resting_t_cells
18.000000,25.000000,32,36,39,25.096798,62.425642,resting_t_cells
18.000000,25.000000,45,46,47,14.078515,107.300993,resting_t_cells
18.000000,25.000000,46,47,48,29.289087,105.104168,resting_t_cells
18.000000,25.000000,47,48,49,25.340193,68.714730,resting_t_cells
18.000000,25.000000,53,54,55,19.332888,51.472206,resting_t_cells
18.000000,4.000000,20,21,22,28.752965,84.627757,resting_t_cells
18.000000,4.000000,80,81,82,8.061848,19.953726,resting_t_cells
18.000000,22.000000,1,2,3,7.923322,21.040918,resting_t_cells
18.000000,22.000000,2,3,4,12.493715,31.132735,resting_t_cells
18.000000,22.000000,27,28,32,30.412856,119.035950,resting_t_cells
18.000000,19.000000,11,13,14,9.511990,21.754368,resting_t_cells
18.000000,19.000000,15,17,18,29.257236,97.841220,resting_t_cells
18.000000,19.000000,19,20,22,25.133921,90.386540,resting_t_cells
18.000000,19.000000,30,31,32,22.867847,87.418706,resting_t_cells
18.000000,19.000000,52,53,54,27.039362,73.713643,resting_t_cells
18.000000,46.000000,1,4,5,41.086250,110.126782,resting_t_cells
18.000000,46.000000,10,14,15,14.111589,27.657290,resting_t_cells
18.000000,46.000000,29,30,31,34.631878,137.585183,resting_t_cells
18.000000,46.000000,30,31,32,28.774575,93.227786,resting_t_cells
18.000000,24.000000,0,14,15,14.757513,35.947765,resting_t_cells
18.000000,24.000000,14,15,16,18.827951,41.580487,resting_t_cells
18.000000,24.000000,15,16,17,31.197886,102.897099,resting_t_cells
18.000000,24.000000,2,3,4,25.057294,71.894006,resting_t_cells
18.000000,24.000000,6,10,11,28.289859,63.226183,resting_t_cells
18.000000,24.000000,10,11,12,21.663971,87.892429,resting_t_cells
18.000000,24.000000,19,20,21,27.742131,106.814703,resting_t_cells
18.000000,24.000000,50,53,55,32.100687,94.848270,resting_t_cells
18.000000,24.000000,53,55,56,21.434115,73.239954,resting_t_cells
18.000000,9.000000,2,5,7,28.394716,91.671966,resting_t_cells
18.000000,9.000000,27,28,30,23.459040,84.939615,resting_t_cells
18.000000,9.000000,54,55,58,31.813796,62.769761,resting_t_cells
18.000000,9.000000,59,61,62,29.780369,80.341459,resting_t_cells
18.000000,9.000000,63,64,65,17.865568,47.945125,resting_t_cells
18.000000,9.000000,64,65,68,35.916574,112.591843,resting_t_cells
18.000000,9.000000,72,74,75,32.783839,96.370239,resting_t_cells
18.000000,9.000000,74,75,76,29.088782,89.893834,resting_t_cells
18.000000,9.000000,75,76,78,20.628754,33.291997,resting_t_cells
18.000000,9.000000,99,104,105,33.101653,107.962272,resting_t_cells
18.000000,9.000000,104,105,106,30.025259,88.951600,resting_t_cells
18.000000,9.000000,110,112,115,19.493977,40.073096,resting_t_cells
18.000000,9.000000,112,115,116,13.765992,35.154039,resting_t_cells
18.000000,9.000000,128,129,133,26.609230,77.225594,resting_t_cells
18.000000,9.000000,140,141,142,20.852584,64.619584,resting_t_cells
18.000000,9.000000,145,146,147,25.072019,94.541535,resting_t_cells
18.000000,9.000000,146,147,148,14.629282,39.267946,resting_t_cells
18.000000,9.000000,147,148,149,11.540032,33.540526,resting_t_cells
18.000000,9.000000,148,149,151,31.755740,74.016448,resting_t_cells
18.000000,9.000000,190,191,192,18.380037,64.584155,resting_t_cells
18.000000,38.000000,5,6,9,13.440428,28.876206,resting_t_cells
18.000000,38.000000,31,34,35,30.128590,93.749124,resting_t_cells
18.000000,6.000000,2,3,5,28.076893,73.417158,resting_t_cells
18.000000,6.000000,14,15,16,22.215540,70.092956,resting_t_cells
18.000000,6.000000,32,34,44,27.885297,61.691486,resting_t_cells
18.000000,6.000000,34,44,46,11.977779,21.311365,resting_t_cells
18.000000,6.000000,44,46,47,17.967479,42.990206,resting_t_cells
18.000000,6.000000,92,93,94,27.775020,108.495833,resting_t_cells
18.000000,6.000000,98,100,101,30.446049,86.859714,resting_t_cells
18.000000,6.000000,134,135,137,25.783965,102.439168,resting_t_cells
18.000000,15.000000,9,10,11,26.176483,104.605344,resting_t_cells
18.000000,15.000000,10,11,12,24.628037,82.370602,resting_t_cells
18.000000,15.000000,60,61,62,27.782711,95.263980,resting_t_cells
18.000000,15.000000,64,68,70,24.822865,71.988463,resting_t_cells
18.000000,15.000000,68,70,71,28.181165,115.306441,resting_t_cells
18.000000,15.000000,70,71,72,27.553142,126.344412,resting_t_cells
18.000000,15.000000,99,100,101,29.359962,111.275922,resting_t_cells
18.000000,15.000000,100,101,102,28.879690,111.766015,resting_t_cells
18.000000,11.000000,11,12,13,24.973433,78.239463,resting_t_cells
18.000000,11.000000,12,13,19,29.752962,76.523476,resting_t_cells
18.000000,11.000000,45,46,47,10.394105,29.287626,resting_t_cells
18.000000,11.000000,99,100,101,24.575137,69.910495,resting_t_cells
18.000000,11.000000,103,104,105,14.699485,39.253881,resting_t_cells
18.000000,11.000000,106,107,108,12.569665,34.388097,resting_t_cells
18.000000,11.000000,107,108,109,18.604820,32.980170,resting_t_cells
18.000000,11.000000,111,113,114,28.360492,85.089340,resting_t_cells
18.000000,11.000000,112,115,117,29.950122,105.299803,resting_t_cells
18.000000,11.000000,122,123,126,11.107770,24.423281,resting_t_cells
18.000000,11.000000,143,145,146,27.183370,96.414663,resting_t_cells
18.000000,11.000000,158,159,161,30.892556,114.616626,resting_t_cells
18.000000,7.000000,8,9,10,25.044113,115.433106,resting_t_cells
18.000000,7.000000,9,10,11,20.901895,73.662293,resting_t_cells
18.000000,7.000000,16,17,18,20.886091,66.462104,resting_t_cells
18.000000,7.000000,17,18,19,25.181791,73.427503,resting_t_cells
18.000000,7.000000,23,24,25,28.873636,95.670273,resting_t_cells
18.000000,7.000000,46,47,48,24.224063,87.498828,resting_t_cells
18.000000,7.000000,50,51,52,19.660663,78.839375,resting_t_cells
18.000000,7.000000,72,73,76,28.346105,90.825104,resting_t_cells
18.000000,7.000000,113,114,118,28.197013,67.308767,resting_t_cells
18.000000,7.000000,150,151,152,11.751855,30.148712,resting_t_cells
18.000000,7.000000,151,152,153,17.793666,42.798095,resting_t_cells
18.000000,17.000000,1,2,3,27.432327,105.329417,resting_t_cells
18.000000,17.000000,2,3,4,23.478077,83.513456,resting_t_cells
18.000000,17.000000,20,21,23,25.465595,80.271721,resting_t_cells
18.000000,17.000000,21,23,24,22.461618,67.842801,resting_t_cells
18.000000,17.000000,28,29,30,18.903113,76.346652,resting_t_cells
18.000000,17.000000,29,30,31,12.467257,56.171916,resting_t_cells
18.000000,17.000000,30,31,32,26.852660,78.551305,resting_t_cells
18.000000,17.000000,31,32,33,29.709842,101.693389,resting_t_cells
18.000000,17.000000,38,39,40,28.896500,90.541484,resting_t_cells
18.000000,17.000000,59,60,61,11.474200,16.474257,resting_t_cells
18.000000,17.000000,79,80,82,16.407909,39.299954,resting_t_cells
18.000000,17.000000,89,90,91,21.724855,72.380887,resting_t_cells
18.000000,17.000000,102,109,110,30.870542,88.082865,resting_t_cells
18.000000,17.000000,105,106,111,28.484189,89.476240,resting_t_cells
18.000000,12.000000,1,3,4,27.954173,69.305717,resting_t_cells
18.000000,12.000000,6,7,11,24.436426,57.118886,resting_t_cells
18.000000,12.000000,30,32,33,19.461068,47.361371,resting_t_cells
18.000000,12.000000,37,38,44,24.608312,84.651378,resting_t_cells
18.000000,12.000000,38,44,46,22.820231,41.174728,resting_t_cells
18.000000,12.000000,44,46,47,28.135637,60.029740,resting_t_cells
18.000000,12.000000,50,51,52,12.980199,42.613860,resting_t_cells
18.000000,12.000000,54,55,56,27.320932,91.720982,resting_t_cells
18.000000,12.000000,55,56,57,25.058070,78.830279,resting_t_cells
18.000000,12.000000,64,65,66,21.655900,84.994838,resting_t_cells
18.000000,12.000000,65,66,67,16.737260,42.670297,resting_t_cells
18.000000,12.000000,74,75,77,25.044113,74.675775,resting_t_cells
18.000000,12.000000,75,77,78,28.291232,89.762453,resting_t_cells
18.000000,12.000000,96,97,98,17.564032,59.827170,resting_t_cells
18.000000,12.000000,116,117,118,15.580877,34.299836,resting_t_cells
18.000000,12.000000,124,125,126,27.300307,120.103280,resting_t_cells
18.000000,12.000000,139,141,142,20.569347,37.833426,resting_t_cells
18.000000,12.000000,157,158,159,33.030573,99.832597,resting_t_cells
18.000000,12.000000,162,165,166,30.591165,67.316502,resting_t_cells
18.000000,12.000000,173,174,178,28.376924,85.249047,resting_t_cells
18.000000,12.000000,174,178,179,32.326804,113.904835,resting_t_cells
18.000000,12.000000,192,194,196,25.586586,86.510231,resting_t_cells
18.000000,12.000000,194,196,198,18.771124,50.647384,resting_t_cells
18.000000,12.000000,206,209,210,11.475893,31.721884,resting_t_cells
18.000000,12.000000,209,210,211,8.893557,25.427307,resting_t_cells
18.000000,12.000000,210,211,215,21.603814,86.730405,resting_t_cells
18.000000,10.000000,22,24,29,29.246612,64.843693,resting_t_cells
18.000000,10.000000,26,27,28,30.869283,105.667638,resting_t_cells
18.000000,10.000000,62,63,64,19.544729,49.585405,resting_t_cells
18.000000,10.000000,63,64,67,16.077852,38.551340,resting_t_cells
18.000000,10.000000,90,96,97,22.829592,69.395851,resting_t_cells
18.000000,10.000000,116,118,119,35.104832,83.274581,resting_t_cells
18.000000,10.000000,131,132,138,16.618464,32.908335,resting_t_cells
18.000000,10.000000,133,136,137,21.707861,56.729182,resting_t_cells
18.000000,10.000000,142,143,146,33.577071,108.129253,resting_t_cells
18.000000,10.000000,143,146,149,21.754341,57.842830,resting_t_cells
18.000000,10.000000,155,157,158,15.332049,40.639833,resting_t_cells
18.000000,10.000000,157,158,159,23.228551,59.919570,resting_t_cells
18.000000,28.000000,1,2,3,22.821082,78.605340,resting_t_cells
18.000000,28.000000,2,3,4,22.769103,113.985630,resting_t_cells
18.000000,28.000000,28,29,32,13.847590,26.330756,resting_t_cells
18.000000,28.000000,29,32,33,26.821537,64.166362,resting_t_cells
18.000000,28.000000,32,33,34,27.561600,89.740044,resting_t_cells
18.000000,28.000000,36,38,39,14.749613,30.699289,resting_t_cells
18.000000,8.000000,12,13,15,23.082590,81.024190,resting_t_cells
18.000000,8.000000,81,82,87,30.254689,73.790656,resting_t_cells
18.000000,8.000000,98,101,102,37.181441,117.529956,resting_t_cells
18.000000,8.000000,104,109,110,31.145542,78.303714,resting_t_cells
18.000000,8.000000,105,106,111,30.903872,82.183615,resting_t_cells
18.000000,8.000000,124,125,126,22.195420,80.634625,resting_t_cells
18.000000,8.000000,128,129,130,21.343300,74.826472,resting_t_cells
18.000000,5.000000,10,11,12,28.138398,81.915362,resting_t_cells
18.000000,5.000000,11,12,13,24.062350,73.050422,resting_t_cells
18.000000,5.000000,30,32,34,32.607990,71.123283,resting_t_cells
18.000000,5.000000,40,41,42,25.889968,72.224866,resting_t_cells
18.000000,5.000000,50,51,52,15.978478,46.748797,resting_t_cells
18.000000,5.000000,51,52,54,19.096335,58.043162,resting_t_cells
18.000000,5.000000,62,63,64,27.773621,119.948376,resting_t_cells
18.000000,5.000000,110,113,114,25.916214,82.835774,resting_t_cells
18.000000,5.000000,141,142,143,27.826025,85.637731,resting_t_cells
18.000000,23.000000,1,4,5,23.787937,39.133324,resting_t_cells
18.000000,23.000000,4,5,6,31.763079,112.202977,resting_t_cells
18.000000,23.000000,9,10,11,26.529543,72.993069,resting_t_cells
18.000000,23.000000,10,11,12,25.125419,69.303628,resting_t_cells
18.000000,23.000000,11,12,14,28.227308,77.869057,resting_t_cells
18.000000,23.000000,17,20,21,27.924973,80.345273,resting_t_cells
18.000000,23.000000,37,38,39,17.056839,43.227820,resting_t_cells
18.000000,23.000000,41,42,43,25.383848,70.610905,resting_t_cells
18.000000,29.000000,26,27,28,30.985474,102.767199,resting_t_cells
18.000000,29.000000,31,32,33,12.223379,31.698797,resting_t_cells
18.000000,29.000000,32,33,34,9.501774,23.316415,resting_t_cells
18.000000,29.000000,40,41,42,9.823413,26.218740,resting_t_cells
18.000000,29.000000,41,42,43,12.767456,38.365276,resting_t_cells
18.000000,29.000000,44,45,46,24.904113,112.597531,resting_t_cells
18.000000,29.000000,45,46,48,26.235039,97.847636,resting_t_cells
18.000000,29.000000,54,55,57,25.113820,88.480721,resting_t_cells
18.000000,29.000000,58,60,62,29.210725,68.431201,resting_t_cells
18.000000,29.000000,59,61,63,26.982551,88.666330,resting_t_cells
18.000000,29.000000,64,65,70,14.645206,30.196585,resting_t_cells
18.000000,29.000000,79,80,81,11.453867,23.674359,resting_t_cells
18.000000,14.000000,2,3,4,13.063731,31.571523,resting_t_cells
18.000000,14.000000,15,24,25,18.583928,34.115096,resting_t_cells
18.000000,14.000000,16,18,19,12.183586,39.884511,resting_t_cells
18.000000,14.000000,20,22,23,23.646251,81.391748,resting_t_cells
18.000000,14.000000,22,23,26,25.702475,101.500891,resting_t_cells
18.000000,14.000000,28,29,30,19.062739,60.632528,resting_t_cells
18.000000,14.000000,33,34,37,32.473683,89.581676,resting_t_cells
18.000000,14.000000,34,37,38,30.282925,83.521946,resting_t_cells
18.000000,14.000000,47,48,55,14.712693,15.831397,resting_t_cells
18.000000,14.000000,49,50,52,32.455135,83.362280,resting_t_cells
18.000000,14.000000,50,52,53,29.275820,72.226486,resting_t_cells
18.000000,14.000000,62,63,66,16.691938,37.176750,resting_t_cells
18.000000,14.000000,86,87,88,30.830876,92.186080,resting_t_cells
18.000000,14.000000,87,88,89,27.256871,66.276501,resting_t_cells
18.000000,14.000000,106,107,108,9.399004,25.747285,resting_t_cells
18.000000,14.000000,115,116,117,11.712119,25.724801,resting_t_cells
18.000000,14.000000,126,127,139,13.949612,31.364285,resting_t_cells
18.000000,14.000000,134,135,136,14.166541,24.397935,resting_t_cells
18.000000,14.000000,160,161,162,23.474767,103.336787,resting_t_cells
18.000000,14.000000,163,164,165,15.380116,40.861860,resting_t_cells
18.000000,14.000000,169,170,176,22.230399,49.592478,resting_t_cells
18.000000,14.000000,170,176,177,31.551395,82.244051,resting_t_cells
18.000000,18.000000,0,1,2,14.143213,21.871957,resting_t_cells
18.000000,18.000000,10,11,12,27.664303,84.786846,resting_t_cells
18.000000,18.000000,11,12,15,27.908274,81.714345,resting_t_cells
18.000000,47.000000,27,29,30,26.799802,76.079080,resting_t_cells
18.000000,47.000000,32,33,37,29.336135,65.400969,resting_t_cells
18.000000,47.000000,40,41,42,22.266194,85.794232,resting_t_cells
18.000000,47.000000,44,45,46,20.285985,64.889627,resting_t_cells
18.000000,36.000000,12,13,15,12.855393,37.285895,resting_t_cells
18.000000,36.000000,14,16,18,11.953428,24.319353,resting_t_cells
18.000000,13.000000,2,4,5,24.352820,66.500178,resting_t_cells
18.000000,13.000000,7,8,9,25.398383,105.587560,resting_t_cells
18.000000,13.000000,14,17,18,29.154815,102.877985,resting_t_cells
18.000000,13.000000,17,18,19,23.875962,78.107065,resting_t_cells
18.000000,13.000000,52,53,54,24.909573,104.981934,resting_t_cells
18.000000,13.000000,53,54,55,20.074226,52.486022,resting_t_cells
18.000000,13.000000,56,57,64,14.290769,31.273485,resting_t_cells
18.000000,13.000000,58,59,63,24.708354,64.310002,resting_t_cells
18.000000,13.000000,74,75,76,35.046686,88.356558,resting_t_cells
18.000000,13.000000,75,76,77,30.911414,87.243715,resting_t_cells
18.000000,13.000000,87,88,89,23.195915,81.009867,resting_t_cells
18.000000,27.000000,16,17,19,29.297044,71.019578,resting_t_cells
18.000000,27.000000,17,19,20,10.264350,14.325804,resting_t_cells
18.000000,44.000000,10,11,13,31.814407,129.910504,resting_t_cells
18.000000,44.000000,11,13,14,21.253011,51.058061,resting_t_cells
18.000000,44.000000,26,27,29,29.468922,92.178993,resting_t_cells
18.000000,44.000000,31,32,33,30.152435,84.931297,resting_t_cells
18.000000,44.000000,34,36,37,24.674527,72.755044,resting_t_cells
18.000000,44.000000,36,37,38,29.469581,96.922071,resting_t_cells
18.000000,44.000000,35,40,42,29.404916,62.433685,resting_t_cells
18.000000,44.000000,57,58,61,11.482661,15.488035,resting_t_cells
18.000000,44.000000,70,71,72,10.375401,29.251018,resting_t_cells
18.000000,44.000000,73,74,79,26.731585,105.216419,resting_t_cells
18.000000,16.000000,4,5,6,7.356347,19.463004,resting_t_cells
18.000000,16.000000,5,6,7,17.119358,48.358126,resting_t_cells
18.000000,16.000000,16,20,21,14.405839,25.467809,resting_t_cells
18.000000,16.000000,20,21,22,10.213128,22.828310,resting_t_cells
18.000000,16.000000,17,18,19,24.879923,73.826407,resting_t_cells
18.000000,16.000000,35,36,37,28.169445,107.814187,resting_t_cells
18.000000,16.000000,36,37,38,18.824856,57.486522,resting_t_cells
18.000000,16.000000,41,42,46,14.260835,23.283691,resting_t_cells
18.000000,16.000000,56,58,59,15.535932,40.218998,resting_t_cells
18.000000,16.000000,76,77,79,27.978482,68.598632,resting_t_cells
18.000000,16.000000,80,81,83,21.294099,53.230833,resting_t_cells
18.000000,16.000000,98,99,100,26.762813,90.609065,resting_t_cells
18.000000,16.000000,99,100,102,35.031164,74.971081,resting_t_cells
18.000000,16.000000,104,107,111,31.619657,69.908694,resting_t_cells
18.000000,16.000000,112,116,117,18.962618,52.497002,resting_t_cells
18.000000,16.000000,116,117,118,10.044368,26.570889,resting_t_cells
18.000000,16.000000,119,121,122,26.856276,76.834141,resting_t_cells
18.000000,39.000000,6,7,8,23.599381,86.203079,resting_t_cells
18.000000,39.000000,7,8,9,28.389243,132.813328,resting_t_cells
18.000000,39.000000,12,14,15,36.689200,132.474075,resting_t_cells
18.000000,39.000000,19,20,21,28.999834,84.315219,resting_t_cells
18.000000,39.000000,34,37,38,25.195672,73.485331,resting_t_cells
18.000000,32.000000,12,13,15,30.687527,75.343756,resting_t_cells
18.000000,32.000000,17,18,20,25.653305,53.093381,resting_t_cells
18.000000,32.000000,28,29,30,29.500544,65.137821,resting_t_cells
18.000000,31.000000,1,2,3,14.133596,35.381587,resting_t_cells
18.000000,31.000000,2,3,4,10.890555,22.433958,resting_t_cells
18.000000,31.000000,10,11,12,27.046544,82.170551,resting_t_cells
18.000000,31.000000,16,17,19,19.219019,49.236567,resting_t_cells
18.000000,41.000000,3,4,5,26.306759,89.113412,resting_t_cells
18.000000,41.000000,4,5,6,29.525554,103.915494,resting_t_cells
18.000000,41.000000,11,12,13,12.340412,39.648403,resting_t_cells
18.000000,41.000000,17,18,20,26.326688,78.226609,resting_t_cells
18.000000,41.000000,29,30,32,12.259874,31.139937,resting_t_cells
18.000000,41.000000,43,45,46,31.050601,98.517635,resting_t_cells
18.000000,41.000000,44,47,48,26.704686,62.688947,resting_t_cells
18.000000,41.000000,54,55,56,24.706782,83.948768,resting_t_cells
18.000000,41.000000,55,56,57,25.985077,86.405633,resting_t_cells
18.000000,41.000000,60,61,62,31.521830,131.529324,resting_t_cells
18.000000,41.000000,61,62,63,27.941662,98.754215,resting_t_cells
18.000000,41.000000,66,67,68,10.698010,25.054961,resting_t_cells
18.000000,41.000000,67,68,71,14.876807,26.565150,resting_t_cells
18.000000,41.000000,72,74,75,34.309557,118.675217,resting_t_cells
18.000000,20.000000,10,11,13,25.334060,74.988262,resting_t_cells
18.000000,20.000000,27,29,30,23.715152,82.885694,resting_t_cells
18.000000,20.000000,49,50,51,26.339965,86.605925,resting_t_cells
18.000000,20.000000,61,63,65,24.071228,52.473896,resting_t_cells
18.000000,20.000000,62,66,67,18.844451,41.718779,resting_t_cells
18.000000,20.000000,66,67,69,31.791808,97.869853,resting_t_cells
18.000000,20.000000,74,77,78,32.607394,66.214091,resting_t_cells
18.000000,20.000000,80,83,84,16.160998,40.207944,resting_t_cells
18.000000,73.000000,5,6,8,13.599900,26.339705,resting_t_cells
18.000000,73.000000,9,10,11,13.199815,33.677356,resting_t_cells
18.000000,73.000000,24,25,26,23.389385,82.618230,resting_t_cells
18.000000,73.000000,29,30,31,12.011786,41.419381,resting_t_cells
18.000000,73.000000,34,35,36,23.137223,95.406755,resting_t_cells
18.000000,73.000000,35,36,37,18.875348,69.212120,resting_t_cells
18.000000,73.000000,38,39,40,22.065519,82.448070,resting_t_cells
18.000000,26.000000,1,3,17,30.092465,67.756970,resting_t_cells
18.000000,26.000000,7,10,12,30.533328,97.134955,resting_t_cells
18.000000,26.000000,11,13,14,26.556619,80.881490,resting_t_cells
18.000000,26.000000,20,21,22,15.086843,40.452545,resting_t_cells
18.000000,26.000000,21,22,23,22.258342,73.276395,resting_t_cells
18.000000,26.000000,22,23,25,23.288681,83.279192,resting_t_cells
19.000000,20.000000,47,48,51,31.726366,76.577888,resting_t_cells
19.000000,6.000000,0,1,2,8.941478,16.370930,resting_t_cells
19.000000,6.000000,1,2,3,12.425119,39.300659,resting_t_cells
19.000000,6.000000,25,26,28,27.902706,71.283115,resting_t_cells
19.000000,6.000000,105,106,107,25.109179,77.128780,resting_t_cells
19.000000,6.000000,151,152,153,26.258721,110.176288,resting_t_cells
19.000000,6.000000,152,153,155,25.895220,40.006872,resting_t_cells
19.000000,4.000000,8,9,10,32.578191,114.505531,resting_t_cells
19.000000,4.000000,20,21,22,24.189559,67.089312,resting_t_cells
19.000000,4.000000,49,50,51,34.183073,75.233993,resting_t_cells
19.000000,11.000000,12,19,20,26.900359,82.027034,resting_t_cells
19.000000,11.000000,19,20,21,29.511735,101.677252,resting_t_cells
19.000000,11.000000,41,42,43,31.753293,108.493645,resting_t_cells
19.000000,11.000000,46,47,48,11.697183,31.800110,resting_t_cells
19.000000,9.000000,0,2,3,9.925702,21.953091,resting_t_cells
19.000000,9.000000,2,3,4,20.733009,46.785257,resting_t_cells
19.000000,9.000000,39,40,41,27.146187,83.019068,resting_t_cells
19.000000,9.000000,42,43,44,32.934578,96.413050,resting_t_cells
19.000000,9.000000,85,86,88,28.363916,70.503717,resting_t_cells
19.000000,9.000000,90,92,94,14.580072,19.659379,resting_t_cells
19.000000,9.000000,126,128,129,29.275156,94.488730,resting_t_cells
19.000000,9.000000,135,141,142,9.745992,22.661727,resting_t_cells
19.000000,16.000000,0,3,6,15.917579,34.243459,resting_t_cells
19.000000,16.000000,22,25,26,15.807371,29.531878,resting_t_cells
19.000000,16.000000,45,46,47,29.374513,101.581181,resting_t_cells
19.000000,16.000000,49,50,51,20.544780,76.546855,resting_t_cells
19.000000,16.000000,65,76,77,30.094401,60.414447,resting_t_cells
19.000000,16.000000,76,77,78,29.613578,102.295197,resting_t_cells
19.000000,16.000000,71,72,73,23.865384,97.956354,resting_t_cells
19.000000,16.000000,84,86,90,29.065401,64.230490,resting_t_cells
19.000000,16.000000,96,97,99,32.310576,75.332993,resting_t_cells
19.000000,16.000000,97,99,102,33.491924,68.641117,resting_t_cells
19.000000,16.000000,99,102,103,14.586732,16.664052,resting_t_cells
19.000000,35.000000,14,15,16,26.750471,73.888925,resting_t_cells
19.000000,35.000000,15,16,17,29.264538,93.425462,resting_t_cells
19.000000,35.000000,26,27,28,25.202609,103.938375,resting_t_cells
19.000000,21.000000,33,34,35,27.891565,71.470894,resting_t_cells
19.000000,21.000000,43,46,48,11.774972,17.310031,resting_t_cells
19.000000,21.000000,69,72,74,20.869344,41.091033,resting_t_cells
19.000000,26.000000,0,1,2,29.733370,107.337495,resting_t_cells
19.000000,26.000000,26,30,32,32.974659,89.732196,resting_t_cells
19.000000,26.000000,30,32,34,31.601222,101.724657,resting_t_cells
19.000000,26.000000,27,29,33,26.650078,78.970014,resting_t_cells
19.000000,26.000000,56,57,58,26.207630,85.527729,resting_t_cells
19.000000,22.000000,2,3,14,28.908597,99.166303,resting_t_cells
19.000000,22.000000,4,7,10,22.068160,45.506938,resting_t_cells
19.000000,22.000000,6,11,13,16.962055,33.097351,resting_t_cells
19.000000,22.000000,22,23,24,15.022331,38.931044,resting_t_cells
19.000000,22.000000,50,53,55,23.250282,73.971874,resting_t_cells
19.000000,22.000000,81,82,83,26.176483,92.688397,resting_t_cells
19.000000,34.000000,0,1,2,19.560623,70.982029,resting_t_cells
19.000000,34.000000,4,7,9,29.326864,77.229971,resting_t_cells
19.000000,34.000000,20,24,25,25.712297,56.684113,resting_t_cells
19.000000,34.000000,21,22,23,26.588783,106.268934,resting_t_cells
19.000000,34.000000,34,35,36,27.552437,92.742441,resting_t_cells
19.000000,34.000000,42,43,44,23.619127,71.865258,resting_t_cells
19.000000,34.000000,81,85,86,30.338678,65.308147,resting_t_cells
19.000000,34.000000,90,91,93,28.548219,86.416464,resting_t_cells
19.000000,34.000000,91,93,94,13.889608,34.196454,resting_t_cells
19.000000,34.000000,93,94,95,12.485939,33.491460,resting_t_cells
19.000000,34.000000,94,95,96,25.013846,88.471568,resting_t_cells
19.000000,34.000000,102,104,106,20.863759,77.011863,resting_t_cells
19.000000,34.000000,104,106,108,24.804861,99.940677,resting_t_cells
19.000000,34.000000,120,122,125,37.393979,88.980904,resting_t_cells
19.000000,34.000000,131,132,133,35.459380,131.671674,resting_t_cells
19.000000,34.000000,141,143,144,25.741743,87.331365,resting_t_cells
19.000000,34.000000,152,160,161,27.166215,71.933546,resting_t_cells
19.000000,34.000000,160,161,162,27.088167,120.737789,resting_t_cells
19.000000,34.000000,154,157,159,30.901986,111.926194,resting_t_cells
19.000000,27.000000,27,29,44,12.215431,24.891753,resting_t_cells
19.000000,27.000000,31,32,43,29.080100,75.580095,resting_t_cells
19.000000,27.000000,46,51,53,25.391499,43.609767,resting_t_cells
19.000000,7.000000,10,11,12,28.072050,100.602315,resting_t_cells
19.000000,7.000000,11,12,13,23.095209,74.611557,resting_t_cells
19.000000,7.000000,29,30,32,30.153079,71.350632,resting_t_cells
19.000000,7.000000,56,57,58,24.076876,85.024368,resting_t_cells
19.000000,7.000000,66,67,68,27.998608,63.602535,resting_t_cells
19.000000,7.000000,72,73,75,32.106132,81.818276,resting_t_cells
19.000000,7.000000,73,75,76,18.147120,37.148274,resting_t_cells
19.000000,7.000000,85,87,90,23.722522,74.836716,resting_t_cells
19.000000,7.000000,94,95,96,15.090705,35.716540,resting_t_cells
19.000000,7.000000,95,96,97,15.976046,36.542302,resting_t_cells
19.000000,7.000000,98,99,100,20.833945,45.530246,resting_t_cells
19.000000,7.000000,99,100,103,27.676939,101.136377,resting_t_cells
19.000000,7.000000,100,103,104,28.298097,102.157956,resting_t_cells
19.000000,7.000000,106,107,111,9.819458,21.618264,resting_t_cells
19.000000,7.000000,115,116,117,16.105615,53.643024,resting_t_cells
19.000000,7.000000,155,156,158,27.735829,60.071172,resting_t_cells
19.000000,7.000000,161,162,163,31.986725,93.330948,resting_t_cells
19.000000,15.000000,22,23,24,27.757531,82.281472,resting_t_cells
19.000000,15.000000,45,46,51,30.371952,64.647184,resting_t_cells
19.000000,15.000000,46,51,53,36.744219,78.624269,resting_t_cells
19.000000,15.000000,47,48,49,25.434302,82.193124,resting_t_cells
19.000000,15.000000,48,49,50,23.274497,90.426500,resting_t_cells
19.000000,15.000000,54,55,56,25.515126,117.392418,resting_t_cells
19.000000,15.000000,55,56,57,26.764990,93.681569,resting_t_cells
19.000000,15.000000,69,70,74,27.749132,84.413158,resting_t_cells
19.000000,15.000000,81,82,86,30.487490,110.910778,resting_t_cells
19.000000,15.000000,87,88,89,26.856276,87.564579,resting_t_cells
19.000000,60.000000,3,4,9,17.880783,23.638392,resting_t_cells
19.000000,60.000000,11,12,13,30.241204,70.638426,resting_t_cells
19.000000,60.000000,23,25,26,29.422086,83.980573,resting_t_cells
19.000000,60.000000,25,26,28,14.350450,168.707964,resting_t_cells
19.000000,60.000000,26,28,32,37.646616,98.031578,resting_t_cells
19.000000,60.000000,35,37,38,29.330838,89.669729,resting_t_cells
19.000000,60.000000,37,38,44,37.987670,90.905923,resting_t_cells
19.000000,60.000000,48,49,56,28.045051,76.534431,resting_t_cells
19.000000,60.000000,49,56,58,30.951604,116.532451,resting_t_cells
19.000000,60.000000,56,58,59,10.107983,42.304823,resting_t_cells
19.000000,18.000000,2,4,6,20.293644,52.302339,resting_t_cells
19.000000,18.000000,4,6,8,25.793756,51.080714,resting_t_cells
19.000000,18.000000,3,5,7,24.798595,56.151810,resting_t_cells
19.000000,18.000000,20,21,23,29.926116,85.855005,resting_t_cells
19.000000,18.000000,60,62,63,34.859964,101.094691,resting_t_cells
19.000000,18.000000,73,79,80,26.883024,64.757111,resting_t_cells
19.000000,18.000000,79,80,81,26.738851,68.767869,resting_t_cells
19.000000,18.000000,97,98,107,21.401466,52.760609,resting_t_cells
19.000000,18.000000,103,104,105,11.151402,26.344629,resting_t_cells
19.000000,17.000000,8,14,16,14.155568,26.143361,resting_t_cells
19.000000,17.000000,9,10,12,31.625185,132.111319,resting_t_cells
19.000000,17.000000,35,42,43,34.935106,74.819715,resting_t_cells
19.000000,17.000000,42,43,44,31.494705,88.415789,resting_t_cells
19.000000,17.000000,68,69,75,20.684234,48.220729,resting_t_cells
19.000000,17.000000,70,71,73,24.288127,45.783612,resting_t_cells
19.000000,17.000000,88,92,94,13.475068,29.977799,resting_t_cells
19.000000,17.000000,92,94,95,27.686061,80.582350,resting_t_cells
19.000000,17.000000,91,93,97,26.910467,86.452313,resting_t_cells
19.000000,17.000000,104,106,111,26.023918,72.473619,resting_t_cells
19.000000,17.000000,107,109,110,33.136842,118.913711,resting_t_cells
19.000000,31.000000,26,27,28,14.498577,36.246936,resting_t_cells
19.000000,31.000000,44,46,50,16.472891,27.293266,resting_t_cells
19.000000,31.000000,49,51,52,19.464062,38.562164,resting_t_cells
19.000000,31.000000,55,56,57,11.971290,25.772340,resting_t_cells
19.000000,31.000000,71,72,73,34.164884,111.415462,resting_t_cells
19.000000,31.000000,78,80,81,28.809656,90.891951,resting_t_cells
19.000000,31.000000,85,87,88,11.628900,17.757199,resting_t_cells
19.000000,31.000000,93,96,98,27.382716,88.802637,resting_t_cells
19.000000,31.000000,105,106,107,26.418018,84.609904,resting_t_cells
19.000000,31.000000,106,107,108,27.363557,86.368587,resting_t_cells
19.000000,31.000000,107,108,109,31.619657,109.286815,resting_t_cells
19.000000,37.000000,1,2,3,28.226619,84.230531,resting_t_cells
19.000000,37.000000,18,21,22,18.751452,32.998355,resting_t_cells
19.000000,5.000000,5,6,7,32.275087,108.869431,resting_t_cells
19.000000,5.000000,46,47,48,34.078356,159.676131,resting_t_cells
19.000000,5.000000,72,73,125,25.009963,39.880018,resting_t_cells
19.000000,5.000000,115,116,119,30.484304,108.493484,resting_t_cells
19.000000,5.000000,120,121,123,24.851801,69.993443,resting_t_cells
19.000000,5.000000,151,152,153,26.203924,109.826896,resting_t_cells
19.000000,5.000000,152,153,154,27.098204,62.608400,resting_t_cells
19.000000,10.000000,10,16,19,30.467096,55.008442,resting_t_cells
19.000000,10.000000,84,85,86,24.243300,82.474952,resting_t_cells
19.000000,10.000000,92,93,95,26.186128,63.567175,resting_t_cells
19.000000,10.000000,93,95,96,26.469437,63.540635,resting_t_cells
19.000000,10.000000,95,96,97,18.014983,90.387947,resting_t_cells
19.000000,10.000000,114,115,118,13.207171,32.540455,resting_t_cells
19.000000,25.000000,7,8,9,25.566841,94.318914,resting_t_cells
19.000000,25.000000,8,9,10,26.830226,100.302194,resting_t_cells
19.000000,25.000000,9,10,18,23.927161,41.220182,resting_t_cells
19.000000,25.000000,25,27,29,26.380493,64.452638,resting_t_cells
19.000000,25.000000,44,48,49,30.708408,111.213470,resting_t_cells
19.000000,14.000000,16,17,18,26.252803,80.009053,resting_t_cells
19.000000,14.000000,19,20,22,30.889412,100.847543,resting_t_cells
19.000000,14.000000,57,58,59,21.137539,81.131452,resting_t_cells
19.000000,14.000000,58,59,60,28.676526,104.080413,resting_t_cells
19.000000,14.000000,59,60,62,25.169446,76.566123,resting_t_cells
19.000000,14.000000,73,75,76,29.289087,80.787090,resting_t_cells
19.000000,14.000000,80,81,83,26.367236,81.210775,resting_t_cells
19.000000,12.000000,1,3,7,25.239577,46.897661,resting_t_cells
19.000000,12.000000,3,7,11,17.283096,17.252601,resting_t_cells
19.000000,12.000000,4,5,6,10.300243,15.281909,resting_t_cells
19.000000,12.000000,5,6,9,28.287112,85.003609,resting_t_cells
19.000000,12.000000,6,9,10,33.916094,112.174596,resting_t_cells
19.000000,12.000000,24,26,27,29.882596,88.513371,resting_t_cells
19.000000,12.000000,41,42,43,23.425897,84.215848,resting_t_cells
19.000000,12.000000,64,65,66,27.861603,94.908307,resting_t_cells
19.000000,12.000000,101,102,105,29.155481,90.141393,resting_t_cells
19.000000,12.000000,102,105,106,23.030357,66.153888,resting_t_cells
19.000000,12.000000,120,121,123,7.324592,22.212222,resting_t_cells
19.000000,12.000000,121,123,124,18.175997,46.560173,resting_t_cells
19.000000,12.000000,123,124,125,26.415077,87.058603,resting_t_cells
19.000000,12.000000,124,125,127,23.378586,56.286596,resting_t_cells
19.000000,12.000000,125,127,128,30.794313,68.617069,resting_t_cells
19.000000,12.000000,161,163,166,12.221789,24.634479,resting_t_cells
19.000000,13.000000,0,2,5,15.011983,33.905709,resting_t_cells
19.000000,13.000000,7,8,10,30.672332,79.480275,resting_t_cells
19.000000,13.000000,15,16,17,23.914168,72.477737,resting_t_cells
19.000000,13.000000,32,33,34,12.312047,45.099275,resting_t_cells
19.000000,13.000000,33,34,35,28.486917,93.395489,resting_t_cells
19.000000,13.000000,47,50,51,24.685546,70.298588,resting_t_cells
19.000000,13.000000,66,67,74,21.221914,56.054155,resting_t_cells
19.000000,46.000000,0,1,2,12.229733,32.286865,resting_t_cells
19.000000,46.000000,1,2,4,12.606698,29.350443,resting_t_cells
19.000000,46.000000,6,7,8,23.615015,91.858425,resting_t_cells
19.000000,46.000000,28,29,30,27.835796,102.970394,resting_t_cells
19.000000,46.000000,33,36,37,27.756831,99.710967,resting_t_cells
19.000000,46.000000,39,40,41,24.009013,64.278929,resting_t_cells
19.000000,46.000000,40,41,42,25.877211,74.507616,resting_t_cells
19.000000,8.000000,24,25,29,26.536132,97.717603,resting_t_cells
19.000000,8.000000,92,93,95,29.021929,56.708856,resting_t_cells
19.000000,24.000000,3,4,8,11.789810,26.367469,resting_t_cells
19.000000,24.000000,20,22,23,21.939275,36.995133,resting_t_cells
19.000000,33.000000,0,1,3,33.478002,101.384023,resting_t_cells
19.000000,33.000000,8,9,13,28.336510,82.787428,resting_t_cells
19.000000,33.000000,9,13,15,36.851375,130.996187,resting_t_cells
19.000000,33.000000,25,30,31,22.226903,76.720590,resting_t_cells
19.000000,40.000000,12,14,16,15.872364,62.941663,resting_t_cells
19.000000,40.000000,14,16,17,28.040895,91.493102,resting_t_cells
19.000000,40.000000,16,17,18,30.300880,82.560792,resting_t_cells
19.000000,40.000000,21,22,23,8.282892,33.849673,resting_t_cells
19.000000,40.000000,22,23,24,28.685330,101.288913,resting_t_cells
19.000000,40.000000,23,24,25,26.379020,87.616145,resting_t_cells
19.000000,40.000000,28,33,35,26.415077,44.910202,resting_t_cells
19.000000,23.000000,26,27,30,28.300842,80.851373,resting_t_cells
19.000000,23.000000,33,34,36,10.281368,25.967366,resting_t_cells
19.000000,23.000000,46,47,49,14.292129,30.424456,resting_t_cells
19.000000,23.000000,61,63,65,31.252006,74.065629,resting_t_cells
19.000000,23.000000,63,65,66,21.860336,47.812193,resting_t_cells
19.000000,19.000000,6,7,11,26.456958,105.324231,resting_t_cells
19.000000,19.000000,24,25,26,12.482827,62.661205,resting_t_cells
19.000000,19.000000,25,26,27,24.288127,84.113943,resting_t_cells
19.000000,19.000000,26,27,32,27.314533,98.767753,resting_t_cells
19.000000,19.000000,27,32,33,18.967739,74.929735,resting_t_cells
19.000000,19.000000,28,29,30,23.497098,58.341311,resting_t_cells
19.000000,36.000000,0,1,2,31.043094,103.102344,resting_t_cells
19.000000,36.000000,8,10,12,26.836741,87.810959,resting_t_cells
19.000000,36.000000,10,12,13,25.504466,57.703428,resting_t_cells
19.000000,36.000000,19,20,22,32.152079,122.403827,resting_t_cells
19.000000,36.000000,21,23,24,19.159296,38.547701,resting_t_cells
19.000000,36.000000,31,32,33,30.323308,81.334554,resting_t_cells
19.000000,36.000000,46,47,51,17.602696,32.576590,resting_t_cells
19.000000,36.000000,58,59,60,16.359300,27.676178,resting_t_cells
19.000000,36.000000,62,63,64,11.027036,29.364255,resting_t_cells
19.000000,36.000000,63,64,66,13.615602,44.237536,resting_t_cells
19.000000,36.000000,64,66,67,24.835382,83.940953,resting_t_cells
19.000000,36.000000,66,67,70,17.093241,53.193692,resting_t_cells
19.000000,36.000000,65,69,71,12.506146,23.364403,resting_t_cells
19.000000,28.000000,22,23,27,30.654595,64.468464,resting_t_cells
19.000000,28.000000,24,25,26,28.558423,76.393422,resting_t_cells
19.000000,28.000000,40,41,42,40.822546,124.609388,resting_t_cells
19.000000,28.000000,51,54,55,26.381229,66.133472,resting_t_cells
19.000000,32.000000,0,1,2,28.542094,105.028060,resting_t_cells
19.000000,32.000000,3,4,5,20.725513,72.759010,resting_t_cells
19.000000,32.000000,19,20,21,25.612385,99.066337,resting_t_cells
19.000000,32.000000,20,21,26,28.732015,81.796885,resting_t_cells
19.000000,32.000000,22,23,25,26.450350,83.567036,resting_t_cells
20.000000,7.000000,22,23,24,29.225351,75.312228,resting_t_cells
20.000000,7.000000,50,51,54,29.731410,85.645702,resting_t_cells
20.000000,7.000000,56,57,58,25.358583,75.325963,resting_t_cells
20.000000,7.000000,71,74,75,30.449239,80.573411,resting_t_cells
20.000000,7.000000,74,75,76,33.913803,104.052186,resting_t_cells
20.000000,7.000000,77,81,82,28.248632,88.908249,resting_t_cells
20.000000,7.000000,81,82,83,29.072751,82.561935,resting_t_cells
20.000000,4.000000,4,5,6,28.053361,87.088766,resting_t_cells
20.000000,4.000000,13,14,15,18.357831,32.490839,resting_t_cells
20.000000,4.000000,36,37,38,25.409852,75.463612,resting_t_cells
20.000000,4.000000,88,89,90,26.099196,73.128277,resting_t_cells
20.000000,4.000000,89,90,91,35.199323,117.968510,resting_t_cells
20.000000,4.000000,104,105,107,36.148376,99.752534,resting_t_cells
20.000000,4.000000,120,121,122,26.533203,80.590400,resting_t_cells
20.000000,21.000000,10,11,12,30.459444,127.631054,resting_t_cells
20.000000,21.000000,23,25,28,31.310376,120.312693,resting_t_cells
20.000000,21.000000,36,37,38,23.624061,65.971254,resting_t_cells
20.000000,21.000000,51,52,54,14.279892,34.262288,resting_t_cells
20.000000,21.000000,57,58,59,25.031700,128.775467,resting_t_cells
20.000000,21.000000,58,59,60,22.442585,101.594485,resting_t_cells
20.000000,21.000000,59,60,61,23.632282,100.452599,resting_t_cells
20.000000,21.000000,60,61,62,25.536433,64.853914,resting_t_cells
20.000000,21.000000,95,96,100,29.480125,64.760622,resting_t_cells
20.000000,21.000000,110,111,112,30.231568,107.803045,resting_t_cells
20.000000,21.000000,115,116,117,27.895047,124.374587,resting_t_cells
20.000000,20.000000,37,38,39,14.215816,36.545405,resting_t_cells
20.000000,12.000000,16,17,20,31.064986,70.934284,resting_t_cells
20.000000,12.000000,26,27,29,27.603150,55.064173,resting_t_cells
20.000000,12.000000,75,76,77,26.170546,90.802819,resting_t_cells
20.000000,12.000000,86,88,95,10.476009,18.630658,resting_t_cells
20.000000,12.000000,87,90,91,14.340972,27.328110,resting_t_cells
20.000000,12.000000,96,97,98,28.960959,93.941710,resting_t_cells
20.000000,12.000000,108,109,110,30.455617,99.318245,resting_t_cells
20.000000,12.000000,109,110,111,27.636906,93.281846,resting_t_cells
20.000000,16.000000,8,9,10,20.654162,44.937661,resting_t_cells
20.000000,16.000000,16,17,20,34.240984,123.677009,resting_t_cells
20.000000,16.000000,33,34,35,22.798089,52.618514,resting_t_cells
20.000000,16.000000,34,35,38,31.505188,99.617372,resting_t_cells
20.000000,16.000000,49,52,53,25.051092,60.086933,resting_t_cells
20.000000,16.000000,70,71,72,31.185431,135.985669,resting_t_cells
20.000000,16.000000,74,77,79,21.406004,51.415154,resting_t_cells
20.000000,16.000000,81,82,85,29.291739,51.262929,resting_t_cells
20.000000,16.000000,86,92,93,26.999822,53.977807,resting_t_cells
20.000000,16.000000,92,93,94,27.953478,58.005184,resting_t_cells
20.000000,16.000000,87,88,89,30.866766,106.304474,resting_t_cells
20.000000,16.000000,88,89,90,30.608938,82.322147,resting_t_cells
20.000000,16.000000,89,90,91,14.392349,37.427441,resting_t_cells
20.000000,16.000000,103,104,105,13.720765,36.505868,resting_t_cells
20.000000,16.000000,112,115,116,14.711373,27.725711,resting_t_cells
20.000000,16.000000,117,118,119,21.548899,59.525596,resting_t_cells
20.000000,16.000000,118,119,120,25.164815,87.110974,resting_t_cells
20.000000,16.000000,119,120,124,28.879690,34.135623,resting_t_cells
20.000000,16.000000,120,124,125,33.586326,64.285701,resting_t_cells
20.000000,13.000000,13,15,16,30.500230,108.982818,resting_t_cells
20.000000,13.000000,15,16,18,16.660489,40.230878,resting_t_cells
20.000000,13.000000,16,18,20,32.301557,83.258046,resting_t_cells
20.000000,13.000000,21,23,25,32.714444,86.338608,resting_t_cells
20.000000,13.000000,43,44,45,27.650257,86.864529,resting_t_cells
20.000000,13.000000,52,53,55,24.957094,89.253245,resting_t_cells
20.000000,13.000000,58,59,62,14.774614,28.737554,resting_t_cells
20.000000,15.000000,45,46,48,10.601342,17.631311,resting_t_cells
20.000000,15.000000,46,48,50,11.182711,21.118500,resting_t_cells
20.000000,15.000000,60,61,62,13.575598,42.132886,resting_t_cells
20.000000,15.000000,75,76,80,17.453091,35.105644,resting_t_cells
20.000000,19.000000,7,8,10,28.049899,112.895449,resting_t_cells
20.000000,19.000000,23,24,27,23.403498,41.967692,resting_t_cells
20.000000,19.000000,29,30,33,32.909208,76.209861,resting_t_cells
20.000000,33.000000,4,6,7,29.268520,85.887159,resting_t_cells
20.000000,33.000000,16,17,18,35.411142,76.628513,resting_t_cells
20.000000,33.000000,24,25,26,31.250763,124.221409,resting_t_cells
20.000000,33.000000,29,31,32,26.309712,75.848264,resting_t_cells
20.000000,24.000000,31,32,33,11.524874,32.444487,resting_t_cells
20.000000,24.000000,32,33,43,15.895599,37.283231,resting_t_cells
20.000000,9.000000,27,29,30,28.353642,74.304103,resting_t_cells
20.000000,9.000000,48,49,51,35.305666,113.277564,resting_t_cells
20.000000,9.000000,49,51,52,23.491310,44.729530,resting_t_cells
20.000000,9.000000,54,57,62,21.166007,32.085040,resting_t_cells
20.000000,9.000000,72,75,79,26.188353,60.692595,resting_t_cells
20.000000,9.000000,93,95,98,32.969946,57.443640,resting_t_cells
20.000000,9.000000,102,103,104,21.573223,111.198636,resting_t_cells
20.000000,9.000000,103,104,105,23.771600,77.627138,resting_t_cells
20.000000,9.000000,110,111,113,29.749044,76.928340,resting_t_cells
20.000000,9.000000,117,118,125,24.444373,78.031332,resting_t_cells
20.000000,9.000000,119,120,123,39.484497,124.380056,resting_t_cells
20.000000,5.000000,1,2,3,28.296724,104.910082,resting_t_cells
20.000000,5.000000,25,26,27,25.604800,72.948888,resting_t_cells
20.000000,5.000000,95,97,98,28.185989,73.715913,resting_t_cells
20.000000,5.000000,105,106,107,28.887760,88.139324,resting_t_cells
20.000000,3.000000,33,34,35,24.405406,78.500108,resting_t_cells
20.000000,3.000000,111,112,113,17.903582,32.801895,resting_t_cells
20.000000,17.000000,8,12,15,10.349158,17.501141,resting_t_cells
20.000000,17.000000,41,42,43,23.524362,84.662482,resting_t_cells
20.000000,17.000000,56,57,59,27.936796,91.807851,resting_t_cells
20.000000,17.000000,57,59,60,22.593541,77.919838,resting_t_cells
20.000000,17.000000,61,62,64,27.060186,68.030947,resting_t_cells
20.000000,17.000000,70,74,79,19.964586,36.191144,resting_t_cells
20.000000,17.000000,72,73,82,30.820163,114.723632,resting_t_cells
20.000000,10.000000,2,3,4,10.849455,17.865759,resting_t_cells
20.000000,10.000000,21,24,25,11.097273,25.044000,resting_t_cells
20.000000,10.000000,30,34,37,35.300715,80.832167,resting_t_cells
20.000000,10.000000,54,55,56,21.408726,69.963590,resting_t_cells
20.000000,10.000000,64,65,66,31.272510,89.398603,resting_t_cells
20.000000,10.000000,86,87,88,30.689426,106.992314,resting_t_cells
20.000000,14.000000,1,2,4,19.922706,30.706679,resting_t_cells
20.000000,14.000000,17,19,20,33.435620,111.013870,resting_t_cells
20.000000,14.000000,28,29,30,13.816696,35.562010,resting_t_cells
20.000000,14.000000,31,32,33,27.122564,99.386452,resting_t_cells
20.000000,14.000000,42,43,44,39.959321,108.164448,resting_t_cells
20.000000,14.000000,58,59,64,34.755610,110.890931,resting_t_cells
20.000000,14.000000,59,64,65,33.731752,103.531634,resting_t_cells
20.000000,6.000000,3,4,5,37.729079,134.087797,resting_t_cells
20.000000,6.000000,60,61,65,21.717701,75.748889,resting_t_cells
20.000000,6.000000,72,73,74,28.782674,79.834650,resting_t_cells
20.000000,6.000000,78,79,80,27.396900,106.125899,resting_t_cells
20.000000,6.000000,90,91,92,31.450268,96.945804,resting_t_cells
20.000000,32.000000,7,8,9,26.033620,85.181336,resting_t_cells
20.000000,32.000000,12,16,17,29.224686,91.724007,resting_t_cells
20.000000,32.000000,16,17,18,29.610298,94.133325,resting_t_cells
20.000000,32.000000,17,18,19,12.392246,46.790550,resting_t_cells
20.000000,32.000000,34,35,36,30.159520,99.784799,resting_t_cells
20.000000,32.000000,38,39,40,26.304544,103.667364,resting_t_cells
20.000000,32.000000,41,42,43,24.066386,105.964342,resting_t_cells
20.000000,32.000000,49,50,51,17.748852,53.694000,resting_t_cells
20.000000,8.000000,12,13,15,31.209713,67.672931,resting_t_cells
20.000000,8.000000,20,21,23,26.655179,88.915453,resting_t_cells
20.000000,8.000000,42,43,47,35.671288,97.728341,resting_t_cells
20.000000,8.000000,60,62,63,27.505868,59.771533,resting_t_cells
20.000000,8.000000,72,73,74,20.778865,78.910999,resting_t_cells
20.000000,8.000000,73,74,75,22.922993,73.446956,resting_t_cells
20.000000,8.000000,74,75,76,12.180397,43.437817,resting_t_cells
20.000000,11.000000,0,4,7,28.790097,49.370543,resting_t_cells
20.000000,11.000000,11,12,94,24.234485,87.233221,resting_t_cells
20.000000,11.000000,12,94,95,17.815485,44.957489,resting_t_cells
20.000000,11.000000,94,95,97,21.533570,49.207966,resting_t_cells
20.000000,11.000000,95,97,98,30.491950,93.004704,resting_t_cells
20.000000,11.000000,14,15,16,28.803587,94.289430,resting_t_cells
20.000000,11.000000,60,61,64,33.734055,102.214041,resting_t_cells
20.000000,11.000000,90,91,92,24.985098,88.175018,resting_t_cells
20.000000,22.000000,4,5,10,21.894075,47.907779,resting_t_cells
20.000000,22.000000,12,13,14,29.716379,97.719948,resting_t_cells
20.000000,22.000000,17,18,19,16.248501,42.314005,resting_t_cells
20.000000,25.000000,19,20,23,25.515126,81.809912,resting_t_cells
20.000000,25.000000,29,31,33,26.942207,60.625585,resting_t_cells
20.000000,25.000000,31,33,34,22.775926,48.576524,resting_t_cells
20.000000,25.000000,37,38,39,14.271728,29.805203,resting_t_cells
20.000000,25.000000,62,63,65,10.468589,18.483733,resting_t_cells
20.000000,25.000000,63,65,66,18.972859,37.610285,resting_t_cells
20.000000,35.000000,2,3,4,36.529495,127.484702,resting_t_cells
20.000000,35.000000,9,10,15,28.153581,77.287200,resting_t_cells
20.000000,35.000000,12,13,17,32.802793,97.253944,resting_t_cells
20.000000,35.000000,19,20,21,24.295323,76.822427,resting_t_cells
20.000000,35.000000,20,21,22,34.420342,114.955613,resting_t_cells
20.000000,18.000000,33,34,35,26.364289,80.694762,resting_t_cells
20.000000,18.000000,38,39,42,16.544664,26.246333,resting_t_cells
20.000000,18.000000,56,59,62,30.241846,50.209100,resting_t_cells
20.000000,28.000000,23,24,26,23.748710,69.628230,resting_t_cells
20.000000,26.000000,5,6,10,30.307931,99.238312,resting_t_cells
20.000000,26.000000,6,10,12,28.698870,73.601106,resting_t_cells
20.000000,26.000000,7,8,16,28.958277,46.229541,resting_t_cells
20.000000,26.000000,8,16,17,34.819822,74.435388,resting_t_cells
20.000000,29.000000,10,11,12,24.726429,89.802134,resting_t_cells
20.000000,29.000000,17,18,22,30.182054,95.024488,resting_t_cells
20.000000,29.000000,53,54,56,29.275820,85.947370,resting_t_cells
21.000000,5.000000,77,78,79,21.517327,56.596271,resting_t_cells
21.000000,4.000000,36,37,38,32.845401,102.923998,resting_t_cells
21.000000,4.000000,37,38,39,32.613946,97.001027,resting_t_cells
21.000000,4.000000,40,41,42,11.868628,28.640382,resting_t_cells
21.000000,4.000000,80,81,82,27.474072,83.039393,resting_t_cells
21.000000,8.000000,27,28,29,26.114076,117.524714,resting_t_cells
21.000000,8.000000,37,38,39,33.655655,91.509539,resting_t_cells
21.000000,10.000000,7,8,9,21.343300,72.454153,resting_t_cells
22.000000,3.000000,36,37,38,33.291234,77.041485,resting_t_cells
22.000000,12.000000,41,42,43,13.611321,33.525389,resting_t_cells
22.000000,12.000000,51,53,54,28.819768,93.235448,resting_t_cells
22.000000,11.000000,11,12,14,20.125445,41.646714,resting_t_cells
22.000000,11.000000,49,50,51,24.464231,85.636295,resting_t_cells
22.000000,20.000000,9,10,11,20.392946,49.664885,resting_t_cells
22.000000,20.000000,34,35,36,27.415328,135.426165,resting_t_cells
22.000000,20.000000,35,36,38,23.438331,63.281898,resting_t_cells
22.000000,19.000000,2,3,4,21.549800,70.622905,resting_t_cells
22.000000,19.000000,30,31,34,26.615069,68.215537,resting_t_cells
22.000000,19.000000,31,34,35,38.128535,98.062494,resting_t_cells
22.000000,5.000000,105,106,107,29.209395,86.563243,resting_t_cells
22.000000,14.000000,20,21,22,12.691159,32.165228,resting_t_cells
22.000000,8.000000,64,65,66,17.816575,75.375725,resting_t_cells
22.000000,8.000000,65,66,67,23.481386,115.542870,resting_t_cells
22.000000,7.000000,36,38,39,38.377349,87.715831,resting_t_cells
22.000000,23.000000,10,11,12,29.462989,127.025804,resting_t_cells
22.000000,23.000000,17,18,19,24.405406,63.278542,resting_t_cells
22.000000,23.000000,18,19,20,29.439246,64.065270,resting_t_cells
22.000000,9.000000,63,64,66,19.613183,39.236297,resting_t_cells
22.000000,22.000000,0,1,2,24.680824,55.188954,resting_t_cells
22.000000,22.000000,29,32,34,29.261883,56.869462,resting_t_cells
22.000000,16.000000,9,10,11,34.675038,90.043907,resting_t_cells
29.000000,6.000000,7,8,10,28.775250,111.200735,resting_t_cells
29.000000,6.000000,8,10,11,28.176339,80.425798,resting_t_cells
29.000000,6.000000,42,45,46,31.304792,100.688007,resting_t_cells
29.000000,6.000000,49,51,52,17.223428,35.447197,resting_t_cells
29.000000,6.000000,81,82,83,15.094566,40.286389,resting_t_cells
29.000000,6.000000,84,85,87,19.664615,44.063885,resting_t_cells
29.000000,6.000000,90,91,94,33.968171,80.554416,resting_t_cells
29.000000,12.000000,1,2,6,24.470582,83.437330,resting_t_cells
29.000000,12.000000,25,26,27,31.607368,125.740208,resting_t_cells
29.000000,5.000000,20,21,22,8.908833,25.985658,resting_t_cells
29.000000,5.000000,31,32,33,16.579848,25.638482,resting_t_cells
29.000000,5.000000,97,98,99,29.424066,89.170828,resting_t_cells
29.000000,5.000000,111,113,114,35.940903,81.552380,resting_t_cells
29.000000,7.000000,42,43,44,29.700034,95.679854,resting_t_cells
29.000000,7.000000,51,52,53,27.215506,64.986375,resting_t_cells
29.000000,4.000000,4,5,6,24.735854,75.648984,resting_t_cells
29.000000,4.000000,25,26,27,36.998668,86.506798,resting_t_cells
29.000000,4.000000,45,184,186,24.150984,51.224508,resting_t_cells
29.000000,4.000000,184,186,187,28.058900,65.642199,resting_t_cells
29.000000,4.000000,156,157,158,20.355764,33.764962,resting_t_cells
29.000000,4.000000,157,158,159,21.394204,32.813749,resting_t_cells
29.000000,3.000000,108,109,110,14.846746,29.056558,resting_t_cells
29.000000,3.000000,117,118,119,15.351041,22.674768,resting_t_cells
29.000000,10.000000,1,2,3,26.757006,90.551799,resting_t_cells
29.000000,10.000000,2,3,4,31.914379,91.952326,resting_t_cells
29.000000,10.000000,7,8,9,25.506751,69.532190,resting_t_cells
29.000000,10.000000,64,65,69,22.777632,71.499218,resting_t_cells
29.000000,9.000000,11,12,13,29.452439,111.468205,resting_t_cells
29.000000,9.000000,15,16,17,30.034962,130.829843,resting_t_cells
29.000000,9.000000,30,31,34,33.556818,106.017543,resting_t_cells
29.000000,9.000000,81,82,83,26.520755,78.708603,resting_t_cells
29.000000,9.000000,99,100,101,10.422099,21.279504,resting_t_cells
29.000000,13.000000,3,4,7,23.871894,62.495763,resting_t_cells
29.000000,13.000000,4,7,8,30.184628,87.256863,resting_t_cells
29.000000,17.000000,2,4,5,30.068572,91.185991,resting_t_cells
29.000000,8.000000,19,21,22,31.322161,101.355786,resting_t_cells
29.000000,8.000000,25,26,30,36.342375,84.271699,resting_t_cells
29.000000,8.000000,26,30,31,29.378481,78.961279,resting_t_cells
29.000000,8.000000,32,34,35,34.595963,114.394633,resting_t_cells
29.000000,8.000000,88,90,91,26.553694,84.943568,resting_t_cells
29.000000,14.000000,7,8,11,23.864570,48.454045,resting_t_cells
29.000000,11.000000,37,38,40,30.106017,102.704748,resting_t_cells
31.000000,5.000000,30,31,33,30.957252,102.122981,resting_t_cells
31.000000,5.000000,40,41,42,23.871894,70.809998,resting_t_cells
31.000000,5.000000,90,92,93,34.235311,84.792558,resting_t_cells
31.000000,5.000000,135,136,138,13.271725,18.777485,resting_t_cells
31.000000,5.000000,182,183,184,29.992896,108.485508,resting_t_cells
31.000000,5.000000,195,197,198,33.704100,122.904889,resting_t_cells
31.000000,5.000000,210,213,214,29.083439,69.533517,resting_t_cells
31.000000,9.000000,46,47,49,25.502943,55.280164,resting_t_cells
31.000000,9.000000,63,65,66,13.434646,26.060649,resting_t_cells
31.000000,9.000000,82,83,84,25.754568,65.727988,resting_t_cells
31.000000,9.000000,91,94,95,33.852463,132.298123,resting_t_cells
31.000000,9.000000,128,130,132,28.761071,72.127990,resting_t_cells
31.000000,9.000000,131,133,134,31.262570,90.597481,resting_t_cells
31.000000,19.000000,9,10,18,13.182145,23.094036,resting_t_cells
31.000000,19.000000,23,24,25,26.415077,93.112359,resting_t_cells
31.000000,19.000000,27,28,29,20.259157,59.151587,resting_t_cells
31.000000,7.000000,2,3,4,24.372752,79.185449,resting_t_cells
31.000000,7.000000,3,4,6,21.412355,62.505604,resting_t_cells
31.000000,7.000000,14,15,16,26.341440,101.652019,resting_t_cells
31.000000,7.000000,15,16,17,21.436834,78.631475,resting_t_cells
31.000000,7.000000,120,121,122,27.462050,107.761529,resting_t_cells
31.000000,7.000000,133,134,135,24.185543,116.441769,resting_t_cells
31.000000,7.000000,136,137,138,18.393771,38.993655,resting_t_cells
31.000000,7.000000,141,143,144,32.972892,97.499944,resting_t_cells
31.000000,8.000000,43,44,45,12.159648,72.223946,resting_t_cells
31.000000,8.000000,44,45,46,30.817012,79.963095,resting_t_cells
31.000000,8.000000,45,46,47,39.092439,102.152894,resting_t_cells
31.000000,8.000000,48,49,53,27.730226,57.218537,resting_t_cells
31.000000,8.000000,49,53,54,32.181668,75.980713,resting_t_cells
31.000000,8.000000,92,94,95,29.460352,103.092258,resting_t_cells
31.000000,8.000000,113,116,119,30.355960,63.148256,resting_t_cells
31.000000,8.000000,120,121,123,29.783630,89.407105,resting_t_cells
31.000000,8.000000,124,125,126,32.411416,141.623005,resting_t_cells
31.000000,6.000000,6,7,9,31.777753,81.434235,resting_t_cells
31.000000,6.000000,60,61,62,24.418932,86.181900,resting_t_cells
31.000000,6.000000,80,81,82,28.744857,127.378459,resting_t_cells
31.000000,6.000000,127,130,131,14.448922,28.036835,resting_t_cells
31.000000,6.000000,132,133,137,10.343526,21.969191,resting_t_cells
31.000000,6.000000,134,135,136,35.894394,76.169029,resting_t_cells
31.000000,6.000000,180,181,182,27.288208,107.159352,resting_t_cells
31.000000,6.000000,181,182,183,27.302441,87.809489,resting_t_cells
31.000000,6.000000,192,196,197,31.005528,101.431393,resting_t_cells
31.000000,3.000000,48,49,50,22.237388,101.343941,resting_t_cells
31.000000,3.000000,63,64,65,10.038564,19.201116,resting_t_cells
31.000000,3.000000,159,160,161,29.788195,91.121551,resting_t_cells
31.000000,3.000000,162,163,164,30.950976,75.443221,resting_t_cells
31.000000,4.000000,4,6,7,34.978448,110.804749,resting_t_cells
31.000000,4.000000,36,37,38,24.886168,97.216918,resting_t_cells
31.000000,4.000000,81,82,83,30.697653,99.988642,resting_t_cells
31.000000,4.000000,128,129,130,29.957255,128.813212,resting_t_cells
31.000000,4.000000,140,141,142,27.895047,60.419455,resting_t_cells
31.000000,4.000000,193,194,195,25.898220,68.942845,resting_t_cells
31.000000,10.000000,22,23,27,24.316900,51.598012,resting_t_cells
31.000000,10.000000,23,27,28,31.805858,82.791103,resting_t_cells
31.000000,10.000000,67,68,69,26.869292,77.475721,resting_t_cells
31.000000,11.000000,16,17,18,24.568023,82.419303,resting_t_cells
31.000000,11.000000,33,38,40,25.121553,85.845943,resting_t_cells
31.000000,11.000000,45,47,48,17.673178,34.902683,resting_t_cells
31.000000,11.000000,56,57,63,29.495276,66.156197,resting_t_cells
31.000000,11.000000,58,60,61,29.827293,99.185242,resting_t_cells
31.000000,11.000000,60,61,62,33.174337,119.444180,resting_t_cells
31.000000,25.000000,1,2,6,33.962452,68.174234,resting_t_cells
31.000000,25.000000,25,26,27,27.841378,107.116754,resting_t_cells
31.000000,25.000000,40,41,42,30.461357,75.749342,resting_t_cells
31.000000,25.000000,41,42,43,33.218806,106.230760,resting_t_cells
31.000000,23.000000,2,3,4,20.247649,48.085835,resting_t_cells
31.000000,23.000000,17,19,20,23.202613,62.733799,resting_t_cells
31.000000,33.000000,11,14,16,14.666412,27.894095,resting_t_cells
31.000000,21.000000,0,1,2,30.025259,97.001218,resting_t_cells
31.000000,21.000000,5,6,8,22.105097,79.867054,resting_t_cells
31.000000,21.000000,31,32,34,27.620736,72.957917,resting_t_cells
31.000000,21.000000,46,47,51,32.563879,100.780045,resting_t_cells
31.000000,21.000000,47,51,52,16.727973,56.581533,resting_t_cells
31.000000,21.000000,64,66,67,26.128949,70.220678,resting_t_cells
31.000000,21.000000,98,99,100,28.891122,65.638439,resting_t_cells
31.000000,21.000000,106,107,108,24.920487,112.451223,resting_t_cells
31.000000,21.000000,107,108,109,22.304545,95.361921,resting_t_cells
31.000000,21.000000,116,117,119,28.568623,73.249575,resting_t_cells
31.000000,14.000000,2,3,11,11.524874,18.711112,resting_t_cells
31.000000,14.000000,5,9,10,36.655301,134.895929,resting_t_cells
31.000000,14.000000,32,33,34,14.891163,29.255777,resting_t_cells
31.000000,14.000000,33,34,35,16.895506,33.609201,resting_t_cells
31.000000,14.000000,34,35,36,20.319471,44.515356,resting_t_cells
31.000000,29.000000,2,4,5,33.959592,102.623723,resting_t_cells
31.000000,29.000000,24,25,26,27.883207,65.422389,resting_t_cells
31.000000,12.000000,3,6,7,33.696607,118.338056,resting_t_cells
31.000000,12.000000,24,25,26,31.663856,153.452451,resting_t_cells
31.000000,12.000000,34,94,95,31.587696,120.388783,resting_t_cells
31.000000,12.000000,37,38,39,25.468645,75.067184,resting_t_cells
31.000000,12.000000,85,86,88,26.550036,83.118594,resting_t_cells
31.000000,13.000000,13,14,18,29.634560,78.916902,resting_t_cells
31.000000,13.000000,14,18,19,24.105096,53.584855,resting_t_cells
31.000000,13.000000,28,29,31,26.638413,84.012043,resting_t_cells
31.000000,13.000000,29,31,32,31.821732,99.664934,resting_t_cells
31.000000,13.000000,31,32,33,19.923681,94.365436,resting_t_cells
31.000000,13.000000,55,56,57,25.489991,84.093828,resting_t_cells
31.000000,13.000000,80,83,84,36.442186,138.607958,resting_t_cells
31.000000,16.000000,1,4,5,25.542517,73.033954,resting_t_cells
31.000000,16.000000,9,11,13,24.492798,70.003175,resting_t_cells
31.000000,20.000000,2,5,6,11.358502,13.687329,resting_t_cells
31.000000,20.000000,22,23,24,28.825833,116.083911,resting_t_cells
31.000000,20.000000,23,24,25,31.403913,116.228121,resting_t_cells
31.000000,18.000000,2,3,4,11.435198,27.456101,resting_t_cells
31.000000,18.000000,9,10,11,31.175463,95.172578,resting_t_cells
31.000000,24.000000,5,6,7,26.623096,93.073301,resting_t_cells
32.000000,10.000000,15,16,17,32.505370,75.925047,resting_t_cells
32.000000,10.000000,20,22,23,24.731142,127.365634,resting_t_cells
32.000000,10.000000,21,24,25,36.119348,80.465369,resting_t_cells
32.000000,10.000000,31,32,33,15.285102,49.051887,resting_t_cells
32.000000,10.000000,45,46,48,29.766668,65.648738,resting_t_cells
32.000000,10.000000,72,74,75,35.639692,89.447105,resting_t_cells
32.000000,10.000000,74,75,78,34.276138,82.805627,resting_t_cells
32.000000,10.000000,81,85,86,30.361718,113.958881,resting_t_cells
32.000000,3.000000,147,148,149,30.425627,68.581933,resting_t_cells
32.000000,3.000000,189,190,191,34.503198,86.496260,resting_t_cells
32.000000,5.000000,40,41,43,17.980447,36.803872,resting_t_cells
32.000000,5.000000,51,52,54,15.487094,30.129124,resting_t_cells
32.000000,5.000000,82,83,84,28.512135,99.893117,resting_t_cells
32.000000,5.000000,85,86,89,26.780226,63.397967,resting_t_cells
32.000000,5.000000,111,112,113,29.463648,118.460683,resting_t_cells
32.000000,13.000000,22,23,24,29.217374,86.586263,resting_t_cells
32.000000,6.000000,37,39,40,18.765949,22.338382,resting_t_cells
32.000000,6.000000,103,104,105,33.344870,116.355620,resting_t_cells
32.000000,6.000000,138,139,140,19.209921,50.411202,resting_t_cells
32.000000,6.000000,145,148,149,27.246179,85.313479,resting_t_cells
32.000000,7.000000,7,8,9,26.951578,70.302547,resting_t_cells
32.000000,7.000000,38,39,41,12.642087,32.886171,resting_t_cells
32.000000,7.000000,140,141,144,9.181560,25.993333,resting_t_cells
32.000000,7.000000,141,144,145,29.874145,84.702951,resting_t_cells
32.000000,7.000000,149,150,151,27.601038,56.272397,resting_t_cells
32.000000,7.000000,155,157,158,25.973114,59.869419,resting_t_cells
32.000000,7.000000,157,158,159,31.681641,85.471397,resting_t_cells
32.000000,7.000000,163,166,167,27.140462,55.116705,resting_t_cells
32.000000,7.000000,183,185,186,25.291855,73.390422,resting_t_cells
32.000000,7.000000,184,187,188,23.141420,39.358009,resting_t_cells
32.000000,33.000000,29,30,32,18.368409,56.792638,resting_t_cells
32.000000,8.000000,44,45,46,31.088113,123.107311,resting_t_cells
32.000000,8.000000,56,57,58,16.302208,116.843996,resting_t_cells
32.000000,8.000000,57,58,59,29.214050,64.998734,resting_t_cells
32.000000,8.000000,58,59,60,36.133328,99.226829,resting_t_cells
32.000000,8.000000,59,60,62,20.109030,83.192698,resting_t_cells
32.000000,8.000000,76,77,78,32.420404,99.381508,resting_t_cells
32.000000,8.000000,99,101,102,26.250583,61.110851,resting_t_cells
32.000000,8.000000,113,115,116,29.092120,112.933700,resting_t_cells
32.000000,8.000000,133,134,135,24.441195,71.704522,resting_t_cells
32.000000,4.000000,16,17,18,28.876327,74.995005,resting_t_cells
32.000000,4.000000,120,121,123,22.522071,59.634055,resting_t_cells
32.000000,4.000000,169,170,171,26.610690,85.978115,resting_t_cells
32.000000,17.000000,42,43,47,21.143052,43.535877,resting_t_cells
32.000000,17.000000,44,45,46,12.158051,25.667040,resting_t_cells
32.000000,11.000000,2,3,4,30.895071,110.138623,resting_t_cells
32.000000,11.000000,28,29,30,30.003903,79.682030,resting_t_cells
32.000000,11.000000,35,36,37,25.687356,79.889678,resting_t_cells
32.000000,9.000000,18,20,23,20.402468,33.939694,resting_t_cells
32.000000,9.000000,20,23,25,28.648063,50.033149,resting_t_cells
32.000000,9.000000,36,38,40,29.407558,92.521261,resting_t_cells
32.000000,9.000000,50,51,53,11.519816,26.330666,resting_t_cells
32.000000,9.000000,56,57,58,14.456986,29.401703,resting_t_cells
32.000000,9.000000,72,73,74,21.795375,64.301508,resting_t_cells
32.000000,14.000000,35,36,37,12.927717,31.434630,resting_t_cells
32.000000,14.000000,48,49,50,29.185446,125.066355,resting_t_cells
32.000000,14.000000,49,50,55,33.173751,92.728938,resting_t_cells
32.000000,14.000000,92,94,95,29.214050,93.624708,resting_t_cells
32.000000,18.000000,4,5,6,17.484225,17.380385,resting_t_cells
32.000000,32.000000,12,13,14,24.948532,81.544023,resting_t_cells
32.000000,32.000000,13,14,16,37.393460,93.597450,resting_t_cells
32.000000,32.000000,21,22,23,32.302159,95.986405,resting_t_cells
32.000000,32.000000,22,23,24,23.693027,52.705653,resting_t_cells
32.000000,26.000000,0,2,3,32.455135,83.084032,resting_t_cells
32.000000,16.000000,3,4,5,25.029372,44.930109,resting_t_cells
32.000000,12.000000,2,3,7,28.209410,79.059255,resting_t_cells
32.000000,12.000000,4,5,6,10.581168,26.956112,resting_t_cells
32.000000,12.000000,21,22,23,23.823838,76.210730,resting_t_cells
33.000000,5.000000,6,7,8,24.967210,90.933198,resting_t_cells
33.000000,5.000000,15,16,17,15.075251,48.016372,resting_t_cells
33.000000,5.000000,16,17,18,33.394348,104.337866,resting_t_cells
33.000000,5.000000,45,46,47,28.402240,102.793130,resting_t_cells
33.000000,5.000000,52,53,54,32.009186,88.961486,resting_t_cells
33.000000,5.000000,161,162,163,29.314277,100.019808,resting_t_cells
33.000000,5.000000,170,171,173,35.002874,76.724188,resting_t_cells
33.000000,5.000000,181,182,183,33.019398,91.187591,resting_t_cells
33.000000,5.000000,206,207,209,18.712047,41.198429,resting_t_cells
33.000000,9.000000,30,31,34,29.666005,75.317106,resting_t_cells
33.000000,9.000000,64,68,69,13.984380,27.349437,resting_t_cells
33.000000,9.000000,74,76,77,36.510348,121.520624,resting_t_cells
33.000000,9.000000,85,87,88,26.658822,65.091937,resting_t_cells
33.000000,9.000000,95,96,97,27.493860,84.975832,resting_t_cells
33.000000,9.000000,99,101,102,29.507786,84.719837,resting_t_cells
33.000000,9.000000,110,111,115,14.483833,32.768017,resting_t_cells
33.000000,9.000000,111,115,116,19.441095,37.821209,resting_t_cells
33.000000,9.000000,121,122,123,25.270342,93.706063,resting_t_cells
33.000000,9.000000,122,123,125,24.556161,73.335031,resting_t_cells
33.000000,9.000000,126,128,129,33.022339,118.927667,resting_t_cells
33.000000,9.000000,128,129,132,29.275156,91.770120,resting_t_cells
33.000000,9.000000,129,132,133,24.371955,94.386214,resting_t_cells
33.000000,3.000000,84,85,86,24.436426,54.914937,resting_t_cells
33.000000,10.000000,33,34,35,33.464655,91.012277,resting_t_cells
33.000000,10.000000,40,41,43,28.465771,105.170316,resting_t_cells
33.000000,10.000000,62,63,64,16.087514,75.292135,resting_t_cells
33.000000,10.000000,63,64,66,26.409929,68.947420,resting_t_cells
33.000000,10.000000,64,66,67,31.916205,88.985410,resting_t_cells
33.000000,10.000000,105,106,107,30.774121,84.318049,resting_t_cells
33.000000,10.000000,130,131,132,30.315620,81.606854,resting_t_cells
33.000000,10.000000,142,143,149,20.086801,54.532479,resting_t_cells
33.000000,22.000000,23,24,25,27.959731,91.955670,resting_t_cells
33.000000,22.000000,28,29,30,23.497924,91.726058,resting_t_cells
33.000000,22.000000,45,47,48,22.196296,67.200258,resting_t_cells
33.000000,48.000000,3,4,6,22.861051,85.196080,resting_t_cells
33.000000,48.000000,4,6,7,18.781469,57.438038,resting_t_cells
33.000000,48.000000,22,24,25,30.121498,76.125669,resting_t_cells
33.000000,48.000000,24,25,26,32.095240,107.764830,resting_t_cells
33.000000,48.000000,36,37,39,30.806925,104.922885,resting_t_cells
33.000000,48.000000,37,39,40,30.810078,85.225963,resting_t_cells
33.000000,13.000000,0,1,2,28.921361,98.362718,resting_t_cells
33.000000,13.000000,4,5,6,28.402240,127.305553,resting_t_cells
33.000000,13.000000,9,10,12,36.365885,91.271749,resting_t_cells
33.000000,13.000000,14,15,17,25.924457,106.873119,resting_t_cells
33.000000,13.000000,15,17,18,27.992364,95.226338,resting_t_cells
33.000000,13.000000,17,18,20,24.089781,83.624519,resting_t_cells
33.000000,13.000000,18,20,21,25.419023,112.426681,resting_t_cells
33.000000,13.000000,20,21,23,21.090621,125.918106,resting_t_cells
33.000000,13.000000,21,23,24,12.370282,49.294918,resting_t_cells
33.000000,13.000000,44,45,46,31.935066,82.847342,resting_t_cells
33.000000,13.000000,54,56,57,28.593090,84.155926,resting_t_cells
33.000000,13.000000,66,69,70,31.482985,86.322000,resting_t_cells
33.000000,13.000000,69,70,77,26.480442,39.239926,resting_t_cells
33.000000,13.000000,105,106,107,20.522076,162.151268,resting_t_cells
33.000000,13.000000,106,107,108,27.335859,81.223470,resting_t_cells
33.000000,13.000000,107,108,109,29.491324,94.225918,resting_t_cells
33.000000,13.000000,157,160,161,21.071271,40.698741,resting_t_cells
33.000000,13.000000,183,186,187,26.867846,79.667697,resting_t_cells
33.000000,6.000000,55,56,57,33.895470,86.938637,resting_t_cells
33.000000,6.000000,61,62,64,35.546372,99.028064,resting_t_cells
33.000000,6.000000,66,67,69,19.679426,30.931190,resting_t_cells
33.000000,6.000000,75,76,77,29.747738,105.998918,resting_t_cells
33.000000,6.000000,103,104,105,28.647385,94.072465,resting_t_cells
33.000000,6.000000,114,115,119,26.592435,64.703173,resting_t_cells
33.000000,6.000000,127,128,129,14.161055,35.468723,resting_t_cells
33.000000,18.000000,7,11,12,37.590851,105.410747,resting_t_cells
33.000000,18.000000,9,15,17,34.618975,93.110127,resting_t_cells
33.000000,18.000000,26,28,29,32.231726,115.056532,resting_t_cells
33.000000,18.000000,40,41,42,25.204921,107.417735,resting_t_cells
33.000000,18.000000,41,42,43,7.546640,22.445489,resting_t_cells
33.000000,18.000000,42,43,44,12.302577,34.285030,resting_t_cells
33.000000,11.000000,2,3,4,28.368024,49.962787,resting_t_cells
33.000000,11.000000,16,17,18,10.564634,23.266602,resting_t_cells
33.000000,11.000000,33,35,37,25.410616,88.488255,resting_t_cells
33.000000,11.000000,44,46,47,24.804078,59.724812,resting_t_cells
33.000000,11.000000,46,47,51,33.095197,99.615340,resting_t_cells
33.000000,11.000000,56,57,58,34.027019,96.565152,resting_t_cells
33.000000,11.000000,57,58,64,24.779790,47.849768,resting_t_cells
33.000000,11.000000,58,64,65,31.142424,80.003872,resting_t_cells
33.000000,11.000000,78,79,84,31.061859,80.918387,resting_t_cells
33.000000,11.000000,80,82,85,22.037331,31.232889,resting_t_cells
33.000000,4.000000,32,33,35,28.533246,79.589692,resting_t_cells
33.000000,4.000000,120,121,122,32.926910,120.506279,resting_t_cells
33.000000,4.000000,172,173,174,32.514332,91.237939,resting_t_cells
33.000000,7.000000,0,1,2,26.383438,88.645031,resting_t_cells
33.000000,7.000000,1,2,3,32.901534,98.156068,resting_t_cells
33.000000,7.000000,35,36,38,15.421737,29.083927,resting_t_cells
33.000000,7.000000,80,82,83,16.554053,33.888540,resting_t_cells
33.000000,7.000000,84,85,87,20.647577,44.259898,resting_t_cells
33.000000,7.000000,112,113,114,15.259665,45.327696,resting_t_cells
33.000000,32.000000,22,23,24,28.094875,90.146255,resting_t_cells
33.000000,32.000000,23,24,25,27.502337,87.770743,resting_t_cells
33.000000,19.000000,0,3,4,33.179020,89.085928,resting_t_cells
33.000000,19.000000,10,11,12,25.224950,61.141570,resting_t_cells
33.000000,19.000000,11,12,14,25.264192,57.488843,resting_t_cells
33.000000,19.000000,25,26,28,14.249935,29.880187,resting_t_cells
33.000000,19.000000,26,28,29,31.333321,84.607059,resting_t_cells
33.000000,19.000000,28,29,30,32.152079,82.567779,resting_t_cells
33.000000,19.000000,29,30,31,32.548366,83.760984,resting_t_cells
33.000000,19.000000,39,41,42,27.950698,98.214106,resting_t_cells
33.000000,19.000000,81,83,84,34.278404,69.675475,resting_t_cells
33.000000,19.000000,86,87,88,12.927717,62.777458,resting_t_cells
33.000000,19.000000,87,88,90,35.613521,76.366114,resting_t_cells
33.000000,19.000000,88,90,91,38.067353,96.513257,resting_t_cells
33.000000,19.000000,99,100,101,27.891565,103.485373,resting_t_cells
33.000000,19.000000,103,104,105,27.172649,84.003499,resting_t_cells
33.000000,19.000000,104,105,106,24.367970,68.691444,resting_t_cells
33.000000,20.000000,5,6,7,17.573982,49.734639,resting_t_cells
33.000000,20.000000,11,12,13,31.458914,114.379045,resting_t_cells
33.000000,20.000000,12,13,16,27.690270,37.422839,resting_t_cells
33.000000,20.000000,31,32,33,31.867480,119.180108,resting_t_cells
33.000000,20.000000,32,33,35,30.027200,87.575654,resting_t_cells
33.000000,20.000000,34,36,38,21.728431,38.446888,resting_t_cells
33.000000,20.000000,36,38,39,19.301716,33.817476,resting_t_cells
33.000000,20.000000,51,52,53,27.296037,80.188293,resting_t_cells
33.000000,20.000000,74,75,76,24.809559,83.845985,resting_t_cells
33.000000,16.000000,24,25,26,15.248204,41.845756,resting_t_cells
33.000000,16.000000,25,26,27,9.137025,26.000331,resting_t_cells
33.000000,16.000000,26,27,31,31.493472,113.891904,resting_t_cells
33.000000,16.000000,81,83,84,19.260412,54.673866,resting_t_cells
33.000000,16.000000,86,87,88,12.061811,37.748349,resting_t_cells
33.000000,16.000000,99,100,101,11.750202,27.605959,resting_t_cells
33.000000,40.000000,22,24,25,34.652063,107.043534,resting_t_cells
33.000000,40.000000,27,32,33,34.422035,102.418704,resting_t_cells
33.000000,40.000000,36,37,39,29.302347,38.646932,resting_t_cells
33.000000,40.000000,52,53,54,16.980368,42.537004,resting_t_cells
33.000000,40.000000,53,54,55,6.784937,15.540342,resting_t_cells
33.000000,40.000000,54,55,57,17.068223,40.932678,resting_t_cells
33.000000,40.000000,63,64,65,29.683679,101.733020,resting_t_cells
33.000000,40.000000,66,67,68,33.512797,128.574932,resting_t_cells
33.000000,31.000000,14,15,16,23.261975,75.788057,resting_t_cells
33.000000,26.000000,11,13,15,34.887814,108.829370,resting_t_cells
33.000000,26.000000,12,16,18,26.348076,53.384308,resting_t_cells
33.000000,26.000000,19,20,21,16.726812,58.216440,resting_t_cells
33.000000,26.000000,20,21,25,21.403281,63.695975,resting_t_cells
33.000000,26.000000,30,31,32,22.663072,59.777066,resting_t_cells
33.000000,26.000000,39,40,41,17.400704,38.709313,resting_t_cells
33.000000,26.000000,52,53,55,25.682818,59.712376,resting_t_cells
33.000000,26.000000,53,55,57,26.424635,57.793521,resting_t_cells
33.000000,26.000000,69,70,71,30.486216,106.676603,resting_t_cells
33.000000,26.000000,94,101,103,28.059592,36.900131,resting_t_cells
33.000000,26.000000,117,118,124,27.944443,76.140123,resting_t_cells
33.000000,27.000000,21,22,23,21.549800,77.968220,resting_t_cells
33.000000,27.000000,22,23,26,30.463270,109.402308,resting_t_cells
33.000000,27.000000,34,35,36,20.190007,72.707658,resting_t_cells
33.000000,27.000000,35,36,37,28.037432,119.069990,resting_t_cells
33.000000,21.000000,2,3,7,31.767971,82.447219,resting_t_cells
33.000000,21.000000,17,18,19,33.376311,101.383275,resting_t_cells
33.000000,34.000000,4,6,7,35.780029,84.004804,resting_t_cells
33.000000,12.000000,17,18,19,28.504640,76.124556,resting_t_cells
33.000000,12.000000,25,26,27,27.501631,93.905852,resting_t_cells
33.000000,12.000000,69,70,71,37.181441,93.659071,resting_t_cells
33.000000,17.000000,0,1,5,26.274990,57.457102,resting_t_cells
33.000000,17.000000,1,5,6,35.010642,99.968729,resting_t_cells
33.000000,17.000000,5,6,7,15.820882,86.721747,resting_t_cells
33.000000,17.000000,6,7,8,31.850409,115.357892,resting_t_cells
33.000000,17.000000,9,11,13,26.487043,48.166481,resting_t_cells
33.000000,17.000000,11,13,15,13.402800,25.178086,resting_t_cells
33.000000,8.000000,19,21,22,31.285551,78.386485,resting_t_cells
33.000000,8.000000,51,52,53,28.223178,56.589144,resting_t_cells
33.000000,8.000000,59,60,62,28.623643,91.361593,resting_t_cells
33.000000,8.000000,97,99,102,23.891415,65.907173,resting_t_cells
33.000000,8.000000,109,110,111,17.301069,41.418449,resting_t_cells
33.000000,8.000000,130,131,135,20.061643,39.966241,resting_t_cells
33.000000,8.000000,180,182,183,13.686747,31.759535,resting_t_cells
33.000000,8.000000,184,185,190,21.593022,26.063696,resting_t_cells
33.000000,15.000000,48,49,50,29.078764,112.717852,resting_t_cells
33.000000,15.000000,63,69,70,33.082870,108.150517,resting_t_cells
33.000000,15.000000,93,94,95,29.859186,98.144974,resting_t_cells
33.000000,15.000000,97,98,100,28.874309,110.427488,resting_t_cells
33.000000,15.000000,109,112,117,26.564664,50.810649,resting_t_cells
33.000000,15.000000,113,114,115,27.160494,68.476553,resting_t_cells
33.000000,15.000000,114,115,116,31.819291,109.104262,resting_t_cells
33.000000,15.000000,115,116,118,17.928518,155.903772,resting_t_cells
33.000000,15.000000,121,122,123,10.804604,24.683750,resting_t_cells
33.000000,15.000000,156,157,160,31.165493,90.908263,resting_t_cells
33.000000,15.000000,166,168,169,30.810078,85.969242,resting_t_cells
33.000000,15.000000,170,171,172,27.888779,109.575982,resting_t_cells
33.000000,25.000000,0,2,3,29.744473,67.897450,resting_t_cells
33.000000,25.000000,17,18,20,32.821145,107.805376,resting_t_cells
33.000000,25.000000,26,27,30,32.296145,65.421885,resting_t_cells
33.000000,25.000000,35,36,37,26.415077,126.114619,resting_t_cells
33.000000,25.000000,51,53,54,26.023918,87.591122,resting_t_cells
33.000000,25.000000,53,54,55,25.617693,73.832074,resting_t_cells
33.000000,23.000000,1,4,5,36.129564,89.109402,resting_t_cells
33.000000,23.000000,7,10,11,30.187202,111.883201,resting_t_cells
33.000000,23.000000,13,15,17,33.225822,116.993293,resting_t_cells
33.000000,23.000000,18,19,21,39.591596,104.178371,resting_t_cells
33.000000,23.000000,40,42,43,32.205802,88.128892,resting_t_cells
33.000000,14.000000,9,10,13,26.359131,85.958010,resting_t_cells
33.000000,14.000000,16,17,18,27.639717,55.292925,resting_t_cells
33.000000,43.000000,1,4,5,27.115402,78.236685,resting_t_cells
33.000000,43.000000,2,3,7,30.214215,92.495781,resting_t_cells
33.000000,43.000000,9,13,14,32.925731,94.133638,resting_t_cells
33.000000,28.000000,11,13,16,12.316779,28.310408,resting_t_cells
33.000000,39.000000,13,18,19,28.144610,59.329038,resting_t_cells
33.000000,39.000000,14,15,17,28.190813,51.701285,resting_t_cells
33.000000,39.000000,21,22,23,25.097572,57.316748,resting_t_cells
33.000000,39.000000,25,26,30,32.840078,74.861456,resting_t_cells
33.000000,39.000000,32,33,35,29.856584,91.807429,resting_t_cells
33.000000,39.000000,33,35,36,28.028424,97.410977,resting_t_cells
33.000000,39.000000,35,36,37,13.258546,59.353760,resting_t_cells
33.000000,39.000000,36,37,38,10.275698,33.043592,resting_t_cells
36.000000,9.000000,11,12,13,24.110736,85.417721,resting_t_cells
36.000000,9.000000,14,15,16,25.517410,78.078957,resting_t_cells
36.000000,9.000000,45,47,49,18.529497,38.071595,resting_t_cells
36.000000,9.000000,64,65,67,34.950115,89.457118,resting_t_cells
36.000000,9.000000,74,75,76,29.123484,106.873888,resting_t_cells
36.000000,33.000000,2,5,6,22.073440,51.034910,resting_t_cells
36.000000,33.000000,9,10,11,24.819735,88.286829,resting_t_cells
36.000000,33.000000,16,18,19,33.793311,79.380787,resting_t_cells
36.000000,8.000000,2,4,5,32.240765,104.330356,resting_t_cells
36.000000,8.000000,4,5,6,22.157757,70.796289,resting_t_cells
36.000000,8.000000,28,29,30,25.899720,92.800082,resting_t_cells
36.000000,8.000000,32,33,36,24.481693,52.376010,resting_t_cells
36.000000,8.000000,33,36,37,32.431186,89.099450,resting_t_cells
36.000000,8.000000,41,42,43,22.935700,47.129999,resting_t_cells
36.000000,8.000000,56,57,59,24.108319,78.444275,resting_t_cells
36.000000,8.000000,69,70,71,26.710504,70.796538,resting_t_cells
36.000000,8.000000,76,77,78,24.172690,67.614320,resting_t_cells
36.000000,6.000000,0,1,2,23.986349,86.264156,resting_t_cells
36.000000,6.000000,13,15,16,28.486917,66.981024,resting_t_cells
36.000000,6.000000,19,20,21,24.771950,69.418953,resting_t_cells
36.000000,4.000000,13,14,15,26.155697,114.923926,resting_t_cells
36.000000,4.000000,20,21,22,27.561600,102.078704,resting_t_cells
36.000000,4.000000,60,61,62,29.905988,94.448009,resting_t_cells
36.000000,4.000000,88,89,91,26.045555,81.934961,resting_t_cells
36.000000,4.000000,104,106,107,28.232812,77.559199,resting_t_cells
36.000000,4.000000,145,146,147,28.460994,90.246684,resting_t_cells
36.000000,4.000000,148,149,150,13.160023,8.592335,resting_t_cells
36.000000,22.000000,1,2,3,30.102791,65.406511,resting_t_cells
36.000000,22.000000,18,19,20,10.319084,19.490941,resting_t_cells
36.000000,22.000000,24,26,27,18.782503,37.573318,resting_t_cells
36.000000,22.000000,35,36,37,26.754102,81.752406,resting_t_cells
36.000000,22.000000,36,37,38,30.967916,119.789230,resting_t_cells
36.000000,22.000000,39,40,41,25.982834,103.486369,resting_t_cells
36.000000,22.000000,54,56,57,29.840315,69.341341,resting_t_cells
36.000000,22.000000,59,60,62,17.139769,36.712175,resting_t_cells
36.000000,22.000000,71,72,73,25.521216,64.143237,resting_t_cells
36.000000,22.000000,74,75,76,30.157588,105.942261,resting_t_cells
36.000000,3.000000,69,70,71,25.928953,87.476055,resting_t_cells
36.000000,3.000000,90,91,92,28.602599,69.048157,resting_t_cells
36.000000,3.000000,111,112,113,27.808568,105.821994,resting_t_cells
36.000000,3.000000,138,139,140,11.827642,28.085442,resting_t_cells
36.000000,5.000000,72,73,74,29.796018,99.927952,resting_t_cells
36.000000,5.000000,76,77,78,24.450730,114.976329,resting_t_cells
36.000000,5.000000,110,111,114,31.182316,52.800779,resting_t_cells
36.000000,5.000000,141,142,143,24.400630,92.554786,resting_t_cells
36.000000,5.000000,142,143,144,26.541987,67.350296,resting_t_cells
36.000000,10.000000,7,8,9,25.529586,91.213116,resting_t_cells
36.000000,10.000000,37,38,39,29.039326,110.728505,resting_t_cells
36.000000,10.000000,43,44,45,15.405354,26.338826,resting_t_cells
36.000000,10.000000,62,63,69,29.231997,98.737196,resting_t_cells
36.000000,10.000000,64,66,67,32.340020,102.061938,resting_t_cells
36.000000,10.000000,66,67,68,33.356518,86.563256,resting_t_cells
36.000000,7.000000,1,2,3,31.059983,123.091383,resting_t_cells
36.000000,7.000000,4,5,6,37.360200,131.402991,resting_t_cells
36.000000,7.000000,23,24,25,30.695754,86.284029,resting_t_cells
36.000000,7.000000,31,32,33,32.504772,118.641975,resting_t_cells
36.000000,7.000000,66,67,69,19.366015,41.861617,resting_t_cells
36.000000,7.000000,99,103,104,35.258320,94.418267,resting_t_cells
36.000000,19.000000,0,1,3,15.980909,38.282762,resting_t_cells
36.000000,19.000000,1,3,9,16.859828,37.558893,resting_t_cells
36.000000,19.000000,2,6,7,32.074657,106.453478,resting_t_cells
36.000000,19.000000,6,7,8,25.508274,95.608066,resting_t_cells
36.000000,19.000000,7,8,10,22.368896,32.291890,resting_t_cells
36.000000,20.000000,3,4,7,27.108954,70.868012,resting_t_cells
36.000000,20.000000,4,7,9,21.901172,55.049510,resting_t_cells
36.000000,20.000000,7,9,10,14.510630,36.105482,resting_t_cells
36.000000,20.000000,13,14,15,20.936251,49.914586,resting_t_cells
36.000000,20.000000,14,15,17,14.458330,30.676857,resting_t_cells
36.000000,20.000000,16,18,19,15.426774,29.562491,resting_t_cells
36.000000,16.000000,1,3,4,28.514860,72.094627,resting_t_cells
36.000000,16.000000,40,41,42,28.219049,96.195958,resting_t_cells
36.000000,16.000000,64,65,66,23.610079,84.056355,resting_t_cells
36.000000,16.000000,65,66,73,25.946177,66.713696,resting_t_cells
36.000000,16.000000,66,73,74,30.960389,94.396614,resting_t_cells
36.000000,16.000000,69,70,71,27.708503,104.486496,resting_t_cells
36.000000,25.000000,10,11,12,29.882596,93.317559,resting_t_cells
36.000000,13.000000,41,42,44,29.678443,91.481599,resting_t_cells
36.000000,13.000000,46,47,49,14.558741,7.391878,resting_t_cells
36.000000,13.000000,65,66,67,35.035045,131.627407,resting_t_cells
36.000000,13.000000,72,73,74,31.331461,132.865808,resting_t_cells
36.000000,13.000000,73,74,75,24.907233,103.940024,resting_t_cells
36.000000,11.000000,24,26,28,33.563184,127.654550,resting_t_cells
36.000000,11.000000,62,63,64,12.164440,30.681857,resting_t_cells
36.000000,15.000000,17,18,19,27.819742,103.623942,resting_t_cells
36.000000,12.000000,8,10,11,30.481756,72.448182,resting_t_cells
36.000000,12.000000,18,19,20,21.384215,106.638259,resting_t_cells
36.000000,12.000000,19,20,21,30.115693,74.401252,resting_t_cells
36.000000,12.000000,20,21,22,30.856696,86.709394,resting_t_cells
36.000000,12.000000,24,25,26,36.303872,107.485309,resting_t_cells
36.000000,27.000000,3,6,7,24.403018,80.072879,resting_t_cells
36.000000,27.000000,4,5,8,24.823648,55.220417,resting_t_cells
36.000000,27.000000,18,23,24,28.028424,88.339068,resting_t_cells
36.000000,17.000000,6,7,13,30.856696,43.327872,resting_t_cells
38.000000,23.000000,24,26,27,26.330376,78.226640,resting_t_cells
38.000000,23.000000,26,27,28,24.950867,81.415680,resting_t_cells
38.000000,23.000000,35,36,38,26.979671,76.510681,resting_t_cells
38.000000,23.000000,36,38,39,25.254964,70.714930,resting_t_cells
38.000000,6.000000,50,51,53,22.591822,96.119454,resting_t_cells
38.000000,4.000000,13,14,15,31.366779,90.727864,resting_t_cells
38.000000,4.000000,21,22,23,28.451438,110.557428,resting_t_cells
38.000000,11.000000,3,4,8,28.480779,87.576513,resting_t_cells
38.000000,11.000000,28,29,31,24.448346,80.863546,resting_t_cells
38.000000,11.000000,55,56,57,24.797812,91.794267,resting_t_cells
38.000000,11.000000,72,73,74,22.939087,84.832611,resting_t_cells
38.000000,11.000000,73,74,75,14.970520,52.787343,resting_t_cells
38.000000,8.000000,0,2,4,9.777829,22.645407,resting_t_cells
38.000000,8.000000,16,17,18,30.273944,99.578000,resting_t_cells
38.000000,8.000000,33,34,35,20.239972,46.005235,resting_t_cells
38.000000,13.000000,20,21,22,41.167958,102.921463,resting_t_cells
38.000000,13.000000,47,48,49,23.474767,91.251938,resting_t_cells
38.000000,13.000000,48,49,51,32.723943,124.431672,resting_t_cells
38.000000,10.000000,0,1,2,25.294159,71.578273,resting_t_cells
38.000000,10.000000,1,2,3,33.694878,121.540518,resting_t_cells
38.000000,10.000000,20,21,22,23.853172,80.128358,resting_t_cells
38.000000,5.000000,71,72,74,28.656198,78.082853,resting_t_cells
38.000000,5.000000,80,81,82,8.932784,22.538032,resting_t_cells
38.000000,7.000000,36,39,40,29.794063,51.368573,resting_t_cells
38.000000,7.000000,77,78,79,27.519282,86.369981,resting_t_cells
38.000000,7.000000,84,85,86,29.751656,90.725367,resting_t_cells
38.000000,12.000000,8,9,10,22.425269,74.651181,resting_t_cells
38.000000,9.000000,4,5,6,11.414796,26.962116,resting_t_cells
38.000000,9.000000,20,21,22,30.540325,89.164765,resting_t_cells
38.000000,9.000000,21,22,24,16.655825,37.905673,resting_t_cells
38.000000,9.000000,22,24,26,29.796018,65.589583,resting_t_cells
38.000000,9.000000,64,65,66,31.202244,102.741716,resting_t_cells
38.000000,19.000000,1,4,5,29.654872,70.431688,resting_t_cells
38.000000,17.000000,1,3,4,29.311626,71.789998,resting_t_cells
38.000000,17.000000,18,19,21,17.865568,39.910568,resting_t_cells
38.000000,17.000000,30,31,33,14.066092,23.550556,resting_t_cells
38.000000,21.000000,6,7,10,23.574676,53.024790,resting_t_cells
38.000000,21.000000,7,10,11,19.837701,40.880051,resting_t_cells
38.000000,21.000000,8,9,12,16.765090,40.239911,resting_t_cells
38.000000,15.000000,1,3,4,31.475580,101.947531,resting_t_cells
-1,-1,-1,25.175548,45.971561,reference_trimer
-1,-1,-1,29.594094,57.086757,reference_trimer
-1,-1,-1,6.947574,12.837383,reference_trimer
-1,-1,-1,15.632698,51.542398,reference_dombrowski
-1,-1,-1,6.182927,20.590981,reference_dombrowski
-1,-1,-1,6.160166,15.426693,reference_dombrowski
-1,-1,-1,5.958355,12.730363,reference_dombrowski
-1,-1,-1,6.027463,15.680728,reference_6hkt
-1,-1,-1,6.121837,15.958058,reference_6hkt
-1,-1,-1,6.190455,16.196390,reference_6hkt
-1,-1,-1,6.017354,15.921309,reference_6hkt
