# Supplementary material for: Molecular architecture of heterochromatin at the nuclear periphery of primary human cells
Source: Nat Commun. 2026 Jul 3;17:5844. doi: 10.1038/s41467-026-75087-5 (PMC13332202; doi:10.1038/s41467-026-75087-5)
Supplement: Supplementary file 8 — Source Data [file 41467_2026_75087_MOESM8_ESM.zip › source_data/Figure5c.txt]

# Figure 5c source data
# time (ns), r3_5 (nm)
0.000 7.201022415
0.100 7.424425112
0.200 7.467046948
0.300 7.514459251
0.400 7.566630268
0.500 7.517927029
0.600 7.546295595
0.700 7.436872310
0.800 7.390600898
0.900 7.427398204
1.000 7.480700076
1.100 7.495094899
1.200 7.526744698
1.300 7.590154368
1.400 7.522786245
1.500 7.550270560
1.600 7.596926664
1.700 7.561585796
1.800 7.496223148
1.900 7.479623400
2.000 7.398688272
2.100 7.389702766
2.200 7.243947225
2.300 7.203191394
2.400 7.152535836
2.500 7.158111030
2.600 7.087662729
2.700 7.068003999
2.800 7.120075740
2.900 7.022514773
3.000 6.916517768
3.100 6.891008169
3.200 6.890323265
3.300 6.934870468
3.400 6.917866547
3.500 6.909172808
3.600 6.921498979
3.700 6.826810528
3.800 6.899760849
3.900 6.795796067
4.000 6.783322992
4.100 6.711128174
4.200 6.776432578
4.300 6.796213770
4.400 6.871770128
4.500 6.908906681
4.600 6.874775008
4.700 6.836107679
4.800 6.788960407
4.900 6.699133327
5.000 6.729689802
5.100 6.722978403
5.200 6.736247089
5.300 6.770052797
5.400 6.816467145
5.500 6.842654860
5.600 6.850010587
5.700 6.863459569
5.800 6.853411615
5.900 6.774485564
6.000 6.707739473
6.100 6.770850293
6.200 6.845115578
6.300 6.923419401
6.400 6.867129928
6.500 6.866967829
6.600 6.893725053
6.700 6.930303029
6.800 6.942443446
6.900 6.941885608
7.000 6.937732088
7.100 6.899008727
7.200 6.869144560
7.300 6.727048284
7.400 6.656709444
7.500 6.673507360
7.600 6.685576343
7.700 6.714484321
7.800 6.719464475
7.900 6.750368806
8.000 6.726769528
8.100 6.806512566
8.200 6.791387870
8.300 6.737820282
8.400 6.784044721
8.500 6.753146177
8.600 6.684883711
8.700 6.633010262
8.800 6.634043891
8.900 6.660234252
9.000 6.718615440
9.100 6.722515519
9.200 6.672250557
9.300 6.781535462
9.400 6.610100164
9.500 6.613437514
9.600 6.647927593
9.700 6.597000507
9.800 6.606355860
9.900 6.538916171
10.000 6.512251574
10.100 6.490747928
10.200 6.481072803
10.300 6.434150169
10.400 6.474594951
10.500 6.391343242
10.600 6.375935189
10.700 6.398123414
10.800 6.359245856
10.900 6.380765917
11.000 6.336355878
11.100 6.305353226
11.200 6.320109789
11.300 6.364249076
11.400 6.322410221
11.500 6.262013309
11.600 6.304100648
11.700 6.329597488
11.800 6.301491635
11.900 6.312415401
12.000 6.345902549
12.100 6.383710349
12.200 6.324808485
12.300 6.324375735
12.400 6.360655036
12.500 6.372155558
12.600 6.300942346
12.700 6.275741481
12.800 6.293749806
12.900 6.223153298
13.000 6.233405302
13.100 6.190360680
13.200 6.093214475
13.300 6.159332051
13.400 6.155788270
13.500 6.174689140
13.600 6.212921715
13.700 6.205116992
13.800 6.181109117
13.900 6.217573207
14.000 6.211692032
14.100 6.199556761
14.200 6.163028934
14.300 6.177663207
14.400 6.116935380
14.500 6.155258350
14.600 6.219881958
14.700 6.107516236
14.800 6.135776879
14.900 6.143786440
15.000 6.155191091
15.100 6.162844288
15.200 6.204098678
15.300 6.170820713
15.400 6.197057177
15.500 6.140186199
15.600 6.188875872
15.700 6.167950295
15.800 6.261557824
15.900 6.236519669
16.000 6.185729741
16.100 6.229801097
16.200 6.152620533
16.300 6.206798838
16.400 6.238992240
16.500 6.210093820
16.600 6.222877954
16.700 6.184068370
16.800 6.152357735
16.900 6.177063040
17.000 6.233051827
17.100 6.180957899
17.200 6.169887470
17.300 6.139076600
17.400 6.208568848
17.500 6.191715619
17.600 6.122047517
17.700 6.166394998
17.800 6.213386703
17.900 6.130412467
18.000 6.178990636
18.100 6.227427238
18.200 6.215719150
18.300 6.183444904
18.400 6.186942314
18.500 6.208632697
18.600 6.155270072
18.700 6.154606004
18.800 6.130607428
18.900 6.147044004
19.000 6.120351156
19.100 6.158742772
19.200 6.170710355
19.300 6.172890584
19.400 6.170109184
19.500 6.169748652
19.600 6.132632351
19.700 6.112738135
19.800 6.121849908
19.900 6.154596407
20.000 6.131228876
20.100 6.137364172
20.200 6.118829745
20.300 6.117870782
20.400 6.119179285
20.500 6.140632025
20.600 6.101058403
20.700 6.166093929
20.800 6.046632124
20.900 6.084670674
21.000 6.098216030
21.100 6.084311684
21.200 6.049436007
21.300 6.056689774
21.400 6.041264327
21.500 6.089431231
21.600 6.059407073
21.700 6.095178466
21.800 6.045546367
21.900 6.031029803
22.000 6.044645397
22.100 6.051233923
22.200 6.060267390
22.300 6.095132194
22.400 6.083226520
22.500 6.094023722
22.600 6.123900980
22.700 6.085058709
22.800 6.116807299
22.900 6.134918448
23.000 6.089101552
23.100 6.071691146
23.200 6.068547134
23.300 6.010999768
23.400 6.070924313
23.500 6.103538672
23.600 6.097539922
23.700 6.112363266
23.800 6.157344003
23.900 6.119652560
24.000 6.052548788
24.100 6.091304774
24.200 6.108750827
24.300 6.077360412
24.400 6.061331438
24.500 6.057558084
24.600 6.081428125
24.700 6.061873319
24.800 6.059593830
24.900 6.041730609
25.000 6.074143424
25.100 6.062643540
25.200 6.080857984
25.300 6.132440407
25.400 6.159012932
25.500 6.180942503
25.600 6.124112170
25.700 6.142015333
25.800 6.154429314
25.900 6.176356093
26.000 6.122798243
26.100 6.085714092
26.200 6.138377765
26.300 6.108072816
26.400 6.101632945
26.500 6.114614044
26.600 6.104134241
26.700 6.132668952
26.800 6.061663415
26.900 6.028360673
27.000 6.030255509
27.100 6.014319631
27.200 5.988343902
27.300 5.999449080
27.400 6.035096131
27.500 6.011219142
27.600 6.009489317
27.700 5.974881453
27.800 5.991226116
27.900 5.962648000
28.000 5.988483677
28.100 6.028303088
28.200 6.016071775
28.300 6.014280070
28.400 6.021897222
28.500 5.998764562
28.600 5.999926794
28.700 5.993691123
28.800 5.977741212
28.900 5.985112730
29.000 6.008338618
29.100 6.004729640
29.200 6.008209217
29.300 5.963473785
29.400 5.972446976
29.500 5.974718997
29.600 5.939798123
29.700 5.940017012
29.800 5.961622910
29.900 5.960630050
30.000 5.983673068
30.100 6.014531092
30.200 6.011495213
30.300 6.016262847
30.400 6.105712216
30.500 6.072955237
30.600 6.025621346
30.700 6.004633475
30.800 6.031209204
30.900 6.006962547
31.000 6.043617514
31.100 6.017676632
31.200 6.003122872
31.300 6.023833331
31.400 6.055183874
31.500 6.067764754
31.600 6.070171452
31.700 5.974505710
31.800 6.024895548
31.900 6.054948182
32.000 6.063608931
32.100 6.071027713
32.200 6.083800954
32.300 6.035304190
32.400 6.041063253
32.500 5.982428791
32.600 6.026281947
32.700 6.023276596
32.800 5.986998221
32.900 6.003117105
33.000 6.040742503
33.100 6.034970546
33.200 6.026932210
33.300 6.029655157
33.400 5.955320438
33.500 5.950048576
33.600 5.962617386
33.700 5.930314090
33.800 5.936599036
33.900 5.985129079
34.000 5.967483435
34.100 6.005997610
34.200 5.992913265
34.300 5.987453510
34.400 5.986357877
34.500 5.958904166
34.600 5.988465912
34.700 6.025754898
34.800 6.024623591
34.900 5.925489077
35.000 5.957358150
35.100 5.969200876
35.200 5.930402652
35.300 5.962408302
35.400 5.968845405
35.500 5.913401860
35.600 5.925740195
35.700 5.920614582
35.800 5.913784626
35.900 5.916739501
36.000 5.973769515
36.100 5.942852371
36.200 5.928535598
36.300 5.973257595
36.400 5.939624846
36.500 5.926765688
36.600 6.003262240
36.700 5.997795393
36.800 5.977620519
36.900 5.927750977
37.000 5.961233043
37.100 5.961897046
37.200 5.987326802
37.300 5.936922335
37.400 6.048558387
37.500 6.016139079
37.600 5.976022511
37.700 5.981482641
37.800 5.986816977
37.900 6.005390999
38.000 5.996361604
38.100 6.001602387
38.200 6.055679189
38.300 6.034134134
38.400 6.052535445
38.500 6.000705233
38.600 6.003986929
38.700 5.986847975
38.800 6.003469380
38.900 5.948644500
39.000 5.958889741
39.100 5.991172845
39.200 5.961387218
39.300 5.975821964
39.400 5.963230455
39.500 5.980714408
39.600 5.969079126
39.700 5.952013495
39.800 5.989873448
39.900 5.985053444
40.000 5.945450375
40.100 5.949254799
40.200 5.919124855
40.300 5.985288235
40.400 5.937935600
40.500 5.952912152
40.600 5.983246162
40.700 5.914517354
40.800 5.946706579
40.900 5.880106514
41.000 5.964372310
41.100 5.932746840
41.200 5.945022029
41.300 5.921542985
41.400 5.908366916
41.500 5.875460736
41.600 5.918371513
41.700 5.958842663
41.800 5.914735787
41.900 5.891266435
42.000 5.872461656
42.100 5.939093999
42.200 5.937337587
42.300 5.960721156
42.400 5.963784121
42.500 5.994968830
42.600 5.958796794
42.700 5.999738877
42.800 5.949192770
42.900 5.978863588
43.000 5.950643016
43.100 5.969075923
43.200 5.937171505
43.300 5.928023305
43.400 5.966951583
43.500 5.914606695
43.600 5.945117377
43.700 5.920676897
43.800 6.002007337
43.900 5.940732858
44.000 5.996029582
44.100 5.931224205
44.200 5.978984489
44.300 5.940319058
44.400 5.983264804
44.500 5.921790329
44.600 5.927763280
44.700 5.903676186
44.800 5.943021260
44.900 5.957392739
45.000 6.002990095
45.100 5.955050073
45.200 5.952858371
45.300 5.984090327
45.400 5.943846665
45.500 5.907524485
45.600 5.896747076
45.700 5.888681551
45.800 5.895896603
45.900 5.896158384
46.000 5.915879329
46.100 5.937522689
46.200 5.886856507
46.300 5.910114203
46.400 5.929986838
46.500 5.890249930
46.600 5.894107975
46.700 5.977024821
46.800 5.941478434
46.900 5.975336544
47.000 5.950216975
47.100 5.894258750
47.200 5.946127282
47.300 5.940384589
47.400 5.912902752
47.500 5.927444490
47.600 5.944358596
47.700 5.929883534
47.800 5.902865551
47.900 5.946379596
48.000 5.941712774
48.100 5.965068186
48.200 5.970885002
48.300 5.970514702
48.400 5.962646863
48.500 5.930914062
48.600 5.988519973
48.700 6.010153187
48.800 6.031126977
48.900 5.993423345
49.000 6.032320264
49.100 5.975349639
49.200 5.942708251
49.300 5.936316066
49.400 5.974404242
49.500 5.966391051
49.600 5.918328926
49.700 5.958223039
49.800 5.985734407
49.900 5.987819947
50.000 6.018267857
50.100 6.042196565
50.200 5.964070221
50.300 6.024449834
50.400 6.023339883
50.500 5.999146626
50.600 5.988811330
50.700 6.040283728
50.800 5.982850778
50.900 5.955542348
51.000 5.913043966
51.100 5.953513506
51.200 5.964080771
51.300 5.929519916
51.400 5.960194166
51.500 5.944822409
51.600 5.931206533
51.700 5.917381276
51.800 5.937340244
51.900 5.973598571
52.000 5.991137596
52.100 5.983922833
52.200 5.955844165
52.300 5.998708556
52.400 6.018903224
52.500 6.017636396
52.600 5.949743160
52.700 6.017190410
52.800 6.005653315
52.900 6.045693474
53.000 5.976304309
53.100 5.967141337
53.200 5.998359072
53.300 5.916627683
53.400 5.956527773
53.500 5.947129295
53.600 5.985586329
53.700 5.967701886
53.800 5.957766747
53.900 5.982486975
54.000 5.937893508
54.100 5.925150583
54.200 5.916539305
54.300 5.931701927
54.400 5.935709026
54.500 5.935094103
54.600 5.933351620
54.700 5.931351067
54.800 5.991506092
54.900 5.950394370
55.000 5.937317477
55.100 5.883861772
55.200 5.902986297
55.300 5.962728174
55.400 5.894163108
55.500 5.920596565
55.600 5.905184134
55.700 5.934261154
55.800 5.894595341
55.900 5.840626250
56.000 5.920174218
56.100 5.918161086
56.200 5.937004779
56.300 5.932136182
56.400 5.935237409
56.500 5.937836258
56.600 5.878927235
56.700 5.878216373
56.800 5.927138262
56.900 5.965659924
57.000 5.926206821
57.100 5.913459130
57.200 5.896352578
57.300 5.904454339
57.400 5.923166089
57.500 5.945038671
57.600 5.987410165
57.700 6.022035235
57.800 6.018851737
57.900 6.025032844
58.000 5.988661073
58.100 5.948590358
58.200 5.971324158
58.300 5.927938460
58.400 5.931166042
58.500 5.994027134
58.600 5.971044473
58.700 5.969059221
58.800 5.948838574
58.900 5.921793286
59.000 5.945557647
59.100 5.994141451
59.200 5.980188989
59.300 5.906089096
59.400 5.908095325
59.500 5.956539984
59.600 5.951101712
59.700 5.920151343
59.800 5.942047695
59.900 5.946279542
60.000 5.940433070
60.100 5.911374828
60.200 5.914213703
60.300 5.904343140
60.400 5.935453154
60.500 5.864968820
60.600 5.873089754
60.700 5.929301865
60.800 5.897256331
60.900 5.957133572
61.000 5.938528306
61.100 5.909760902
61.200 5.869515267
61.300 5.887549502
61.400 5.936830126
61.500 5.967929001
61.600 5.921148295
61.700 5.923392378
61.800 5.899756845
61.900 5.926690049
62.000 5.945992417
62.100 5.904227949
62.200 5.930141469
62.300 5.933300425
62.400 5.928757025
62.500 5.920432176
62.600 5.940882897
62.700 5.913359846
62.800 5.907656102
62.900 5.891350581
63.000 5.881381763
63.100 5.880011286
63.200 5.917420141
63.300 5.950042114
63.400 5.915877002
63.500 5.951162160
63.600 5.962908998
63.700 5.912009777
63.800 5.848467103
63.900 5.897828203
64.000 5.908359808
64.100 5.918374071
64.200 5.888678608
64.300 5.902073449
64.400 5.909575072
64.500 5.917060585
64.600 5.917091533
64.700 5.906924713
64.800 5.917672380
64.900 5.991061138
65.000 5.925422675
65.100 5.963611632
65.200 5.909258212
65.300 5.946666485
65.400 5.929405571
65.500 5.894416837
65.600 5.906408913
65.700 5.914825590
65.800 5.902078809
65.900 5.911565791
66.000 5.917832233
66.100 5.905809516
66.200 5.895137147
66.300 5.921583465
66.400 5.890590300
66.500 5.848664806
66.600 5.853723228
66.700 5.864946203
66.800 5.912861089
66.900 5.911472853
67.000 5.956472643
67.100 5.932862930
67.200 5.910321445
67.300 5.880664514
67.400 5.899156209
67.500 5.939964740
67.600 5.880277357
67.700 5.922693990
67.800 5.892935095
67.900 5.919311391
68.000 5.885324219
68.100 5.910398156
68.200 5.931015408
68.300 5.919149122
68.400 5.949155627
68.500 5.946166820
68.600 5.901729023
68.700 5.884910660
68.800 5.856480854
68.900 5.874562198
69.000 5.862653865
69.100 5.857035832
69.200 5.831391250
69.300 5.824198875
69.400 5.831957950
69.500 5.844802507
69.600 5.841769823
69.700 5.828835805
69.800 5.867331923
69.900 5.859144674
70.000 5.846385342
70.100 5.869888471
70.200 5.841203758
70.300 5.853288185
70.400 5.850693941
70.500 5.851031706
70.600 5.860047306
70.700 5.825638075
70.800 5.831429458
70.900 5.842240266
71.000 5.877878464
71.100 5.839644900
71.200 5.841908771
71.300 5.902084138
71.400 5.859462695
71.500 5.850632213
71.600 5.884833580
71.700 5.875485440
71.800 5.894430534
71.900 5.934454245
72.000 5.874184547
72.100 5.861543765
72.200 5.869920052
72.300 5.838971684
72.400 5.849720133
72.500 5.875787472
72.600 5.803357827
72.700 5.843932359
72.800 5.858545407
72.900 5.885315550
73.000 5.869592334
73.100 5.915757162
73.200 5.901883550
73.300 5.937674647
73.400 5.915314360
73.500 5.912624947
73.600 5.918076859
73.700 5.918649245
73.800 5.912672667
73.900 5.878701825
74.000 5.887593153
74.100 5.935915969
74.200 5.924005072
74.300 5.879609867
74.400 5.906381641
74.500 5.846109541
74.600 5.897156680
74.700 5.881274518
74.800 5.916079501
74.900 5.936703414
75.000 5.896478240
75.100 5.947777874
75.200 5.964890163
75.300 5.948565314
75.400 5.897860011
75.500 5.881406306
75.600 5.876086854
75.700 5.881115442
75.800 5.889953619
75.900 5.874871970
76.000 5.901611919
76.100 5.927042139
76.200 5.901734711
76.300 5.866360411
76.400 5.894916391
76.500 5.857905970
76.600 5.885510528
76.700 5.856441537
76.800 5.866094153
76.900 5.840705633
77.000 5.816804897
77.100 5.853413633
77.200 5.849652845
77.300 5.815833496
77.400 5.880681685
77.500 5.853337860
77.600 5.834990029
77.700 5.867438197
77.800 5.858349731
77.900 5.847411005
78.000 5.826847582
78.100 5.820762563
78.200 5.831237635
78.300 5.750890826
78.400 5.841925025
78.500 5.816976687
78.600 5.836858841
78.700 5.801249971
78.800 5.830740003
78.900 5.835343677
79.000 5.815512072
79.100 5.859956209
79.200 5.813199284
79.300 5.781542943
79.400 5.810837430
79.500 5.795576438
79.600 5.797566569
79.700 5.796980613
79.800 5.773162238
79.900 5.806666184
80.000 5.858824521
80.100 5.855864986
80.200 5.832728254
80.300 5.861791836
80.400 5.817316492
80.500 5.823769190
80.600 5.841332511
80.700 5.803638580
80.800 5.807885233
80.900 5.853998227
81.000 5.787735553
81.100 5.830305065
81.200 5.836236807
81.300 5.833887725
81.400 5.819610465
81.500 5.805579224
81.600 5.827978873
81.700 5.797278729
81.800 5.777563574
81.900 5.803233588
82.000 5.742442224
82.100 5.787105441
82.200 5.782278518
82.300 5.799783339
82.400 5.792286927
82.500 5.777281549
82.600 5.790672317
82.700 5.778801452
82.800 5.795024534
82.900 5.808350972
83.000 5.815541968
83.100 5.817435556
83.200 5.760752158
83.300 5.786558908
83.400 5.794932050
83.500 5.761355010
83.600 5.794031672
83.700 5.841927333
83.800 5.858340670
83.900 5.816735194
84.000 5.806920932
84.100 5.827104732
84.200 5.857088171
84.300 5.825210943
84.400 5.844535794
84.500 5.843080384
84.600 5.858461482
84.700 5.877698379
84.800 5.844602011
84.900 5.820528126
85.000 5.821148300
85.100 5.854218799
85.200 5.883658232
85.300 5.860545531
85.400 5.870911818
85.500 5.832476149
85.600 5.821524477
85.700 5.819850314
85.800 5.799069298
85.900 5.799506498
86.000 5.837163448
86.100 5.790469174
86.200 5.792335616
86.300 5.770253109
86.400 5.798999026
86.500 5.774910287
86.600 5.778323118
86.700 5.811417669
86.800 5.798413652
86.900 5.831805606
87.000 5.829816822
87.100 5.811411547
87.200 5.826502522
87.300 5.843926707
87.400 5.801905458
87.500 5.848548775
87.600 5.825052843
87.700 5.857585403
87.800 5.857951453
87.900 5.779981336
88.000 5.830863409
88.100 5.838576988
88.200 5.818281593
88.300 5.810781165
88.400 5.816369103
88.500 5.871383185
88.600 5.855466520
88.700 5.870379924
88.800 5.835886633
88.900 5.872913720
89.000 5.840703584
89.100 5.866077405
89.200 5.856516424
89.300 5.867945646
89.400 5.910121224
89.500 5.898051449
89.600 5.913513309
89.700 5.898966073
89.800 5.885696531
89.900 5.882932189
90.000 5.896574594
90.100 5.881657448
90.200 5.875090517
90.300 5.902452009
90.400 5.874421913
90.500 5.895359131
90.600 5.906925117
90.700 5.895711947
90.800 5.928181912
90.900 5.907563275
91.000 5.870998247
91.100 5.912050742
91.200 5.880580530
91.300 5.867391098
91.400 5.905303818
91.500 5.916575157
91.600 5.867286586
91.700 5.902455123
91.800 5.892245879
91.900 5.898039162
92.000 5.945849487
92.100 5.889931563
92.200 5.891364149
92.300 5.872475474
92.400 5.875687043
92.500 5.840570596
92.600 5.840827257
92.700 5.837468229
92.800 5.856362455
92.900 5.854860920
93.000 5.862285827
93.100 5.852551606
93.200 5.857738015
93.300 5.822971021
93.400 5.834291425
93.500 5.842862308
93.600 5.834681028
93.700 5.818570949
93.800 5.824729108
93.900 5.797801298
94.000 5.830330965
94.100 5.773424939
94.200 5.739386752
94.300 5.797123257
94.400 5.807526400
94.500 5.774515219
94.600 5.788032721
94.700 5.787616239
94.800 5.785962028
94.900 5.789738829
95.000 5.802679532
95.100 5.818586290
95.200 5.817970972
95.300 5.791016987
95.400 5.812531590
95.500 5.800940646
95.600 5.791926606
95.700 5.772230406
95.800 5.786580644
95.900 5.837281707
96.000 5.843186946
96.100 5.824421447
96.200 5.807186364
96.300 5.790142907
96.400 5.820742808
96.500 5.807666435
96.600 5.769045570
96.700 5.803531316
96.800 5.840936120
96.900 5.801006665
97.000 5.814515352
97.100 5.820964101
97.200 5.787190055
97.300 5.839512956
97.400 5.819573690
97.500 5.804568802
97.600 5.832261659
97.700 5.808429600
97.800 5.785137927
97.900 5.785880462
98.000 5.812225807
98.100 5.827786912
98.200 5.803943059
98.300 5.820830053
98.400 5.786478473
98.500 5.804813125
98.600 5.809683776
98.700 5.836934569
98.800 5.856563476
98.900 5.806633541
99.000 5.842025508
99.100 5.833088574
99.200 5.848624606
99.300 5.874184358
99.400 5.815799226
99.500 5.857652574
99.600 5.781096366
99.700 5.803996148
99.800 5.816184688
99.900 5.777900913
100.000 5.787756271
100.100 5.798040262
100.200 5.809797588
100.300 5.829670138
100.400 5.818831173
100.500 5.800566842
100.600 5.828478172
100.700 5.768384220
100.800 5.805566698
100.900 5.790115161
101.000 5.789963201
101.100 5.790975325
101.200 5.839292317
101.300 5.766907432
101.400 5.774216655
101.500 5.735325434
101.600 5.763541574
101.700 5.764709954
101.800 5.800846864
101.900 5.818437999
102.000 5.813350963
102.100 5.787325448
102.200 5.779573443
102.300 5.753692147
102.400 5.741955418
102.500 5.734094987
102.600 5.755491715
102.700 5.751178934
102.800 5.787084165
102.900 5.788723969
103.000 5.755568387
103.100 5.818719816
103.200 5.846421169
103.300 5.813582765
103.400 5.806732700
103.500 5.834290011
103.600 5.834640936
103.700 5.850137256
103.800 5.822462948
103.900 5.827432117
104.000 5.831648046
104.100 5.819142688
104.200 5.749490919
104.300 5.784810120
104.400 5.753331867
104.500 5.809002282
104.600 5.830640375
104.700 5.820755321
104.800 5.776737673
104.900 5.806706290
105.000 5.836210860
105.100 5.803912031
105.200 5.818628019
105.300 5.869613797
105.400 5.835382343
105.500 5.877772185
105.600 5.846684294
105.700 5.830790820
105.800 5.855426964
105.900 5.801794768
106.000 5.851248717
106.100 5.836137133
106.200 5.877098572
106.300 5.858147795
106.400 5.890096979
106.500 5.894571752
106.600 5.870250954
106.700 5.820883699
106.800 5.855053439
106.900 5.834082533
107.000 5.869700484
107.100 5.829803663
107.200 5.826360690
107.300 5.803958186
107.400 5.795264987
107.500 5.799908487
107.600 5.833438164
107.700 5.854760359
107.800 5.840368043
107.900 5.822635636
108.000 5.860685770
108.100 5.873109349
108.200 5.838103721
108.300 5.821693148
108.400 5.836704103
108.500 5.871291727
108.600 5.836255215
108.700 5.847623600
108.800 5.859914051
108.900 5.859280045
109.000 5.803141188
109.100 5.805091019
109.200 5.801183557
109.300 5.814059365
109.400 5.823529841
109.500 5.821433309
109.600 5.792423580
109.700 5.837774940
109.800 5.839683424
109.900 5.833976594
110.000 5.813808028
110.100 5.777601696
110.200 5.778861114
110.300 5.768208304
110.400 5.753416336
110.500 5.757220840
110.600 5.777585244
110.700 5.784292111
110.800 5.742697993
110.900 5.753196252
111.000 5.787735484
111.100 5.785986873
111.200 5.773185845
111.300 5.778944845
111.400 5.789554404
111.500 5.832097750
111.600 5.782056140
111.700 5.759249476
111.800 5.743692421
111.900 5.787246071
112.000 5.777232714
112.100 5.785661039
112.200 5.769863646
112.300 5.737487234
112.400 5.754384319
112.500 5.763743336
112.600 5.759903112
112.700 5.705377879
112.800 5.747648489
112.900 5.776106455
113.000 5.727070865
113.100 5.749587937
113.200 5.731552107
113.300 5.760636500
113.400 5.779514805
113.500 5.781632859
113.600 5.760278793
113.700 5.786661667
113.800 5.797308280
113.900 5.774229576
114.000 5.763114032
114.100 5.731450451
114.200 5.761928775
114.300 5.773066341
114.400 5.759912380
114.500 5.781646757
114.600 5.740866813
114.700 5.757598993
114.800 5.746299589
114.900 5.760439045
115.000 5.719645733
115.100 5.734867155
115.200 5.734833979
115.300 5.725350232
115.400 5.718995466
115.500 5.718792875
115.600 5.709395808
115.700 5.729919845
115.800 5.705347726
115.900 5.770038971
116.000 5.755302262
116.100 5.764573539
116.200 5.758144762
116.300 5.794679326
116.400 5.766200210
116.500 5.739812629
116.600 5.771074267
116.700 5.801241441
116.800 5.786195192
116.900 5.833074511
117.000 5.839226712
117.100 5.771577767
117.200 5.818299583
117.300 5.803656096
117.400 5.794002522
117.500 5.785538696
117.600 5.768926743
117.700 5.752072902
117.800 5.759235148
117.900 5.761884616
118.000 5.805325029
118.100 5.818308949
118.200 5.779082469
118.300 5.807691355
118.400 5.799664654
118.500 5.805999717
118.600 5.828199248
118.700 5.827131930
118.800 5.840263620
118.900 5.839226748
119.000 5.764077936
119.100 5.784165599
119.200 5.741337884
119.300 5.775253788
119.400 5.754549760
119.500 5.751373984
119.600 5.723392247
119.700 5.735534663
119.800 5.715116177
119.900 5.767288417
120.000 5.728633392
120.100 5.734816085
120.200 5.757887049
120.300 5.754103363
120.400 5.765325402
120.500 5.778963010
120.600 5.799244765
120.700 5.778904326
120.800 5.778446544
120.900 5.804401406
121.000 5.779185386
121.100 5.824857516
121.200 5.789469120
121.300 5.791948182
121.400 5.813999435
121.500 5.765893335
121.600 5.774284401
121.700 5.733276021
121.800 5.756594281
121.900 5.770720594
122.000 5.783039676
122.100 5.792287986
122.200 5.751295967
122.300 5.819328027
122.400 5.728737783
122.500 5.756722330
122.600 5.776043301
122.700 5.755358155
122.800 5.771250077
122.900 5.773451680
123.000 5.787101422
123.100 5.809367122
123.200 5.839347503
123.300 5.824968008
123.400 5.858773009
123.500 5.830641684
123.600 5.821436013
123.700 5.792595104
123.800 5.836465425
123.900 5.785823744
124.000 5.844527855
124.100 5.877870562
124.200 5.848599055
124.300 5.780486218
124.400 5.795643745
124.500 5.799156483
124.600 5.791123022
124.700 5.776199155
124.800 5.766682083
124.900 5.752086525
125.000 5.781882588
125.100 5.808060402
125.200 5.786320314
125.300 5.811876229
125.400 5.769588471
125.500 5.788980383
125.600 5.767306727
125.700 5.761442772
125.800 5.805106914
125.900 5.778423580
126.000 5.797212130
126.100 5.810226703
126.200 5.845991296
126.300 5.788459556
126.400 5.780692923
126.500 5.783500386
126.600 5.806865903
126.700 5.797077886
126.800 5.828758020
126.900 5.851609322
127.000 5.843442281
127.100 5.743194441
127.200 5.818733240
127.300 5.807480517
127.400 5.817434182
127.500 5.855550145
127.600 5.845615344
127.700 5.836293669
127.800 5.818579829
127.900 5.797319702
128.000 5.877623737
128.100 5.835456969
128.200 5.802647275
128.300 5.853358025
128.400 5.837136096
128.500 5.837695740
128.600 5.831823070
128.700 5.805113220
128.800 5.811019409
128.900 5.833354844
129.000 5.806338611
129.100 5.831955376
129.200 5.833526712
129.300 5.849499074
129.400 5.849703064
129.500 5.864289809
129.600 5.855490199
129.700 5.812887457
129.800 5.834956787
129.900 5.864888359
130.000 5.833253369
130.100 5.872251107
130.200 5.833979348
130.300 5.840589694
130.400 5.823549494
130.500 5.829192253
130.600 5.871937817
130.700 5.839390858
130.800 5.838587603
130.900 5.863117490
131.000 5.868936913
131.100 5.840716864
131.200 5.811892640
131.300 5.852058619
131.400 5.843266427
131.500 5.851443680
131.600 5.815262422
131.700 5.790888747
131.800 5.788953682
131.900 5.785759378
132.000 5.835564891
132.100 5.783298130
132.200 5.803179503
132.300 5.789911240
132.400 5.779007864
132.500 5.779507629
132.600 5.767403208
132.700 5.753764804
132.800 5.796431095
132.900 5.787563512
133.000 5.820502693
133.100 5.798543840
133.200 5.795186519
133.300 5.825966697
133.400 5.792142477
133.500 5.811469644
133.600 5.818735195
133.700 5.835554246
133.800 5.834815175
133.900 5.875002768
134.000 5.822054648
134.100 5.853329186
134.200 5.832822913
134.300 5.761426692
134.400 5.787330841
134.500 5.827285647
134.600 5.788995361
134.700 5.769052905
134.800 5.748273192
134.900 5.792499712
135.000 5.771915382
135.100 5.710520210
135.200 5.770452894
135.300 5.803677382
135.400 5.807084201
135.500 5.814397918
135.600 5.815043670
135.700 5.803501289
135.800 5.810042831
135.900 5.796877710
136.000 5.820645942
136.100 5.793078885
136.200 5.796133232
136.300 5.825354915
136.400 5.789935392
136.500 5.778793245
136.600 5.814371070
136.700 5.829586817
136.800 5.785427535
136.900 5.790867632
137.000 5.764624657
137.100 5.783136347
137.200 5.801749968
137.300 5.797528507
137.400 5.802655975
137.500 5.749141645
137.600 5.747914575
137.700 5.749351822
137.800 5.743802061
137.900 5.751583225
138.000 5.767505319
138.100 5.728928608
138.200 5.762819314
138.300 5.771031939
138.400 5.750033713
138.500 5.779368468
138.600 5.771037957
138.700 5.739494363
138.800 5.771466212
138.900 5.743501892
139.000 5.767140728
139.100 5.751208690
139.200 5.783582223
139.300 5.769598817
139.400 5.778478309
139.500 5.790952071
139.600 5.790060021
139.700 5.778925835
139.800 5.768476584
139.900 5.835190337
140.000 5.878601479
140.100 5.825302381
140.200 5.827857120
140.300 5.778461149
140.400 5.817528366
140.500 5.802085137
140.600 5.789651409
140.700 5.816128014
140.800 5.818943630
140.900 5.813510722
141.000 5.799761534
141.100 5.823302561
141.200 5.813424601
141.300 5.818500435
141.400 5.807164969
141.500 5.801271336
141.600 5.816089555
141.700 5.830017829
141.800 5.829939154
141.900 5.846021038
142.000 5.876297274
142.100 5.836890191
142.200 5.793307202
142.300 5.774633368
142.400 5.811866274
142.500 5.789751165
142.600 5.750978553
142.700 5.758232996
142.800 5.706837690
142.900 5.768871004
143.000 5.709089892
143.100 5.741772646
143.200 5.776389969
143.300 5.789650001
143.400 5.755191737
143.500 5.795376255
143.600 5.738733897
143.700 5.781237323
143.800 5.814653783
143.900 5.814516906
144.000 5.794148108
144.100 5.880456255
144.200 5.837497952
144.300 5.797247049
144.400 5.794618613
144.500 5.824292833
144.600 5.809688654
144.700 5.802817629
144.800 5.841805389
144.900 5.829490104
145.000 5.844220481
145.100 5.796645016
145.200 5.835241298
145.300 5.847583477
145.400 5.805713192
145.500 5.824730246
145.600 5.839222064
145.700 5.810168417
145.800 5.780912338
145.900 5.781221284
146.000 5.800541511
146.100 5.793872565
146.200 5.799507678
146.300 5.750364382
146.400 5.776349976
146.500 5.819157205
146.600 5.800907432
146.700 5.779639231
146.800 5.761036787
146.900 5.804928721
147.000 5.799760433
147.100 5.758848349
147.200 5.725942732
147.300 5.804474807
147.400 5.777881472
147.500 5.725351230
147.600 5.747413788
147.700 5.774748112
147.800 5.756274650
147.900 5.794802764
148.000 5.802177044
148.100 5.816396849
148.200 5.787501320
148.300 5.792113623
148.400 5.788118019
148.500 5.799385143
148.600 5.822370906
148.700 5.851702455
148.800 5.833641321
148.900 5.821495191
149.000 5.784537732
149.100 5.823220312
149.200 5.778626995
149.300 5.755754550
149.400 5.803532391
149.500 5.780513028
149.600 5.786376866
149.700 5.751965469
149.800 5.769854833
149.900 5.757835489
150.000 5.749716783
150.100 5.765445308
150.200 5.776270868
150.300 5.766299467
150.400 5.834017259
150.500 5.813515252
150.600 5.770361176
150.700 5.760034742
150.800 5.733185095
150.900 5.757045292
151.000 5.757694245
151.100 5.750236708
151.200 5.742367352
151.300 5.747790957
151.400 5.762356335
151.500 5.732815110
151.600 5.750243177
151.700 5.784733286
151.800 5.769289204
151.900 5.757534596
152.000 5.781447964
152.100 5.803548740
152.200 5.773716384
152.300 5.753023461
152.400 5.792620661
152.500 5.797415327
152.600 5.762996753
152.700 5.798419791
152.800 5.756613966
152.900 5.774991839
153.000 5.719079939
153.100 5.799031668
153.200 5.766513231
153.300 5.732246353
153.400 5.782355795
153.500 5.814523902
153.600 5.796081690
153.700 5.789300958
153.800 5.786564537
153.900 5.743965166
154.000 5.778168973
154.100 5.725995230
154.200 5.719970351
154.300 5.747249397
154.400 5.744555717
154.500 5.745521295
154.600 5.739269872
154.700 5.721581006
154.800 5.712215431
154.900 5.699771369
155.000 5.692737915
155.100 5.713809038
155.200 5.695541305
155.300 5.728433983
155.400 5.726391979
155.500 5.700654249
155.600 5.728884159
155.700 5.707342051
155.800 5.755158135
155.900 5.757486931
156.000 5.729258022
156.100 5.730844243
156.200 5.736129353
156.300 5.758058567
156.400 5.761861918
156.500 5.726229727
156.600 5.691853353
156.700 5.724814099
156.800 5.738416850
156.900 5.719887018
157.000 5.726640154
157.100 5.727186339
157.200 5.692393187
157.300 5.684636721
157.400 5.683150915
157.500 5.702085173
157.600 5.665071003
157.700 5.658466971
157.800 5.684076994
157.900 5.674859886
158.000 5.640493610
158.100 5.644551192
158.200 5.646059118
158.300 5.650054934
158.400 5.642753533
158.500 5.634210194
158.600 5.616776961
158.700 5.607315516
158.800 5.643397153
158.900 5.628384603
159.000 5.624910062
159.100 5.630765398
159.200 5.614543402
159.300 5.619227101
159.400 5.606130988
159.500 5.652781947
159.600 5.634843091
159.700 5.633224605
159.800 5.628172155
159.900 5.629896738
160.000 5.635687195
160.100 5.651523029
160.200 5.619856444
160.300 5.646568185
160.400 5.683877644
160.500 5.687928809
160.600 5.662348762
160.700 5.652650103
160.800 5.649255082
160.900 5.650362608
161.000 5.649883022
161.100 5.692775195
161.200 5.661056689
161.300 5.654129390
161.400 5.666929807
161.500 5.682671387
161.600 5.662248121
161.700 5.703222184
161.800 5.674163554
161.900 5.684973316
162.000 5.715538821
162.100 5.703199714
162.200 5.691503426
162.300 5.684550583
162.400 5.657491966
162.500 5.705408548
162.600 5.659841091
162.700 5.697210063
162.800 5.723982437
162.900 5.694850488
163.000 5.706558536
163.100 5.698202756
163.200 5.679195204
163.300 5.698139558
163.400 5.648693968
163.500 5.650208689
163.600 5.651248460
163.700 5.657398252
163.800 5.690521139
163.900 5.695435725
164.000 5.706042387
164.100 5.705039465
164.200 5.707812880
164.300 5.692532626
164.400 5.693515319
164.500 5.695656458
164.600 5.710150574
164.700 5.681431069
164.800 5.732921676
164.900 5.764566868
165.000 5.736063536
165.100 5.769090104
165.200 5.778684756
165.300 5.790557073
165.400 5.771942863
165.500 5.808642356
165.600 5.757615392
165.700 5.758873363
165.800 5.707452501
165.900 5.686422580
166.000 5.726587319
166.100 5.717316648
166.200 5.710892077
166.300 5.738518699
166.400 5.786617219
166.500 5.794754921
166.600 5.756041953
166.700 5.714299197
166.800 5.751152791
166.900 5.690122975
167.000 5.702088794
167.100 5.718002213
167.200 5.715624465
167.300 5.726992225
167.400 5.764221071
167.500 5.728890160
167.600 5.690062378
167.700 5.721778340
167.800 5.751478355
167.900 5.755619535
168.000 5.714695552
168.100 5.743409845
168.200 5.735986550
168.300 5.712444093
168.400 5.769599087
168.500 5.705811037
168.600 5.675024320
168.700 5.702110868
168.800 5.701603949
168.900 5.694840396
169.000 5.760167326
169.100 5.737250094
169.200 5.712860944
169.300 5.706166534
169.400 5.695541861
169.500 5.707270228
169.600 5.707366779
169.700 5.670389573
169.800 5.687814210
169.900 5.693836580
170.000 5.696948565
170.100 5.673599725
170.200 5.672991150
170.300 5.679738688
170.400 5.644919884
170.500 5.708203576
170.600 5.697934567
170.700 5.721104096
170.800 5.691753376
170.900 5.682161369
171.000 5.694210622
171.100 5.696495268
171.200 5.682151240
171.300 5.689106073
171.400 5.693177198
171.500 5.639873068
171.600 5.660831069
171.700 5.676606891
171.800 5.653719526
171.900 5.714818631
172.000 5.719332494
172.100 5.708900902
172.200 5.719965135
172.300 5.690093374
172.400 5.650414530
172.500 5.668806129
172.600 5.661623433
172.700 5.680396395
172.800 5.671766050
172.900 5.716239906
173.000 5.670697874
173.100 5.689193548
173.200 5.672347146
173.300 5.692062215
173.400 5.654469134
173.500 5.666199970
173.600 5.668830581
173.700 5.657428623
173.800 5.689766067
173.900 5.664781594
174.000 5.664948632
174.100 5.695827884
174.200 5.704804604
174.300 5.751088131
174.400 5.735115159
174.500 5.747574206
174.600 5.701863300
174.700 5.702998734
174.800 5.724927003
174.900 5.711995632
175.000 5.662521039
175.100 5.687094618
175.200 5.724542984
175.300 5.710012533
175.400 5.744716341
175.500 5.719329456
175.600 5.739241066
175.700 5.695425654
175.800 5.721419463
175.900 5.719156131
176.000 5.673699229
176.100 5.700679248
176.200 5.708716509
176.300 5.715183448
176.400 5.725157606
176.500 5.670236559
176.600 5.700443276
176.700 5.693998862
176.800 5.666878132
176.900 5.731230363
177.000 5.708310520
177.100 5.699763202
177.200 5.648267204
177.300 5.705454554
177.400 5.691715604
177.500 5.667597358
177.600 5.656817505
177.700 5.648454182
177.800 5.638667965
177.900 5.614827522
178.000 5.636230250
178.100 5.611111023
178.200 5.615399729
178.300 5.635948313
178.400 5.626259199
178.500 5.611973982
178.600 5.600434210
178.700 5.616907708
178.800 5.641139995
178.900 5.613129009
179.000 5.606417482
179.100 5.629411982
179.200 5.665689865
179.300 5.630764004
179.400 5.632875090
179.500 5.649011293
179.600 5.629144948
179.700 5.634759053
179.800 5.625965175
179.900 5.624578088
180.000 5.610763686
180.100 5.609125938
180.200 5.631151195
180.300 5.659970348
180.400 5.626688074
180.500 5.662802838
180.600 5.641887060
180.700 5.618660925
180.800 5.616916834
180.900 5.646212816
181.000 5.629709437
181.100 5.635316110
181.200 5.649539378
181.300 5.635381575
181.400 5.640093071
181.500 5.610225888
181.600 5.648676316
181.700 5.657945358
181.800 5.684348559
181.900 5.681084611
182.000 5.619136384
182.100 5.678884779
182.200 5.641538114
182.300 5.646365668
182.400 5.654399887
182.500 5.640327597
182.600 5.676601750
182.700 5.678254425
182.800 5.645622322
182.900 5.642971333
183.000 5.586253921
183.100 5.605166085
183.200 5.596001193
183.300 5.614955559
183.400 5.576849542
183.500 5.581715658
183.600 5.595793201
183.700 5.593877941
183.800 5.591797776
183.900 5.585365251
184.000 5.592639675
184.100 5.573281941
184.200 5.563749074
184.300 5.583299871
184.400 5.598681903
184.500 5.584400171
184.600 5.586433640
184.700 5.595893631
184.800 5.597847560
184.900 5.584726309
185.000 5.616493110
185.100 5.579064812
185.200 5.579815175
185.300 5.581764884
185.400 5.586714959
185.500 5.618120072
185.600 5.619014299
185.700 5.610881304
185.800 5.615409256
185.900 5.588027660
186.000 5.578394935
186.100 5.608185845
186.200 5.600692939
186.300 5.610466986
186.400 5.573072841
186.500 5.614617707
186.600 5.636829198
186.700 5.669330892
186.800 5.663444607
186.900 5.681399480
187.000 5.637890331
187.100 5.650602718
187.200 5.650662567
187.300 5.611310159
187.400 5.668605781
187.500 5.676803878
187.600 5.669239757
187.700 5.700306897
187.800 5.659514753
187.900 5.702041641
188.000 5.672776439
188.100 5.701525261
188.200 5.647425586
188.300 5.678206090
188.400 5.670244237
188.500 5.671324314
188.600 5.706468615
188.700 5.662382184
188.800 5.653345934
188.900 5.663174531
189.000 5.629546875
189.100 5.653523753
189.200 5.651707366
189.300 5.701292856
189.400 5.680176211
189.500 5.737535770
189.600 5.702139085
189.700 5.701057785
189.800 5.712416117
189.900 5.692671066
190.000 5.677768409
190.100 5.664302244
190.200 5.672044048
190.300 5.671960999
190.400 5.669657370
190.500 5.638933239
190.600 5.655064841
190.700 5.655451760
190.800 5.648593221
190.900 5.638373915
191.000 5.665549819
191.100 5.650971609
191.200 5.659551892
191.300 5.671517950
191.400 5.686918960
191.500 5.661177371
191.600 5.661607317
191.700 5.641818689
191.800 5.642383785
191.900 5.649926323
192.000 5.701212179
192.100 5.672305882
192.200 5.683543457
192.300 5.679865649
192.400 5.685271504
192.500 5.615056727
192.600 5.674953146
192.700 5.630854075
192.800 5.627924259
192.900 5.661573136
193.000 5.691782410
193.100 5.677910061
193.200 5.676585612
193.300 5.627634599
193.400 5.672254755
193.500 5.652195156
193.600 5.671056369
193.700 5.689129797
193.800 5.680191662
193.900 5.694898949
194.000 5.680486089
194.100 5.676296522
194.200 5.680147402
194.300 5.672531304
194.400 5.648047414
194.500 5.657873472
194.600 5.643691031
194.700 5.663545312
194.800 5.676946054
194.900 5.678188143
195.000 5.681476648
195.100 5.684182738
195.200 5.677783256
195.300 5.700829924
195.400 5.704216326
195.500 5.735327152
195.600 5.763737849
195.700 5.756829766
195.800 5.741883118
195.900 5.738985303
196.000 5.726004020
196.100 5.731151211
196.200 5.679030881
196.300 5.699130710
196.400 5.664871199
196.500 5.673341052
196.600 5.676457643
196.700 5.678216500
196.800 5.696541397
196.900 5.723271667
197.000 5.726394995
197.100 5.702979784
197.200 5.775913687
197.300 5.724097485
197.400 5.748258531
197.500 5.710347499
197.600 5.710166799
197.700 5.731580628
197.800 5.647362480
197.900 5.687737744
198.000 5.683811232
198.100 5.687843054
198.200 5.703792797
198.300 5.698006935
198.400 5.660625330
198.500 5.685463728
198.600 5.685763230
198.700 5.678153271
198.800 5.683196417
198.900 5.638950886
199.000 5.697712379
199.100 5.706410192
199.200 5.721530117
199.300 5.695077577
199.400 5.678624591
199.500 5.712257002
199.600 5.673805979
199.700 5.699702380
199.800 5.685567727
199.900 5.685903932
200.000 5.680528791
