# Supplementary material for: Molecular architecture of heterochromatin at the nuclear periphery of primary human cells
Source: Nat Commun. 2026 Jul 3;17:5844. doi: 10.1038/s41467-026-75087-5 (PMC13332202; doi:10.1038/s41467-026-75087-5)
Supplement: Supplementary file 8 — Source Data [file 41467_2026_75087_MOESM8_ESM.zip › source_data/Figure2c.txt]

# Figure 2c source data
# fraction_volume_free_of_detected_nucleosomes
0.401000
0.453000
0.208000
0.142000
0.170000
0.267000
0.581000
0.463000
0.533000
0.451000
0.412000
0.215000
0.323000
0.385000
