# Supplementary material for: Molecular architecture of heterochromatin at the nuclear periphery of primary human cells
Source: Nat Commun. 2026 Jul 3;17:5844. doi: 10.1038/s41467-026-75087-5 (PMC13332202; doi:10.1038/s41467-026-75087-5)
Supplement: Supplementary file 8 — Source Data [file 41467_2026_75087_MOESM8_ESM.zip › source_data/Figure2b.txt]

# Figure 2b source data
# detected_nucleosomes_per_um3
58718.333282
61921.587399
109867.430565
135994.487848
122705.361755
100243.123013
39609.864746
52276.831956
41186.778648
61274.511304
64936.789101
105058.398595
77379.887113
71226.771478
