# Supplementary material for: Molecular architecture of heterochromatin at the nuclear periphery of primary human cells
Source: Nat Commun. 2026 Jul 3;17:5844. doi: 10.1038/s41467-026-75087-5 (PMC13332202; doi:10.1038/s41467-026-75087-5)
Supplement: Supplementary file 8 — Source Data [file 41467_2026_75087_MOESM8_ESM.zip › source_data/SupplementaryFigure12e.txt]

# Supplementary Figure 12e source data
# sigma (deg),trial,precision,recall,f1
1,0,0.75,0.75,0.75
1,1,1,1,1
1,2,0.75,0.75,0.75
1,3,0.75,0.75,0.75
1,4,0.5833333333,0.5833333333,0.5833333333
1,5,0.75,0.75,0.75
1,6,0.5,0.5,0.5
1,7,0.5833333333,0.5833333333,0.5833333333
1,8,1,1,1
1,9,0.8571428571,0.75,0.8
1,10,0.75,0.75,0.75
1,11,0.5833333333,0.5833333333,0.5833333333
1,12,0.75,0.75,0.75
1,13,0.75,0.75,0.75
1,14,0.75,0.75,0.75
1,15,0.75,0.75,0.75
1,16,0.75,0.75,0.75
1,17,1,1,1
1,18,0.75,0.75,0.75
1,19,0.5833333333,0.5833333333,0.5833333333
1,20,0.75,0.75,0.75
1,21,0.75,0.75,0.75
1,22,0.75,0.75,0.75
1,23,0.5714285714,0.5,0.5333333333
1,24,1,1,1
1,25,0.75,0.75,0.75
1,26,0.8571428571,0.75,0.8
1,27,0.8571428571,0.75,0.8
1,28,1,1,1
1,29,0.75,0.75,0.75
1,30,1,1,1
1,31,0.75,0.75,0.75
1,32,1,1,1
1,33,0.75,0.75,0.75
1,34,1,1,1
1,35,0.8571428571,0.75,0.8
1,36,0.8571428571,0.75,0.8
1,37,0.75,0.75,0.75
1,38,0.75,0.75,0.75
1,39,0.5714285714,0.5,0.5333333333
1,40,0.75,0.75,0.75
1,41,0.8571428571,0.75,0.8
1,42,0.75,0.75,0.75
1,43,0.75,0.75,0.75
1,44,0.5833333333,0.5833333333,0.5833333333
1,45,0.5,0.5,0.5
1,46,0.5833333333,0.5833333333,0.5833333333
1,47,1,1,1
1,48,0.5833333333,0.5833333333,0.5833333333
1,49,0.5833333333,0.5833333333,0.5833333333
3,0,0.75,0.75,0.75
3,1,0.75,0.75,0.75
3,2,0.8571428571,0.75,0.8
3,3,0.5714285714,0.5,0.5333333333
3,4,0.6666666667,0.5833333333,0.6222222222
3,5,0.5833333333,0.5833333333,0.5833333333
3,6,0.5833333333,0.5833333333,0.5833333333
3,7,0.75,0.75,0.75
3,8,0.8571428571,0.75,0.8
3,9,0.75,0.75,0.75
3,10,0.5833333333,0.5833333333,0.5833333333
3,11,0.8333333333,0.8333333333,0.8333333333
3,12,0.5833333333,0.5833333333,0.5833333333
3,13,0.75,0.75,0.75
3,14,0.75,0.75,0.75
3,15,0.75,0.75,0.75
3,16,0.5555555556,0.4166666667,0.4761904762
3,17,0.8571428571,0.75,0.8
3,18,0.6363636364,0.5833333333,0.6086956522
3,19,0.8571428571,0.75,0.8
3,20,1,1,1
3,21,0.75,0.75,0.75
3,22,0.75,0.75,0.75
3,23,0.75,0.75,0.75
3,24,0.8333333333,0.8333333333,0.8333333333
3,25,0.8571428571,0.75,0.8
3,26,0.8333333333,0.8333333333,0.8333333333
3,27,1,1,1
3,28,0.75,0.75,0.75
3,29,0.5714285714,0.5,0.5333333333
3,30,0.75,0.75,0.75
3,31,1,1,1
3,32,0.6,0.5,0.5454545455
3,33,0.8333333333,0.8333333333,0.8333333333
3,34,1,1,1
3,35,0.6666666667,0.5833333333,0.6222222222
3,36,0.5833333333,0.5833333333,0.5833333333
3,37,0.5,0.5,0.5
3,38,0.8571428571,0.75,0.8
3,39,0.8571428571,0.75,0.8
3,40,0.8571428571,0.75,0.8
3,41,0.4,0.3333333333,0.3636363636
3,42,1,1,1
3,43,0.8571428571,0.75,0.8
3,44,0.8333333333,0.8333333333,0.8333333333
3,45,0.5714285714,0.5,0.5333333333
3,46,0.8571428571,0.75,0.8
3,47,0.5714285714,0.5,0.5333333333
3,48,1,1,1
3,49,0.75,0.75,0.75
5,0,0.8571428571,0.75,0.8
5,1,0.380952381,0.3333333333,0.3555555556
5,2,0.6,0.5,0.5454545455
5,3,0.6666666667,0.5,0.5714285714
5,4,0.5714285714,0.5,0.5333333333
5,5,0.5714285714,0.5,0.5333333333
5,6,0.75,0.75,0.75
5,7,0.4166666667,0.4166666667,0.4166666667
5,8,0.4,0.3333333333,0.3636363636
5,9,0.8571428571,0.75,0.8
5,10,0.5,0.5,0.5
5,11,0.4,0.3333333333,0.3636363636
5,12,0.6666666667,0.5833333333,0.6222222222
5,13,0.6,0.5,0.5454545455
5,14,0.6,0.5,0.5454545455
5,15,0.4,0.3333333333,0.3636363636
5,16,0.6363636364,0.5833333333,0.6086956522
5,17,0.5714285714,0.5,0.5333333333
5,18,0.6666666667,0.5833333333,0.6222222222
5,19,0.8333333333,0.8333333333,0.8333333333
5,20,0.3,0.25,0.2727272727
5,21,0.8333333333,0.8333333333,0.8333333333
5,22,0.6666666667,0.5833333333,0.6222222222
5,23,0.8333333333,0.8333333333,0.8333333333
5,24,0.8333333333,0.8333333333,0.8333333333
5,25,0.6,0.5,0.5454545455
5,26,0.4,0.3333333333,0.3636363636
5,27,1,1,1
5,28,0.75,0.75,0.75
5,29,0.6666666667,0.6666666667,0.6666666667
5,30,0.5833333333,0.5833333333,0.5833333333
5,31,0.75,0.75,0.75
5,32,0.6,0.5,0.5454545455
5,33,0.6666666667,0.5833333333,0.6222222222
5,34,0.8571428571,0.75,0.8
5,35,0.8571428571,0.75,0.8
5,36,0.75,0.75,0.75
5,37,0.75,0.75,0.75
5,38,0.8571428571,0.75,0.8
5,39,0.8571428571,0.75,0.8
5,40,0.8571428571,0.75,0.8
5,41,0.6666666667,0.5833333333,0.6222222222
5,42,0.6666666667,0.5833333333,0.6222222222
5,43,0.8571428571,0.75,0.8
5,44,0.3,0.25,0.2727272727
5,45,0.3,0.25,0.2727272727
5,46,0.380952381,0.3333333333,0.3555555556
5,47,0.75,0.75,0.75
5,48,0.8571428571,0.75,0.8
5,49,0.6,0.5,0.5454545455
10,0,0.5833333333,0.5833333333,0.5833333333
10,1,0.4,0.3333333333,0.3636363636
10,2,0.4,0.3333333333,0.3636363636
10,3,0.4,0.3333333333,0.3636363636
10,4,0.6,0.5,0.5454545455
10,5,0.2,0.1666666667,0.1818181818
10,6,0.25,0.1666666667,0.2
10,7,0.6,0.5,0.5454545455
10,8,0.5,0.3333333333,0.4
10,9,0.4,0.3333333333,0.3636363636
10,10,0.6,0.5,0.5454545455
10,11,0.380952381,0.3333333333,0.3555555556
10,12,0.5,0.3333333333,0.4
10,13,0.4,0.3333333333,0.3636363636
10,14,0.8333333333,0.8333333333,0.8333333333
10,15,0.6,0.5,0.5454545455
10,16,0.4444444444,0.3333333333,0.380952381
10,17,0.3529411765,0.25,0.2926829268
10,18,0.3333333333,0.25,0.2857142857
10,19,0.5555555556,0.4166666667,0.4761904762
10,20,0.6666666667,0.5833333333,0.6222222222
10,21,0.125,0.08333333333,0.1
10,22,0.1428571429,0.08333333333,0.1052631579
10,23,0.5714285714,0.5,0.5333333333
10,24,0.5,0.5,0.5
10,25,0.380952381,0.3333333333,0.3555555556
10,26,0.8333333333,0.8333333333,0.8333333333
10,27,0.4761904762,0.4166666667,0.4444444444
10,28,0.5714285714,0.5,0.5333333333
10,29,0.2857142857,0.1666666667,0.2105263158
10,30,0.6,0.5,0.5454545455
10,31,0.3529411765,0.25,0.2926829268
10,32,0.8571428571,0.75,0.8
10,33,0.8571428571,0.75,0.8
10,34,0.4761904762,0.4166666667,0.4444444444
10,35,0.4705882353,0.3333333333,0.3902439024
10,36,0.25,0.25,0.25
10,37,0.3333333333,0.25,0.2857142857
10,38,0.6,0.5,0.5454545455
10,39,0.375,0.25,0.3
10,40,0.6,0.5,0.5454545455
10,41,0.6,0.5,0.5454545455
10,42,0.6,0.5,0.5454545455
10,43,0.4444444444,0.3333333333,0.380952381
10,44,0.6666666667,0.6666666667,0.6666666667
10,45,0.1428571429,0.08333333333,0.1052631579
10,46,0.3333333333,0.3333333333,0.3333333333
10,47,0.4761904762,0.4166666667,0.4444444444
10,48,0.3333333333,0.25,0.2857142857
10,49,0.4,0.3333333333,0.3636363636
15,0,0.2,0.1666666667,0.1818181818
15,1,0.5555555556,0.4166666667,0.4761904762
15,2,0.4166666667,0.4166666667,0.4166666667
15,3,0,0,0
15,4,0.375,0.25,0.3
15,5,0.25,0.25,0.25
15,6,0.3529411765,0.25,0.2926829268
15,7,0.3529411765,0.25,0.2926829268
15,8,0.4444444444,0.3333333333,0.380952381
15,9,0.6,0.5,0.5454545455
15,10,0.75,0.75,0.75
15,11,0.4705882353,0.3333333333,0.3902439024
15,12,0.6,0.5,0.5454545455
15,13,0.4761904762,0.4166666667,0.4444444444
15,14,0.8333333333,0.8333333333,0.8333333333
15,15,0.375,0.25,0.3
15,16,0.5714285714,0.5,0.5333333333
15,17,0.2352941176,0.1666666667,0.1951219512
15,18,0.4545454545,0.4166666667,0.4347826087
15,19,0.5833333333,0.5833333333,0.5833333333
15,20,0.4166666667,0.4166666667,0.4166666667
15,21,0.3529411765,0.25,0.2926829268
15,22,0.4444444444,0.3333333333,0.380952381
15,23,0.4444444444,0.3333333333,0.380952381
15,24,0.4444444444,0.3333333333,0.380952381
15,25,0.6,0.5,0.5454545455
15,26,0.6,0.5,0.5454545455
15,27,0.5555555556,0.4166666667,0.4761904762
15,28,0.375,0.25,0.3
15,29,0.4705882353,0.3333333333,0.3902439024
15,30,0.6666666667,0.5833333333,0.6222222222
15,31,0.4,0.3333333333,0.3636363636
15,32,0.4,0.3333333333,0.3636363636
15,33,0,0,0
15,34,0.75,0.75,0.75
15,35,0.6,0.5,0.5454545455
15,36,0,0,0
15,37,0.25,0.1666666667,0.2
15,38,0.3,0.25,0.2727272727
15,39,0.4761904762,0.4166666667,0.4444444444
15,40,0.5714285714,0.5,0.5333333333
15,41,0.3333333333,0.25,0.2857142857
15,42,0.4761904762,0.4166666667,0.4444444444
15,43,0.3333333333,0.25,0.2857142857
15,44,0,0,0
15,45,0.3,0.25,0.2727272727
15,46,0.6,0.5,0.5454545455
15,47,0.375,0.25,0.3
15,48,0.5714285714,0.5,0.5333333333
15,49,0.4761904762,0.4166666667,0.4444444444
20,0,0.5714285714,0.5,0.5333333333
20,1,0.5714285714,0.5,0.5333333333
20,2,0.2,0.1666666667,0.1818181818
20,3,0.3,0.25,0.2727272727
20,4,0.4444444444,0.3333333333,0.380952381
20,5,0.2222222222,0.1666666667,0.1904761905
20,6,0.4,0.3333333333,0.3636363636
20,7,0.2857142857,0.1666666667,0.2105263158
20,8,0.6666666667,0.5833333333,0.6222222222
20,9,0,0,0
20,10,0.25,0.1666666667,0.2
20,11,0.3529411765,0.25,0.2926829268
20,12,0.2857142857,0.1666666667,0.2105263158
20,13,0.2857142857,0.25,0.2666666667
20,14,0.3333333333,0.25,0.2857142857
20,15,0.125,0.08333333333,0.1
20,16,0.2,0.1666666667,0.1818181818
20,17,0.2857142857,0.25,0.2666666667
20,18,0.5555555556,0.4166666667,0.4761904762
20,19,0.3333333333,0.25,0.2857142857
20,20,0.25,0.1666666667,0.2
20,21,0.2222222222,0.1666666667,0.1904761905
20,22,0.3333333333,0.25,0.2857142857
20,23,0.3333333333,0.25,0.2857142857
20,24,0.4166666667,0.4166666667,0.4166666667
20,25,0.3529411765,0.25,0.2926829268
20,26,0.2,0.1666666667,0.1818181818
20,27,0.3333333333,0.25,0.2857142857
20,28,0.2,0.1666666667,0.1818181818
20,29,0.5714285714,0.5,0.5333333333
20,30,0.5,0.4166666667,0.4545454545
20,31,0.2,0.1666666667,0.1818181818
20,32,0.3,0.25,0.2727272727
20,33,0.375,0.25,0.3
20,34,0,0,0
20,35,0.4,0.3333333333,0.3636363636
20,36,0.2222222222,0.1666666667,0.1904761905
20,37,0.4705882353,0.3333333333,0.3902439024
20,38,0.375,0.25,0.3
20,39,0.375,0.25,0.3
20,40,0.1333333333,0.08333333333,0.1025641026
20,41,0.3,0.25,0.2727272727
20,42,0.5,0.5,0.5
20,43,0.1428571429,0.08333333333,0.1052631579
20,44,0.5555555556,0.4166666667,0.4761904762
20,45,0,0,0
20,46,0.380952381,0.3333333333,0.3555555556
20,47,0.380952381,0.3333333333,0.3555555556
20,48,0.25,0.1666666667,0.2
20,49,0.3333333333,0.25,0.2857142857
25,0,0.1,0.08333333333,0.09090909091
25,1,0.125,0.08333333333,0.1
25,2,0,0,0
25,3,0.1666666667,0.08333333333,0.1111111111
25,4,0.4761904762,0.4166666667,0.4444444444
25,5,0.125,0.08333333333,0.1
25,6,0.1111111111,0.08333333333,0.09523809524
25,7,0,0,0
25,8,0.5,0.5,0.5
25,9,0.3333333333,0.25,0.2857142857
25,10,0.1666666667,0.08333333333,0.1111111111
25,11,0.1666666667,0.08333333333,0.1111111111
25,12,0.4,0.3333333333,0.3636363636
25,13,0.4,0.3333333333,0.3636363636
25,14,0.3,0.25,0.2727272727
25,15,0.4,0.3333333333,0.3636363636
25,16,0.25,0.1666666667,0.2
25,17,0,0,0
25,18,0.25,0.1666666667,0.2
25,19,0.1,0.08333333333,0.09090909091
25,20,0,0,0
25,21,0.5714285714,0.5,0.5333333333
25,22,0.5,0.5,0.5
25,23,0.380952381,0.3333333333,0.3555555556
25,24,0.380952381,0.3333333333,0.3555555556
25,25,0,0,0
25,26,0.1904761905,0.1666666667,0.1777777778
25,27,0.2222222222,0.1666666667,0.1904761905
25,28,0.2352941176,0.1666666667,0.1951219512
25,29,0.4,0.3333333333,0.3636363636
25,30,0.375,0.25,0.3
25,31,0.375,0.25,0.3
25,32,0.3333333333,0.3333333333,0.3333333333
25,33,0.4166666667,0.4166666667,0.4166666667
25,34,0.4166666667,0.4166666667,0.4166666667
25,35,0.1428571429,0.08333333333,0.1052631579
25,36,0.375,0.25,0.3
25,37,0.5555555556,0.4166666667,0.4761904762
25,38,0.6666666667,0.5833333333,0.6222222222
25,39,0.380952381,0.3333333333,0.3555555556
25,40,0.375,0.25,0.3
25,41,0.25,0.1666666667,0.2
25,42,0.1428571429,0.08333333333,0.1052631579
25,43,0.4444444444,0.3333333333,0.380952381
25,44,0.4444444444,0.3333333333,0.380952381
25,45,0.4761904762,0.4166666667,0.4444444444
25,46,0.4,0.3333333333,0.3636363636
25,47,0.5,0.3333333333,0.4
25,48,0.4761904762,0.4166666667,0.4444444444
25,49,0.4,0.3333333333,0.3636363636
30,0,0.1,0.08333333333,0.09090909091
30,1,0,0,0
30,2,0.4444444444,0.3333333333,0.380952381
30,3,0.125,0.08333333333,0.1
30,4,0.2222222222,0.1666666667,0.1904761905
30,5,0.125,0.08333333333,0.1
30,6,0.125,0.08333333333,0.1
30,7,0.5,0.4166666667,0.4545454545
30,8,0.2222222222,0.1666666667,0.1904761905
30,9,0.2222222222,0.1666666667,0.1904761905
30,10,0.25,0.1666666667,0.2
30,11,0.4705882353,0.3333333333,0.3902439024
30,12,0.3,0.25,0.2727272727
30,13,0.5,0.4166666667,0.4545454545
30,14,0.2,0.1666666667,0.1818181818
30,15,0.380952381,0.3333333333,0.3555555556
30,16,0.3,0.25,0.2727272727
30,17,0.1333333333,0.08333333333,0.1025641026
30,18,0.1333333333,0.08333333333,0.1025641026
30,19,0.2,0.1666666667,0.1818181818
30,20,0.2,0.1666666667,0.1818181818
30,21,0.3333333333,0.25,0.2857142857
30,22,0.125,0.08333333333,0.1
30,23,0,0,0
30,24,0.380952381,0.3333333333,0.3555555556
30,25,0.380952381,0.3333333333,0.3555555556
30,26,0.2222222222,0.1666666667,0.1904761905
30,27,0.2222222222,0.1666666667,0.1904761905
30,28,0.4761904762,0.4166666667,0.4444444444
30,29,0.4761904762,0.4166666667,0.4444444444
30,30,0.4761904762,0.4166666667,0.4444444444
30,31,0.4761904762,0.4166666667,0.4444444444
30,32,0.4761904762,0.4166666667,0.4444444444
30,33,0.4285714286,0.25,0.3157894737
30,34,0.4285714286,0.25,0.3157894737
30,35,0.2,0.1666666667,0.1818181818
30,36,0.2857142857,0.1666666667,0.2105263158
30,37,0.25,0.1666666667,0.2
30,38,0.4,0.3333333333,0.3636363636
30,39,0.1428571429,0.08333333333,0.1052631579
30,40,0.2,0.1666666667,0.1818181818
30,41,0,0,0
30,42,0,0,0
30,43,0.3333333333,0.25,0.2857142857
30,44,0.3333333333,0.25,0.2857142857
30,45,0.2857142857,0.25,0.2666666667
30,46,0.4210526316,0.3333333333,0.3720930233
30,47,0.3,0.25,0.2727272727
30,48,0.3,0.25,0.2727272727
30,49,0.3529411765,0.25,0.2926829268
