# Supplementary material for: Molecular architecture of heterochromatin at the nuclear periphery of primary human cells
Source: Nat Commun. 2026 Jul 3;17:5844. doi: 10.1038/s41467-026-75087-5 (PMC13332202; doi:10.1038/s41467-026-75087-5)
Supplement: Supplementary file 8 — Source Data [file 41467_2026_75087_MOESM8_ESM.zip › source_data/SupplementaryFigure13d.txt]

# Supplementary Figure 13d source data
# k,x_label,trial,missing_id,precision
1,1/12,0,"(0,)",0.9090909090909091
1,1/12,1,"(1,)",0.7272727272727273
1,1/12,2,"(2,)",0.7272727272727273
1,1/12,3,"(3,)",0.7272727272727273
1,1/12,4,"(4,)",0.9
1,1/12,5,"(5,)",0.9090909090909091
1,1/12,6,"(6,)",0.9090909090909091
1,1/12,7,"(7,)",0.8181818181818182
1,1/12,8,"(8,)",0.8181818181818182
1,1/12,9,"(11,)",0.9090909090909091
2,2/12,0,"(7,,10)",0.7058823529411765
2,2/12,1,"(8,,10)",0.7058823529411765
2,2/12,2,"(4,,8)",0.7
2,2/12,3,"(2,,11)",0.7
2,2/12,4,"(6,,9)",0.7
2,2/12,5,"(0,,6)",0.8888888888888888
2,2/12,6,"(1,,6)",0.7
2,2/12,7,"(3,,9)",0.6
2,2/12,8,"(6,,8)",0.7
2,2/12,9,"(2,,9)",0.9
3,3/12,0,"(0,,2,,11)",0.6666666666666666
3,3/12,1,"(3,,7,,9)",0.6666666666666666
3,3/12,2,"(6,,7,,9)",0.5555555555555556
3,3/12,3,"(1,,8,,9)",0.6666666666666666
3,3/12,4,"(3,,4,,9)",0.5555555555555556
3,3/12,5,"(0,,6,,10)",0.7777777777777778
3,3/12,6,"(5,,7,,10)",0.7692307692307693
3,3/12,7,"(3,,6,,11)",0.6666666666666666
3,3/12,8,"(3,,7,,10)",0.6666666666666666
3,3/12,9,"(1,,2,,6)",0.625
4,4/12,0,"(4,,5,,6,,10)",0.7692307692307693
4,4/12,1,"(2,,3,,4,,7)",0.5
4,4/12,2,"(6,,7,,9,,10)",0.3333333333333333
4,4/12,3,"(2,,3,,4,,8)",0.625
4,4/12,4,"(0,,4,,8,,11)",0.625
4,4/12,5,"(1,,6,,9,,11)",0.7142857142857143
4,4/12,6,"(0,,3,,4,,6)",0.5
4,4/12,7,"(5,,7,,8,,9)",0.5
4,4/12,8,"(3,,4,,5,,9)",0.5
4,4/12,9,"(1,,2,,4,,7)",0.5
5,5/12,0,"(2,,4,,5,,6,,7)",0.5714285714285714
5,5/12,1,"(0,,3,,4,,6,,9)",0.2857142857142857
5,5/12,2,"(3,,8,,9,,10,,11)",0.42857142857142855
5,5/12,3,"(0,,6,,7,,9,,11)",0.42857142857142855
5,5/12,4,"(1,,2,,3,,8,,9)",0.7142857142857143
5,5/12,5,"(0,,1,,2,,5,,11)",0.6666666666666666
5,5/12,6,"(1,,4,,8,,9,,11)",0.5
5,5/12,7,"(4,,5,,6,,9,,11)",0.7142857142857143
5,5/12,8,"(1,,3,,7,,8,,10)",0.5714285714285714
5,5/12,9,"(0,,2,,4,,5,,9)",0.42857142857142855
