# Supplementary material for: Molecular architecture of heterochromatin at the nuclear periphery of primary human cells
Source: Nat Commun. 2026 Jul 3;17:5844. doi: 10.1038/s41467-026-75087-5 (PMC13332202; doi:10.1038/s41467-026-75087-5)
Supplement: Supplementary file 8 — Source Data [file 41467_2026_75087_MOESM8_ESM.zip › source_data/Figure2d.txt]

# Figure 2d source data
# series,r_nm,g_r
tomogram_00,0.000000,0.000000
tomogram_00,0.985600,0.000000
tomogram_00,1.971200,0.000000
tomogram_00,2.956800,0.000000
tomogram_00,3.942400,0.000000
tomogram_00,4.928000,0.038106
tomogram_00,5.913600,0.221897
tomogram_00,6.899200,0.726916
tomogram_00,7.884800,0.878973
tomogram_00,8.870400,1.179311
tomogram_00,9.856000,1.463712
tomogram_00,10.841600,1.594716
tomogram_00,11.827200,1.467993
tomogram_00,12.812800,1.466210
tomogram_00,13.798400,1.386540
tomogram_00,14.784000,1.346452
tomogram_00,15.769600,1.193524
tomogram_00,16.755200,1.269036
tomogram_00,17.740800,1.211546
tomogram_00,18.726400,1.142825
tomogram_00,19.712000,1.350111
tomogram_00,20.697600,1.237355
tomogram_00,21.683200,1.243466
tomogram_00,22.668800,1.252655
tomogram_00,23.654400,1.216145
tomogram_00,24.640000,1.224497
tomogram_00,25.625600,1.209530
tomogram_00,26.611200,1.152915
tomogram_00,27.596800,1.230749
tomogram_00,28.582400,1.173741
tomogram_00,29.568000,1.158274
tomogram_00,30.553600,1.206084
tomogram_00,31.539200,1.143603
tomogram_00,32.524800,1.161608
tomogram_00,33.510400,1.133593
tomogram_00,34.496000,1.201784
tomogram_00,35.481600,1.089879
tomogram_00,36.467200,1.094672
tomogram_00,37.452800,1.108614
tomogram_00,38.438400,1.169287
tomogram_00,39.424000,1.081901
tomogram_00,40.409600,1.071166
tomogram_00,41.395200,1.073074
tomogram_00,42.380800,1.039110
tomogram_00,43.366400,1.112487
tomogram_00,44.352000,1.049394
tomogram_00,45.337600,1.084239
tomogram_00,46.323200,1.095128
tomogram_00,47.308800,1.098311
tomogram_00,48.294400,1.063952
tomogram_00,49.280000,1.059045
tomogram_00,50.265600,1.075433
tomogram_00,51.251200,1.065548
tomogram_00,52.236800,1.077165
tomogram_00,53.222400,1.072150
tomogram_00,54.208000,1.056398
tomogram_00,55.193600,1.086688
tomogram_00,56.179200,1.053909
tomogram_00,57.164800,1.065588
tomogram_00,58.150400,1.048901
tomogram_00,59.136000,1.043119
tomogram_00,60.121600,1.034592
tomogram_00,61.107200,1.023578
tomogram_00,62.092800,1.027731
tomogram_00,63.078400,1.076249
tomogram_00,64.064000,1.027740
tomogram_00,65.049600,0.989843
tomogram_00,66.035200,0.979164
tomogram_00,67.020800,1.008729
tomogram_00,68.006400,1.015607
tomogram_00,68.992000,1.009343
tomogram_00,69.977600,1.001218
tomogram_00,70.963200,1.020285
tomogram_00,71.948800,0.994013
tomogram_00,72.934400,0.987282
tomogram_00,73.920000,0.992049
tomogram_00,74.905600,0.987118
tomogram_00,75.891200,0.989610
tomogram_00,76.876800,0.979815
tomogram_00,77.862400,1.000000
tomogram_01,0.000000,0.000000
tomogram_01,0.985600,0.000000
tomogram_01,1.971200,0.000000
tomogram_01,2.956800,0.000000
tomogram_01,3.942400,0.000000
tomogram_01,4.928000,0.000000
tomogram_01,5.913600,0.321500
tomogram_01,6.899200,1.212336
tomogram_01,7.884800,1.223575
tomogram_01,8.870400,1.756994
tomogram_01,9.856000,2.041761
tomogram_01,10.841600,1.957456
tomogram_01,11.827200,1.792135
tomogram_01,12.812800,1.802327
tomogram_01,13.798400,1.408694
tomogram_01,14.784000,1.590320
tomogram_01,15.769600,1.560390
tomogram_01,16.755200,1.558099
tomogram_01,17.740800,1.437218
tomogram_01,18.726400,1.526505
tomogram_01,19.712000,1.435672
tomogram_01,20.697600,1.560652
tomogram_01,21.683200,1.455780
tomogram_01,22.668800,1.608511
tomogram_01,23.654400,1.638383
tomogram_01,24.640000,1.522928
tomogram_01,25.625600,1.427619
tomogram_01,26.611200,1.486779
tomogram_01,27.596800,1.416193
tomogram_01,28.582400,1.479012
tomogram_01,29.568000,1.406571
tomogram_01,30.553600,1.319193
tomogram_01,31.539200,1.304198
tomogram_01,32.524800,1.275415
tomogram_01,33.510400,1.346410
tomogram_01,34.496000,1.288137
tomogram_01,35.481600,1.254445
tomogram_01,36.467200,1.298616
tomogram_01,37.452800,1.265437
tomogram_01,38.438400,1.255391
tomogram_01,39.424000,1.270783
tomogram_01,40.409600,1.234366
tomogram_01,41.395200,1.164125
tomogram_01,42.380800,1.271608
tomogram_01,43.366400,1.257055
tomogram_01,44.352000,1.159905
tomogram_01,45.337600,1.240023
tomogram_01,46.323200,1.149804
tomogram_01,47.308800,1.178931
tomogram_01,48.294400,1.147491
tomogram_01,49.280000,1.194656
tomogram_01,50.265600,1.148591
tomogram_01,51.251200,1.163750
tomogram_01,52.236800,1.240837
tomogram_01,53.222400,1.140643
tomogram_01,54.208000,1.108460
tomogram_01,55.193600,1.120570
tomogram_01,56.179200,1.087553
tomogram_01,57.164800,1.075306
tomogram_01,58.150400,1.061769
tomogram_01,59.136000,1.071302
tomogram_01,60.121600,1.111925
tomogram_01,61.107200,1.066424
tomogram_01,62.092800,1.035635
tomogram_01,63.078400,1.100439
tomogram_01,64.064000,1.066067
tomogram_01,65.049600,1.047174
tomogram_01,66.035200,1.086491
tomogram_01,67.020800,1.108365
tomogram_01,68.006400,1.064585
tomogram_01,68.992000,1.016675
tomogram_01,69.977600,1.040152
tomogram_01,70.963200,1.023468
tomogram_01,71.948800,1.013377
tomogram_01,72.934400,1.037210
tomogram_01,73.920000,1.044879
tomogram_01,74.905600,1.000922
tomogram_01,75.891200,1.074203
tomogram_01,76.876800,1.020927
tomogram_01,77.862400,1.000000
tomogram_02,0.000000,0.000000
tomogram_02,0.985600,0.000000
tomogram_02,1.971200,0.000000
tomogram_02,2.956800,0.000000
tomogram_02,3.942400,0.026158
tomogram_02,4.928000,0.017589
tomogram_02,5.913600,0.231912
tomogram_02,6.899200,0.730167
tomogram_02,7.884800,0.844403
tomogram_02,8.870400,1.131929
tomogram_02,9.856000,1.410541
tomogram_02,10.841600,1.663137
tomogram_02,11.827200,1.486971
tomogram_02,12.812800,1.213304
tomogram_02,13.798400,1.092146
tomogram_02,14.784000,1.128612
tomogram_02,15.769600,1.119042
tomogram_02,16.755200,1.052758
tomogram_02,17.740800,1.149632
tomogram_02,18.726400,1.197607
tomogram_02,19.712000,1.041247
tomogram_02,20.697600,1.171515
tomogram_02,21.683200,1.146325
tomogram_02,22.668800,1.099105
tomogram_02,23.654400,1.164594
tomogram_02,24.640000,1.152928
tomogram_02,25.625600,1.157130
tomogram_02,26.611200,1.151871
tomogram_02,27.596800,1.102431
tomogram_02,28.582400,1.109243
tomogram_02,29.568000,1.139050
tomogram_02,30.553600,1.109286
tomogram_02,31.539200,1.081538
tomogram_02,32.524800,1.044883
tomogram_02,33.510400,1.064861
tomogram_02,34.496000,1.063288
tomogram_02,35.481600,1.046443
tomogram_02,36.467200,1.076111
tomogram_02,37.452800,1.067669
tomogram_02,38.438400,1.078548
tomogram_02,39.424000,1.051669
tomogram_02,40.409600,1.075874
tomogram_02,41.395200,1.087218
tomogram_02,42.380800,1.062723
tomogram_02,43.366400,1.051815
tomogram_02,44.352000,1.059783
tomogram_02,45.337600,1.047492
tomogram_02,46.323200,1.074664
tomogram_02,47.308800,1.042352
tomogram_02,48.294400,1.047197
tomogram_02,49.280000,1.069699
tomogram_02,50.265600,1.048664
tomogram_02,51.251200,1.026893
tomogram_02,52.236800,1.041416
tomogram_02,53.222400,1.039356
tomogram_02,54.208000,1.049500
tomogram_02,55.193600,1.052632
tomogram_02,56.179200,1.058410
tomogram_02,57.164800,1.068303
tomogram_02,58.150400,1.059907
tomogram_02,59.136000,1.064101
tomogram_02,60.121600,1.049657
tomogram_02,61.107200,1.012184
tomogram_02,62.092800,1.021829
tomogram_02,63.078400,1.008335
tomogram_02,64.064000,1.022208
tomogram_02,65.049600,1.029709
tomogram_02,66.035200,1.027705
tomogram_02,67.020800,1.043868
tomogram_02,68.006400,1.021871
tomogram_02,68.992000,1.034413
tomogram_02,69.977600,1.043549
tomogram_02,70.963200,1.011947
tomogram_02,71.948800,0.998000
tomogram_02,72.934400,1.007035
tomogram_02,73.920000,1.024519
tomogram_02,74.905600,0.989911
tomogram_02,75.891200,1.003502
tomogram_02,76.876800,1.009537
tomogram_02,77.862400,1.000000
tomogram_03,0.000000,0.000000
tomogram_03,0.985600,0.000000
tomogram_03,1.971200,0.000000
tomogram_03,2.956800,0.000000
tomogram_03,3.942400,0.000000
tomogram_03,4.928000,0.000000
tomogram_03,5.913600,0.176410
tomogram_03,6.899200,0.588977
tomogram_03,7.884800,0.760095
tomogram_03,8.870400,1.022779
tomogram_03,9.856000,1.481498
tomogram_03,10.841600,1.548303
tomogram_03,11.827200,1.370241
tomogram_03,12.812800,1.289738
tomogram_03,13.798400,1.183840
tomogram_03,14.784000,1.152316
tomogram_03,15.769600,1.170403
tomogram_03,16.755200,1.179992
tomogram_03,17.740800,1.164509
tomogram_03,18.726400,1.183374
tomogram_03,19.712000,1.179176
tomogram_03,20.697600,1.196835
tomogram_03,21.683200,1.214529
tomogram_03,22.668800,1.156102
tomogram_03,23.654400,1.175312
tomogram_03,24.640000,1.200942
tomogram_03,25.625600,1.128517
tomogram_03,26.611200,1.136021
tomogram_03,27.596800,1.143613
tomogram_03,28.582400,1.116947
tomogram_03,29.568000,1.123740
tomogram_03,30.553600,1.117795
tomogram_03,31.539200,1.090911
tomogram_03,32.524800,1.077765
tomogram_03,33.510400,1.091424
tomogram_03,34.496000,1.058478
tomogram_03,35.481600,1.107414
tomogram_03,36.467200,1.099934
tomogram_03,37.452800,1.092103
tomogram_03,38.438400,1.112731
tomogram_03,39.424000,1.100771
tomogram_03,40.409600,1.071011
tomogram_03,41.395200,1.077313
tomogram_03,42.380800,1.097282
tomogram_03,43.366400,1.108693
tomogram_03,44.352000,1.073929
tomogram_03,45.337600,1.076524
tomogram_03,46.323200,1.066601
tomogram_03,47.308800,1.095125
tomogram_03,48.294400,1.100905
tomogram_03,49.280000,1.083939
tomogram_03,50.265600,1.052757
tomogram_03,51.251200,1.098560
tomogram_03,52.236800,1.063592
tomogram_03,53.222400,1.105800
tomogram_03,54.208000,1.074015
tomogram_03,55.193600,1.076357
tomogram_03,56.179200,1.059627
tomogram_03,57.164800,1.072170
tomogram_03,58.150400,1.066873
tomogram_03,59.136000,1.069396
tomogram_03,60.121600,1.048426
tomogram_03,61.107200,1.052082
tomogram_03,62.092800,1.054033
tomogram_03,63.078400,1.053252
tomogram_03,64.064000,1.038768
tomogram_03,65.049600,1.056288
tomogram_03,66.035200,1.042571
tomogram_03,67.020800,1.051738
tomogram_03,68.006400,1.062933
tomogram_03,68.992000,1.032088
tomogram_03,69.977600,1.026693
tomogram_03,70.963200,1.035522
tomogram_03,71.948800,1.043740
tomogram_03,72.934400,1.043073
tomogram_03,73.920000,1.028908
tomogram_03,74.905600,1.026326
tomogram_03,75.891200,1.028212
tomogram_03,76.876800,1.021818
tomogram_03,77.862400,1.000000
tomogram_04,0.000000,0.000000
tomogram_04,0.985600,0.000000
tomogram_04,1.971200,0.053932
tomogram_04,2.956800,0.028283
tomogram_04,3.942400,0.000000
tomogram_04,4.928000,0.023055
tomogram_04,5.913600,0.164305
tomogram_04,6.899200,0.544638
tomogram_04,7.884800,0.620145
tomogram_04,8.870400,1.167492
tomogram_04,9.856000,1.490624
tomogram_04,10.841600,1.585442
tomogram_04,11.827200,1.530467
tomogram_04,12.812800,1.359521
tomogram_04,13.798400,1.309701
tomogram_04,14.784000,1.373180
tomogram_04,15.769600,1.353538
tomogram_04,16.755200,1.227201
tomogram_04,17.740800,1.293627
tomogram_04,18.726400,1.290933
tomogram_04,19.712000,1.272503
tomogram_04,20.697600,1.303577
tomogram_04,21.683200,1.264755
tomogram_04,22.668800,1.314569
tomogram_04,23.654400,1.299767
tomogram_04,24.640000,1.301075
tomogram_04,25.625600,1.318610
tomogram_04,26.611200,1.213902
tomogram_04,27.596800,1.243816
tomogram_04,28.582400,1.238248
tomogram_04,29.568000,1.213219
tomogram_04,30.553600,1.223969
tomogram_04,31.539200,1.211942
tomogram_04,32.524800,1.161556
tomogram_04,33.510400,1.155658
tomogram_04,34.496000,1.176588
tomogram_04,35.481600,1.132755
tomogram_04,36.467200,1.147808
tomogram_04,37.452800,1.139722
tomogram_04,38.438400,1.192764
tomogram_04,39.424000,1.116945
tomogram_04,40.409600,1.103548
tomogram_04,41.395200,1.143648
tomogram_04,42.380800,1.111317
tomogram_04,43.366400,1.135027
tomogram_04,44.352000,1.110130
tomogram_04,45.337600,1.118948
tomogram_04,46.323200,1.128481
tomogram_04,47.308800,1.136881
tomogram_04,48.294400,1.088176
tomogram_04,49.280000,1.102298
tomogram_04,50.265600,1.128867
tomogram_04,51.251200,1.092283
tomogram_04,52.236800,1.101765
tomogram_04,53.222400,1.119310
tomogram_04,54.208000,1.086377
tomogram_04,55.193600,1.090845
tomogram_04,56.179200,1.078031
tomogram_04,57.164800,1.098941
tomogram_04,58.150400,1.085798
tomogram_04,59.136000,1.099857
tomogram_04,60.121600,1.082082
tomogram_04,61.107200,1.064925
tomogram_04,62.092800,1.062714
tomogram_04,63.078400,1.073573
tomogram_04,64.064000,1.061894
tomogram_04,65.049600,1.042664
tomogram_04,66.035200,1.046075
tomogram_04,67.020800,1.066953
tomogram_04,68.006400,1.040739
tomogram_04,68.992000,1.053513
tomogram_04,69.977600,1.024907
tomogram_04,70.963200,1.027272
tomogram_04,71.948800,1.026607
tomogram_04,72.934400,1.037117
tomogram_04,73.920000,1.030255
tomogram_04,74.905600,1.040702
tomogram_04,75.891200,1.009286
tomogram_04,76.876800,0.986177
tomogram_04,77.862400,1.000000
tomogram_05,0.000000,0.000000
tomogram_05,0.985600,0.227861
tomogram_05,1.971200,0.250513
tomogram_05,2.956800,0.089132
tomogram_05,3.942400,0.027293
tomogram_05,4.928000,0.000000
tomogram_05,5.913600,0.186348
tomogram_05,6.899200,0.526034
tomogram_05,7.884800,0.896993
tomogram_05,8.870400,1.297614
tomogram_05,9.856000,1.430899
tomogram_05,10.841600,1.754268
tomogram_05,11.827200,1.664220
tomogram_05,12.812800,1.248307
tomogram_05,13.798400,1.244057
tomogram_05,14.784000,1.133686
tomogram_05,15.769600,1.238228
tomogram_05,16.755200,1.167640
tomogram_05,17.740800,1.264526
tomogram_05,18.726400,1.224573
tomogram_05,19.712000,1.208444
tomogram_05,20.697600,1.187790
tomogram_05,21.683200,1.236562
tomogram_05,22.668800,1.208684
tomogram_05,23.654400,1.283544
tomogram_05,24.640000,1.226303
tomogram_05,25.625600,1.183439
tomogram_05,26.611200,1.220341
tomogram_05,27.596800,1.187147
tomogram_05,28.582400,1.201296
tomogram_05,29.568000,1.164535
tomogram_05,30.553600,1.111462
tomogram_05,31.539200,1.190861
tomogram_05,32.524800,1.128377
tomogram_05,33.510400,1.100782
tomogram_05,34.496000,1.118398
tomogram_05,35.481600,1.135872
tomogram_05,36.467200,1.132720
tomogram_05,37.452800,1.067397
tomogram_05,38.438400,1.051514
tomogram_05,39.424000,1.073237
tomogram_05,40.409600,1.033155
tomogram_05,41.395200,1.068595
tomogram_05,42.380800,1.091564
tomogram_05,43.366400,1.059340
tomogram_05,44.352000,1.074057
tomogram_05,45.337600,1.103455
tomogram_05,46.323200,1.089961
tomogram_05,47.308800,1.079279
tomogram_05,48.294400,1.048619
tomogram_05,49.280000,1.074803
tomogram_05,50.265600,1.063114
tomogram_05,51.251200,1.049786
tomogram_05,52.236800,1.087485
tomogram_05,53.222400,1.031186
tomogram_05,54.208000,1.051065
tomogram_05,55.193600,1.049883
tomogram_05,56.179200,1.049914
tomogram_05,57.164800,1.055602
tomogram_05,58.150400,1.051486
tomogram_05,59.136000,1.069537
tomogram_05,60.121600,1.022939
tomogram_05,61.107200,1.038693
tomogram_05,62.092800,1.027511
tomogram_05,63.078400,1.048155
tomogram_05,64.064000,1.047543
tomogram_05,65.049600,1.032808
tomogram_05,66.035200,1.036188
tomogram_05,67.020800,1.038111
tomogram_05,68.006400,1.043399
tomogram_05,68.992000,1.018750
tomogram_05,69.977600,0.998008
tomogram_05,70.963200,0.999002
tomogram_05,71.948800,1.031684
tomogram_05,72.934400,1.012882
tomogram_05,73.920000,1.023322
tomogram_05,74.905600,1.016069
tomogram_05,75.891200,1.003038
tomogram_05,76.876800,1.008627
tomogram_05,77.862400,1.000000
tomogram_06,0.000000,0.000000
tomogram_06,0.985600,0.000000
tomogram_06,1.971200,0.000000
tomogram_06,2.956800,0.000000
tomogram_06,3.942400,0.000000
tomogram_06,4.928000,0.097428
tomogram_06,5.913600,0.070460
tomogram_06,6.899200,1.493207
tomogram_06,7.884800,1.460969
tomogram_06,8.870400,1.347432
tomogram_06,9.856000,1.643446
tomogram_06,10.841600,1.715102
tomogram_06,11.827200,1.412366
tomogram_06,12.812800,1.677149
tomogram_06,13.798400,1.399510
tomogram_06,14.784000,1.123900
tomogram_06,15.769600,1.421407
tomogram_06,16.755200,1.481856
tomogram_06,17.740800,1.234561
tomogram_06,18.726400,1.156907
tomogram_06,19.712000,1.335764
tomogram_06,20.697600,1.190823
tomogram_06,21.683200,1.183317
tomogram_06,22.668800,1.283456
tomogram_06,23.654400,1.186496
tomogram_06,24.640000,1.251021
tomogram_06,25.625600,1.219135
tomogram_06,26.611200,1.123065
tomogram_06,27.596800,1.303530
tomogram_06,28.582400,1.087147
tomogram_06,29.568000,1.103312
tomogram_06,30.553600,1.079122
tomogram_06,31.539200,1.039055
tomogram_06,32.524800,1.124127
tomogram_06,33.510400,1.120069
tomogram_06,34.496000,1.059373
tomogram_06,35.481600,1.112154
tomogram_06,36.467200,1.009988
tomogram_06,37.452800,1.052629
tomogram_06,38.438400,1.080659
tomogram_06,39.424000,1.140595
tomogram_06,40.409600,1.157052
tomogram_06,41.395200,1.121097
tomogram_06,42.380800,1.072982
tomogram_06,43.366400,1.000106
tomogram_06,44.352000,1.109239
tomogram_06,45.337600,1.053643
tomogram_06,46.323200,1.054448
tomogram_06,47.308800,1.075073
tomogram_06,48.294400,1.108586
tomogram_06,49.280000,1.068655
tomogram_06,50.265600,1.068360
tomogram_06,51.251200,1.078171
tomogram_06,52.236800,1.112140
tomogram_06,53.222400,1.033724
tomogram_06,54.208000,1.110421
tomogram_06,55.193600,1.067322
tomogram_06,56.179200,1.063102
tomogram_06,57.164800,1.021690
tomogram_06,58.150400,1.055077
tomogram_06,59.136000,1.034398
tomogram_06,60.121600,1.043910
tomogram_06,61.107200,0.986649
tomogram_06,62.092800,0.999436
tomogram_06,63.078400,0.970881
tomogram_06,64.064000,1.077804
tomogram_06,65.049600,1.000878
tomogram_06,66.035200,1.006178
tomogram_06,67.020800,1.026027
tomogram_06,68.006400,1.026143
tomogram_06,68.992000,0.973206
tomogram_06,69.977600,1.030201
tomogram_06,70.963200,1.006456
tomogram_06,71.948800,1.013579
tomogram_06,72.934400,0.990449
tomogram_06,73.920000,0.994997
tomogram_06,74.905600,0.969037
tomogram_06,75.891200,0.993505
tomogram_06,76.876800,0.963449
tomogram_06,77.862400,1.000000
tomogram_07,0.000000,0.000000
tomogram_07,0.985600,0.000000
tomogram_07,1.971200,0.000000
tomogram_07,2.956800,0.000000
tomogram_07,3.942400,0.068094
tomogram_07,4.928000,0.000000
tomogram_07,5.913600,0.163938
tomogram_07,6.899200,0.900233
tomogram_07,7.884800,1.589815
tomogram_07,8.870400,1.497362
tomogram_07,9.856000,1.764980
tomogram_07,10.841600,1.489444
tomogram_07,11.827200,1.362675
tomogram_07,12.812800,1.226097
tomogram_07,13.798400,1.415931
tomogram_07,14.784000,1.195712
tomogram_07,15.769600,1.288703
tomogram_07,16.755200,1.376425
tomogram_07,17.740800,1.290149
tomogram_07,18.726400,1.276759
tomogram_07,19.712000,1.028396
tomogram_07,20.697600,1.208242
tomogram_07,21.683200,1.249530
tomogram_07,22.668800,1.295695
tomogram_07,23.654400,1.126627
tomogram_07,24.640000,1.254294
tomogram_07,25.625600,1.196006
tomogram_07,26.611200,1.230112
tomogram_07,27.596800,1.144444
tomogram_07,28.582400,1.184749
tomogram_07,29.568000,1.081774
tomogram_07,30.553600,1.171411
tomogram_07,31.539200,1.226978
tomogram_07,32.524800,1.095009
tomogram_07,33.510400,1.132743
tomogram_07,34.496000,1.124877
tomogram_07,35.481600,1.160302
tomogram_07,36.467200,1.077988
tomogram_07,37.452800,1.079127
tomogram_07,38.438400,1.109896
tomogram_07,39.424000,1.094969
tomogram_07,40.409600,1.065252
tomogram_07,41.395200,1.077614
tomogram_07,42.380800,1.047098
tomogram_07,43.366400,1.071884
tomogram_07,44.352000,1.110652
tomogram_07,45.337600,1.062557
tomogram_07,46.323200,1.047384
tomogram_07,47.308800,1.073481
tomogram_07,48.294400,1.024851
tomogram_07,49.280000,1.071048
tomogram_07,50.265600,1.055570
tomogram_07,51.251200,1.106487
tomogram_07,52.236800,1.076145
tomogram_07,53.222400,1.065106
tomogram_07,54.208000,1.009741
tomogram_07,55.193600,1.031741
tomogram_07,56.179200,1.055045
tomogram_07,57.164800,1.045118
tomogram_07,58.150400,1.028627
tomogram_07,59.136000,1.055627
tomogram_07,60.121600,1.070321
tomogram_07,61.107200,1.018137
tomogram_07,62.092800,1.045899
tomogram_07,63.078400,1.032648
tomogram_07,64.064000,1.045541
tomogram_07,65.049600,1.010445
tomogram_07,66.035200,1.009221
tomogram_07,67.020800,1.034284
tomogram_07,68.006400,1.041618
tomogram_07,68.992000,1.013911
tomogram_07,69.977600,0.992326
tomogram_07,70.963200,1.046781
tomogram_07,71.948800,0.995576
tomogram_07,72.934400,1.027457
tomogram_07,73.920000,1.005426
tomogram_07,74.905600,1.021911
tomogram_07,75.891200,1.004598
tomogram_07,76.876800,0.995829
tomogram_07,77.862400,1.000000
tomogram_08,0.000000,0.000000
tomogram_08,0.985600,0.000000
tomogram_08,1.971200,0.000000
tomogram_08,2.956800,0.000000
tomogram_08,3.942400,0.102451
tomogram_08,4.928000,0.068688
tomogram_08,5.913600,0.404994
tomogram_08,6.899200,1.767574
tomogram_08,7.884800,1.576134
tomogram_08,8.870400,1.712202
tomogram_08,9.856000,1.716833
tomogram_08,10.841600,1.739020
tomogram_08,11.827200,1.608920
tomogram_08,12.812800,1.609435
tomogram_08,13.798400,1.726995
tomogram_08,14.784000,1.510792
tomogram_08,15.769600,1.404201
tomogram_08,16.755200,1.326067
tomogram_08,17.740800,1.337054
tomogram_08,18.726400,1.407552
tomogram_08,19.712000,1.239873
tomogram_08,20.697600,1.317359
tomogram_08,21.683200,1.519751
tomogram_08,22.668800,1.352813
tomogram_08,23.654400,1.348299
tomogram_08,24.640000,1.329086
tomogram_08,25.625600,1.368011
tomogram_08,26.611200,1.219766
tomogram_08,27.596800,1.208297
tomogram_08,28.582400,1.213193
tomogram_08,29.568000,1.197546
tomogram_08,30.553600,1.254773
tomogram_08,31.539200,1.232867
tomogram_08,32.524800,1.083490
tomogram_08,33.510400,1.137266
tomogram_08,34.496000,1.135285
tomogram_08,35.481600,1.184599
tomogram_08,36.467200,1.156774
tomogram_08,37.452800,1.172044
tomogram_08,38.438400,1.201874
tomogram_08,39.424000,1.189850
tomogram_08,40.409600,1.076129
tomogram_08,41.395200,1.108465
tomogram_08,42.380800,1.104261
tomogram_08,43.366400,1.142522
tomogram_08,44.352000,1.080111
tomogram_08,45.337600,1.129594
tomogram_08,46.323200,1.073911
tomogram_08,47.308800,1.077934
tomogram_08,48.294400,1.086897
tomogram_08,49.280000,1.100655
tomogram_08,50.265600,1.118319
tomogram_08,51.251200,1.100760
tomogram_08,52.236800,1.071067
tomogram_08,53.222400,1.059674
tomogram_08,54.208000,1.051153
tomogram_08,55.193600,1.046582
tomogram_08,56.179200,1.046189
tomogram_08,57.164800,1.071374
tomogram_08,58.150400,1.094972
tomogram_08,59.136000,1.062043
tomogram_08,60.121600,1.063634
tomogram_08,61.107200,1.071891
tomogram_08,62.092800,1.047278
tomogram_08,63.078400,1.050421
tomogram_08,64.064000,1.045551
tomogram_08,65.049600,1.028731
tomogram_08,66.035200,1.071066
tomogram_08,67.020800,1.062247
tomogram_08,68.006400,1.052163
tomogram_08,68.992000,1.032224
tomogram_08,69.977600,0.988851
tomogram_08,70.963200,1.031215
tomogram_08,71.948800,0.981363
tomogram_08,72.934400,0.993171
tomogram_08,73.920000,0.969599
tomogram_08,74.905600,0.983660
tomogram_08,75.891200,0.965629
tomogram_08,76.876800,1.008558
tomogram_08,77.862400,1.000000
tomogram_09,0.000000,0.000000
tomogram_09,0.985600,0.000000
tomogram_09,1.971200,0.000000
tomogram_09,2.956800,0.062435
tomogram_09,3.942400,0.000000
tomogram_09,4.928000,0.000000
tomogram_09,5.913600,0.242668
tomogram_09,6.899200,1.043546
tomogram_09,7.884800,1.387703
tomogram_09,8.870400,1.568189
tomogram_09,9.856000,1.465001
tomogram_09,10.841600,1.515756
tomogram_09,11.827200,1.496656
tomogram_09,12.812800,1.476887
tomogram_09,13.798400,1.401529
tomogram_09,14.784000,1.211131
tomogram_09,15.769600,1.290248
tomogram_09,16.755200,1.268874
tomogram_09,17.740800,1.384264
tomogram_09,18.726400,1.201580
tomogram_09,19.712000,1.334115
tomogram_09,20.697600,1.195450
tomogram_09,21.683200,1.242351
tomogram_09,22.668800,1.277003
tomogram_09,23.654400,1.295367
tomogram_09,24.640000,1.319940
tomogram_09,25.625600,1.227912
tomogram_09,26.611200,1.235433
tomogram_09,27.596800,1.205276
tomogram_09,28.582400,1.156899
tomogram_09,29.568000,1.195777
tomogram_09,30.553600,1.202948
tomogram_09,31.539200,1.190500
tomogram_09,32.524800,1.152291
tomogram_09,33.510400,1.119961
tomogram_09,34.496000,1.143987
tomogram_09,35.481600,1.139019
tomogram_09,36.467200,1.131832
tomogram_09,37.452800,1.093916
tomogram_09,38.438400,1.140950
tomogram_09,39.424000,1.116532
tomogram_09,40.409600,1.099972
tomogram_09,41.395200,1.131514
tomogram_09,42.380800,1.110422
tomogram_09,43.366400,1.088097
tomogram_09,44.352000,1.093891
tomogram_09,45.337600,1.099401
tomogram_09,46.323200,1.119365
tomogram_09,47.308800,1.094088
tomogram_09,48.294400,1.095672
tomogram_09,49.280000,1.113122
tomogram_09,50.265600,1.094254
tomogram_09,51.251200,1.068832
tomogram_09,52.236800,1.120189
tomogram_09,53.222400,1.042991
tomogram_09,54.208000,1.045799
tomogram_09,55.193600,1.097365
tomogram_09,56.179200,1.030812
tomogram_09,57.164800,1.059475
tomogram_09,58.150400,1.055543
tomogram_09,59.136000,1.070885
tomogram_09,60.121600,1.046900
tomogram_09,61.107200,1.049019
tomogram_09,62.092800,1.047531
tomogram_09,63.078400,1.056478
tomogram_09,64.064000,1.042550
tomogram_09,65.049600,1.027206
tomogram_09,66.035200,1.030451
tomogram_09,67.020800,1.027457
tomogram_09,68.006400,1.026725
tomogram_09,68.992000,1.001210
tomogram_09,69.977600,1.034712
tomogram_09,70.963200,1.009783
tomogram_09,71.948800,1.000668
tomogram_09,72.934400,1.015317
tomogram_09,73.920000,1.007953
tomogram_09,74.905600,1.018089
tomogram_09,75.891200,0.995693
tomogram_09,76.876800,0.999659
tomogram_09,77.862400,1.000000
tomogram_10,0.000000,0.000000
tomogram_10,0.985600,0.000000
tomogram_10,1.971200,0.000000
tomogram_10,2.956800,0.000000
tomogram_10,3.942400,0.000000
tomogram_10,4.928000,0.000000
tomogram_10,5.913600,0.269740
tomogram_10,6.899200,1.347845
tomogram_10,7.884800,1.560581
tomogram_10,8.870400,1.395727
tomogram_10,9.856000,1.304018
tomogram_10,10.841600,1.433692
tomogram_10,11.827200,1.271211
tomogram_10,12.812800,1.235085
tomogram_10,13.798400,1.346063
tomogram_10,14.784000,1.316281
tomogram_10,15.769600,1.307745
tomogram_10,16.755200,1.067302
tomogram_10,17.740800,1.148580
tomogram_10,18.726400,1.161209
tomogram_10,19.712000,1.189774
tomogram_10,20.697600,1.155976
tomogram_10,21.683200,1.256384
tomogram_10,22.668800,1.130578
tomogram_10,23.654400,1.229741
tomogram_10,24.640000,1.173022
tomogram_10,25.625600,1.147283
tomogram_10,26.611200,1.138435
tomogram_10,27.596800,1.120283
tomogram_10,28.582400,1.143243
tomogram_10,29.568000,1.103944
tomogram_10,30.553600,1.050626
tomogram_10,31.539200,1.107419
tomogram_10,32.524800,1.051930
tomogram_10,33.510400,1.149121
tomogram_10,34.496000,1.124742
tomogram_10,35.481600,1.026236
tomogram_10,36.467200,1.069028
tomogram_10,37.452800,1.094418
tomogram_10,38.438400,1.111520
tomogram_10,39.424000,1.053080
tomogram_10,40.409600,1.071205
tomogram_10,41.395200,1.092639
tomogram_10,42.380800,1.084440
tomogram_10,43.366400,1.068529
tomogram_10,44.352000,1.100850
tomogram_10,45.337600,1.070240
tomogram_10,46.323200,1.053943
tomogram_10,47.308800,1.087089
tomogram_10,48.294400,1.053933
tomogram_10,49.280000,1.080653
tomogram_10,50.265600,1.097491
tomogram_10,51.251200,1.064245
tomogram_10,52.236800,1.071890
tomogram_10,53.222400,1.057393
tomogram_10,54.208000,1.054204
tomogram_10,55.193600,1.056909
tomogram_10,56.179200,1.051613
tomogram_10,57.164800,0.988509
tomogram_10,58.150400,1.093280
tomogram_10,59.136000,1.033345
tomogram_10,60.121600,1.051010
tomogram_10,61.107200,1.075801
tomogram_10,62.092800,1.049943
tomogram_10,63.078400,1.058220
tomogram_10,64.064000,1.050607
tomogram_10,65.049600,0.986292
tomogram_10,66.035200,1.038174
tomogram_10,67.020800,1.054403
tomogram_10,68.006400,1.058820
tomogram_10,68.992000,1.068026
tomogram_10,69.977600,1.046941
tomogram_10,70.963200,1.060872
tomogram_10,71.948800,1.019642
tomogram_10,72.934400,1.032122
tomogram_10,73.920000,1.046442
tomogram_10,74.905600,1.051917
tomogram_10,75.891200,1.031146
tomogram_10,76.876800,1.049727
tomogram_10,77.862400,1.000000
tomogram_11,0.000000,0.000000
tomogram_11,0.985600,0.000000
tomogram_11,1.971200,0.000000
tomogram_11,2.956800,0.000000
tomogram_11,3.942400,0.000000
tomogram_11,4.928000,0.000000
tomogram_11,5.913600,0.134841
tomogram_11,6.899200,0.678947
tomogram_11,7.884800,0.842377
tomogram_11,8.870400,1.076768
tomogram_11,9.856000,1.474149
tomogram_11,10.841600,1.327156
tomogram_11,11.827200,1.423319
tomogram_11,12.812800,1.267975
tomogram_11,13.798400,1.029787
tomogram_11,14.784000,1.060364
tomogram_11,15.769600,1.110312
tomogram_11,16.755200,1.049923
tomogram_11,17.740800,1.175977
tomogram_11,18.726400,1.104280
tomogram_11,19.712000,1.077347
tomogram_11,20.697600,1.076935
tomogram_11,21.683200,1.087639
tomogram_11,22.668800,1.088028
tomogram_11,23.654400,1.137420
tomogram_11,24.640000,1.075146
tomogram_11,25.625600,1.094356
tomogram_11,26.611200,1.089639
tomogram_11,27.596800,1.053475
tomogram_11,28.582400,1.070642
tomogram_11,29.568000,1.021714
tomogram_11,30.553600,1.051744
tomogram_11,31.539200,1.084820
tomogram_11,32.524800,1.081058
tomogram_11,33.510400,1.024559
tomogram_11,34.496000,1.022950
tomogram_11,35.481600,0.984491
tomogram_11,36.467200,0.983459
tomogram_11,37.452800,1.026459
tomogram_11,38.438400,0.994461
tomogram_11,39.424000,1.014222
tomogram_11,40.409600,1.023364
tomogram_11,41.395200,1.011736
tomogram_11,42.380800,0.987473
tomogram_11,43.366400,1.007087
tomogram_11,44.352000,0.990816
tomogram_11,45.337600,1.008202
tomogram_11,46.323200,0.975475
tomogram_11,47.308800,0.984126
tomogram_11,48.294400,0.998315
tomogram_11,49.280000,1.005489
tomogram_11,50.265600,1.014674
tomogram_11,51.251200,1.006196
tomogram_11,52.236800,0.991950
tomogram_11,53.222400,0.974768
tomogram_11,54.208000,1.000604
tomogram_11,55.193600,1.004639
tomogram_11,56.179200,0.978288
tomogram_11,57.164800,0.978633
tomogram_11,58.150400,0.967779
tomogram_11,59.136000,0.987405
tomogram_11,60.121600,0.978599
tomogram_11,61.107200,0.981974
tomogram_11,62.092800,0.994088
tomogram_11,63.078400,0.968164
tomogram_11,64.064000,0.982090
tomogram_11,65.049600,0.994250
tomogram_11,66.035200,0.998541
tomogram_11,67.020800,0.994251
tomogram_11,68.006400,0.984834
tomogram_11,68.992000,0.983937
tomogram_11,69.977600,1.002832
tomogram_11,70.963200,0.976138
tomogram_11,71.948800,0.985855
tomogram_11,72.934400,0.989333
tomogram_11,73.920000,0.975453
tomogram_11,74.905600,0.985324
tomogram_11,75.891200,0.993972
tomogram_11,76.876800,0.986700
tomogram_11,77.862400,1.000000
tomogram_12,0.000000,0.000000
tomogram_12,0.985600,0.000000
tomogram_12,1.971200,0.000000
tomogram_12,2.956800,0.000000
tomogram_12,3.942400,0.000000
tomogram_12,4.928000,0.039420
tomogram_12,5.913600,0.427594
tomogram_12,6.899200,0.863354
tomogram_12,7.884800,1.006345
tomogram_12,8.870400,1.421814
tomogram_12,9.856000,1.733040
tomogram_12,10.841600,1.643797
tomogram_12,11.827200,1.558732
tomogram_12,12.812800,1.421963
tomogram_12,13.798400,1.356948
tomogram_12,14.784000,1.324713
tomogram_12,15.769600,1.281732
tomogram_12,16.755200,1.210081
tomogram_12,17.740800,1.262728
tomogram_12,18.726400,1.321854
tomogram_12,19.712000,1.270472
tomogram_12,20.697600,1.259564
tomogram_12,21.683200,1.325008
tomogram_12,22.668800,1.364910
tomogram_12,23.654400,1.361142
tomogram_12,24.640000,1.315554
tomogram_12,25.625600,1.249286
tomogram_12,26.611200,1.282738
tomogram_12,27.596800,1.279215
tomogram_12,28.582400,1.281336
tomogram_12,29.568000,1.252531
tomogram_12,30.553600,1.226748
tomogram_12,31.539200,1.152108
tomogram_12,32.524800,1.280604
tomogram_12,33.510400,1.158286
tomogram_12,34.496000,1.162540
tomogram_12,35.481600,1.119167
tomogram_12,36.467200,1.259544
tomogram_12,37.452800,1.136071
tomogram_12,38.438400,1.219647
tomogram_12,39.424000,1.127314
tomogram_12,40.409600,1.136817
tomogram_12,41.395200,1.139708
tomogram_12,42.380800,1.112897
tomogram_12,43.366400,1.093920
tomogram_12,44.352000,1.204302
tomogram_12,45.337600,1.141772
tomogram_12,46.323200,1.143554
tomogram_12,47.308800,1.159470
tomogram_12,48.294400,1.127877
tomogram_12,49.280000,1.091657
tomogram_12,50.265600,1.155500
tomogram_12,51.251200,1.112815
tomogram_12,52.236800,1.124453
tomogram_12,53.222400,1.131132
tomogram_12,54.208000,1.110562
tomogram_12,55.193600,1.083580
tomogram_12,56.179200,1.165449
tomogram_12,57.164800,1.104752
tomogram_12,58.150400,1.054817
tomogram_12,59.136000,1.086503
tomogram_12,60.121600,1.046896
tomogram_12,61.107200,1.061442
tomogram_12,62.092800,1.013489
tomogram_12,63.078400,1.083673
tomogram_12,64.064000,1.026079
tomogram_12,65.049600,1.063281
tomogram_12,66.035200,1.028125
tomogram_12,67.020800,1.017127
tomogram_12,68.006400,1.054873
tomogram_12,68.992000,1.043492
tomogram_12,69.977600,1.019342
tomogram_12,70.963200,1.047014
tomogram_12,71.948800,0.987105
tomogram_12,72.934400,1.035533
tomogram_12,73.920000,1.011422
tomogram_12,74.905600,0.984351
tomogram_12,75.891200,0.978317
tomogram_12,76.876800,0.978587
tomogram_12,77.862400,1.000000
tomogram_13,0.000000,0.000000
tomogram_13,0.985600,0.000000
tomogram_13,1.971200,0.000000
tomogram_13,2.956800,0.000000
tomogram_13,3.942400,0.000000
tomogram_13,4.928000,0.095211
tomogram_13,5.913600,0.347380
tomogram_13,6.899200,1.060091
tomogram_13,7.884800,0.945728
tomogram_13,8.870400,1.180074
tomogram_13,9.856000,1.361608
tomogram_13,10.841600,1.557953
tomogram_13,11.827200,1.447594
tomogram_13,12.812800,1.289883
tomogram_13,13.798400,1.164937
tomogram_13,14.784000,1.316873
tomogram_13,15.769600,1.346213
tomogram_13,16.755200,1.278423
tomogram_13,17.740800,1.223215
tomogram_13,18.726400,1.182130
tomogram_13,19.712000,1.230875
tomogram_13,20.697600,1.286326
tomogram_13,21.683200,1.224041
tomogram_13,22.668800,1.146609
tomogram_13,23.654400,1.126645
tomogram_13,24.640000,1.119797
tomogram_13,25.625600,1.154704
tomogram_13,26.611200,1.173990
tomogram_13,27.596800,1.181454
tomogram_13,28.582400,1.137664
tomogram_13,29.568000,1.094924
tomogram_13,30.553600,1.122845
tomogram_13,31.539200,1.130706
tomogram_13,32.524800,1.043151
tomogram_13,33.510400,1.098856
tomogram_13,34.496000,1.064884
tomogram_13,35.481600,1.026233
tomogram_13,36.467200,1.103357
tomogram_13,37.452800,1.054489
tomogram_13,38.438400,1.025260
tomogram_13,39.424000,1.096138
tomogram_13,40.409600,1.089420
tomogram_13,41.395200,1.081626
tomogram_13,42.380800,0.973638
tomogram_13,43.366400,1.097235
tomogram_13,44.352000,1.041988
tomogram_13,45.337600,1.076711
tomogram_13,46.323200,1.030921
tomogram_13,47.308800,1.042487
tomogram_13,48.294400,1.086023
tomogram_13,49.280000,1.048760
tomogram_13,50.265600,1.010235
tomogram_13,51.251200,1.073224
tomogram_13,52.236800,1.026052
tomogram_13,53.222400,1.021324
tomogram_13,54.208000,1.043665
tomogram_13,55.193600,1.043104
tomogram_13,56.179200,1.097499
tomogram_13,57.164800,1.051408
tomogram_13,58.150400,1.076648
tomogram_13,59.136000,1.036158
tomogram_13,60.121600,1.064894
tomogram_13,61.107200,1.044904
tomogram_13,62.092800,1.000637
tomogram_13,63.078400,1.051118
tomogram_13,64.064000,1.074449
tomogram_13,65.049600,1.064304
tomogram_13,66.035200,1.063886
tomogram_13,67.020800,1.029198
tomogram_13,68.006400,1.024629
tomogram_13,68.992000,1.029387
tomogram_13,69.977600,1.022797
tomogram_13,70.963200,1.019024
tomogram_13,71.948800,1.080670
tomogram_13,72.934400,1.046149
tomogram_13,73.920000,1.035974
tomogram_13,74.905600,1.044042
tomogram_13,75.891200,1.015597
tomogram_13,76.876800,1.014686
tomogram_13,77.862400,1.000000
nucleosomes_mean,0.000000,0.000000
nucleosomes_mean,0.985600,0.016276
nucleosomes_mean,1.971200,0.021746
nucleosomes_mean,2.956800,0.012846
nucleosomes_mean,3.942400,0.016000
nucleosomes_mean,4.928000,0.027107
nucleosomes_mean,5.913600,0.240285
nucleosomes_mean,6.899200,0.963133
nucleosomes_mean,7.884800,1.113845
nucleosomes_mean,8.870400,1.339692
nucleosomes_mean,9.856000,1.555865
nucleosomes_mean,10.841600,1.608946
nucleosomes_mean,11.827200,1.492393
nucleosomes_mean,12.812800,1.398849
nucleosomes_mean,13.798400,1.319048
nucleosomes_mean,14.784000,1.270309
nucleosomes_mean,15.769600,1.291835
nucleosomes_mean,16.755200,1.250977
nucleosomes_mean,17.740800,1.255542
nucleosomes_mean,18.726400,1.241292
nucleosomes_mean,19.712000,1.228126
nucleosomes_mean,20.697600,1.239171
nucleosomes_mean,21.683200,1.260674
nucleosomes_mean,22.668800,1.255623
nucleosomes_mean,23.654400,1.256392
nucleosomes_mean,24.640000,1.247609
nucleosomes_mean,25.625600,1.220110
nucleosomes_mean,26.611200,1.203929
nucleosomes_mean,27.596800,1.201423
nucleosomes_mean,28.582400,1.185240
nucleosomes_mean,29.568000,1.161208
nucleosomes_mean,30.553600,1.160572
nucleosomes_mean,31.539200,1.156250
nucleosomes_mean,32.524800,1.125805
nucleosomes_mean,33.510400,1.130971
nucleosomes_mean,34.496000,1.124665
nucleosomes_mean,35.481600,1.108501
nucleosomes_mean,36.467200,1.117274
nucleosomes_mean,37.452800,1.103578
nucleosomes_mean,38.438400,1.124607
nucleosomes_mean,39.424000,1.109143
nucleosomes_mean,40.409600,1.093452
nucleosomes_mean,41.395200,1.098455
nucleosomes_mean,42.380800,1.083344
nucleosomes_mean,43.366400,1.092414
nucleosomes_mean,44.352000,1.089932
nucleosomes_mean,45.337600,1.093772
nucleosomes_mean,46.323200,1.078831
nucleosomes_mean,47.308800,1.087473
nucleosomes_mean,48.294400,1.077035
nucleosomes_mean,49.280000,1.083177
nucleosomes_mean,50.265600,1.080845
nucleosomes_mean,51.251200,1.079111
nucleosomes_mean,52.236800,1.086153
nucleosomes_mean,53.222400,1.063897
nucleosomes_mean,54.208000,1.060855
nucleosomes_mean,55.193600,1.064873
nucleosomes_mean,56.179200,1.062531
nucleosomes_mean,57.164800,1.054062
nucleosomes_mean,58.150400,1.057248
nucleosomes_mean,59.136000,1.055977
nucleosomes_mean,60.121600,1.051128
nucleosomes_mean,61.107200,1.039122
nucleosomes_mean,62.092800,1.030554
nucleosomes_mean,63.078400,1.045115
nucleosomes_mean,64.064000,1.043492
nucleosomes_mean,65.049600,1.026705
nucleosomes_mean,66.035200,1.033131
nucleosomes_mean,67.020800,1.040197
nucleosomes_mean,68.006400,1.037067
nucleosomes_mean,68.992000,1.022155
nucleosomes_mean,69.977600,1.019466
nucleosomes_mean,70.963200,1.022484
nucleosomes_mean,71.948800,1.012277
nucleosomes_mean,72.934400,1.018152
nucleosomes_mean,73.920000,1.013657
nucleosomes_mean,74.905600,1.008527
nucleosomes_mean,75.891200,1.006165
nucleosomes_mean,76.876800,1.001721
nucleosomes_mean,77.862400,1.000000
liquid_like_percus_yevick,0.000000,0.095986
liquid_like_percus_yevick,0.985600,0.101932
liquid_like_percus_yevick,1.971200,0.116531
liquid_like_percus_yevick,2.956800,0.146751
liquid_like_percus_yevick,3.942400,0.206360
liquid_like_percus_yevick,4.928000,0.331347
liquid_like_percus_yevick,5.913600,0.626599
liquid_like_percus_yevick,6.899200,1.398730
liquid_like_percus_yevick,7.884800,2.727380
liquid_like_percus_yevick,8.870400,2.347841
liquid_like_percus_yevick,9.856000,1.417188
liquid_like_percus_yevick,10.841600,0.980713
liquid_like_percus_yevick,11.827200,0.810210
liquid_like_percus_yevick,12.812800,0.773090
liquid_like_percus_yevick,13.798400,0.822406
liquid_like_percus_yevick,14.784000,0.936477
liquid_like_percus_yevick,15.769600,1.079035
liquid_like_percus_yevick,16.755200,1.177273
liquid_like_percus_yevick,17.740800,1.170613
liquid_like_percus_yevick,18.726400,1.084417
liquid_like_percus_yevick,19.712000,0.988434
liquid_like_percus_yevick,20.697600,0.925672
liquid_like_percus_yevick,21.683200,0.907488
liquid_like_percus_yevick,22.668800,0.930083
liquid_like_percus_yevick,23.654400,0.980833
liquid_like_percus_yevick,24.640000,1.037398
liquid_like_percus_yevick,25.625600,1.071979
liquid_like_percus_yevick,26.611200,1.067902
liquid_like_percus_yevick,27.596800,1.032881
liquid_like_percus_yevick,28.582400,0.989972
liquid_like_percus_yevick,29.568000,0.959497
liquid_like_percus_yevick,30.553600,0.951209
liquid_like_percus_yevick,31.539200,0.965142
liquid_like_percus_yevick,32.524800,0.993641
liquid_like_percus_yevick,33.510400,1.023308
liquid_like_percus_yevick,34.496000,1.039819
liquid_like_percus_yevick,35.481600,1.035871
liquid_like_percus_yevick,36.467200,1.015739
liquid_like_percus_yevick,37.452800,0.991276
liquid_like_percus_yevick,38.438400,0.974021
liquid_like_percus_yevick,39.424000,0.970305
liquid_like_percus_yevick,40.409600,0.980258
liquid_like_percus_yevick,41.395200,0.998583
liquid_like_percus_yevick,42.380800,1.016501
liquid_like_percus_yevick,43.366400,1.025453
liquid_like_percus_yevick,44.352000,1.021663
liquid_like_percus_yevick,45.337600,1.008160
liquid_like_percus_yevick,46.323200,0.992381
liquid_like_percus_yevick,47.308800,0.981713
liquid_like_percus_yevick,48.294400,0.980298
liquid_like_percus_yevick,49.280000,0.987986
liquid_like_percus_yevick,50.265600,1.000791
liquid_like_percus_yevick,51.251200,1.012543
liquid_like_percus_yevick,52.236800,1.017676
liquid_like_percus_yevick,53.222400,1.014111
liquid_like_percus_yevick,54.208000,1.004252
liquid_like_percus_yevick,55.193600,0.993301
liquid_like_percus_yevick,56.179200,0.986354
liquid_like_percus_yevick,57.164800,0.986182
liquid_like_percus_yevick,58.150400,0.992401
liquid_like_percus_yevick,59.136000,1.001847
liquid_like_percus_yevick,60.121600,1.009965
liquid_like_percus_yevick,61.107200,1.012938
liquid_like_percus_yevick,62.092800,1.009623
liquid_like_percus_yevick,63.078400,1.002037
liquid_like_percus_yevick,64.064000,0.994071
liquid_like_percus_yevick,65.049600,0.989413
liquid_like_percus_yevick,66.035200,0.989944
liquid_like_percus_yevick,67.020800,0.995125
liquid_like_percus_yevick,68.006400,1.002356
liquid_like_percus_yevick,68.992000,1.008153
liquid_like_percus_yevick,69.977600,1.009810
liquid_like_percus_yevick,70.963200,1.006743
liquid_like_percus_yevick,71.948800,1.000703
liquid_like_percus_yevick,72.934400,0.994723
liquid_like_percus_yevick,73.920000,0.991561
liquid_like_percus_yevick,74.905600,0.992498
liquid_like_percus_yevick,75.891200,0.996901
liquid_like_percus_yevick,76.876800,1.002580
liquid_like_percus_yevick,77.862400,1.006807
ideal_gas,0.000000,1.000000
ideal_gas,0.985600,1.000000
ideal_gas,1.971200,1.000000
ideal_gas,2.956800,1.000000
ideal_gas,3.942400,1.000000
ideal_gas,4.928000,1.000000
ideal_gas,5.913600,1.000000
ideal_gas,6.899200,1.000000
ideal_gas,7.884800,1.000000
ideal_gas,8.870400,1.000000
ideal_gas,9.856000,1.000000
ideal_gas,10.841600,1.000000
ideal_gas,11.827200,1.000000
ideal_gas,12.812800,1.000000
ideal_gas,13.798400,1.000000
ideal_gas,14.784000,1.000000
ideal_gas,15.769600,1.000000
ideal_gas,16.755200,1.000000
ideal_gas,17.740800,1.000000
ideal_gas,18.726400,1.000000
ideal_gas,19.712000,1.000000
ideal_gas,20.697600,1.000000
ideal_gas,21.683200,1.000000
ideal_gas,22.668800,1.000000
ideal_gas,23.654400,1.000000
ideal_gas,24.640000,1.000000
ideal_gas,25.625600,1.000000
ideal_gas,26.611200,1.000000
ideal_gas,27.596800,1.000000
ideal_gas,28.582400,1.000000
ideal_gas,29.568000,1.000000
ideal_gas,30.553600,1.000000
ideal_gas,31.539200,1.000000
ideal_gas,32.524800,1.000000
ideal_gas,33.510400,1.000000
ideal_gas,34.496000,1.000000
ideal_gas,35.481600,1.000000
ideal_gas,36.467200,1.000000
ideal_gas,37.452800,1.000000
ideal_gas,38.438400,1.000000
ideal_gas,39.424000,1.000000
ideal_gas,40.409600,1.000000
ideal_gas,41.395200,1.000000
ideal_gas,42.380800,1.000000
ideal_gas,43.366400,1.000000
ideal_gas,44.352000,1.000000
ideal_gas,45.337600,1.000000
ideal_gas,46.323200,1.000000
ideal_gas,47.308800,1.000000
ideal_gas,48.294400,1.000000
ideal_gas,49.280000,1.000000
ideal_gas,50.265600,1.000000
ideal_gas,51.251200,1.000000
ideal_gas,52.236800,1.000000
ideal_gas,53.222400,1.000000
ideal_gas,54.208000,1.000000
ideal_gas,55.193600,1.000000
ideal_gas,56.179200,1.000000
ideal_gas,57.164800,1.000000
ideal_gas,58.150400,1.000000
ideal_gas,59.136000,1.000000
ideal_gas,60.121600,1.000000
ideal_gas,61.107200,1.000000
ideal_gas,62.092800,1.000000
ideal_gas,63.078400,1.000000
ideal_gas,64.064000,1.000000
ideal_gas,65.049600,1.000000
ideal_gas,66.035200,1.000000
ideal_gas,67.020800,1.000000
ideal_gas,68.006400,1.000000
ideal_gas,68.992000,1.000000
ideal_gas,69.977600,1.000000
ideal_gas,70.963200,1.000000
ideal_gas,71.948800,1.000000
ideal_gas,72.934400,1.000000
ideal_gas,73.920000,1.000000
ideal_gas,74.905600,1.000000
ideal_gas,75.891200,1.000000
ideal_gas,76.876800,1.000000
ideal_gas,77.862400,1.000000
synthetic_fiber_like_emd2601,0.000000,nan
synthetic_fiber_like_emd2601,1.000000,0.000000
synthetic_fiber_like_emd2601,2.000000,0.000000
synthetic_fiber_like_emd2601,3.000000,0.000000
synthetic_fiber_like_emd2601,4.000000,0.000000
synthetic_fiber_like_emd2601,5.000000,32.958781
synthetic_fiber_like_emd2601,6.000000,11.877038
synthetic_fiber_like_emd2601,7.000000,0.000000
synthetic_fiber_like_emd2601,8.000000,0.000000
synthetic_fiber_like_emd2601,9.000000,0.000000
synthetic_fiber_like_emd2601,10.000000,0.137028
synthetic_fiber_like_emd2601,11.000000,8.338756
synthetic_fiber_like_emd2601,12.000000,0.168914
synthetic_fiber_like_emd2601,13.000000,0.200048
synthetic_fiber_like_emd2601,14.000000,0.266389
synthetic_fiber_like_emd2601,15.000000,0.259100
synthetic_fiber_like_emd2601,16.000000,3.651957
synthetic_fiber_like_emd2601,17.000000,1.969166
synthetic_fiber_like_emd2601,18.000000,2.159908
synthetic_fiber_like_emd2601,19.000000,4.933996
synthetic_fiber_like_emd2601,20.000000,5.414096
synthetic_fiber_like_emd2601,21.000000,2.030422
synthetic_fiber_like_emd2601,22.000000,0.523420
synthetic_fiber_like_emd2601,23.000000,0.573089
synthetic_fiber_like_emd2601,24.000000,1.032359
synthetic_fiber_like_emd2601,25.000000,0.608666
synthetic_fiber_like_emd2601,26.000000,0.676736
synthetic_fiber_like_emd2601,27.000000,0.684722
synthetic_fiber_like_emd2601,28.000000,0.744390
synthetic_fiber_like_emd2601,29.000000,0.807473
synthetic_fiber_like_emd2601,30.000000,0.811927
synthetic_fiber_like_emd2601,31.000000,0.881789
synthetic_fiber_like_emd2601,32.000000,0.825129
synthetic_fiber_like_emd2601,33.000000,0.877082
synthetic_fiber_like_emd2601,34.000000,0.932670
synthetic_fiber_like_emd2601,35.000000,0.926342
synthetic_fiber_like_emd2601,36.000000,0.905861
synthetic_fiber_like_emd2601,37.000000,0.929398
synthetic_fiber_like_emd2601,38.000000,0.967511
synthetic_fiber_like_emd2601,39.000000,0.996359
synthetic_fiber_like_emd2601,40.000000,0.990850
synthetic_fiber_like_emd2601,41.000000,1.033805
synthetic_fiber_like_emd2601,42.000000,1.065487
synthetic_fiber_like_emd2601,43.000000,0.959929
synthetic_fiber_like_emd2601,44.000000,1.009672
synthetic_fiber_like_emd2601,45.000000,1.023148
synthetic_fiber_like_emd2601,46.000000,1.054227
synthetic_fiber_like_emd2601,47.000000,1.028549
synthetic_fiber_like_emd2601,48.000000,1.070566
synthetic_fiber_like_emd2601,49.000000,1.037690
synthetic_fiber_like_emd2601,50.000000,1.060132
synthetic_fiber_like_emd2601,51.000000,1.064678
synthetic_fiber_like_emd2601,52.000000,1.010792
synthetic_fiber_like_emd2601,53.000000,1.027943
synthetic_fiber_like_emd2601,54.000000,1.040024
synthetic_fiber_like_emd2601,55.000000,1.063370
synthetic_fiber_like_emd2601,56.000000,1.036960
synthetic_fiber_like_emd2601,57.000000,1.006484
synthetic_fiber_like_emd2601,58.000000,1.034704
synthetic_fiber_like_emd2601,59.000000,1.031791
synthetic_fiber_like_emd2601,60.000000,1.081513
synthetic_fiber_like_emd2601,61.000000,1.035171
synthetic_fiber_like_emd2601,62.000000,1.020660
synthetic_fiber_like_emd2601,63.000000,1.024129
synthetic_fiber_like_emd2601,64.000000,1.039490
synthetic_fiber_like_emd2601,65.000000,1.058838
synthetic_fiber_like_emd2601,66.000000,1.039607
synthetic_fiber_like_emd2601,67.000000,1.037263
synthetic_fiber_like_emd2601,68.000000,1.028699
synthetic_fiber_like_emd2601,69.000000,1.012760
