# Supplementary material for: Molecular architecture of heterochromatin at the nuclear periphery of primary human cells
Source: Nat Commun. 2026 Jul 3;17:5844. doi: 10.1038/s41467-026-75087-5 (PMC13332202; doi:10.1038/s41467-026-75087-5)
Supplement: Supplementary file 8 — Source Data [file 41467_2026_75087_MOESM8_ESM.zip › source_data/Figure1d.txt]

# Figure 1d source data
# Z-score cytoplasm, Z-score nucleus
16.21155548095703,21.663896560668945
16.180639266967773,21.62917709350586
16.091533660888672,21.472381591796875
16.060606002807617,21.2838077545166
16.006567001342773,21.160310745239258
15.847095489501953,19.953351974487305
15.692496299743652,19.920251846313477
15.574564933776855,19.7705135345459
15.420522689819336,19.747652053833008
15.413572311401367,19.6959228515625
15.3965425491333,19.572830200195312
15.388360977172852,19.52947998046875
15.195784568786621,19.52467918395996
15.157445907592773,19.50392723083496
15.12376880645752,19.46626853942871
15.015527725219727,19.31675148010254
14.820867538452148,19.304092407226562
14.630276679992676,19.127599716186523
14.615769386291504,19.093429565429688
14.591575622558594,19.052783966064453
14.528761863708496,19.040069580078125
14.49898910522461,19.02423095703125
14.475859642028809,18.950393676757812
14.302885055541992,18.92890739440918
14.21722412109375,18.841461181640625
14.114218711853027,18.840356826782227
14.109395980834961,18.82209014892578
14.070405006408691,18.817502975463867
14.019850730895996,18.812650680541992
14.012981414794922,18.79038429260254
13.880986213684082,18.77891731262207
13.841889381408691,18.773616790771484
13.76485538482666,18.737272262573242
13.759056091308594,18.73415756225586
13.723601341247559,18.630237579345703
13.71015453338623,18.61949348449707
13.649422645568848,18.578969955444336
13.632240295410156,18.51740837097168
13.628767013549805,18.48583221435547
13.595902442932129,18.483867645263672
13.51083755493164,18.481178283691406
13.383600234985352,18.422155380249023
13.297274589538574,18.392791748046875
13.211432456970215,18.33550453186035
13.189458847045898,18.315284729003906
13.1559419631958,18.312427520751953
13.117902755737305,18.273271560668945
13.076226234436035,18.20250701904297
12.99205207824707,18.196949005126953
12.961795806884766,18.118854522705078
12.946226119995117,18.0634708404541
12.937865257263184,18.035003662109375
12.929878234863281,18.027124404907227
12.918868064880371,18.013837814331055
12.871334075927734,18.013111114501953
12.818479537963867,18.001453399658203
12.812189102172852,17.98978042602539
12.804781913757324,17.983169555664062
12.786011695861816,17.982330322265625
12.784353256225586,17.972137451171875
12.781120300292969,17.87668228149414
12.780025482177734,17.833574295043945
12.764543533325195,17.825014114379883
12.715149879455566,17.803482055664062
12.711823463439941,17.796323776245117
12.629188537597656,17.79603385925293
12.595209121704102,17.791297912597656
12.58468246459961,17.773746490478516
12.579283714294434,17.766639709472656
12.569037437438965,17.766389846801758
12.545652389526367,17.723342895507812
12.478277206420898,17.700624465942383
12.472006797790527,17.693330764770508
12.453947067260742,17.687152862548828
12.422318458557129,17.67765235900879
12.400219917297363,17.663131713867188
12.397927284240723,17.656147003173828
12.368409156799316,17.651931762695312
12.359365463256836,17.625038146972656
12.35813045501709,17.609785079956055
12.352967262268066,17.596120834350586
12.32417106628418,17.591732025146484
12.322754859924316,17.5434627532959
12.31206226348877,17.537569046020508
12.31107234954834,17.52530860900879
12.305188179016113,17.525293350219727
12.298161506652832,17.520278930664062
12.250678062438965,17.51044273376465
12.24703598022461,17.496822357177734
12.246500015258789,17.471479415893555
12.197809219360352,17.447153091430664
12.155065536499023,17.434337615966797
12.114034652709961,17.404460906982422
12.113452911376953,17.399375915527344
12.108952522277832,17.396697998046875
12.085753440856934,17.39388084411621
12.050352096557617,17.361045837402344
12.048113822937012,17.35992431640625
12.019206047058105,17.3537540435791
12.009209632873535,17.351390838623047
12.003584861755371,17.350475311279297
11.995566368103027,17.34994125366211
11.983534812927246,17.348142623901367
11.979936599731445,17.33774185180664
11.971220970153809,17.31911277770996
11.965185165405273,17.306278228759766
11.959357261657715,17.286834716796875
11.913259506225586,17.260713577270508
11.90696907043457,17.235595703125
11.904662132263184,17.227428436279297
11.891489028930664,17.221399307250977
11.890947341918945,17.200927734375
11.888056755065918,17.200626373291016
11.882760047912598,17.195514678955078
11.873701095581055,17.18971061706543
11.868917465209961,17.184391021728516
11.852960586547852,17.16103172302246
11.844396591186523,17.158267974853516
11.834698677062988,17.152183532714844
11.829377174377441,17.14718246459961
11.827762603759766,17.129119873046875
11.82506275177002,17.11536979675293
11.815595626831055,17.101078033447266
11.815069198608398,17.09589195251465
11.801385879516602,17.09368133544922
11.800880432128906,17.093603134155273
11.791069984436035,17.088363647460938
11.782350540161133,17.086631774902344
11.744318008422852,17.066360473632812
11.736284255981445,17.06514549255371
11.735063552856445,17.037424087524414
11.7223482131958,17.03575897216797
11.692923545837402,17.032995223999023
11.68178653717041,17.031572341918945
11.666983604431152,17.02314567565918
11.657245635986328,17.01551628112793
11.63647747039795,17.012481689453125
11.621922492980957,16.97568702697754
11.612250328063965,16.967405319213867
11.60598087310791,16.963489532470703
11.604191780090332,16.95504379272461
11.598875999450684,16.948505401611328
11.597471237182617,16.94746208190918
11.594212532043457,16.936925888061523
11.58862590789795,16.92848777770996
11.587953567504883,16.922245025634766
11.585188865661621,16.892112731933594
11.584437370300293,16.885395050048828
11.581711769104004,16.878376007080078
11.581679344177246,16.860973358154297
11.575892448425293,16.85739517211914
11.561511039733887,16.848257064819336
11.559423446655273,16.81748390197754
11.544389724731445,16.814395904541016
11.540579795837402,16.814218521118164
11.522974014282227,16.79755973815918
11.514522552490234,16.79111099243164
11.508710861206055,16.79020118713379
11.507491111755371,16.78144073486328
11.491607666015625,16.758668899536133
11.49075698852539,16.74889373779297
11.488078117370605,16.74245262145996
11.477664947509766,16.737529754638672
11.470046043395996,16.728700637817383
11.468385696411133,16.727222442626953
11.462890625,16.7253360748291
11.434130668640137,16.71685218811035
11.432046890258789,16.713464736938477
11.428336143493652,16.703083038330078
11.388409614562988,16.695446014404297
11.379961967468262,16.669397354125977
11.374893188476562,16.65752410888672
11.374129295349121,16.656940460205078
11.369751930236816,16.607778549194336
11.366327285766602,16.59243392944336
11.362173080444336,16.590118408203125
11.358271598815918,16.581268310546875
11.357505798339844,16.56660270690918
11.348762512207031,16.564531326293945
11.347801208496094,16.564069747924805
11.345362663269043,16.556243896484375
11.334187507629395,16.550151824951172
11.327075004577637,16.547550201416016
11.326688766479492,16.54343032836914
11.304814338684082,16.53736114501953
11.303274154663086,16.536230087280273
11.299173355102539,16.515079498291016
11.296978950500488,16.51457977294922
11.290618896484375,16.5056209564209
11.274096488952637,16.489404678344727
11.273483276367188,16.480310440063477
11.264920234680176,16.47104835510254
11.263236999511719,16.470294952392578
11.257256507873535,16.4693603515625
11.240601539611816,16.464221954345703
11.238986015319824,16.455604553222656
11.238701820373535,16.450273513793945
11.232536315917969,16.445024490356445
11.232489585876465,16.444133758544922
11.229146003723145,16.44288444519043
11.228657722473145,16.434017181396484
11.225028991699219,16.43155288696289
11.200788497924805,16.422693252563477
11.198151588439941,16.42049217224121
11.196794509887695,16.41676902770996
11.195524215698242,16.413986206054688
11.192254066467285,16.412151336669922
11.19171142578125,16.406108856201172
11.188715934753418,16.402250289916992
11.187318801879883,16.399036407470703
11.18347454071045,16.394887924194336
11.182574272155762,16.3893985748291
11.181062698364258,16.38896942138672
11.179008483886719,16.382678985595703
11.178973197937012,16.379207611083984
11.168457984924316,16.377197265625
11.166890144348145,16.36079978942871
11.145857810974121,16.360383987426758
11.144916534423828,16.355958938598633
11.140007019042969,16.354839324951172
11.13465690612793,16.354480743408203
11.13345718383789,16.348922729492188
11.123353958129883,16.3477725982666
11.102946281433105,16.33481216430664
11.0951566696167,16.328947067260742
11.08259391784668,16.31191635131836
11.077071189880371,16.30267906188965
11.075545310974121,16.27895736694336
11.075021743774414,16.277307510375977
11.072540283203125,16.27244758605957
11.059117317199707,16.26163673400879
11.058954238891602,16.2403564453125
11.057519912719727,16.236989974975586
11.057291030883789,16.228193283081055
11.057235717773438,16.216812133789062
11.056303977966309,16.20006561279297
11.039511680603027,16.193910598754883
11.020648002624512,16.18427085876465
11.01998519897461,16.183074951171875
11.016328811645508,16.17900276184082
11.014497756958008,16.178817749023438
11.012068748474121,16.175636291503906
11.010848999023438,16.17395782470703
11.004878997802734,16.164928436279297
10.986979484558105,16.15458869934082
10.979558944702148,16.150760650634766
10.979511260986328,16.148469924926758
10.978411674499512,16.14708137512207
10.97839641571045,16.134611129760742
10.97671890258789,16.125484466552734
10.975271224975586,16.125408172607422
10.972383499145508,16.10227394104004
10.970867156982422,16.098100662231445
10.966378211975098,16.08782386779785
10.96396541595459,16.070171356201172
10.963387489318848,16.059650421142578
10.96098518371582,16.059146881103516
10.950701713562012,16.055055618286133
10.944703102111816,16.04629135131836
10.942486763000488,16.04255485534668
10.940384864807129,16.037132263183594
10.938848495483398,16.035310745239258
10.938490867614746,16.031763076782227
10.936747550964355,16.029020309448242
10.934884071350098,16.02858543395996
10.924972534179688,16.00868797302246
10.92276382446289,16.004915237426758
10.917811393737793,15.999067306518555
10.916669845581055,15.995064735412598
10.912212371826172,15.988893508911133
10.911813735961914,15.983890533447266
10.911745071411133,15.98313045501709
10.90821647644043,15.982070922851562
10.906723976135254,15.977882385253906
10.901395797729492,15.976163864135742
10.899941444396973,15.971095085144043
10.895992279052734,15.968585014343262
10.8950834274292,15.96782112121582
10.887758255004883,15.958922386169434
10.88463020324707,15.958751678466797
10.884353637695312,15.946023941040039
10.88251781463623,15.945255279541016
10.86943531036377,15.944605827331543
10.86710262298584,15.944326400756836
10.865973472595215,15.943581581115723
10.859423637390137,15.928297996520996
10.852651596069336,15.927221298217773
10.851485252380371,15.925606727600098
10.843180656433105,15.915843963623047
10.841625213623047,15.914795875549316
10.840529441833496,15.913338661193848
10.840338706970215,15.908970832824707
10.839343070983887,15.908881187438965
10.826556205749512,15.90822696685791
10.822065353393555,15.907806396484375
10.816132545471191,15.9046630859375
10.813992500305176,15.902379989624023
10.809525489807129,15.899384498596191
10.809453964233398,15.896193504333496
10.803702354431152,15.894914627075195
10.801156997680664,15.877629280090332
10.794342994689941,15.874730110168457
10.78901195526123,15.874322891235352
10.779501914978027,15.874307632446289
10.779090881347656,15.872636795043945
10.777737617492676,15.872395515441895
10.777446746826172,15.86944580078125
10.777009010314941,15.851655960083008
10.771885871887207,15.84754753112793
10.7672700881958,15.846368789672852
10.766566276550293,15.837625503540039
10.766172409057617,15.836172103881836
10.766060829162598,15.834166526794434
10.763691902160645,15.833965301513672
10.763073921203613,15.828849792480469
10.759332656860352,15.822831153869629
10.75816822052002,15.819647789001465
10.756908416748047,15.817501068115234
10.753169059753418,15.807995796203613
10.751745223999023,15.807546615600586
10.751531600952148,15.800542831420898
10.750235557556152,15.795744895935059
10.747532844543457,15.76969051361084
10.747396469116211,15.753544807434082
10.746646881103516,15.749784469604492
10.745040893554688,15.740379333496094
10.742569923400879,15.73814868927002
10.741959571838379,15.735747337341309
10.73953628540039,15.732461929321289
10.737759590148926,15.726147651672363
10.729546546936035,15.725831985473633
10.727102279663086,15.725770950317383
10.725099563598633,15.702797889709473
10.720651626586914,15.702194213867188
10.718249320983887,15.701298713684082
10.716973304748535,15.696866035461426
10.71653938293457,15.694513320922852
10.714187622070312,15.690423011779785
10.714150428771973,15.687338829040527
10.713462829589844,15.685803413391113
10.710185050964355,15.680042266845703
10.706645965576172,15.676578521728516
10.705785751342773,15.673941612243652
10.705164909362793,15.673279762268066
10.705123901367188,15.66723918914795
10.703588485717773,15.664594650268555
10.698841094970703,15.6638822555542
10.697433471679688,15.660750389099121
10.6946382522583,15.657613754272461
10.68873405456543,15.65718936920166
10.688331604003906,15.6565523147583
10.685896873474121,15.653350830078125
10.684005737304688,15.648048400878906
10.682136535644531,15.643523216247559
10.676816940307617,15.633705139160156
10.674396514892578,15.62985610961914
10.67098617553711,15.627429008483887
10.665665626525879,15.621703147888184
10.663955688476562,15.616920471191406
10.66125202178955,15.6099214553833
10.658041000366211,15.5872220993042
10.65728759765625,15.581356048583984
10.655515670776367,15.580564498901367
10.654937744140625,15.580342292785645
10.6537446975708,15.57690715789795
10.65015697479248,15.572480201721191
10.649375915527344,15.562128067016602
10.649210929870605,15.56203842163086
10.64887523651123,15.53915023803711
10.647366523742676,15.53888988494873
10.645278930664062,15.537788391113281
10.643815994262695,15.535614967346191
10.64075756072998,15.514644622802734
10.639704704284668,15.512535095214844
10.637004852294922,15.511866569519043
10.636388778686523,15.504602432250977
10.632978439331055,15.486899375915527
10.632095336914062,15.486454010009766
10.631010055541992,15.47889232635498
10.630680084228516,15.4759521484375
10.61533260345459,15.471814155578613
10.612445831298828,15.46700382232666
10.612208366394043,15.465860366821289
10.6087007522583,15.460634231567383
10.606510162353516,15.460205078125
10.605831146240234,15.45583724975586
10.603931427001953,15.454045295715332
10.602909088134766,15.447813034057617
10.602601051330566,15.445459365844727
10.60183334350586,15.439311981201172
10.598925590515137,15.435437202453613
10.598894119262695,15.428915023803711
10.597675323486328,15.419445991516113
10.594592094421387,15.411210060119629
10.592867851257324,15.410992622375488
10.588765144348145,15.406885147094727
10.588196754455566,15.401251792907715
10.5878267288208,15.400856971740723
10.58643627166748,15.39480972290039
10.581000328063965,15.392522811889648
10.580947875976562,15.383739471435547
10.580668449401855,15.38110065460205
10.575217247009277,15.374748229980469
10.57505989074707,15.373526573181152
10.573108673095703,15.36618423461914
10.571552276611328,15.358352661132812
10.569075584411621,15.354915618896484
10.568586349487305,15.351174354553223
10.567625045776367,15.344308853149414
10.56543254852295,15.342775344848633
10.562535285949707,15.34060287475586
10.560236930847168,15.314462661743164
10.558676719665527,15.31380558013916
10.555379867553711,15.307968139648438
10.555136680603027,15.304083824157715
10.553240776062012,15.300891876220703
10.552352905273438,15.296820640563965
10.55179214477539,15.296295166015625
10.551421165466309,15.295073509216309
10.550863265991211,15.293951988220215
10.549521446228027,15.292943954467773
10.549128532409668,15.290664672851562
10.54446792602539,15.286169052124023
10.5433349609375,15.285114288330078
10.536791801452637,15.279626846313477
10.533130645751953,15.276187896728516
10.531794548034668,15.271931648254395
10.530308723449707,15.264569282531738
10.5293607711792,15.263803482055664
10.528549194335938,15.258951187133789
10.528264999389648,15.249823570251465
10.527212142944336,15.246031761169434
10.526808738708496,15.245702743530273
10.526739120483398,15.24490737915039
10.519814491271973,15.236225128173828
10.518218040466309,15.22974681854248
10.516997337341309,15.228263854980469
10.516674041748047,15.224226951599121
10.515010833740234,15.222795486450195
10.514575958251953,15.221043586730957
10.50872802734375,15.215636253356934
10.50827693939209,15.21468734741211
10.506871223449707,15.21052360534668
10.505950927734375,15.209310531616211
10.50577163696289,15.208717346191406
10.504203796386719,15.208250999450684
10.50106143951416,15.20323657989502
10.50003719329834,15.202963829040527
10.496864318847656,15.202902793884277
10.496152877807617,15.20179271697998
10.4954833984375,15.196436882019043
10.495177268981934,15.194302558898926
10.49162483215332,15.192397117614746
10.490797996520996,15.18702507019043
10.485106468200684,15.184450149536133
10.480904579162598,15.183605194091797
10.48072338104248,15.18249225616455
10.4805269241333,15.1824312210083
10.478840827941895,15.181394577026367
10.47778034210205,15.176692962646484
10.47649097442627,15.176310539245605
10.473931312561035,15.166136741638184
10.468867301940918,15.161369323730469
10.468151092529297,15.141623497009277
10.467809677124023,15.140087127685547
10.467460632324219,15.137568473815918
10.46412467956543,15.136098861694336
10.461722373962402,15.136004447937012
10.46126937866211,15.134807586669922
10.460865020751953,15.123631477355957
10.45970630645752,15.121789932250977
10.458269119262695,15.118365287780762
10.457230567932129,15.11182689666748
10.456725120544434,15.098221778869629
10.456541061401367,15.095226287841797
10.455931663513184,15.092391967773438
10.454619407653809,15.089435577392578
10.453290939331055,15.089097023010254
10.451531410217285,15.073025703430176
10.450077056884766,15.072626113891602
10.447538375854492,15.070561408996582
10.446505546569824,15.067305564880371
10.444889068603516,15.057847023010254
10.44393253326416,15.056140899658203
10.443717956542969,15.055371284484863
10.440560340881348,15.04447078704834
10.439545631408691,15.038299560546875
10.43928337097168,15.037540435791016
10.437849044799805,15.037298202514648
10.43593978881836,15.036186218261719
10.433485984802246,15.035292625427246
10.432951927185059,15.03480339050293
10.430971145629883,15.032001495361328
10.430298805236816,15.028968811035156
10.429259300231934,15.020896911621094
10.428140640258789,15.018941879272461
10.42577075958252,15.010499000549316
10.42304515838623,15.009370803833008
10.420732498168945,15.007218360900879
10.420470237731934,14.992517471313477
10.419181823730469,14.979092597961426
10.418466567993164,14.967825889587402
10.417893409729004,14.958922386169434
10.417497634887695,14.957427024841309
10.416561126708984,14.955780029296875
10.415474891662598,14.95441722869873
10.4146728515625,14.949488639831543
10.414168357849121,14.945232391357422
10.413259506225586,14.94428539276123
10.411577224731445,14.941206932067871
10.407790184020996,14.940301895141602
10.402477264404297,14.939754486083984
10.402353286743164,14.93825912475586
10.401227951049805,14.935639381408691
10.40091323852539,14.932596206665039
10.399179458618164,14.931938171386719
10.398462295532227,14.93101692199707
10.396785736083984,14.922599792480469
10.394996643066406,14.920964241027832
10.389474868774414,14.9191255569458
10.388147354125977,14.915949821472168
10.387655258178711,14.913583755493164
10.384892463684082,14.911771774291992
10.384698867797852,14.90827751159668
10.383877754211426,14.907868385314941
10.38023567199707,14.903105735778809
10.379426956176758,14.900505065917969
10.371891975402832,14.891425132751465
10.371469497680664,14.881047248840332
10.368812561035156,14.876256942749023
10.367079734802246,14.8759183883667
10.363980293273926,14.873600959777832
10.363523483276367,14.872624397277832
10.360272407531738,14.868078231811523
10.359210014343262,14.864299774169922
10.359192848205566,14.86333179473877
10.359109878540039,14.85843563079834
10.358492851257324,14.856047630310059
10.356735229492188,14.855955123901367
10.355432510375977,14.85255241394043
10.353967666625977,14.849863052368164
10.348611831665039,14.8432035446167
10.347030639648438,14.831226348876953
10.346830368041992,14.826292991638184
10.34627628326416,14.824097633361816
10.345317840576172,14.819011688232422
10.344992637634277,14.81454849243164
10.34476089477539,14.802277565002441
10.344383239746094,14.80159854888916
10.341890335083008,14.799371719360352
10.340262413024902,14.793476104736328
10.339456558227539,14.792869567871094
10.33565616607666,14.790891647338867
10.334047317504883,14.78825855255127
10.332963943481445,14.766637802124023
10.332412719726562,14.75755786895752
10.329345703125,14.755571365356445
10.32874870300293,14.753246307373047
10.328108787536621,14.752777099609375
10.32613468170166,14.752309799194336
10.323671340942383,14.749601364135742
10.321149826049805,14.744215965270996
10.32044506072998,14.743300437927246
10.319731712341309,14.732555389404297
10.316018104553223,14.730098724365234
10.314953804016113,14.725914001464844
10.309585571289062,14.723258972167969
10.307791709899902,14.723051071166992
10.306269645690918,14.721505165100098
10.30528450012207,14.720945358276367
10.304743766784668,14.720898628234863
10.302210807800293,14.718866348266602
10.301612854003906,14.712479591369629
10.300680160522461,14.70995044708252
10.299986839294434,14.704337120056152
10.299592018127441,14.703437805175781
10.298596382141113,14.698088645935059
10.296485900878906,14.696991920471191
10.293837547302246,14.693394660949707
10.290846824645996,14.691811561584473
10.28950023651123,14.685015678405762
10.288415908813477,14.681038856506348
10.285344123840332,14.67933177947998
10.280917167663574,14.677093505859375
10.276779174804688,14.676301002502441
10.276562690734863,14.671337127685547
10.27538776397705,14.667603492736816
10.274388313293457,14.666610717773438
10.274151802062988,14.665007591247559
10.271941184997559,14.66295051574707
10.27022647857666,14.655982971191406
10.267237663269043,14.653051376342773
10.266962051391602,14.650187492370605
10.264850616455078,14.649266242980957
10.263422966003418,14.649187088012695
10.261988639831543,14.635477066040039
10.2606840133667,14.626855850219727
10.26036548614502,14.626729011535645
10.259075164794922,14.626263618469238
10.25903606414795,14.62557601928711
10.256760597229004,14.618026733398438
10.255714416503906,14.617277145385742
10.25285530090332,14.6118803024292
10.25145435333252,14.607304573059082
10.250170707702637,14.599574089050293
10.249696731567383,14.594291687011719
10.244869232177734,14.592056274414062
10.244322776794434,14.59063720703125
10.242162704467773,14.588214874267578
10.240168571472168,14.585721969604492
10.237869262695312,14.58540153503418
10.237504959106445,14.58307933807373
10.235718727111816,14.577902793884277
10.235198974609375,14.576769828796387
10.234439849853516,14.576444625854492
10.233296394348145,14.574772834777832
10.232780456542969,14.573385238647461
10.232681274414062,14.572341918945312
10.232589721679688,14.569768905639648
10.232146263122559,14.567038536071777
10.23116683959961,14.5662841796875
10.230001449584961,14.56040096282959
10.229711532592773,14.559690475463867
10.228791236877441,14.554282188415527
10.228300094604492,14.552626609802246
10.227877616882324,14.551630973815918
10.227651596069336,14.54745101928711
10.227310180664062,14.540179252624512
10.222442626953125,14.532078742980957
10.221904754638672,14.529054641723633
10.220661163330078,14.52562141418457
10.217598915100098,14.525375366210938
10.217037200927734,14.523675918579102
10.216988563537598,14.523476600646973
10.215909004211426,14.523436546325684
10.21471118927002,14.523207664489746
10.211954116821289,14.522838592529297
10.209637641906738,14.520685195922852
10.207545280456543,14.518888473510742
10.205765724182129,14.516814231872559
10.205480575561523,14.51336669921875
10.203675270080566,14.513290405273438
10.201642036437988,14.51272964477539
10.201582908630371,14.511540412902832
10.201555252075195,14.511438369750977
10.201166152954102,14.510896682739258
10.200167655944824,14.505032539367676
10.199432373046875,14.498868942260742
10.199190139770508,14.496012687683105
10.197446823120117,14.495787620544434
10.19481086730957,14.495691299438477
10.193346977233887,14.49478530883789
10.192645072937012,14.494540214538574
10.190959930419922,14.493640899658203
10.190607070922852,14.489461898803711
10.18903636932373,14.486886024475098
10.185075759887695,14.483429908752441
10.184728622436523,14.483379364013672
10.184093475341797,14.481412887573242
10.182694435119629,14.47907543182373
10.182596206665039,14.478468894958496
10.179941177368164,14.47355842590332
10.177943229675293,14.471880912780762
10.16983413696289,14.46863842010498
10.169477462768555,14.465320587158203
10.168229103088379,14.464372634887695
10.166494369506836,14.464252471923828
10.165966033935547,14.459712028503418
10.164738655090332,14.454906463623047
10.164596557617188,14.448801040649414
10.163020133972168,14.44404125213623
10.160065650939941,14.440083503723145
10.15888786315918,14.437376022338867
10.155987739562988,14.436851501464844
10.155364036560059,14.429398536682129
10.153951644897461,14.426809310913086
10.153498649597168,14.425661087036133
10.152313232421875,14.425187110900879
10.15213394165039,14.415103912353516
10.149134635925293,14.41196060180664
10.148883819580078,14.411759376525879
10.148594856262207,14.408950805664062
10.148404121398926,14.408698081970215
10.145708084106445,14.404404640197754
10.145195960998535,14.403959274291992
10.143458366394043,14.39563274383545
10.140558242797852,14.39553451538086
10.134279251098633,14.389848709106445
10.134115219116211,14.38876724243164
10.133160591125488,14.388405799865723
10.133077621459961,14.386765480041504
10.128747940063477,14.384918212890625
10.127049446105957,14.384538650512695
10.126811027526855,14.375909805297852
10.125036239624023,14.370523452758789
10.125000953674316,14.36906623840332
10.124163627624512,14.368596076965332
10.122668266296387,14.363883972167969
10.121359825134277,14.360595703125
10.119696617126465,14.359312057495117
10.119487762451172,14.35822582244873
10.118548393249512,14.357927322387695
10.115845680236816,14.355179786682129
10.113141059875488,14.350658416748047
10.112098693847656,14.350022315979004
10.110175132751465,14.347538948059082
10.109148025512695,14.345417022705078
10.10800552368164,14.344971656799316
10.106961250305176,14.341996192932129
10.104772567749023,14.33998966217041
10.104328155517578,14.339783668518066
10.103436470031738,14.339146614074707
10.102263450622559,14.334256172180176
10.101104736328125,14.32979679107666
10.09648323059082,14.329389572143555
10.09421443939209,14.326952934265137
10.093683242797852,14.324166297912598
10.09118366241455,14.319820404052734
10.08966064453125,14.318565368652344
10.089064598083496,14.317118644714355
10.088542938232422,14.315857887268066
10.08794116973877,14.311084747314453
10.086816787719727,14.30546760559082
10.086801528930664,14.298519134521484
10.082296371459961,14.295649528503418
10.081062316894531,14.290863990783691
10.08013916015625,14.28566837310791
10.079436302185059,14.280976295471191
10.077988624572754,14.27679443359375
10.077630043029785,14.273643493652344
10.077256202697754,14.271952629089355
10.077220916748047,14.26964282989502
10.076825141906738,14.269433975219727
10.076335906982422,14.267313003540039
10.075210571289062,14.264541625976562
10.070374488830566,14.2611665725708
10.068995475769043,14.260848999023438
10.068944931030273,14.258095741271973
10.0679292678833,14.251208305358887
10.067834854125977,14.249652862548828
10.067605972290039,14.249526023864746
10.065572738647461,14.247862815856934
10.060977935791016,14.245885848999023
10.05947208404541,14.245434761047363
10.058124542236328,14.237896919250488
10.054990768432617,14.237543106079102
10.054608345031738,14.2363862991333
10.052485466003418,14.231330871582031
10.05003547668457,14.230998039245605
10.046051025390625,14.22751522064209
10.043368339538574,14.227462768554688
10.042391777038574,14.226749420166016
10.04035758972168,14.226036071777344
10.040240287780762,14.218087196350098
10.03937816619873,14.218071937561035
10.039194107055664,14.21747875213623
10.03780746459961,14.215194702148438
10.035930633544922,14.210909843444824
10.035009384155273,14.210907936096191
10.034006118774414,14.20948600769043
10.03283977508545,14.202574729919434
10.032157897949219,14.201930046081543
10.029972076416016,14.201861381530762
10.026816368103027,14.20077896118164
10.02598762512207,14.19811725616455
10.024433135986328,14.191768646240234
10.024375915527344,14.187966346740723
10.023798942565918,14.186788558959961
10.022796630859375,14.185013771057129
10.021844863891602,14.183417320251465
10.018893241882324,14.181498527526855
10.018621444702148,14.178384780883789
10.018017768859863,14.178343772888184
10.017925262451172,14.174823760986328
10.017566680908203,14.172922134399414
10.015722274780273,14.172659873962402
10.014104843139648,14.171882629394531
10.013763427734375,14.171780586242676
10.010366439819336,14.167423248291016
10.01016616821289,14.162789344787598
10.009873390197754,14.158185005187988
10.00780963897705,14.156753540039062
10.00626277923584,14.154330253601074
10.00613784790039,14.152554512023926
10.005478858947754,14.149398803710938
10.004668235778809,14.147738456726074
10.003961563110352,14.143487930297852
10.002989768981934,14.143056869506836
10.0028715133667,14.141705513000488
10.002760887145996,14.134326934814453
10.001212120056152,14.129783630371094
9.9976224899292,14.126811027526855
9.997111320495605,14.120034217834473
9.996746063232422,14.115453720092773
9.996269226074219,14.115056991577148
9.994162559509277,14.113009452819824
9.993034362792969,14.109945297241211
9.990819931030273,14.105977058410645
9.990154266357422,14.104146003723145
9.98854923248291,14.103532791137695
9.988334655761719,14.10224437713623
9.987889289855957,14.101759910583496
9.987465858459473,14.097349166870117
9.987276077270508,14.093029022216797
9.984807968139648,14.08912181854248
9.983919143676758,14.087059020996094
9.983616828918457,14.078588485717773
9.983543395996094,14.074259757995605
9.981268882751465,14.07343578338623
9.981124877929688,14.072081565856934
9.980246543884277,14.071124076843262
9.97959041595459,14.070940017700195
9.979413032531738,14.065910339355469
9.978690147399902,14.061741828918457
9.977202415466309,14.056856155395508
9.976543426513672,14.055903434753418
9.975149154663086,14.054129600524902
9.974931716918945,14.053326606750488
9.971369743347168,14.052434921264648
9.971165657043457,14.052204132080078
9.969446182250977,14.051719665527344
9.968286514282227,14.05112075805664
9.967883110046387,14.047479629516602
9.967519760131836,14.0360746383667
9.967389106750488,14.033818244934082
9.966909408569336,14.031167030334473
9.9658203125,14.029462814331055
9.963079452514648,14.024947166442871
9.962316513061523,14.024235725402832
9.961702346801758,14.021312713623047
9.95992660522461,14.01463794708252
9.959656715393066,14.013198852539062
9.959506034851074,14.009790420532227
9.957801818847656,14.007600784301758
9.956686973571777,14.003551483154297
9.9561767578125,13.995681762695312
9.955474853515625,13.99558162689209
9.953042030334473,13.995567321777344
9.952553749084473,13.994178771972656
9.95250129699707,13.993919372558594
9.951566696166992,13.993322372436523
9.950582504272461,13.992815971374512
9.950552940368652,13.99240779876709
9.949462890625,13.989823341369629
9.947896003723145,13.989800453186035
9.946512222290039,13.98921012878418
9.946432113647461,13.987832069396973
9.945816993713379,13.987594604492188
9.945566177368164,13.987549781799316
9.943412780761719,13.984493255615234
9.940731048583984,13.983973503112793
9.940389633178711,13.983211517333984
9.939809799194336,13.982290267944336
9.9379301071167,13.981721878051758
9.937487602233887,13.978997230529785
9.936893463134766,13.977608680725098
9.936052322387695,13.977200508117676
9.935774803161621,13.974318504333496
9.93489933013916,13.971391677856445
9.934788703918457,13.969305992126465
9.934455871582031,13.96831226348877
9.933100700378418,13.96800422668457
9.93167781829834,13.96565055847168
9.930639266967773,13.964184761047363
9.929920196533203,13.957672119140625
9.929768562316895,13.956421852111816
9.92920207977295,13.949165344238281
9.929098129272461,13.940559387207031
9.924351692199707,13.939861297607422
9.922591209411621,13.939629554748535
9.922106742858887,13.935616493225098
9.922024726867676,13.934125900268555
9.922006607055664,13.932188034057617
9.921607971191406,13.929279327392578
9.920385360717773,13.928832054138184
9.919376373291016,13.925543785095215
9.918802261352539,13.921249389648438
9.916866302490234,13.920110702514648
9.91631031036377,13.917041778564453
9.915278434753418,13.91590690612793
9.914854049682617,13.914729118347168
9.914632797241211,13.911516189575195
9.914606094360352,13.908476829528809
9.91337776184082,13.908227920532227
9.912647247314453,13.906761169433594
9.911635398864746,13.90227222442627
9.910468101501465,13.900973320007324
9.908393859863281,13.895572662353516
9.907144546508789,13.893760681152344
9.906444549560547,13.893118858337402
9.906255722045898,13.892894744873047
9.905987739562988,13.891660690307617
9.904874801635742,13.889225959777832
9.903802871704102,13.883769989013672
9.903797149658203,13.874412536621094
9.902694702148438,13.870701789855957
9.901895523071289,13.870477676391602
9.8969144821167,13.86694622039795
9.896270751953125,13.866509437561035
9.894569396972656,13.865723609924316
9.893820762634277,13.864082336425781
9.89374828338623,13.862322807312012
9.892976760864258,13.861424446105957
9.89242172241211,13.861180305480957
9.89162540435791,13.853594779968262
9.891530990600586,13.852681159973145
9.889989852905273,13.845974922180176
9.889904022216797,13.843929290771484
9.88921070098877,13.840435981750488
9.889201164245605,13.838281631469727
9.888724327087402,13.834297180175781
9.888458251953125,13.832206726074219
9.887737274169922,13.83165168762207
9.887118339538574,13.831453323364258
9.88686466217041,13.828447341918945
9.88349723815918,13.82277774810791
9.882015228271484,13.822731971740723
9.88180923461914,13.819645881652832
9.881368637084961,13.818255424499512
9.88011360168457,13.815084457397461
9.878249168395996,13.811367988586426
9.878097534179688,13.810026168823242
9.878016471862793,13.80848503112793
9.877947807312012,13.807156562805176
9.877629280090332,13.797948837280273
9.87650203704834,13.79649543762207
9.87612533569336,13.795259475708008
9.8760986328125,13.787731170654297
9.875732421875,13.786826133728027
9.874728202819824,13.785634994506836
9.87470531463623,13.781159400939941
9.873245239257812,13.775646209716797
9.873072624206543,13.775350570678711
9.872919082641602,13.77315616607666
9.872546195983887,13.767992973327637
9.872371673583984,13.767740249633789
9.87213134765625,13.764299392700195
9.871125221252441,13.762053489685059
9.870462417602539,13.761343002319336
9.869690895080566,13.761310577392578
9.868663787841797,13.758830070495605
9.864102363586426,13.75750732421875
9.863872528076172,13.756211280822754
9.863239288330078,13.752080917358398
9.860894203186035,13.751055717468262
9.859822273254395,13.750554084777832
9.85863208770752,13.745251655578613
9.858160972595215,13.744674682617188
9.857787132263184,13.744266510009766
9.85763931274414,13.739816665649414
9.856971740722656,13.737506866455078
9.856727600097656,13.734504699707031
9.85610294342041,13.73431396484375
9.855693817138672,13.731205940246582
9.855690002441406,13.730620384216309
9.854931831359863,13.730283737182617
9.85455322265625,13.72931957244873
9.85385799407959,13.727269172668457
9.853375434875488,13.727034568786621
9.853283882141113,13.72384262084961
9.851410865783691,13.722908020019531
9.850275993347168,13.721780776977539
9.850005149841309,13.720111846923828
9.849888801574707,13.715664863586426
9.849419593811035,13.715433120727539
9.848673820495605,13.711509704589844
9.84567642211914,13.710101127624512
9.845266342163086,13.708700180053711
9.844982147216797,13.708483695983887
9.844718933105469,13.707852363586426
9.842192649841309,13.707270622253418
9.841558456420898,13.706238746643066
9.839620590209961,13.706201553344727
9.839409828186035,13.70438289642334
9.83877182006836,13.703139305114746
9.838613510131836,13.701583862304688
9.838471412658691,13.69835376739502
9.837151527404785,13.697525978088379
9.836341857910156,13.696633338928223
9.836109161376953,13.69620418548584
9.833245277404785,13.688643455505371
9.832930564880371,13.687581062316895
9.831966400146484,13.683836936950684
9.83158016204834,13.679706573486328
9.829667091369629,13.677840232849121
9.828691482543945,13.677363395690918
9.8285551071167,13.67516040802002
9.828133583068848,13.671326637268066
9.827179908752441,13.671205520629883
9.827140808105469,13.670672416687012
9.825307846069336,13.66919231414795
9.825149536132812,13.663488388061523
9.823579788208008,13.66244888305664
9.82126522064209,13.660368919372559
9.819174766540527,13.65923023223877
9.818962097167969,13.658929824829102
9.818882942199707,13.657881736755371
9.818256378173828,13.657831192016602
9.818049430847168,13.655980110168457
9.815483093261719,13.655399322509766
9.814042091369629,13.65290641784668
9.813940048217773,13.650919914245605
9.813739776611328,13.650646209716797
9.81362533569336,13.64902400970459
9.812378883361816,13.646790504455566
9.812045097351074,13.6458101272583
9.81124496459961,13.645660400390625
9.811116218566895,13.643828392028809
9.810778617858887,13.64004898071289
9.810444831848145,13.631624221801758
9.810357093811035,13.628369331359863
9.808777809143066,13.624689102172852
9.808725357055664,13.622237205505371
9.808629989624023,13.620397567749023
9.807665824890137,13.61866283416748
9.8070707321167,13.616300582885742
9.806549072265625,13.611927032470703
9.80551528930664,13.607868194580078
9.804505348205566,13.603851318359375
9.803750991821289,13.594890594482422
9.803034782409668,13.593693733215332
9.802539825439453,13.591118812561035
9.799633026123047,13.588618278503418
9.797323226928711,13.588415145874023
9.797142028808594,13.588386535644531
9.796435356140137,13.58640193939209
9.796255111694336,13.584980964660645
9.796250343322754,13.584044456481934
9.794923782348633,13.582286834716797
9.794280052185059,13.57774543762207
9.79276180267334,13.575983047485352
9.792442321777344,13.575782775878906
9.792153358459473,13.574536323547363
9.791136741638184,13.57352066040039
9.790864944458008,13.569059371948242
9.79058837890625,13.568512916564941
9.789933204650879,13.568467140197754
9.789017677307129,13.560419082641602
9.788819313049316,13.559383392333984
9.788037300109863,13.559120178222656
9.786447525024414,13.553033828735352
9.78512191772461,13.550086975097656
9.78403377532959,13.55000114440918
9.783004760742188,13.547293663024902
9.781797409057617,13.54555892944336
9.781610488891602,13.543034553527832
9.781458854675293,13.540334701538086
9.78091812133789,13.539935111999512
9.779775619506836,13.537592887878418
9.778470039367676,13.534961700439453
9.777909278869629,13.533175468444824
9.777697563171387,13.531696319580078
9.777266502380371,13.531556129455566
9.776396751403809,13.529719352722168
9.775899887084961,13.52821159362793
9.77574348449707,13.519828796386719
9.775588035583496,13.517714500427246
9.772908210754395,13.51716136932373
9.772858619689941,13.516912460327148
9.77271556854248,13.51375675201416
9.77270221710205,13.506402969360352
9.772629737854004,13.50278377532959
9.772296905517578,13.499959945678711
9.769497871398926,13.493755340576172
9.76689624786377,13.492250442504883
9.764395713806152,13.492141723632812
9.764225006103516,13.487679481506348
9.763737678527832,13.48399829864502
9.763306617736816,13.482481002807617
9.762264251708984,13.47619342803955
9.760444641113281,13.474705696105957
9.759275436401367,13.473024368286133
9.757817268371582,13.471096992492676
9.757521629333496,13.470650672912598
9.756900787353516,13.46933650970459
9.756633758544922,13.468404769897461
9.755766868591309,13.465919494628906
9.755282402038574,13.462274551391602
9.754716873168945,13.461747169494629
9.754287719726562,13.46063232421875
9.753752708435059,13.457290649414062
9.752888679504395,13.45359992980957
9.752073287963867,13.452776908874512
9.752033233642578,13.452512741088867
9.751958847045898,13.451285362243652
9.751036643981934,13.449028015136719
9.750956535339355,13.448638916015625
9.750368118286133,13.437969207763672
9.749489784240723,13.42758560180664
9.749015808105469,13.426039695739746
9.748579978942871,13.425612449645996
9.746170997619629,13.42551326751709
9.746052742004395,13.422465324401855
9.744749069213867,13.421404838562012
9.744545936584473,13.420315742492676
9.74437427520752,13.416293144226074
9.740071296691895,13.414121627807617
9.738469123840332,13.411920547485352
9.73681640625,13.41012954711914
9.735235214233398,13.409615516662598
9.734045028686523,13.408892631530762
9.73119831085205,13.400472640991211
9.729915618896484,13.395587921142578
9.727995872497559,13.395101547241211
9.72769832611084,13.394059181213379
9.726683616638184,13.391505241394043
9.723982810974121,13.388461112976074
9.722969055175781,13.387724876403809
9.72148609161377,13.385590553283691
9.720659255981445,13.38235855102539
9.71896743774414,13.379114151000977
9.716930389404297,13.378658294677734
9.716796875,13.37845516204834
9.713431358337402,13.377828598022461
9.712808609008789,13.377508163452148
9.71220874786377,13.373312950134277
9.712173461914062,13.370635986328125
9.711960792541504,13.368749618530273
9.711505889892578,13.364121437072754
9.70942497253418,13.36294174194336
9.708601951599121,13.35567569732666
9.7083158493042,13.352495193481445
9.707696914672852,13.349854469299316
9.70749282836914,13.347686767578125
9.706154823303223,13.34760570526123
9.70576000213623,13.347488403320312
9.705056190490723,13.345741271972656
9.70425796508789,13.344385147094727
9.703815460205078,13.34252643585205
9.703792572021484,13.341813087463379
9.702960014343262,13.341021537780762
9.702957153320312,13.338831901550293
9.702790260314941,13.330601692199707
9.701290130615234,13.329716682434082
9.701021194458008,13.329526901245117
9.7004976272583,13.326570510864258
9.700074195861816,13.325801849365234
9.699585914611816,13.324088096618652
9.699437141418457,13.32214641571045
9.699280738830566,13.321563720703125
9.699275970458984,13.320480346679688
9.698480606079102,13.318130493164062
9.697783470153809,13.317215919494629
9.697145462036133,13.317001342773438
9.696772575378418,13.316723823547363
9.696720123291016,13.316370964050293
9.696165084838867,13.313652992248535
9.696162223815918,13.313451766967773
9.69490909576416,13.309443473815918
9.694677352905273,13.306529998779297
9.694225311279297,13.30559253692627
9.692523002624512,13.303510665893555
9.691017150878906,13.298333168029785
9.689705848693848,13.296981811523438
9.689648628234863,13.295917510986328
9.689092636108398,13.289735794067383
9.689032554626465,13.288253784179688
9.688530921936035,13.287196159362793
9.687535285949707,13.285484313964844
9.687211990356445,13.28337574005127
9.687211036682129,13.281143188476562
9.687043190002441,13.280678749084473
9.686347961425781,13.280281066894531
9.68565845489502,13.278610229492188
9.68564510345459,13.278030395507812
9.68409538269043,13.277806282043457
9.681998252868652,13.275867462158203
9.680058479309082,13.2717924118042
9.677546501159668,13.270025253295898
9.677270889282227,13.268606185913086
9.676551818847656,13.268020629882812
9.676047325134277,13.267570495605469
9.675822257995605,13.266923904418945
9.675084114074707,13.265901565551758
9.674631118774414,13.26516056060791
9.67352294921875,13.259466171264648
9.673398971557617,13.255294799804688
9.673129081726074,13.2538480758667
9.673047065734863,13.249547004699707
9.672752380371094,13.248173713684082
9.672154426574707,13.247753143310547
9.672123908996582,13.24411678314209
9.671847343444824,13.240276336669922
9.670411109924316,13.239535331726074
9.669958114624023,13.239148139953613
9.669864654541016,13.237279891967773
9.669245719909668,13.236391067504883
9.668837547302246,13.236213684082031
9.667969703674316,13.235424041748047
9.667378425598145,13.2314453125
9.666951179504395,13.228873252868652
9.666672706604004,13.225804328918457
9.665964126586914,13.225802421569824
9.664887428283691,13.224946022033691
9.664690017700195,13.224271774291992
9.664671897888184,13.222580909729004
9.662860870361328,13.222369194030762
9.662761688232422,13.221395492553711
9.662444114685059,13.220973014831543
9.662108421325684,13.219257354736328
9.662094116210938,13.216249465942383
9.661516189575195,13.21552848815918
9.661197662353516,13.209013938903809
9.659177780151367,13.208990097045898
9.658792495727539,13.204339981079102
9.658699035644531,13.203022956848145
9.658289909362793,13.202004432678223
9.657299995422363,13.1962890625
9.656194686889648,13.1959228515625
9.656075477600098,13.195674896240234
9.6549072265625,13.193897247314453
9.654428482055664,13.19355583190918
9.654335021972656,13.193061828613281
9.65429973602295,13.190817832946777
9.654143333435059,13.186728477478027
9.65318775177002,13.185511589050293
9.652255058288574,13.185295104980469
9.65117359161377,13.18244743347168
9.65098762512207,13.182042121887207
9.650079727172852,13.181822776794434
9.64987850189209,13.18060302734375
9.649800300598145,13.180322647094727
9.649113655090332,13.177035331726074
9.649099349975586,13.17358112335205
9.648612022399902,13.168120384216309
9.64805793762207,13.161888122558594
9.647558212280273,13.158766746520996
9.646071434020996,13.156527519226074
9.645947456359863,13.156099319458008
9.644797325134277,13.156005859375
9.64429759979248,13.15511417388916
9.642444610595703,13.151747703552246
9.641631126403809,13.151741981506348
9.641338348388672,13.14934253692627
9.641287803649902,13.147652626037598
9.639500617980957,13.146014213562012
9.639189720153809,13.14505672454834
9.638535499572754,13.143757820129395
9.638374328613281,13.14035701751709
9.636918067932129,13.140230178833008
9.636561393737793,13.13736343383789
9.636322021484375,13.13731861114502
9.635763168334961,13.137063980102539
9.634864807128906,13.132612228393555
9.634310722351074,13.131331443786621
9.633768081665039,13.129032135009766
9.633733749389648,13.126324653625488
9.631101608276367,13.125544548034668
9.630918502807617,13.123703956604004
9.630599975585938,13.123298645019531
9.629914283752441,13.12303352355957
9.628239631652832,13.120985984802246
9.628236770629883,13.12056827545166
9.628055572509766,13.119733810424805
9.62756633758545,13.117632865905762
9.626984596252441,13.11722469329834
9.626847267150879,13.116686820983887
9.626263618469238,13.114814758300781
9.625581741333008,13.113689422607422
9.625272750854492,13.112931251525879
9.62489128112793,13.112306594848633
9.62448501586914,13.112103462219238
9.62324047088623,13.111323356628418
9.622825622558594,13.110713005065918
9.62215805053711,13.109808921813965
9.622118949890137,13.10741901397705
9.621906280517578,13.106670379638672
9.620946884155273,13.105412483215332
9.620287895202637,13.104836463928223
9.619881629943848,13.104828834533691
9.619659423828125,13.104814529418945
9.61917781829834,13.104222297668457
9.618908882141113,13.101482391357422
9.618643760681152,13.101012229919434
9.618541717529297,13.100605964660645
9.618432998657227,13.094822883605957
9.617687225341797,13.094733238220215
9.617158889770508,13.094593048095703
9.617080688476562,13.089500427246094
9.61648178100586,13.084908485412598
9.616328239440918,13.082740783691406
9.615609169006348,13.080533027648926
9.61370849609375,13.078542709350586
9.613421440124512,13.070387840270996
9.61340618133545,13.06860065460205
9.613027572631836,13.068455696105957
9.612834930419922,13.067541122436523
9.612724304199219,13.067049980163574
9.612610816955566,13.061868667602539
9.612456321716309,13.06167984008789
9.6115140914917,13.061155319213867
9.611427307128906,13.06029224395752
9.611405372619629,13.058706283569336
9.610774040222168,13.057337760925293
9.610543251037598,13.057042121887207
9.610079765319824,13.04934310913086
9.608451843261719,13.048042297363281
9.60793685913086,13.04652214050293
9.606611251831055,13.042131423950195
9.605833053588867,13.041069030761719
9.605331420898438,13.037811279296875
9.605171203613281,13.037591934204102
9.603778839111328,13.037454605102539
9.603617668151855,13.035829544067383
9.603285789489746,13.035574913024902
9.60323429107666,13.03479290008545
9.602484703063965,13.031100273132324
9.601940155029297,13.030950546264648
9.601842880249023,13.030949592590332
9.601784706115723,13.029354095458984
9.601096153259277,13.025157928466797
9.599579811096191,13.023785591125488
9.59925365447998,13.022851943969727
9.597919464111328,13.021524429321289
9.597199440002441,13.019306182861328
9.596963882446289,13.017728805541992
9.595560073852539,13.015684127807617
9.5948486328125,13.014533042907715
9.593993186950684,13.013790130615234
9.593929290771484,13.013644218444824
9.593600273132324,13.011746406555176
9.593106269836426,13.007135391235352
9.592692375183105,13.006291389465332
9.589858055114746,13.001172065734863
9.589774131774902,12.996060371398926
9.586288452148438,12.993865013122559
9.58618450164795,12.993236541748047
9.585148811340332,12.993207931518555
9.584919929504395,12.990769386291504
9.58450984954834,12.986764907836914
9.583549499511719,12.98590087890625
9.582998275756836,12.984867095947266
9.582987785339355,12.983566284179688
9.582070350646973,12.983405113220215
9.5819091796875,12.981867790222168
9.580812454223633,12.98155689239502
9.580488204956055,12.981195449829102
9.579792976379395,12.980245590209961
9.579479217529297,12.97888469696045
9.57896900177002,12.975227355957031
9.578638076782227,12.973992347717285
9.578460693359375,12.973306655883789
9.574976921081543,12.973013877868652
9.57494831085205,12.972769737243652
9.574061393737793,12.970404624938965
9.573710441589355,12.9694242477417
9.573670387268066,12.969400405883789
9.572653770446777,12.969086647033691
9.572417259216309,12.968661308288574
9.572281837463379,12.967118263244629
9.571528434753418,12.96550464630127
9.571372985839844,12.964517593383789
9.569823265075684,12.961935997009277
9.56908130645752,12.959314346313477
9.568398475646973,12.959207534790039
9.567445755004883,12.95705795288086
9.566511154174805,12.955231666564941
9.566452980041504,12.955208778381348
9.565441131591797,12.953574180603027
9.565227508544922,12.950465202331543
9.565021514892578,12.949703216552734
9.564292907714844,12.948709487915039
9.56263256072998,12.943039894104004
9.561944007873535,12.942330360412598
9.56112289428711,12.942161560058594
9.56084156036377,12.940903663635254
9.559344291687012,12.939545631408691
9.557639122009277,12.938054084777832
9.557435989379883,12.935758590698242
9.557101249694824,12.933392524719238
9.5557279586792,12.93171215057373
9.555316925048828,12.930797576904297
9.554459571838379,12.93018627166748
9.554421424865723,12.929840087890625
9.552755355834961,12.927831649780273
9.552684783935547,12.927816390991211
9.552260398864746,12.927173614501953
9.551953315734863,12.921724319458008
9.551828384399414,12.918143272399902
9.54997730255127,12.917649269104004
9.549834251403809,12.916698455810547
9.548654556274414,12.912870407104492
9.548542976379395,12.903164863586426
9.548436164855957,12.897170066833496
9.548090934753418,12.892953872680664
9.547524452209473,12.892809867858887
9.547496795654297,12.892435073852539
9.546111106872559,12.888727188110352
9.545675277709961,12.888665199279785
9.54555606842041,12.883393287658691
9.545406341552734,12.881144523620605
9.545101165771484,12.87814998626709
9.545047760009766,12.876766204833984
9.544936180114746,12.872241020202637
9.544111251831055,12.869051933288574
9.543193817138672,12.867012023925781
9.542062759399414,12.865425109863281
9.54186725616455,12.864362716674805
9.540611267089844,12.86384391784668
9.540560722351074,12.861737251281738
9.540430068969727,12.859853744506836
9.539947509765625,12.856600761413574
9.539824485778809,12.854155540466309
9.539613723754883,12.848078727722168
9.539352416992188,12.843381881713867
9.53853988647461,12.841669082641602
9.53826904296875,12.839982032775879
9.537843704223633,12.839338302612305
9.53782844543457,12.837957382202148
9.537088394165039,12.835451126098633
9.536089897155762,12.83500862121582
9.533283233642578,12.833636283874512
9.533269882202148,12.83336353302002
9.532012939453125,12.83069896697998
9.531866073608398,12.830366134643555
9.530092239379883,12.829728126525879
9.530037879943848,12.828169822692871
9.53000545501709,12.827072143554688
9.52962589263916,12.82323932647705
9.529502868652344,12.822396278381348
9.528719902038574,12.821983337402344
9.528424263000488,12.821744918823242
9.528365135192871,12.81785774230957
9.527853965759277,12.817304611206055
9.527839660644531,12.81633186340332
9.527835845947266,12.815792083740234
9.52724552154541,12.8145751953125
9.526246070861816,12.812463760375977
9.524641990661621,12.812230110168457
9.523950576782227,12.809926986694336
9.523726463317871,12.8095703125
9.522363662719727,12.802602767944336
9.522164344787598,12.797383308410645
9.521082878112793,12.795809745788574
9.520916938781738,12.795134544372559
9.520281791687012,12.795097351074219
9.519787788391113,12.794814109802246
9.518306732177734,12.793930053710938
9.517693519592285,12.791131973266602
9.517614364624023,12.786425590515137
9.515040397644043,12.786298751831055
9.514287948608398,12.786150932312012
9.51427173614502,12.782234191894531
9.510000228881836,12.781464576721191
9.509385108947754,12.78095531463623
9.50795841217041,12.777262687683105
9.50745964050293,12.774114608764648
9.505127906799316,12.769550323486328
9.504804611206055,12.766345977783203
9.503029823303223,12.760858535766602
9.502604484558105,12.760293006896973
9.50251293182373,12.75696849822998
9.502062797546387,12.756429672241211
9.501625061035156,12.755657196044922
9.50149154663086,12.755152702331543
9.499780654907227,12.751707077026367
9.499201774597168,12.74950885772705
9.499160766601562,12.749468803405762
9.498637199401855,12.74454116821289
9.497782707214355,12.741642951965332
9.49765396118164,12.741639137268066
9.497607231140137,12.741384506225586
9.497173309326172,12.738855361938477
9.496975898742676,12.73497486114502
9.496683120727539,12.73434066772461
9.494571685791016,12.733479499816895
9.494441986083984,12.730890274047852
9.494400978088379,12.73085880279541
9.49415111541748,12.73050308227539
9.49402904510498,12.726597785949707
9.493048667907715,12.725849151611328
9.492063522338867,12.725202560424805
9.491276741027832,12.724641799926758
9.490971565246582,12.724002838134766
9.490527153015137,12.723325729370117
9.490221977233887,12.722671508789062
9.489936828613281,12.722467422485352
9.488130569458008,12.719876289367676
9.487468719482422,12.71730899810791
9.486809730529785,12.716708183288574
9.485455513000488,12.716591835021973
9.485280990600586,12.714513778686523
9.485201835632324,12.714069366455078
9.484987258911133,12.712671279907227
9.484884262084961,12.711792945861816
9.484671592712402,12.71059799194336
9.484241485595703,12.706116676330566
9.484203338623047,12.70582389831543
9.48359489440918,12.704190254211426
9.482888221740723,12.701276779174805
9.482254981994629,12.700175285339355
9.481646537780762,12.697152137756348
9.48083782196045,12.694992065429688
9.480598449707031,12.692595481872559
9.480538368225098,12.691755294799805
9.480123519897461,12.687272071838379
9.479706764221191,12.68669605255127
9.47944164276123,12.68455982208252
9.478913307189941,12.68310260772705
9.477335929870605,12.682374954223633
9.477221488952637,12.681649208068848
9.476771354675293,12.68007755279541
9.476523399353027,12.679032325744629
9.475903511047363,12.678630828857422
9.474361419677734,12.678059577941895
9.473310470581055,12.677474021911621
9.473288536071777,12.677124977111816
9.473251342773438,12.672362327575684
9.472833633422852,12.671334266662598
9.472718238830566,12.669224739074707
9.472661018371582,12.668423652648926
9.472562789916992,12.665488243103027
9.472467422485352,12.66489315032959
9.472273826599121,12.664030075073242
9.472162246704102,12.660224914550781
9.47055721282959,12.658454895019531
9.470181465148926,12.656615257263184
9.470069885253906,12.656325340270996
9.469242095947266,12.654769897460938
9.46889877319336,12.654287338256836
9.468449592590332,12.652655601501465
9.467013359069824,12.649809837341309
9.466739654541016,12.649779319763184
9.466390609741211,12.649617195129395
9.465967178344727,12.64785385131836
9.46560001373291,12.645292282104492
9.464231491088867,12.644316673278809
9.463436126708984,12.64013957977295
9.462800025939941,12.638861656188965
9.46274185180664,12.638224601745605
9.461322784423828,12.634827613830566
9.461202621459961,12.632667541503906
9.46103286743164,12.632333755493164
9.45937442779541,12.632068634033203
9.45842170715332,12.631407737731934
9.458367347717285,12.63060188293457
9.457688331604004,12.626726150512695
9.45730209350586,12.62562084197998
9.457286834716797,12.622961044311523
9.45720100402832,12.620894432067871
9.457099914550781,12.618428230285645
9.455266952514648,12.615815162658691
9.455221176147461,12.615804672241211
9.454554557800293,12.613245010375977
9.454133033752441,12.611475944519043
9.45374584197998,12.611413955688477
9.4533109664917,12.608393669128418
9.452902793884277,12.607986450195312
9.452483177185059,12.603684425354004
9.452447891235352,12.601346015930176
9.451319694519043,12.59276294708252
9.450074195861816,12.591948509216309
9.449761390686035,12.5908203125
9.449599266052246,12.590004920959473
9.448898315429688,12.589766502380371
9.448878288269043,12.588699340820312
9.44869327545166,12.586830139160156
9.447976112365723,12.585561752319336
9.446941375732422,12.584598541259766
9.44538688659668,12.580228805541992
9.444862365722656,12.577217102050781
9.444585800170898,12.574235916137695
9.443258285522461,12.571080207824707
9.443120002746582,12.569936752319336
9.44288444519043,12.568339347839355
9.442002296447754,12.567790031433105
9.440715789794922,12.567183494567871
9.440208435058594,12.564698219299316
9.440160751342773,12.557352066040039
9.439804077148438,12.557342529296875
9.438308715820312,12.554095268249512
9.437651634216309,12.553659439086914
9.4373197555542,12.552624702453613
9.436771392822266,12.551290512084961
9.4363374710083,12.551125526428223
9.436275482177734,12.550304412841797
9.43387508392334,12.547776222229004
9.433674812316895,12.5472412109375
9.433634757995605,12.54111385345459
9.433609008789062,12.54015064239502
9.432859420776367,12.537736892700195
9.432550430297852,12.532312393188477
9.431896209716797,12.530207633972168
9.431511878967285,12.528553009033203
9.431059837341309,12.527897834777832
9.430692672729492,12.524574279785156
9.429121017456055,12.518948554992676
9.428750991821289,12.518332481384277
9.428361892700195,12.518253326416016
9.427915573120117,12.518240928649902
9.42761516571045,12.51809024810791
9.427042007446289,12.51063060760498
9.426830291748047,12.50434398651123
9.426658630371094,12.50397777557373
9.426477432250977,12.503244400024414
9.426077842712402,12.50304889678955
9.425627708435059,12.50290584564209
9.424656867980957,12.500876426696777
9.422966957092285,12.498580932617188
9.421727180480957,12.495471000671387
9.421133041381836,12.493807792663574
9.420716285705566,12.49119758605957
9.418416976928711,12.489872932434082
9.417194366455078,12.489375114440918
9.416455268859863,12.486618041992188
9.416425704956055,12.484170913696289
9.416027069091797,12.483626365661621
9.415316581726074,12.480020523071289
9.41401195526123,12.478995323181152
9.412641525268555,12.477842330932617
9.41148567199707,12.476296424865723
9.410470962524414,12.475394248962402
9.408548355102539,12.474274635314941
9.40797233581543,12.473420143127441
9.407866477966309,12.470026016235352
9.40755558013916,12.468289375305176
9.407190322875977,12.46718692779541
9.406855583190918,12.466903686523438
9.406757354736328,12.465082168579102
9.406521797180176,12.461812973022461
9.406404495239258,12.457857131958008
9.405558586120605,12.457674026489258
9.405545234680176,12.457433700561523
9.405008316040039,12.457396507263184
9.404619216918945,12.456491470336914
9.404080390930176,12.455598831176758
9.403221130371094,12.454248428344727
9.402985572814941,12.4535551071167
9.40244197845459,12.446976661682129
9.402303695678711,12.44533634185791
9.401994705200195,12.443806648254395
9.400845527648926,12.443163871765137
9.400157928466797,12.440042495727539
9.399958610534668,12.439995765686035
9.399942398071289,12.436043739318848
9.399558067321777,12.43344497680664
9.396617889404297,12.433239936828613
9.395719528198242,12.433228492736816
9.395487785339355,12.432342529296875
9.394290924072266,12.431520462036133
9.393921852111816,12.430381774902344
9.393463134765625,12.430238723754883
9.392810821533203,12.427860260009766
9.392525672912598,12.427557945251465
9.392312049865723,12.426349639892578
9.391483306884766,12.423635482788086
9.391469955444336,12.422636985778809
9.390565872192383,12.421777725219727
9.389936447143555,12.418055534362793
9.388989448547363,12.417912483215332
9.387842178344727,12.417703628540039
9.387500762939453,12.416631698608398
9.387100219726562,12.416389465332031
9.386345863342285,12.412750244140625
9.384990692138672,12.410175323486328
9.384255409240723,12.409296035766602
9.384041786193848,12.40467357635498
9.383890151977539,12.403688430786133
9.383782386779785,12.403227806091309
9.383454322814941,12.400705337524414
9.383386611938477,12.400127410888672
9.383130073547363,12.398197174072266
9.382819175720215,12.395544052124023
9.38204574584961,12.394697189331055
9.381346702575684,12.39254093170166
9.38133716583252,12.391465187072754
9.3809814453125,12.391141891479492
9.379465103149414,12.390931129455566
9.378629684448242,12.390885353088379
9.377845764160156,12.388517379760742
9.377378463745117,12.387807846069336
9.376466751098633,12.387566566467285
9.376398086547852,12.387189865112305
9.37626838684082,12.383662223815918
9.376152992248535,12.381673812866211
9.375255584716797,12.380899429321289
9.375065803527832,12.380704879760742
9.374900817871094,12.380593299865723
9.37474536895752,12.378703117370605
9.37466812133789,12.375565528869629
9.37410831451416,12.374944686889648
9.373887062072754,12.374547004699707
9.373528480529785,12.371404647827148
9.373478889465332,12.370711326599121
9.373420715332031,12.37015438079834
9.37275218963623,12.369028091430664
9.372529029846191,12.368961334228516
9.372506141662598,12.36817741394043
9.371817588806152,12.366065979003906
9.370741844177246,12.364792823791504
9.370287895202637,12.364158630371094
9.3696870803833,12.364126205444336
9.368002891540527,12.363829612731934
9.36755657196045,12.363335609436035
9.367253303527832,12.362276077270508
9.366722106933594,12.354740142822266
9.365102767944336,12.353777885437012
9.364960670471191,12.349932670593262
9.363943099975586,12.348905563354492
9.363597869873047,12.348633766174316
9.36246109008789,12.347886085510254
9.361871719360352,12.346055030822754
9.361857414245605,12.345708847045898
9.361705780029297,12.344980239868164
9.361346244812012,12.344409942626953
9.360793113708496,12.344304084777832
9.359895706176758,12.344293594360352
9.359269142150879,12.34359073638916
9.35911750793457,12.339201927185059
9.358768463134766,12.337393760681152
9.358121871948242,12.332414627075195
9.357343673706055,12.331413269042969
9.356789588928223,12.329065322875977
9.356680870056152,12.326157569885254
9.355971336364746,12.325629234313965
9.355873107910156,12.323846817016602
9.355605125427246,12.32384204864502
9.355570793151855,12.322514533996582
9.35479736328125,12.3221435546875
9.353808403015137,12.317684173583984
9.353543281555176,12.317174911499023
9.35344123840332,12.315207481384277
9.353133201599121,12.314538955688477
9.352917671203613,12.313386917114258
9.351783752441406,12.312559127807617
9.350924491882324,12.311895370483398
9.350881576538086,12.307254791259766
9.349125862121582,12.299260139465332
9.348858833312988,12.299017906188965
9.348013877868652,12.295157432556152
9.34598445892334,12.294991493225098
9.345961570739746,12.29498291015625
9.34595775604248,12.293694496154785
9.345909118652344,12.288492202758789
9.345626831054688,12.287091255187988
9.345620155334473,12.28679084777832
9.345168113708496,12.284302711486816
9.344785690307617,12.284268379211426
9.344098091125488,12.283848762512207
9.343639373779297,12.283034324645996
9.343295097351074,12.282443046569824
9.343002319335938,12.280842781066895
9.342223167419434,12.27923583984375
9.341870307922363,12.279114723205566
9.341802597045898,12.275869369506836
9.340582847595215,12.273075103759766
9.339217185974121,12.27103328704834
9.339105606079102,12.26800537109375
9.336496353149414,12.26560115814209
9.336236953735352,12.265154838562012
9.336185455322266,12.264457702636719
9.33591079711914,12.26023006439209
9.33520793914795,12.25855827331543
9.33489990234375,12.256896018981934
9.334718704223633,12.256755828857422
9.3333158493042,12.254894256591797
9.332348823547363,12.253029823303223
9.33185863494873,12.252166748046875
9.33161735534668,12.248160362243652
9.33150577545166,12.247784614562988
9.33131217956543,12.244732856750488
9.330948829650879,12.244688987731934
9.330915451049805,12.239459991455078
9.329607963562012,12.238561630249023
9.329524993896484,12.237936973571777
9.32912826538086,12.23740291595459
9.329117774963379,12.236525535583496
9.329097747802734,12.234012603759766
9.328431129455566,12.232172012329102
9.328157424926758,12.23039436340332
9.326845169067383,12.230149269104004
9.326807022094727,12.228761672973633
9.326139450073242,12.228205680847168
9.325974464416504,12.225152969360352
9.322793006896973,12.224823951721191
9.322242736816406,12.224221229553223
9.322158813476562,12.223224639892578
9.32175350189209,12.220149040222168
9.3203763961792,12.219675064086914
9.32023811340332,12.2167329788208
9.3189697265625,12.216702461242676
9.318878173828125,12.215784072875977
9.318626403808594,12.215713500976562
9.318136215209961,12.215644836425781
9.318094253540039,12.215093612670898
9.317399978637695,12.213726043701172
9.317194938659668,12.212625503540039
9.316476821899414,12.212294578552246
9.315327644348145,12.211423873901367
9.314586639404297,12.210925102233887
9.3143892288208,12.207710266113281
9.31423282623291,12.206841468811035
9.313976287841797,12.206631660461426
9.313197135925293,12.206229209899902
9.311983108520508,12.205151557922363
9.311607360839844,12.20415210723877
9.311554908752441,12.20190715789795
9.311347961425781,12.198394775390625
9.311311721801758,12.19665241241455
9.310551643371582,12.195420265197754
9.310532569885254,12.194470405578613
9.310490608215332,12.194270133972168
9.309568405151367,12.193696975708008
9.308494567871094,12.192193031311035
9.308345794677734,12.191656112670898
9.307528495788574,12.189464569091797
9.307478904724121,12.189295768737793
9.307175636291504,12.188732147216797
9.30359172821045,12.187769889831543
9.303316116333008,12.187670707702637
9.301884651184082,12.184324264526367
9.301358222961426,12.18420124053955
9.30081558227539,12.183110237121582
9.300698280334473,12.181771278381348
9.300091743469238,12.178420066833496
9.299572944641113,12.17700481414795
9.297784805297852,12.176271438598633
9.297630310058594,12.175729751586914
9.297203063964844,12.17443561553955
9.296798706054688,12.168889045715332
9.296662330627441,12.167250633239746
9.296415328979492,12.164776802062988
9.295014381408691,12.163949012756348
9.29396915435791,12.16377067565918
9.292444229125977,12.162829399108887
9.290704727172852,12.162713050842285
9.290604591369629,12.16269302368164
9.29055404663086,12.160127639770508
9.290026664733887,12.1545991897583
9.289705276489258,12.152791023254395
9.289620399475098,12.15241813659668
9.289545059204102,12.152162551879883
9.289233207702637,12.151545524597168
9.289228439331055,12.149079322814941
9.289079666137695,12.148240089416504
9.288631439208984,12.147785186767578
9.287359237670898,12.147051811218262
9.286747932434082,12.145925521850586
9.28598690032959,12.145025253295898
9.285823822021484,12.143854141235352
9.285392761230469,12.143329620361328
9.284601211547852,12.142383575439453
9.284587860107422,12.141776084899902
9.283985137939453,12.140060424804688
9.283842086791992,12.139850616455078
9.282742500305176,12.139128684997559
9.282642364501953,12.137839317321777
9.282493591308594,12.133200645446777
9.282334327697754,12.130739212036133
9.282099723815918,12.129919052124023
9.280744552612305,12.129708290100098
9.279882431030273,12.12854290008545
9.279679298400879,12.124065399169922
9.279560089111328,12.123866081237793
9.279358863830566,12.12353801727295
9.278935432434082,12.12165355682373
9.278796195983887,12.121010780334473
9.277403831481934,12.120753288269043
9.276972770690918,12.119932174682617
9.276734352111816,12.119625091552734
9.276308059692383,12.118429183959961
9.276216506958008,12.118135452270508
9.276195526123047,12.116022109985352
9.276041984558105,12.115496635437012
9.275487899780273,12.115364074707031
9.275403022766113,12.114737510681152
9.2752103805542,12.113811492919922
9.275130271911621,12.111413955688477
9.274555206298828,12.10940933227539
9.273818016052246,12.108786582946777
9.27285099029541,12.108728408813477
9.272358894348145,12.10839557647705
9.27230453491211,12.107072830200195
9.272259712219238,12.105317115783691
9.272125244140625,12.104796409606934
9.271695137023926,12.102664947509766
9.271038055419922,12.102319717407227
9.270892143249512,12.102066993713379
9.269769668579102,12.099796295166016
9.269700050354004,12.09957218170166
9.269156455993652,12.099238395690918
9.268839836120605,12.098397254943848
9.268759727478027,12.097554206848145
9.267797470092773,12.093131065368652
9.267736434936523,12.092095375061035
9.267616271972656,12.088709831237793
9.267452239990234,12.088091850280762
9.267370223999023,12.087395668029785
9.267130851745605,12.087373733520508
9.267045974731445,12.08531379699707
9.266656875610352,12.082674026489258
9.266213417053223,12.082642555236816
9.265859603881836,12.08089828491211
9.26574993133545,12.080831527709961
9.265686988830566,12.080641746520996
9.264896392822266,12.080609321594238
9.264337539672852,12.079962730407715
9.263790130615234,12.078023910522461
9.263399124145508,12.077964782714844
9.262958526611328,12.077686309814453
9.262916564941406,12.076836585998535
9.2628812789917,12.074797630310059
9.262714385986328,12.074105262756348
9.262190818786621,12.073297500610352
9.260826110839844,12.072657585144043
9.259414672851562,12.071983337402344
9.259340286254883,12.06750202178955
9.259208679199219,12.063397407531738
9.258644104003906,12.059638023376465
9.257887840270996,12.059096336364746
9.257740020751953,12.05892562866211
9.257550239562988,12.05854606628418
9.257475852966309,12.056314468383789
9.257412910461426,12.055495262145996
9.257247924804688,12.054341316223145
9.257025718688965,12.053799629211426
9.256850242614746,12.05355167388916
9.256742477416992,12.053064346313477
9.256264686584473,12.051168441772461
9.255939483642578,12.050566673278809
9.25584888458252,12.049808502197266
9.255514144897461,12.04041576385498
9.2554292678833,12.039407730102539
9.25507926940918,12.039132118225098
9.254460334777832,12.037141799926758
9.25366497039795,12.03631591796875
9.25363826751709,12.036150932312012
9.252532958984375,12.035700798034668
9.25224781036377,12.034462928771973
9.251859664916992,12.033863067626953
9.251795768737793,12.032127380371094
9.251338958740234,12.030609130859375
9.251153945922852,12.030508041381836
9.250676155090332,12.027055740356445
9.250120162963867,12.026307106018066
9.24991226196289,12.02281665802002
9.249435424804688,12.021448135375977
9.2478609085083,12.02130126953125
9.247230529785156,12.020366668701172
9.247052192687988,12.017067909240723
9.246203422546387,12.016530990600586
9.244648933410645,12.016448020935059
9.243776321411133,12.013798713684082
9.242786407470703,12.013702392578125
9.24249267578125,12.01269817352295
9.242321968078613,12.012531280517578
9.242315292358398,12.011521339416504
9.242080688476562,12.008903503417969
9.241742134094238,12.0075101852417
9.241673469543457,12.006275177001953
9.240856170654297,12.005621910095215
9.240663528442383,12.005475997924805
9.24048137664795,12.00485610961914
9.240381240844727,12.002306938171387
9.240029335021973,12.00156307220459
9.239873886108398,12.000450134277344
9.23926830291748,11.999707221984863
9.238669395446777,11.997987747192383
9.23852825164795,11.99528980255127
9.238410949707031,11.993515968322754
9.237142562866211,11.991141319274902
9.23710823059082,11.99038028717041
9.236934661865234,11.989603996276855
9.236920356750488,11.989093780517578
9.236295700073242,11.98861026763916
9.236291885375977,11.986527442932129
9.235868453979492,11.98581314086914
9.234989166259766,11.98145580291748
9.23411750793457,11.981110572814941
9.234058380126953,11.97870922088623
9.234041213989258,11.978109359741211
9.233020782470703,11.978104591369629
9.232053756713867,11.97654914855957
9.231715202331543,11.974841117858887
9.230545997619629,11.973944664001465
9.230416297912598,11.973392486572266
9.230277061462402,11.973196983337402
9.230195999145508,11.97127914428711
9.229994773864746,11.971031188964844
9.229985237121582,11.969754219055176
9.229971885681152,11.969505310058594
9.229955673217773,11.969103813171387
9.229877471923828,11.968778610229492
9.22977066040039,11.967545509338379
9.229645729064941,11.965764045715332
9.228388786315918,11.964568138122559
9.227744102478027,11.96420955657959
9.227518081665039,11.963399887084961
9.2268648147583,11.962831497192383
9.226262092590332,11.962516784667969
9.225987434387207,11.961517333984375
9.22546672821045,11.960161209106445
9.223990440368652,11.959332466125488
9.223719596862793,11.95874309539795
9.223565101623535,11.958674430847168
9.22314167022705,11.957032203674316
9.222840309143066,11.95655632019043
9.222704887390137,11.953995704650879
9.22225570678711,11.952820777893066
9.222227096557617,11.952605247497559
9.221076011657715,11.950897216796875
9.219862937927246,11.949801445007324
9.219618797302246,11.949593544006348
9.219008445739746,11.949339866638184
9.21745777130127,11.946024894714355
9.216647148132324,11.942676544189453
9.216407775878906,11.939460754394531
9.216192245483398,11.93877124786377
9.215473175048828,11.938733100891113
9.215214729309082,11.937468528747559
9.215205192565918,11.93669319152832
9.214616775512695,11.936363220214844
9.21435832977295,11.935517311096191
9.213902473449707,11.93464469909668
9.213265419006348,11.933116912841797
9.212994575500488,11.93196964263916
9.212647438049316,11.930365562438965
9.212151527404785,11.929944038391113
9.211787223815918,11.928017616271973
9.21160888671875,11.926421165466309
9.211185455322266,11.925299644470215
9.210865020751953,11.925134658813477
9.210651397705078,11.925003051757812
9.210235595703125,11.924036026000977
9.20986557006836,11.92356014251709
9.209004402160645,11.921285629272461
9.208706855773926,11.920272827148438
9.208353042602539,11.918877601623535
9.20816707611084,11.91794490814209
9.207518577575684,11.91663932800293
9.207073211669922,11.916535377502441
9.20705795288086,11.911703109741211
9.20702075958252,11.910768508911133
9.206710815429688,11.909643173217773
9.206289291381836,11.909318923950195
9.206149101257324,11.908857345581055
9.205977439880371,11.908519744873047
9.205938339233398,11.90545654296875
9.205894470214844,11.903495788574219
9.205318450927734,11.900900840759277
9.205156326293945,11.90077018737793
9.204179763793945,11.899495124816895
9.203690528869629,11.899231910705566
9.203409194946289,11.896693229675293
9.20337200164795,11.896553993225098
9.202935218811035,11.896489143371582
9.202580451965332,11.895919799804688
9.20253849029541,11.895350456237793
9.201410293579102,11.894792556762695
9.2012357711792,11.89286994934082
9.2003173828125,11.892457008361816
9.200246810913086,11.8898286819458
9.200013160705566,11.887646675109863
9.199588775634766,11.887286186218262
9.198667526245117,11.882136344909668
9.197689056396484,11.881404876708984
9.19754409790039,11.879865646362305
9.197206497192383,11.879554748535156
9.196609497070312,11.87258243560791
9.196035385131836,11.871856689453125
9.19555377960205,11.871806144714355
9.195484161376953,11.870723724365234
9.19460678100586,11.870246887207031
9.193857192993164,11.869545936584473
9.193727493286133,11.866589546203613
9.193674087524414,11.866508483886719
9.19328784942627,11.865716934204102
9.192364692687988,11.86510944366455
9.191949844360352,11.864224433898926
9.190933227539062,11.863666534423828
9.190841674804688,11.861990928649902
9.190505981445312,11.86011028289795
9.190505981445312,11.860064506530762
9.190042495727539,11.857160568237305
9.18980884552002,11.85660457611084
9.189481735229492,11.856534004211426
9.189300537109375,11.855344772338867
9.188698768615723,11.854070663452148
9.187735557556152,11.852909088134766
9.18625259399414,11.852473258972168
9.185569763183594,11.852124214172363
9.185233116149902,11.851118087768555
9.1837158203125,11.848273277282715
9.183355331420898,11.845351219177246
9.182964324951172,11.844801902770996
9.18249225616455,11.844390869140625
9.181960105895996,11.843517303466797
9.18187427520752,11.842191696166992
9.181547164916992,11.838770866394043
9.180947303771973,11.838695526123047
9.17992115020752,11.838265419006348
9.17990779876709,11.837541580200195
9.178899765014648,11.836957931518555
9.178689002990723,11.834433555603027
9.178524017333984,11.834383964538574
9.178245544433594,11.832430839538574
9.17821979522705,11.83139705657959
9.177719116210938,11.830069541931152
9.177515983581543,11.8233060836792
9.177374839782715,11.822031021118164
9.177324295043945,11.821022033691406
9.17691707611084,11.818175315856934
9.175442695617676,11.816039085388184
9.174772262573242,11.81600284576416
9.174736976623535,11.807918548583984
9.174489974975586,11.805407524108887
9.174027442932129,11.803248405456543
9.173908233642578,11.80128002166748
9.173727035522461,11.80118179321289
9.173439979553223,11.800972938537598
9.173355102539062,11.799727439880371
9.173294067382812,11.799720764160156
9.172188758850098,11.799362182617188
9.171181678771973,11.79727554321289
9.171087265014648,11.796217918395996
9.170126914978027,11.795080184936523
9.169685363769531,11.79442024230957
9.169365882873535,11.79246711730957
9.169357299804688,11.792241096496582
9.169197082519531,11.791471481323242
9.169042587280273,11.789505004882812
9.168596267700195,11.78899097442627
9.1677827835083,11.788847923278809
9.167749404907227,11.786910057067871
9.167509078979492,11.786173820495605
9.167409896850586,11.783655166625977
9.167258262634277,11.779158592224121
9.166643142700195,11.778889656066895
9.165401458740234,11.774269104003906
9.165371894836426,11.773136138916016
9.164212226867676,11.771646499633789
9.164045333862305,11.770527839660645
9.1628999710083,11.769118309020996
9.16281509399414,11.767989158630371
9.162612915039062,11.767777442932129
9.162557601928711,11.76768970489502
9.162144660949707,11.766485214233398
9.161907196044922,11.763897895812988
9.160789489746094,11.761726379394531
9.160502433776855,11.761706352233887
9.160475730895996,11.761380195617676
9.160414695739746,11.757891654968262
9.15965461730957,11.756169319152832
9.15881061553955,11.756078720092773
9.158527374267578,11.753313064575195
9.158272743225098,11.753118515014648
9.15662670135498,11.751635551452637
9.156187057495117,11.751516342163086
9.155960083007812,11.74983024597168
9.155908584594727,11.749737739562988
9.155111312866211,11.749393463134766
9.154985427856445,11.748944282531738
9.154945373535156,11.74831771850586
9.154553413391113,11.748099327087402
9.154451370239258,11.747350692749023
9.153936386108398,11.745357513427734
9.153858184814453,11.744585990905762
9.153578758239746,11.744425773620605
9.151347160339355,11.743928909301758
9.151151657104492,11.74334716796875
9.150641441345215,11.743209838867188
9.149356842041016,11.742728233337402
9.149155616760254,11.741604804992676
9.14870548248291,11.74087905883789
9.14848518371582,11.740582466125488
9.148139953613281,11.740306854248047
9.147712707519531,11.739519119262695
9.146805763244629,11.738005638122559
9.146799087524414,11.736215591430664
9.146363258361816,11.73523235321045
9.14561939239502,11.733940124511719
9.1453275680542,11.729451179504395
9.145012855529785,11.728532791137695
9.144784927368164,11.727781295776367
9.144085884094238,11.727241516113281
9.142704010009766,11.72384262084961
9.142145156860352,11.723308563232422
9.14200210571289,11.722678184509277
9.141890525817871,11.716845512390137
9.14162540435791,11.714356422424316
9.141407012939453,11.714117050170898
9.14134407043457,11.712530136108398
9.141050338745117,11.711982727050781
9.141021728515625,11.711893081665039
9.140742301940918,11.70898723602295
9.140117645263672,11.70878791809082
9.13845157623291,11.708560943603516
9.138370513916016,11.707206726074219
9.138293266296387,11.707140922546387
9.138113975524902,11.704282760620117
9.137681007385254,11.704133033752441
9.13731575012207,11.701050758361816
9.13692569732666,11.698896408081055
9.136284828186035,11.698469161987305
9.13619613647461,11.697877883911133
9.135552406311035,11.695734024047852
9.135518074035645,11.695487022399902
9.135173797607422,11.693790435791016
9.134102821350098,11.693631172180176
9.133562088012695,11.692442893981934
9.133432388305664,11.691743850708008
9.133246421813965,11.691017150878906
9.13317584991455,11.690614700317383
9.132526397705078,11.68816089630127
9.132153511047363,11.688018798828125
9.131878852844238,11.686827659606934
9.131814002990723,11.68641185760498
9.131738662719727,11.685571670532227
9.130813598632812,11.685233116149902
9.1306734085083,11.684186935424805
9.130345344543457,11.683802604675293
9.12936019897461,11.683489799499512
9.128547668457031,11.681093215942383
9.127238273620605,11.680554389953613
9.126968383789062,11.680546760559082
9.126818656921387,11.680163383483887
9.126741409301758,11.678815841674805
9.126508712768555,11.67879867553711
9.125962257385254,11.678062438964844
9.125602722167969,11.677549362182617
9.125506401062012,11.677082061767578
9.125120162963867,11.676026344299316
9.125068664550781,11.673309326171875
9.124837875366211,11.672740936279297
9.124831199645996,11.670960426330566
9.124594688415527,11.670694351196289
9.12442684173584,11.669543266296387
9.1243257522583,11.666504859924316
9.124180793762207,11.66562271118164
9.121805191040039,11.66434383392334
9.121073722839355,11.663606643676758
9.120864868164062,11.663558959960938
9.120396614074707,11.662175178527832
9.120311737060547,11.661422729492188
9.120274543762207,11.661336898803711
9.119115829467773,11.660043716430664
9.118912696838379,11.659852027893066
9.118812561035156,11.659493446350098
9.1187744140625,11.659284591674805
9.118247032165527,11.65921401977539
9.117934226989746,11.65821361541748
9.117424964904785,11.656227111816406
9.117300033569336,11.653876304626465
9.117108345031738,11.650909423828125
9.117064476013184,11.649850845336914
9.116497039794922,11.649155616760254
9.116353034973145,11.647791862487793
9.116353034973145,11.647529602050781
9.116216659545898,11.644598960876465
9.115793228149414,11.643009185791016
9.11507511138916,11.641073226928711
9.114787101745605,11.638930320739746
9.114178657531738,11.634798049926758
9.113368034362793,11.633944511413574
9.113277435302734,11.633578300476074
9.112968444824219,11.632741928100586
9.112882614135742,11.632281303405762
9.112862586975098,11.629857063293457
9.112271308898926,11.629554748535156
9.111980438232422,11.629277229309082
9.110944747924805,11.627568244934082
9.11061954498291,11.62739086151123
9.110265731811523,11.626655578613281
9.109816551208496,11.625553131103516
9.109515190124512,11.620657920837402
9.10947322845459,11.61860179901123
9.109219551086426,11.616151809692383
9.109102249145508,11.614653587341309
9.108753204345703,11.61454963684082
9.108654022216797,11.613985061645508
9.107552528381348,11.613834381103516
9.1067533493042,11.613618850708008
9.105528831481934,11.613537788391113
9.105239868164062,11.612868309020996
9.105226516723633,11.612584114074707
9.104382514953613,11.611542701721191
9.104256629943848,11.610904693603516
9.104232788085938,11.61075496673584
9.10404109954834,11.609381675720215
9.103754997253418,11.60893440246582
9.103337287902832,11.60409927368164
9.103230476379395,11.597881317138672
9.102344512939453,11.596256256103516
9.102181434631348,11.592809677124023
9.1021089553833,11.590629577636719
9.102031707763672,11.588558197021484
9.101900100708008,11.58843994140625
9.101800918579102,11.585673332214355
9.101103782653809,11.585625648498535
9.101036071777344,11.585497856140137
9.100746154785156,11.584683418273926
9.100531578063965,11.584667205810547
9.09982967376709,11.583284378051758
9.099794387817383,11.58240795135498
9.099161148071289,11.582374572753906
9.099087715148926,11.581645965576172
9.098175048828125,11.581235885620117
9.098008155822754,11.581143379211426
9.097907066345215,11.580601692199707
9.097844123840332,11.577268600463867
9.097841262817383,11.576946258544922
9.097628593444824,11.576346397399902
9.097270965576172,11.575340270996094
9.09713077545166,11.574383735656738
9.097005844116211,11.57379150390625
9.095379829406738,11.57227897644043
9.095293045043945,11.569120407104492
9.094578742980957,11.568474769592285
9.093940734863281,11.565738677978516
9.093807220458984,11.56495189666748
9.093613624572754,11.564563751220703
9.09321403503418,11.561017036437988
9.092809677124023,11.560744285583496
9.09238338470459,11.560318946838379
9.092290878295898,11.559480667114258
9.09147834777832,11.558816909790039
9.091262817382812,11.558624267578125
9.091261863708496,11.557206153869629
9.09122085571289,11.556032180786133
9.091118812561035,11.555792808532715
9.091084480285645,11.554976463317871
9.08952522277832,11.554879188537598
9.089492797851562,11.553491592407227
9.088866233825684,11.552955627441406
9.088593482971191,11.552709579467773
9.087968826293945,11.552359580993652
9.086287498474121,11.551020622253418
9.086237907409668,11.550046920776367
9.08602237701416,11.549525260925293
9.085859298706055,11.548759460449219
9.08553695678711,11.546982765197754
9.08495807647705,11.546462059020996
9.084883689880371,11.545437812805176
9.084694862365723,11.54543399810791
9.084660530090332,11.543966293334961
9.084277153015137,11.543119430541992
9.084030151367188,11.542795181274414
9.083919525146484,11.542304992675781
9.083765983581543,11.541242599487305
9.083697319030762,11.539316177368164
9.083601951599121,11.538962364196777
9.083267211914062,11.5388822555542
9.083128929138184,11.538379669189453
9.082963943481445,11.53767204284668
9.0829439163208,11.536948204040527
9.082620620727539,11.536330223083496
9.082026481628418,11.535924911499023
9.081995010375977,11.534335136413574
9.081486701965332,11.53359317779541
9.081068992614746,11.533540725708008
9.081052780151367,11.53291130065918
9.080353736877441,11.531251907348633
9.080184936523438,11.529132843017578
9.079483032226562,11.525273323059082
9.079344749450684,11.524613380432129
9.079277992248535,11.524502754211426
9.078862190246582,11.524147033691406
9.078363418579102,11.518729209899902
9.077845573425293,11.51754093170166
9.077790260314941,11.511391639709473
9.077485084533691,11.510149955749512
9.07744026184082,11.509308815002441
9.076787948608398,11.50916576385498
9.076031684875488,11.508573532104492
9.075657844543457,11.50539493560791
9.075292587280273,11.505391120910645
9.074618339538574,11.502861022949219
9.073667526245117,11.4991455078125
9.073394775390625,11.498044967651367
9.072876930236816,11.497848510742188
9.072789192199707,11.497359275817871
9.07270336151123,11.496549606323242
9.071807861328125,11.495546340942383
9.070618629455566,11.49284839630127
9.070198059082031,11.489575386047363
9.069737434387207,11.488717079162598
9.069196701049805,11.486848831176758
9.068744659423828,11.486833572387695
9.06865406036377,11.484551429748535
9.068580627441406,11.483448028564453
9.068527221679688,11.483427047729492
9.068060874938965,11.483057022094727
9.067936897277832,11.482588768005371
9.067506790161133,11.48196029663086
9.067502975463867,11.480262756347656
9.067045211791992,11.480240821838379
9.066564559936523,11.47989273071289
9.06557559967041,11.479580879211426
9.06446647644043,11.478948593139648
9.064350128173828,11.475672721862793
9.064085006713867,11.475166320800781
9.063604354858398,11.475165367126465
9.0632963180542,11.475040435791016
9.06309986114502,11.47465991973877
9.062823295593262,11.473857879638672
9.061983108520508,11.473355293273926
9.061814308166504,11.472293853759766
9.061800956726074,11.469758987426758
9.061622619628906,11.467301368713379
9.0606689453125,11.466160774230957
9.06052017211914,11.465407371520996
9.060091972351074,11.465237617492676
9.059847831726074,11.463458061218262
9.059391975402832,11.462932586669922
9.059086799621582,11.462594032287598
9.058533668518066,11.462470054626465
9.058455467224121,11.459541320800781
9.058155059814453,11.457866668701172
9.057880401611328,11.457595825195312
9.057626724243164,11.456623077392578
9.05759334564209,11.456380844116211
9.057273864746094,11.455164909362793
9.057141304016113,11.453878402709961
9.057077407836914,11.451701164245605
9.055990219116211,11.451410293579102
9.05543327331543,11.450364112854004
9.055273056030273,11.448732376098633
9.055006980895996,11.448729515075684
9.054973602294922,11.44855785369873
9.054301261901855,11.448518753051758
9.053586959838867,11.446222305297852
9.053482055664062,11.443869590759277
9.052434921264648,11.441499710083008
9.052200317382812,11.440145492553711
9.051816940307617,11.439448356628418
9.05161190032959,11.43436050415039
9.051552772521973,11.432058334350586
9.051344871520996,11.431785583496094
9.051273345947266,11.43157958984375
9.050934791564941,11.431486129760742
9.05066204071045,11.429689407348633
9.050591468811035,11.428386688232422
9.05016803741455,11.427655220031738
9.049972534179688,11.425559043884277
9.049863815307617,11.424980163574219
9.049727439880371,11.423653602600098
9.0496244430542,11.423622131347656
9.049514770507812,11.423527717590332
9.048285484313965,11.423048973083496
9.047616958618164,11.421459197998047
9.047292709350586,11.42065143585205
9.046418190002441,11.42033863067627
9.046396255493164,11.420210838317871
9.045762062072754,11.419697761535645
9.04545783996582,11.419108390808105
9.045279502868652,11.41895866394043
9.044353485107422,11.413884162902832
9.044306755065918,11.413718223571777
9.043701171875,11.412283897399902
9.042717933654785,11.411821365356445
9.042619705200195,11.410096168518066
9.042222023010254,11.407377243041992
9.041947364807129,11.406920433044434
9.040192604064941,11.406539916992188
9.03955078125,11.405976295471191
9.039102554321289,11.40565013885498
9.03901195526123,11.4043550491333
9.038942337036133,11.403706550598145
9.038572311401367,11.401875495910645
9.038415908813477,11.398059844970703
9.038110733032227,11.397502899169922
9.037932395935059,11.396621704101562
9.037301063537598,11.395939826965332
9.037004470825195,11.395373344421387
9.03697681427002,11.395186424255371
9.036293029785156,11.394489288330078
9.036023139953613,11.39432430267334
9.03537654876709,11.392541885375977
9.034457206726074,11.391228675842285
9.034260749816895,11.39116096496582
9.034049034118652,11.389084815979004
9.03400993347168,11.388740539550781
9.033599853515625,11.387314796447754
9.033049583435059,11.386385917663574
9.032859802246094,11.385614395141602
9.032793045043945,11.384833335876465
9.032142639160156,11.383418083190918
9.031487464904785,11.380115509033203
9.031445503234863,11.379937171936035
9.03036117553711,11.379769325256348
9.030250549316406,11.378536224365234
9.029924392700195,11.378348350524902
9.02957820892334,11.376715660095215
9.029052734375,11.37614917755127
9.026866912841797,11.37569808959961
9.026769638061523,11.375435829162598
9.025854110717773,11.374577522277832
9.025754928588867,11.37442684173584
9.025006294250488,11.373210906982422
9.024270057678223,11.372632026672363
9.024258613586426,11.372166633605957
9.023850440979004,11.371502876281738
9.023839950561523,11.369787216186523
9.023324966430664,11.369564056396484
9.023175239562988,11.369366645812988
9.023001670837402,11.36935043334961
9.021899223327637,11.367608070373535
9.02158260345459,11.364523887634277
9.021574020385742,11.364090919494629
9.021389961242676,11.36397647857666
9.02138900756836,11.362458229064941
9.020699501037598,11.3611421585083
9.020440101623535,11.360990524291992
9.020034790039062,11.359817504882812
9.019161224365234,11.358654022216797
9.019095420837402,11.35788631439209
9.017945289611816,11.357264518737793
9.017395973205566,11.355631828308105
9.017287254333496,11.353668212890625
9.01662826538086,11.3532133102417
9.016589164733887,11.351110458374023
9.016200065612793,11.350555419921875
9.015565872192383,11.348346710205078
9.015240669250488,11.344992637634277
9.014643669128418,11.344159126281738
9.014476776123047,11.342619895935059
9.013541221618652,11.34220027923584
9.013447761535645,11.341565132141113
9.013444900512695,11.341005325317383
9.013397216796875,11.340243339538574
9.013300895690918,11.340134620666504
9.013164520263672,11.339319229125977
9.01307487487793,11.337855339050293
9.012832641601562,11.337260246276855
9.012828826904297,11.331815719604492
9.012483596801758,11.330348014831543
9.0118989944458,11.330312728881836
9.010794639587402,11.329854965209961
9.010550498962402,11.327534675598145
9.010506629943848,11.327245712280273
9.010376930236816,11.326059341430664
9.009885787963867,11.322696685791016
9.009784698486328,11.322131156921387
9.008323669433594,11.31940746307373
9.008278846740723,11.318373680114746
9.008251190185547,11.31740665435791
9.008208274841309,11.315900802612305
9.008157730102539,11.31361198425293
9.00810718536377,11.313252449035645
9.008050918579102,11.311586380004883
9.007871627807617,11.311161041259766
9.007772445678711,11.309896469116211
9.007648468017578,11.30922794342041
9.007193565368652,11.308115005493164
9.00660228729248,11.307706832885742
9.006166458129883,11.30610466003418
9.005830764770508,11.30589771270752
9.005213737487793,11.305769920349121
9.00509262084961,11.303679466247559
9.003172874450684,11.303656578063965
9.002964973449707,11.302578926086426
9.002208709716797,11.301753044128418
9.002074241638184,11.301464080810547
9.001788139343262,11.301068305969238
9.000505447387695,11.300724029541016
9.00048542022705,11.29805850982666
9.000219345092773,11.297684669494629
8.999774932861328,11.297606468200684
8.999774932861328,11.295705795288086
8.999579429626465,11.295665740966797
8.9995698928833,11.294062614440918
8.99905014038086,11.29262924194336
8.998863220214844,11.292023658752441
8.998673439025879,11.291706085205078
8.998441696166992,11.289177894592285
8.9971342086792,11.286694526672363
8.997007369995117,11.286477088928223
8.996912956237793,11.28520679473877
8.996415138244629,11.284529685974121
8.996259689331055,11.28382682800293
8.995903015136719,11.282522201538086
8.995856285095215,11.28003215789795
8.995489120483398,11.27995777130127
8.994416236877441,11.27924633026123
8.99440860748291,11.277996063232422
8.994221687316895,11.277664184570312
8.993849754333496,11.276801109313965
8.993812561035156,11.274340629577637
8.993484497070312,11.272274017333984
8.993165016174316,11.271929740905762
8.992984771728516,11.271871566772461
8.992319107055664,11.269655227661133
8.991893768310547,11.268667221069336
8.991792678833008,11.268489837646484
8.991161346435547,11.267999649047852
8.990998268127441,11.267223358154297
8.990985870361328,11.266898155212402
8.990202903747559,11.265790939331055
8.989975929260254,11.26423454284668
8.989429473876953,11.26337718963623
8.988140106201172,11.262219429016113
8.987588882446289,11.261604309082031
8.987316131591797,11.261125564575195
8.986649513244629,11.259661674499512
8.986124038696289,11.258936882019043
8.985718727111816,11.257548332214355
8.985424995422363,11.255969047546387
8.98540210723877,11.255949020385742
8.984745025634766,11.254046440124512
8.983978271484375,11.252450942993164
8.983275413513184,11.251442909240723
8.982298851013184,11.250870704650879
8.982247352600098,11.250439643859863
8.982189178466797,11.250117301940918
8.982134819030762,11.249892234802246
8.981696128845215,11.249878883361816
8.981607437133789,11.247061729431152
8.981398582458496,11.245158195495605
8.980877876281738,11.244577407836914
8.980157852172852,11.244314193725586
8.979538917541504,11.24386978149414
8.979044914245605,11.243236541748047
8.978731155395508,11.24168872833252
8.978449821472168,11.239790916442871
8.978320121765137,11.239117622375488
8.977943420410156,11.238628387451172
8.977764129638672,11.23841667175293
8.977649688720703,11.237794876098633
8.977328300476074,11.23748779296875
8.977023124694824,11.236908912658691
8.97697925567627,11.23575496673584
8.97692584991455,11.233678817749023
8.97587776184082,11.231409072875977
8.975518226623535,11.231111526489258
8.974601745605469,11.229007720947266
8.974337577819824,11.228679656982422
8.973210334777832,11.228632926940918
8.973197937011719,11.228192329406738
8.972485542297363,11.227710723876953
8.97240161895752,11.226837158203125
8.972001075744629,11.226323127746582
8.97173023223877,11.226054191589355
8.97166919708252,11.22547721862793
8.971291542053223,11.225443840026855
8.971023559570312,11.22533893585205
8.970778465270996,11.224982261657715
8.969719886779785,11.222541809082031
8.969239234924316,11.222445487976074
8.969234466552734,11.22188663482666
8.969173431396484,11.221818923950195
8.969106674194336,11.221684455871582
8.968880653381348,11.220714569091797
8.968815803527832,11.219879150390625
8.968812942504883,11.218515396118164
8.967787742614746,11.218390464782715
8.96749210357666,11.21486759185791
8.96739387512207,11.21335220336914
8.966930389404297,11.211823463439941
8.966826438903809,11.210687637329102
8.966623306274414,11.210018157958984
8.966439247131348,11.209859848022461
8.966049194335938,11.20865249633789
8.965927124023438,11.208341598510742
8.965782165527344,11.207898139953613
8.963787078857422,11.20706844329834
8.963714599609375,11.206460952758789
8.963176727294922,11.205666542053223
8.962952613830566,11.205650329589844
8.962224006652832,11.20506477355957
8.960935592651367,11.2046537399292
8.96049690246582,11.203323364257812
8.96048641204834,11.203096389770508
8.959766387939453,11.202884674072266
8.95974349975586,11.201276779174805
8.95898723602295,11.199724197387695
8.95875072479248,11.197758674621582
8.958641052246094,11.196911811828613
8.957703590393066,11.194449424743652
8.957083702087402,11.191947937011719
8.957047462463379,11.191875457763672
8.956887245178223,11.189621925354004
8.956794738769531,11.188857078552246
8.956793785095215,11.186569213867188
8.956457138061523,11.186031341552734
8.956439971923828,11.18567943572998
8.955917358398438,11.183185577392578
8.955268859863281,11.182981491088867
8.955256462097168,11.182397842407227
8.954874992370605,11.182254791259766
8.954870223999023,11.180967330932617
8.954530715942383,11.17928695678711
8.954148292541504,11.178252220153809
8.95398235321045,11.177314758300781
8.952704429626465,11.175213813781738
8.952605247497559,11.175000190734863
8.951600074768066,11.17276382446289
8.951372146606445,11.172646522521973
8.951298713684082,11.172624588012695
8.95092487335205,11.171527862548828
8.950031280517578,11.169767379760742
8.94936466217041,11.16926383972168
8.94810962677002,11.16836929321289
8.947343826293945,11.168360710144043
8.946520805358887,11.168155670166016
8.946515083312988,11.167885780334473
8.945955276489258,11.167014122009277
8.945618629455566,11.166574478149414
8.945233345031738,11.16562557220459
8.945062637329102,11.165596008300781
8.94469165802002,11.16243839263916
8.944551467895508,11.162182807922363
8.944548606872559,11.161012649536133
8.944334983825684,11.160917282104492
8.943710327148438,11.156872749328613
8.943183898925781,11.15601634979248
8.943167686462402,11.155123710632324
8.942967414855957,11.152788162231445
8.942901611328125,11.151819229125977
8.942534446716309,11.151673316955566
8.942124366760254,11.148941993713379
8.941768646240234,11.147210121154785
8.941689491271973,11.146892547607422
8.940486907958984,11.143715858459473
8.940301895141602,11.1434326171875
8.9398193359375,11.142117500305176
8.939779281616211,11.142041206359863
8.939746856689453,11.14196491241455
8.939656257629395,11.141322135925293
8.939590454101562,11.14004898071289
8.938705444335938,11.1398344039917
8.937914848327637,11.139466285705566
8.937749862670898,11.13788890838623
8.937653541564941,11.137393951416016
8.937076568603516,11.136079788208008
8.937061309814453,11.135842323303223
8.936423301696777,11.133792877197266
8.936079978942871,11.13271427154541
8.935481071472168,11.132067680358887
8.934590339660645,11.1306734085083
8.933905601501465,11.127650260925293
8.933304786682129,11.126260757446289
8.932723045349121,11.12623119354248
8.932716369628906,11.124001502990723
8.932649612426758,11.123395919799805
8.932594299316406,11.12227725982666
8.932489395141602,11.122267723083496
8.932384490966797,11.12207317352295
8.93206787109375,11.120617866516113
8.93104362487793,11.120508193969727
8.928648948669434,11.120487213134766
8.928345680236816,11.119624137878418
8.927987098693848,11.11890697479248
8.927984237670898,11.118514060974121
8.927385330200195,11.118165969848633
8.92733097076416,11.117953300476074
8.926335334777832,11.11723518371582
8.92628002166748,11.114557266235352
8.924874305725098,11.113964080810547
8.924017906188965,11.113911628723145
8.923786163330078,11.112693786621094
8.923551559448242,11.11201000213623
8.923486709594727,11.111306190490723
8.922530174255371,11.11057186126709
8.92176628112793,11.10852336883545
8.921353340148926,11.108481407165527
8.921074867248535,11.107418060302734
8.920989990234375,11.10657024383545
8.920639038085938,11.10599422454834
8.920328140258789,11.105298042297363
8.920174598693848,11.105118751525879
8.919915199279785,11.103209495544434
8.9197359085083,11.10190200805664
8.919609069824219,11.101371765136719
8.91942310333252,11.101170539855957
8.918272972106934,11.100794792175293
8.91809368133545,11.099818229675293
8.917902946472168,11.099721908569336
8.917665481567383,11.099259376525879
8.917319297790527,11.098097801208496
8.915457725524902,11.097312927246094
8.915205955505371,11.096994400024414
8.9150972366333,11.096436500549316
8.914606094360352,11.096272468566895
8.91423511505127,11.095563888549805
8.913832664489746,11.095239639282227
8.913752555847168,11.0951509475708
8.913495063781738,11.093310356140137
8.913402557373047,11.090646743774414
8.913063049316406,11.090622901916504
8.913049697875977,11.089082717895508
8.912802696228027,11.085041046142578
8.912649154663086,11.084901809692383
8.912510871887207,11.084761619567871
8.912277221679688,11.083285331726074
8.911707878112793,11.082918167114258
8.911233901977539,11.082496643066406
8.91120719909668,11.082218170166016
8.911142349243164,11.08063793182373
8.91110610961914,11.080179214477539
8.910923957824707,11.079805374145508
8.910895347595215,11.077921867370605
8.910893440246582,11.07715129852295
8.910446166992188,11.076955795288086
8.910365104675293,11.075825691223145
8.910083770751953,11.074226379394531
8.90988826751709,11.074135780334473
8.909534454345703,11.072659492492676
8.909428596496582,11.071708679199219
8.909035682678223,11.070786476135254
8.908434867858887,11.070409774780273
8.907872200012207,11.069729804992676
8.907829284667969,11.068886756896973
8.90759563446045,11.068865776062012
8.907217025756836,11.067842483520508
8.907105445861816,11.067804336547852
8.906499862670898,11.066315650939941
8.906472206115723,11.063060760498047
8.90628433227539,11.062872886657715
8.905863761901855,11.062825202941895
8.905747413635254,11.061760902404785
8.905457496643066,11.058516502380371
8.905336380004883,11.055160522460938
8.90482234954834,11.05466079711914
8.904622077941895,11.05291748046875
8.90427303314209,11.052711486816406
8.904070854187012,11.052490234375
8.903197288513184,11.050971031188965
8.902973175048828,11.049994468688965
8.902803421020508,11.049686431884766
8.902748107910156,11.049206733703613
8.902419090270996,11.048126220703125
8.902174949645996,11.045621871948242
8.9019136428833,11.04493522644043
8.90170669555664,11.042644500732422
8.901585578918457,11.041884422302246
8.9015474319458,11.041289329528809
8.900837898254395,11.04043960571289
8.900634765625,11.040373802185059
8.90048885345459,11.038228034973145
8.90007209777832,11.036006927490234
8.899134635925293,11.0335693359375
8.89810848236084,11.032584190368652
8.897747039794922,11.032358169555664
8.897635459899902,11.031617164611816
8.897245407104492,11.030794143676758
8.897204399108887,11.027813911437988
8.896949768066406,11.027787208557129
8.896780014038086,11.02552318572998
8.896347045898438,11.024971008300781
8.895586967468262,11.023305892944336
8.894861221313477,11.022603988647461
8.894598007202148,11.022153854370117
8.89439582824707,11.021444320678711
8.893939971923828,11.020411491394043
8.89387035369873,11.020024299621582
8.893573760986328,11.01915454864502
8.89339828491211,11.018267631530762
8.893285751342773,11.01752758026123
8.892760276794434,11.016973495483398
8.89248275756836,11.016142845153809
8.891740798950195,11.015892028808594
8.891729354858398,11.015040397644043
8.891576766967773,11.014211654663086
8.891446113586426,11.013787269592285
8.891098022460938,11.012736320495605
8.890697479248047,11.012674331665039
8.890013694763184,11.011412620544434
8.889721870422363,11.010703086853027
8.889716148376465,11.010376930236816
8.889687538146973,11.007899284362793
8.889175415039062,11.007798194885254
8.889132499694824,11.007135391235352
8.889019012451172,11.006746292114258
8.88808536529541,11.006034851074219
8.887994766235352,11.005789756774902
8.887798309326172,11.005592346191406
8.887795448303223,11.00501823425293
8.887579917907715,11.004563331604004
8.88666820526123,11.003873825073242
8.886584281921387,11.002903938293457
8.886256217956543,11.002379417419434
8.886046409606934,11.002018928527832
8.885468482971191,11.001908302307129
8.88539981842041,11.000998497009277
8.884713172912598,10.99931812286377
8.884551048278809,10.999293327331543
8.884371757507324,10.998589515686035
8.883973121643066,10.998298645019531
8.883866310119629,10.998127937316895
8.883206367492676,10.997742652893066
8.882589340209961,10.997451782226562
8.881943702697754,10.99660587310791
8.881746292114258,10.99606704711914
8.881734848022461,10.995140075683594
8.881041526794434,10.994376182556152
8.880125045776367,10.994195938110352
8.879563331604004,10.993424415588379
8.879469871520996,10.993207931518555
8.879256248474121,10.993189811706543
8.879095077514648,10.992197036743164
8.878854751586914,10.99169921875
8.878713607788086,10.991198539733887
8.878515243530273,10.991185188293457
8.87842082977295,10.989954948425293
8.878352165222168,10.989192962646484
8.877628326416016,10.988792419433594
8.876985549926758,10.987600326538086
8.87685775756836,10.984439849853516
8.876806259155273,10.983165740966797
8.876250267028809,10.983047485351562
8.876214981079102,10.98161792755127
8.876133918762207,10.980555534362793
8.87606143951416,10.978461265563965
8.876056671142578,10.978435516357422
8.874696731567383,10.976001739501953
8.874650001525879,10.975959777832031
8.874334335327148,10.975753784179688
8.874176025390625,10.975165367126465
8.873980522155762,10.974347114562988
8.87346363067627,10.97431755065918
8.872790336608887,10.973608016967773
8.872505187988281,10.973038673400879
8.872319221496582,10.970368385314941
8.872243881225586,10.970209121704102
8.872027397155762,10.969572067260742
8.871912956237793,10.968005180358887
8.871552467346191,10.967751502990723
8.871499061584473,10.967501640319824
8.87118911743164,10.966300964355469
8.871150970458984,10.966255187988281
8.871010780334473,10.964298248291016
8.870892524719238,10.96412181854248
8.870407104492188,10.963238716125488
8.869913101196289,10.962552070617676
8.869894027709961,10.962124824523926
8.86963939666748,10.96184253692627
8.86917495727539,10.961101531982422
8.869009971618652,10.960090637207031
8.868897438049316,10.96003246307373
8.867579460144043,10.959433555603027
8.867114067077637,10.958418846130371
8.866415977478027,10.957953453063965
8.86609935760498,10.95715618133545
8.865744590759277,10.956038475036621
8.865499496459961,10.95505142211914
8.865256309509277,10.954436302185059
8.864435195922852,10.954242706298828
8.864229202270508,10.954207420349121
8.864165306091309,10.954160690307617
8.864106178283691,10.953813552856445
8.864095687866211,10.946467399597168
8.863978385925293,10.946443557739258
8.863483428955078,10.9461669921875
8.862005233764648,10.943124771118164
8.86181926727295,10.942441940307617
8.86170768737793,10.941550254821777
8.861612319946289,10.94080638885498
8.861597061157227,10.940793991088867
8.861489295959473,10.940532684326172
8.861063003540039,10.94013786315918
8.860325813293457,10.93842887878418
8.859750747680664,10.936509132385254
8.859603881835938,10.936473846435547
8.859301567077637,10.936450958251953
8.858718872070312,10.935720443725586
8.858541488647461,10.935123443603516
8.858312606811523,10.934488296508789
8.857757568359375,10.934311866760254
8.85751724243164,10.934210777282715
8.856969833374023,10.932831764221191
8.856928825378418,10.931269645690918
8.856910705566406,10.930808067321777
8.856525421142578,10.930306434631348
8.856204986572266,10.929451942443848
8.856200218200684,10.929417610168457
8.855762481689453,10.929082870483398
8.855450630187988,10.928393363952637
8.855377197265625,10.928062438964844
8.854876518249512,10.927788734436035
8.854781150817871,10.925806999206543
8.854634284973145,10.925195693969727
8.854439735412598,10.925145149230957
8.853931427001953,10.925006866455078
8.853652000427246,10.924610137939453
8.853633880615234,10.924034118652344
8.853400230407715,10.923539161682129
8.85338020324707,10.92340087890625
8.852506637573242,10.923308372497559
8.851576805114746,10.92220687866211
8.851513862609863,10.922125816345215
8.851428985595703,10.921971321105957
8.851405143737793,10.919570922851562
8.851378440856934,10.917524337768555
8.851356506347656,10.917396545410156
8.851020812988281,10.914966583251953
8.850227355957031,10.914390563964844
8.850189208984375,10.9126615524292
8.850083351135254,10.912576675415039
8.850071907043457,10.912416458129883
8.84991455078125,10.912303924560547
8.849645614624023,10.911952018737793
8.849257469177246,10.911643028259277
8.849251747131348,10.910737037658691
8.84890079498291,10.910146713256836
8.84885025024414,10.91004467010498
8.848847389221191,10.90939712524414
8.848588943481445,10.908222198486328
8.848479270935059,10.908106803894043
8.848217010498047,10.907037734985352
8.847929000854492,10.90638542175293
8.847813606262207,10.905014038085938
8.847648620605469,10.904845237731934
8.847468376159668,10.904671669006348
8.847402572631836,10.903913497924805
8.84653091430664,10.903677940368652
8.846515655517578,10.902080535888672
8.84631633758545,10.901326179504395
8.846268653869629,10.899989128112793
8.846086502075195,10.899951934814453
8.84538459777832,10.89933967590332
8.844061851501465,10.898828506469727
8.843339920043945,10.897165298461914
8.84311580657959,10.89643383026123
8.842809677124023,10.895284652709961
8.84279727935791,10.894505500793457
8.842599868774414,10.894376754760742
8.842572212219238,10.893767356872559
8.842432022094727,10.892904281616211
8.842307090759277,10.891791343688965
8.841919898986816,10.891782760620117
8.841849327087402,10.89172077178955
8.841368675231934,10.890602111816406
8.841156005859375,10.889579772949219
8.841073989868164,10.88927936553955
8.841019630432129,10.889049530029297
8.840997695922852,10.888702392578125
8.840848922729492,10.888208389282227
8.840815544128418,10.887979507446289
8.839933395385742,10.887924194335938
8.839912414550781,10.886907577514648
8.838827133178711,10.885754585266113
8.838736534118652,10.885276794433594
8.83848762512207,10.884833335876465
8.838300704956055,10.884572982788086
8.838040351867676,10.88448429107666
8.837981224060059,10.883132934570312
8.837610244750977,10.882497787475586
8.837202072143555,10.880658149719238
8.836769104003906,10.880602836608887
8.83629035949707,10.8793306350708
8.836261749267578,10.87896728515625
8.83587646484375,10.877449989318848
8.835824012756348,10.876947402954102
8.834961891174316,10.875052452087402
8.833844184875488,10.874542236328125
8.83299446105957,10.874288558959961
8.832918167114258,10.873434066772461
8.832563400268555,10.872800827026367
8.832502365112305,10.871748924255371
8.832500457763672,10.869925498962402
8.832366943359375,10.869447708129883
8.832215309143066,10.868300437927246
8.831961631774902,10.867670059204102
8.831918716430664,10.866795539855957
8.8318510055542,10.866214752197266
8.831584930419922,10.865883827209473
8.831582069396973,10.865541458129883
8.83158016204834,10.864486694335938
8.831186294555664,10.864261627197266
8.831151962280273,10.86422348022461
8.830684661865234,10.863031387329102
8.830586433410645,10.858465194702148
8.830574989318848,10.854748725891113
8.830425262451172,10.854528427124023
8.830423355102539,10.851983070373535
8.830253601074219,10.85180377960205
8.82976245880127,10.850520133972168
8.829113006591797,10.849932670593262
8.827959060668945,10.849892616271973
8.827943801879883,10.848546028137207
8.827775955200195,10.847972869873047
8.827668190002441,10.84749984741211
8.827159881591797,10.845426559448242
8.827000617980957,10.842525482177734
8.826944351196289,10.842513084411621
8.826906204223633,10.841974258422852
8.82675552368164,10.841440200805664
8.826586723327637,10.841165542602539
8.825371742248535,10.839181900024414
8.825145721435547,10.839012145996094
8.824323654174805,10.83715534210205
8.824294090270996,10.83690071105957
8.823389053344727,10.836662292480469
8.822246551513672,10.836297988891602
8.822115898132324,10.835749626159668
8.822029113769531,10.835588455200195
8.821470260620117,10.834781646728516
8.821288108825684,10.834510803222656
8.821218490600586,10.833953857421875
8.821036338806152,10.83365535736084
8.820821762084961,10.832600593566895
8.820536613464355,10.831864356994629
8.820049285888672,10.830842018127441
8.819758415222168,10.83006477355957
8.81943130493164,10.829754829406738
8.819348335266113,10.829609870910645
8.81925106048584,10.829330444335938
8.819071769714355,10.828980445861816
8.81897258758545,10.82891845703125
8.818470001220703,10.828081130981445
8.81786823272705,10.827881813049316
8.817733764648438,10.826950073242188
8.817431449890137,10.826714515686035
8.81737232208252,10.82659912109375
8.817354202270508,10.826281547546387
8.816628456115723,10.82563591003418
8.816568374633789,10.824390411376953
8.815103530883789,10.824183464050293
8.815099716186523,10.824005126953125
8.814977645874023,10.821065902709961
8.814763069152832,10.820314407348633
8.814291000366211,10.82016658782959
8.814164161682129,10.820121765136719
8.813995361328125,10.818711280822754
8.813920021057129,10.817681312561035
8.813881874084473,10.817526817321777
8.813611030578613,10.817477226257324
8.813231468200684,10.815164566040039
8.812711715698242,10.814784049987793
8.812171936035156,10.814396858215332
8.811226844787598,10.81403636932373
8.809833526611328,10.812962532043457
8.809717178344727,10.811802864074707
8.808687210083008,10.811341285705566
8.808577537536621,10.811327934265137
8.808314323425293,10.809553146362305
8.807951927185059,10.80915641784668
8.807930946350098,10.809144020080566
8.807535171508789,10.807705879211426
8.80739974975586,10.807320594787598
8.806069374084473,10.806560516357422
8.805693626403809,10.806078910827637
8.805536270141602,10.805427551269531
8.804862976074219,10.803183555603027
8.804705619812012,10.80116081237793
8.804289817810059,10.799408912658691
8.804190635681152,10.798032760620117
8.803852081298828,10.79765510559082
8.803776741027832,10.797487258911133
8.803191184997559,10.797014236450195
8.803122520446777,10.796449661254883
8.802886962890625,10.79580020904541
8.80253791809082,10.794221878051758
8.801807403564453,10.793315887451172
8.801424026489258,10.793262481689453
8.801105499267578,10.792695999145508
8.80066967010498,10.789310455322266
8.800623893737793,10.787995338439941
8.800616264343262,10.787186622619629
8.800607681274414,10.787115097045898
8.800361633300781,10.784704208374023
8.800342559814453,10.782386779785156
8.799883842468262,10.782034873962402
8.799168586730957,10.781649589538574
8.79849624633789,10.780623435974121
8.79849624633789,10.7760591506958
8.798291206359863,10.77580451965332
8.797622680664062,10.774691581726074
8.797484397888184,10.773749351501465
8.797479629516602,10.773699760437012
8.797438621520996,10.772941589355469
8.797204971313477,10.771718978881836
8.795869827270508,10.77025318145752
8.795271873474121,10.769021987915039
8.795090675354004,10.76762580871582
8.794975280761719,10.767597198486328
8.793954849243164,10.7671537399292
8.793527603149414,10.766250610351562
8.793225288391113,10.76487922668457
8.79211139678955,10.76441764831543
8.791289329528809,10.763928413391113
8.791228294372559,10.763750076293945
8.790874481201172,10.762894630432129
8.790800094604492,10.762239456176758
8.790579795837402,10.761944770812988
8.79050350189209,10.757562637329102
8.79020881652832,10.757474899291992
8.789528846740723,10.756900787353516
8.789441108703613,10.756749153137207
8.789393424987793,10.755660057067871
8.789207458496094,10.755416870117188
8.788936614990234,10.755337715148926
8.788798332214355,10.755270957946777
8.78874397277832,10.754952430725098
8.788363456726074,10.754640579223633
8.788090705871582,10.753167152404785
8.787880897521973,10.752290725708008
8.787602424621582,10.751330375671387
8.787205696105957,10.750624656677246
8.787073135375977,10.75016975402832
8.786319732666016,10.750102996826172
8.786086082458496,10.749445915222168
8.785920143127441,10.748708724975586
8.785909652709961,10.74825382232666
8.785626411437988,10.747742652893066
8.785505294799805,10.746113777160645
8.78536605834961,10.74294662475586
8.785099983215332,10.74114990234375
8.784963607788086,10.73911190032959
8.784913063049316,10.738779067993164
8.784276962280273,10.736498832702637
8.784209251403809,10.736282348632812
8.784162521362305,10.73563003540039
8.783683776855469,10.73430061340332
8.783536911010742,10.732043266296387
8.782752990722656,10.73198127746582
8.782240867614746,10.73019027709961
8.78199291229248,10.73019027709961
8.781929016113281,10.730182647705078
8.78140640258789,10.730125427246094
8.780866622924805,10.729867935180664
8.780673027038574,10.72823429107666
8.780614852905273,10.726007461547852
8.778839111328125,10.724749565124512
8.778800010681152,10.722382545471191
8.778471946716309,10.722149848937988
8.778321266174316,10.721940040588379
8.778234481811523,10.721567153930664
8.777889251708984,10.720611572265625
8.777650833129883,10.72011661529541
8.776421546936035,10.718347549438477
8.775760650634766,10.717769622802734
8.775551795959473,10.717569351196289
8.775481224060059,10.716866493225098
8.775390625,10.713682174682617
8.77534294128418,10.712900161743164
8.775317192077637,10.711188316345215
8.774633407592773,10.709607124328613
8.774538040161133,10.709376335144043
8.774075508117676,10.706860542297363
8.77315902709961,10.70529842376709
8.772364616394043,10.704883575439453
8.772263526916504,10.704846382141113
8.771564483642578,10.704328536987305
8.771382331848145,10.704257011413574
8.770760536193848,10.703166961669922
8.770440101623535,10.702679634094238
8.770265579223633,10.702574729919434
8.770075798034668,10.701358795166016
8.769245147705078,10.696138381958008
8.769237518310547,10.692122459411621
8.768991470336914,10.69081974029541
8.768901824951172,10.689641952514648
8.768691062927246,10.687704086303711
8.768627166748047,10.686884880065918
8.768533706665039,10.686622619628906
8.7680082321167,10.68661117553711
8.767656326293945,10.686539649963379
8.767654418945312,10.686074256896973
8.767538070678711,10.685775756835938
8.767433166503906,10.68558406829834
8.766602516174316,10.683825492858887
8.766399383544922,10.683693885803223
8.765449523925781,10.682360649108887
8.764830589294434,10.682340621948242
8.764644622802734,10.681036949157715
8.764591217041016,10.680055618286133
8.76425552368164,10.678630828857422
8.763973236083984,10.677409172058105
8.763812065124512,10.677023887634277
8.763649940490723,10.676492691040039
8.763583183288574,10.676025390625
8.763579368591309,10.675938606262207
8.763102531433105,10.674548149108887
8.762978553771973,10.674379348754883
8.762242317199707,10.67421817779541
8.761719703674316,10.673965454101562
8.760406494140625,10.673409461975098
8.760294914245605,10.673273086547852
8.760063171386719,10.669614791870117
8.759278297424316,10.669208526611328
8.759260177612305,10.668869972229004
8.758406639099121,10.668025016784668
8.758305549621582,10.667214393615723
8.758272171020508,10.665725708007812
8.758210182189941,10.664835929870605
8.758172035217285,10.664416313171387
8.758065223693848,10.664107322692871
8.757782936096191,10.663719177246094
8.757369041442871,10.663469314575195
8.757205963134766,10.660252571105957
8.757146835327148,10.659612655639648
8.756060600280762,10.6592378616333
8.755688667297363,10.657693862915039
8.755561828613281,10.657666206359863
8.755216598510742,10.657486915588379
8.755200386047363,10.656651496887207
8.754981994628906,10.655637741088867
8.754753112792969,10.655525207519531
8.754598617553711,10.654484748840332
8.754487037658691,10.654407501220703
8.754233360290527,10.650601387023926
8.754070281982422,10.649598121643066
8.753907203674316,10.648470878601074
8.753789901733398,10.648428916931152
8.753754615783691,10.645978927612305
8.75367546081543,10.64561653137207
8.753183364868164,10.645038604736328
8.753000259399414,10.64376449584961
8.752845764160156,10.643292427062988
8.752695083618164,10.642963409423828
8.75267505645752,10.642576217651367
8.752609252929688,10.642016410827637
8.75257396697998,10.641362190246582
8.752401351928711,10.640846252441406
8.752396583557129,10.637807846069336
8.752382278442383,10.636178016662598
8.752068519592285,10.635096549987793
8.751947402954102,10.634997367858887
8.751795768737793,10.634786605834961
8.751774787902832,10.634527206420898
8.751282691955566,10.632994651794434
8.750961303710938,10.63195514678955
8.750237464904785,10.63190746307373
8.750194549560547,10.631767272949219
8.749935150146484,10.630743026733398
8.749478340148926,10.629491806030273
8.748762130737305,10.628907203674316
8.748678207397461,10.628633499145508
8.747849464416504,10.628008842468262
8.747806549072266,10.627463340759277
8.74777889251709,10.625970840454102
8.747674942016602,10.625165939331055
8.747553825378418,10.624227523803711
8.747091293334961,10.624095916748047
8.747066497802734,10.623448371887207
8.746955871582031,10.623268127441406
8.745960235595703,10.622909545898438
8.745405197143555,10.622434616088867
8.745133399963379,10.619953155517578
8.744965553283691,10.619577407836914
8.744844436645508,10.61937141418457
8.744546890258789,10.617247581481934
8.744476318359375,10.616796493530273
8.744294166564941,10.616277694702148
8.74421215057373,10.613487243652344
8.742539405822754,10.61201000213623
8.741922378540039,10.610233306884766
8.74183177947998,10.610182762145996
8.741559982299805,10.609916687011719
8.741459846496582,10.609726905822754
8.741281509399414,10.609532356262207
8.741209030151367,10.60897445678711
8.741049766540527,10.607420921325684
8.74059009552002,10.607187271118164
8.740492820739746,10.606931686401367
8.740294456481934,10.60582160949707
8.740025520324707,10.60428237915039
8.73964786529541,10.603653907775879
8.739598274230957,10.603124618530273
8.739587783813477,10.602916717529297
8.739556312561035,10.602243423461914
8.739540100097656,10.602187156677246
8.739468574523926,10.600547790527344
8.739423751831055,10.600399017333984
8.739396095275879,10.600037574768066
8.739080429077148,10.598677635192871
8.738910675048828,10.598018646240234
8.738874435424805,10.597884178161621
8.738737106323242,10.597872734069824
8.738475799560547,10.5967435836792
8.737932205200195,10.596281051635742
8.737628936767578,10.596259117126465
8.736913681030273,10.595951080322266
8.736563682556152,10.595170974731445
8.736527442932129,10.594310760498047
8.736197471618652,10.591963768005371
8.736083984375,10.591544151306152
8.736040115356445,10.591360092163086
8.735797882080078,10.591338157653809
8.735513687133789,10.590790748596191
8.734673500061035,10.59025764465332
8.734378814697266,10.59000301361084
8.733880043029785,10.589841842651367
8.733577728271484,10.589749336242676
8.7335205078125,10.58794116973877
8.732858657836914,10.587821960449219
8.732215881347656,10.586024284362793
8.731804847717285,10.58564281463623
8.731565475463867,10.585299491882324
8.731368064880371,10.585172653198242
8.73037338256836,10.584285736083984
8.73028564453125,10.583114624023438
8.729903221130371,10.58303165435791
8.72924518585205,10.5828218460083
8.729239463806152,10.581995010375977
8.72905445098877,10.581707954406738
8.728987693786621,10.58076286315918
8.728608131408691,10.580062866210938
8.728599548339844,10.580046653747559
8.728583335876465,10.578328132629395
8.7285737991333,10.577888488769531
8.728384971618652,10.577857971191406
8.72825813293457,10.577669143676758
8.728242874145508,10.577415466308594
8.728143692016602,10.576208114624023
8.727545738220215,10.576135635375977
8.72701358795166,10.574581146240234
8.726332664489746,10.574533462524414
8.72625732421875,10.574243545532227
8.725310325622559,10.574121475219727
8.725174903869629,10.573161125183105
8.724787712097168,10.571290969848633
8.724574089050293,10.570648193359375
8.724071502685547,10.570480346679688
8.723906517028809,10.570113182067871
8.723453521728516,10.568891525268555
8.723345756530762,10.56574821472168
8.723289489746094,10.56500244140625
8.722383499145508,10.563848495483398
8.722064018249512,10.563362121582031
8.72205638885498,10.563105583190918
8.721763610839844,10.561585426330566
8.721146583557129,10.56135082244873
8.721125602722168,10.560419082641602
8.721104621887207,10.56039047241211
8.720833778381348,10.559885025024414
8.720653533935547,10.558626174926758
8.720638275146484,10.558302879333496
8.720608711242676,10.55750846862793
8.72044563293457,10.556975364685059
8.719862937927246,10.556812286376953
8.719843864440918,10.55655574798584
8.719108581542969,10.55622673034668
8.718326568603516,10.55571174621582
8.718143463134766,10.555174827575684
8.718094825744629,10.55361557006836
8.71802806854248,10.553271293640137
8.717730522155762,10.552919387817383
8.717363357543945,10.55246639251709
8.717350959777832,10.55244255065918
8.717350006103516,10.551400184631348
8.717077255249023,10.551161766052246
8.71658706665039,10.550207138061523
8.716469764709473,10.549653053283691
8.715675354003906,10.549561500549316
8.715466499328613,10.549560546875
8.715179443359375,10.54863452911377
8.715128898620605,10.54850959777832
8.714988708496094,10.547225952148438
8.714942932128906,10.547103881835938
8.714349746704102,10.546344757080078
8.714021682739258,10.546026229858398
8.713980674743652,10.545439720153809
8.713822364807129,10.544926643371582
8.71328353881836,10.54458999633789
8.71250057220459,10.5440092086792
8.712348937988281,10.543471336364746
8.712328910827637,10.54338264465332
8.71232795715332,10.543098449707031
8.712309837341309,10.542819023132324
8.711797714233398,10.542071342468262
8.711793899536133,10.54098892211914
8.711437225341797,10.540024757385254
8.710280418395996,10.53831958770752
8.710145950317383,10.537643432617188
8.710049629211426,10.536381721496582
8.709785461425781,10.53612232208252
8.709783554077148,10.53206729888916
8.70950984954834,10.531537055969238
8.709108352661133,10.530471801757812
8.709059715270996,10.52861213684082
8.708667755126953,10.528507232666016
8.708600044250488,10.528148651123047
8.708527565002441,10.528095245361328
8.708481788635254,10.527716636657715
8.708464622497559,10.527010917663574
8.708386421203613,10.526993751525879
8.708274841308594,10.526605606079102
8.708233833312988,10.526432991027832
8.708146095275879,10.525425910949707
8.707802772521973,10.524735450744629
8.707695960998535,10.523085594177246
8.707656860351562,10.522682189941406
8.707167625427246,10.521174430847168
8.706581115722656,10.520832061767578
8.706559181213379,10.520472526550293
8.706428527832031,10.519963264465332
8.706400871276855,10.518926620483398
8.705809593200684,10.518195152282715
8.705684661865234,10.517873764038086
8.705065727233887,10.517601013183594
8.704643249511719,10.517304420471191
8.704446792602539,10.514060974121094
8.704391479492188,10.51400089263916
8.704018592834473,10.513986587524414
8.703783988952637,10.513947486877441
8.703730583190918,10.513426780700684
8.703591346740723,10.512474060058594
8.703571319580078,10.512184143066406
8.702982902526855,10.51034927368164
8.70222282409668,10.509028434753418
8.702017784118652,10.507676124572754
8.701207160949707,10.506593704223633
8.700982093811035,10.505443572998047
8.70083999633789,10.505264282226562
8.700453758239746,10.505094528198242
8.700434684753418,10.504515647888184
8.700209617614746,10.50426959991455
8.69959545135498,10.503308296203613
8.699325561523438,10.500406265258789
8.699188232421875,10.499974250793457
8.699067115783691,10.49992847442627
8.698376655578613,10.499674797058105
8.698283195495605,10.498146057128906
8.697343826293945,10.498106002807617
8.697059631347656,10.497984886169434
8.696847915649414,10.497398376464844
8.69680118560791,10.49660587310791
8.696791648864746,10.495158195495605
8.696672439575195,10.49514389038086
8.696578979492188,10.494721412658691
8.696459770202637,10.494038581848145
8.696065902709961,10.493292808532715
8.696011543273926,10.492473602294922
8.695451736450195,10.491374015808105
8.695281028747559,10.491189002990723
8.695272445678711,10.489749908447266
8.694469451904297,10.489594459533691
8.694296836853027,10.488142967224121
8.69402027130127,10.488029479980469
8.693943977355957,10.487333297729492
8.693650245666504,10.486559867858887
8.693352699279785,10.4861421585083
8.693338394165039,10.4837064743042
8.69324779510498,10.482568740844727
8.693106651306152,10.482426643371582
8.692968368530273,10.482394218444824
8.692635536193848,10.481708526611328
8.692249298095703,10.48170280456543
8.692193031311035,10.481544494628906
8.691641807556152,10.481467247009277
8.691568374633789,10.478260040283203
8.69145393371582,10.478107452392578
8.69144344329834,10.477660179138184
8.691161155700684,10.477166175842285
8.690975189208984,10.476335525512695
8.690875053405762,10.476116180419922
8.690634727478027,10.476032257080078
8.69062328338623,10.473487854003906
8.690491676330566,10.47346019744873
8.690027236938477,10.473206520080566
8.689858436584473,10.472711563110352
8.689738273620605,10.47225570678711
8.689624786376953,10.472026824951172
8.689584732055664,10.471351623535156
8.689160346984863,10.471293449401855
8.689104080200195,10.471125602722168
8.688977241516113,10.471003532409668
8.68828010559082,10.470444679260254
8.688169479370117,10.469183921813965
8.687793731689453,10.468598365783691
8.687646865844727,10.468282699584961
8.687538146972656,10.467912673950195
8.6875,10.46729850769043
8.686877250671387,10.467092514038086
8.686613082885742,10.466448783874512
8.686485290527344,10.466338157653809
8.685317993164062,10.465723037719727
8.685236930847168,10.46558952331543
8.685075759887695,10.464811325073242
8.684415817260742,10.464676856994629
8.684319496154785,10.46434211730957
8.684114456176758,10.464190483093262
8.68356704711914,10.463698387145996
8.682150840759277,10.463653564453125
8.682026863098145,10.463615417480469
8.68161678314209,10.463372230529785
8.681425094604492,10.463333129882812
8.681299209594727,10.461590766906738
8.680906295776367,10.46069622039795
8.680839538574219,10.460147857666016
8.680395126342773,10.459869384765625
8.680213928222656,10.459721565246582
8.679953575134277,10.459657669067383
8.679911613464355,10.458954811096191
8.679869651794434,10.458671569824219
8.679455757141113,10.458650588989258
8.679373741149902,10.457833290100098
8.678199768066406,10.457818031311035
8.678178787231445,10.457414627075195
8.677742958068848,10.457269668579102
8.677425384521484,10.456926345825195
8.676612854003906,10.456889152526855
8.676376342773438,10.456567764282227
8.675355911254883,10.456287384033203
8.675275802612305,10.456088066101074
8.675129890441895,10.455977439880371
8.675082206726074,10.454602241516113
8.674991607666016,10.45386028289795
8.674714088439941,10.453165054321289
8.674400329589844,10.4522705078125
8.67406177520752,10.45205020904541
8.673287391662598,10.45007610321045
8.673054695129395,10.447550773620605
8.673041343688965,10.44740104675293
8.672800064086914,10.446914672851562
8.672484397888184,10.446859359741211
8.672430992126465,10.446853637695312
8.671039581298828,10.446615219116211
8.67098617553711,10.445361137390137
8.670858383178711,10.444314956665039
8.67080020904541,10.44212818145752
8.670583724975586,10.44098949432373
8.669877052307129,10.440303802490234
8.669867515563965,10.43984603881836
8.6698637008667,10.437017440795898
8.669730186462402,10.436643600463867
8.669130325317383,10.436431884765625
8.669034004211426,10.43626880645752
8.668883323669434,10.436192512512207
8.668733596801758,10.435283660888672
8.668299674987793,10.43459415435791
8.668161392211914,10.43376636505127
8.667994499206543,10.432198524475098
8.667251586914062,10.43203353881836
8.6669340133667,10.431266784667969
8.666858673095703,10.431236267089844
8.666460037231445,10.430493354797363
8.666407585144043,10.426854133605957
8.666155815124512,10.426708221435547
8.666132926940918,10.426522254943848
8.66590690612793,10.425484657287598
8.665870666503906,10.423739433288574
8.665703773498535,10.422739028930664
8.665687561035156,10.42261028289795
8.665431022644043,10.422550201416016
8.665339469909668,10.422392845153809
8.665221214294434,10.421391487121582
8.664978981018066,10.420973777770996
8.66433334350586,10.420506477355957
8.663704872131348,10.420365333557129
8.663202285766602,10.420087814331055
8.663056373596191,10.417484283447266
8.663043022155762,10.417302131652832
8.662806510925293,10.41673469543457
8.662734031677246,10.416062355041504
8.662714004516602,10.414880752563477
8.662521362304688,10.411140441894531
8.662355422973633,10.410865783691406
8.662078857421875,10.41061782836914
8.662028312683105,10.409997940063477
8.661389350891113,10.409926414489746
8.661002159118652,10.409420013427734
8.660849571228027,10.408327102661133
8.660691261291504,10.4079008102417
8.660652160644531,10.406532287597656
8.660524368286133,10.406168937683105
8.660334587097168,10.405854225158691
8.660308837890625,10.404301643371582
8.660041809082031,10.403834342956543
8.659904479980469,10.403365135192871
8.658963203430176,10.402963638305664
8.658473014831543,10.402519226074219
8.658426284790039,10.40243148803711
8.658158302307129,10.400888442993164
8.658024787902832,10.400869369506836
8.65800666809082,10.3988676071167
8.65693473815918,10.397695541381836
8.656881332397461,10.397012710571289
8.65673828125,10.395133972167969
8.656697273254395,10.395047187805176
8.6564359664917,10.393641471862793
8.65632438659668,10.393372535705566
8.656307220458984,10.39149284362793
8.656293869018555,10.391131401062012
8.656201362609863,10.390228271484375
8.655624389648438,10.389557838439941
8.655620574951172,10.389260292053223
8.655167579650879,10.389017105102539
8.655013084411621,10.387770652770996
8.654735565185547,10.387664794921875
8.654265403747559,10.385467529296875
8.653937339782715,10.385382652282715
8.653853416442871,10.385135650634766
8.65377140045166,10.384942054748535
8.653708457946777,10.384873390197754
8.653698921203613,10.384218215942383
8.653665542602539,10.384127616882324
8.65332317352295,10.384026527404785
8.653292655944824,10.382730484008789
8.652783393859863,10.382161140441895
8.652678489685059,10.378925323486328
8.65260124206543,10.3778715133667
8.652397155761719,10.37735652923584
8.652335166931152,10.376648902893066
8.652215957641602,10.375080108642578
8.652213096618652,10.373100280761719
8.651510238647461,10.372992515563965
8.65125560760498,10.372578620910645
8.651066780090332,10.371200561523438
8.65101146697998,10.370063781738281
8.650827407836914,10.369937896728516
8.650693893432617,10.369229316711426
8.650636672973633,10.36883544921875
8.64976692199707,10.368207931518555
8.649635314941406,10.367591857910156
8.649483680725098,10.365302085876465
8.649480819702148,10.365153312683105
8.649343490600586,10.363252639770508
8.64919662475586,10.362710952758789
8.648820877075195,10.362358093261719
8.648597717285156,10.3622407913208
8.648565292358398,10.36100959777832
8.648481369018555,10.360859870910645
8.648467063903809,10.360675811767578
8.648441314697266,10.360551834106445
8.648324966430664,10.36042308807373
8.648024559020996,10.360332489013672
8.647948265075684,10.359735488891602
8.647944450378418,10.35891342163086
8.647699356079102,10.358419418334961
8.647482872009277,10.357686996459961
8.647381782531738,10.356353759765625
8.647354125976562,10.356301307678223
8.647181510925293,10.355993270874023
8.646878242492676,10.355751991271973
8.646553993225098,10.355629920959473
8.646466255187988,10.354166984558105
8.646330833435059,10.354010581970215
8.645950317382812,10.353910446166992
8.645411491394043,10.352876663208008
8.645288467407227,10.352531433105469
8.645271301269531,10.35232925415039
8.645037651062012,10.352206230163574
8.645001411437988,10.351749420166016
8.644973754882812,10.350322723388672
8.644801139831543,10.35008716583252
8.644314765930176,10.349623680114746
8.643735885620117,10.348543167114258
8.643682479858398,10.348023414611816
8.643014907836914,10.346044540405273
8.642942428588867,10.345784187316895
8.64284896850586,10.345671653747559
8.642706871032715,10.345556259155273
8.642396926879883,10.34436321258545
8.642213821411133,10.344239234924316
8.641851425170898,10.344024658203125
8.641800880432129,10.34244155883789
8.641732215881348,10.341103553771973
8.641385078430176,10.340728759765625
8.641297340393066,10.340237617492676
8.64106559753418,10.339890480041504
8.639873504638672,10.339879035949707
8.639774322509766,10.338972091674805
8.63859748840332,10.338805198669434
8.638453483581543,10.338662147521973
8.638398170471191,10.336579322814941
8.638337135314941,10.33609390258789
8.638331413269043,10.336051940917969
8.638221740722656,10.335996627807617
8.638082504272461,10.335638046264648
8.638057708740234,10.335381507873535
8.637931823730469,10.335180282592773
8.63770580291748,10.334497451782227
8.637606620788574,10.334041595458984
8.637589454650879,10.333963394165039
8.637382507324219,10.333956718444824
8.637306213378906,10.333027839660645
8.636833190917969,10.332650184631348
8.636786460876465,10.331815719604492
8.636702537536621,10.331527709960938
8.636575698852539,10.331441879272461
8.635727882385254,10.330648422241211
8.635725021362305,10.330303192138672
8.635486602783203,10.330272674560547
8.63546085357666,10.329841613769531
8.635432243347168,10.3295316696167
8.635430335998535,10.32863712310791
8.635344505310059,10.327901840209961
8.635334968566895,10.327849388122559
8.633838653564453,10.327488899230957
8.633681297302246,10.327094078063965
8.633465766906738,10.32683277130127
8.632832527160645,10.32666015625
8.63231372833252,10.326248168945312
8.631757736206055,10.326212882995605
8.631715774536133,10.325932502746582
8.631675720214844,10.32552433013916
8.631227493286133,10.325289726257324
8.630494117736816,10.324556350708008
8.630243301391602,10.324295043945312
8.630188941955566,10.32425308227539
8.630160331726074,10.32345199584961
8.629894256591797,10.322486877441406
8.629785537719727,10.321843147277832
8.629493713378906,10.32081127166748
8.628673553466797,10.3203706741333
8.628525733947754,10.320082664489746
8.628328323364258,10.318821907043457
8.628152847290039,10.318655014038086
8.628046989440918,10.318612098693848
8.627487182617188,10.316678047180176
8.626501083374023,10.315876960754395
8.626443862915039,10.315566062927246
8.625941276550293,10.315531730651855
8.625768661499023,10.31390380859375
8.625310897827148,10.313783645629883
8.62475872039795,10.313777923583984
8.624757766723633,10.313602447509766
8.624454498291016,10.313169479370117
8.624007225036621,10.313090324401855
8.623973846435547,10.311881065368652
8.622851371765137,10.308966636657715
8.622838020324707,10.308916091918945
8.622292518615723,10.308669090270996
8.622117042541504,10.308034896850586
8.621842384338379,10.308015823364258
8.621831893920898,10.306867599487305
8.621387481689453,10.306782722473145
8.621223449707031,10.30667495727539
8.621004104614258,10.30662727355957
8.620891571044922,10.304924011230469
8.620739936828613,10.304719924926758
8.62000560760498,10.304482460021973
8.61996078491211,10.30447006225586
8.619551658630371,10.304152488708496
8.619542121887207,10.303943634033203
8.619162559509277,10.303295135498047
8.619064331054688,10.302568435668945
8.618755340576172,10.30227279663086
8.618502616882324,10.301289558410645
8.618297576904297,10.301149368286133
8.618185043334961,10.300924301147461
8.617928504943848,10.300241470336914
8.617814064025879,10.299840927124023
8.617772102355957,10.299162864685059
8.617328643798828,10.298938751220703
8.616083145141602,10.297582626342773
8.616019248962402,10.297576904296875
8.61595344543457,10.295897483825684
8.615882873535156,10.295456886291504
8.61586856842041,10.29509162902832
8.615720748901367,10.294798851013184
8.615427017211914,10.294717788696289
8.615347862243652,10.294605255126953
8.615213394165039,10.293427467346191
8.615057945251465,10.29307746887207
8.614916801452637,10.29008674621582
8.614690780639648,10.289709091186523
8.61467456817627,10.2881498336792
8.614398956298828,10.287768363952637
8.613861083984375,10.287247657775879
8.613859176635742,10.28722858428955
8.61378288269043,10.287174224853516
8.613325119018555,10.286881446838379
8.613260269165039,10.286511421203613
8.613183975219727,10.286260604858398
8.612617492675781,10.286237716674805
8.612591743469238,10.286164283752441
8.612418174743652,10.285804748535156
8.61212158203125,10.284863471984863
8.612107276916504,10.284646987915039
8.612045288085938,10.281900405883789
8.61177921295166,10.281241416931152
8.611623764038086,10.280324935913086
8.611200332641602,10.27982234954834
8.610936164855957,10.27955150604248
8.61018180847168,10.27927303314209
8.609128952026367,10.278752326965332
8.60904598236084,10.278596878051758
8.608736991882324,10.278497695922852
8.608510971069336,10.277729988098145
8.608294486999512,10.277724266052246
8.608247756958008,10.276763916015625
8.607272148132324,10.27668285369873
8.607199668884277,10.275956153869629
8.606703758239746,10.274700164794922
8.606578826904297,10.274500846862793
8.606541633605957,10.271759986877441
8.606345176696777,10.271221160888672
8.606256484985352,10.271034240722656
8.606139183044434,10.270615577697754
8.606130599975586,10.270102500915527
8.606034278869629,10.270042419433594
8.605941772460938,10.269696235656738
8.60588264465332,10.269061088562012
8.605116844177246,10.268385887145996
8.604578018188477,10.268265724182129
8.604369163513184,10.267818450927734
8.604353904724121,10.267273902893066
8.603962898254395,10.266860961914062
8.603728294372559,10.265992164611816
8.603536605834961,10.26562786102295
8.603520393371582,10.265360832214355
8.603239059448242,10.264936447143555
8.60285758972168,10.26430606842041
8.602692604064941,10.264181137084961
8.602303504943848,10.264076232910156
8.602201461791992,10.263248443603516
8.601961135864258,10.26250171661377
8.601924896240234,10.26205062866211
8.601832389831543,10.261763572692871
8.6013765335083,10.261515617370605
8.600958824157715,10.260805130004883
8.599859237670898,10.260729789733887
8.599831581115723,10.260269165039062
8.599692344665527,10.259832382202148
8.599419593811035,10.259593963623047
8.599374771118164,10.259510040283203
8.599188804626465,10.25735855102539
8.598892211914062,10.257039070129395
8.598152160644531,10.256735801696777
8.597591400146484,10.255948066711426
8.597519874572754,10.255600929260254
8.597427368164062,10.25544548034668
8.596711158752441,10.252618789672852
8.596678733825684,10.252134323120117
8.596662521362305,10.250993728637695
8.596352577209473,10.250736236572266
8.596349716186523,10.250429153442383
8.596230506896973,10.250046730041504
8.595541954040527,10.249810218811035
8.595309257507324,10.249716758728027
8.595063209533691,10.248746871948242
8.59504508972168,10.248355865478516
8.594595909118652,10.247764587402344
8.594534873962402,10.247703552246094
8.594451904296875,10.247625350952148
8.5939359664917,10.247310638427734
8.593894004821777,10.246667861938477
8.59363842010498,10.245987892150879
8.593295097351074,10.24433422088623
8.593271255493164,10.243781089782715
8.593271255493164,10.24350357055664
8.592864990234375,10.24338150024414
8.592696189880371,10.2433500289917
8.592480659484863,10.242992401123047
8.592345237731934,10.242898941040039
8.592340469360352,10.24262523651123
8.592268943786621,10.242597579956055
8.592192649841309,10.242438316345215
8.592108726501465,10.241044998168945
8.591339111328125,10.24023151397705
8.591246604919434,10.239445686340332
8.591241836547852,10.239152908325195
8.590991973876953,10.238533020019531
8.590888977050781,10.238499641418457
8.590506553649902,10.238058090209961
8.590483665466309,10.237215042114258
8.590482711791992,10.236106872558594
8.590442657470703,10.234994888305664
8.59007740020752,10.23383617401123
8.5897216796875,10.233567237854004
8.58968734741211,10.23207950592041
8.589439392089844,10.23121452331543
8.589339256286621,10.231001853942871
8.589118003845215,10.23099422454834
8.588876724243164,10.230749130249023
8.588539123535156,10.227544784545898
8.588343620300293,10.22736644744873
8.588330268859863,10.22643756866455
8.588322639465332,10.22629451751709
8.588068008422852,10.226118087768555
8.587669372558594,10.224956512451172
8.587661743164062,10.223531723022461
8.58748722076416,10.223320960998535
8.586980819702148,10.222760200500488
8.586817741394043,10.222683906555176
8.586813926696777,10.221363067626953
8.586772918701172,10.221251487731934
8.586480140686035,10.219517707824707
8.585585594177246,10.219409942626953
8.585489273071289,10.21940803527832
8.584927558898926,10.21899700164795
8.584919929504395,10.218802452087402
8.584710121154785,10.218453407287598
8.5841064453125,10.217683792114258
8.58394718170166,10.217082023620605
8.583907127380371,10.216519355773926
8.583892822265625,10.216333389282227
8.583863258361816,10.216130256652832
8.583832740783691,10.214859962463379
8.583674430847168,10.213553428649902
8.583287239074707,10.211730003356934
8.583200454711914,10.211396217346191
8.58265209197998,10.20993709564209
8.582365989685059,10.2098388671875
8.582195281982422,10.209736824035645
8.582109451293945,10.208372116088867
8.581918716430664,10.208230972290039
8.58183479309082,10.208168029785156
8.581734657287598,10.208083152770996
8.581575393676758,10.206682205200195
8.581493377685547,10.206405639648438
8.581488609313965,10.20560359954834
8.58138370513916,10.205244064331055
8.581328392028809,10.204940795898438
8.580892562866211,10.204708099365234
8.579930305480957,10.20387077331543
8.579645156860352,10.201986312866211
8.579588890075684,10.201569557189941
8.579054832458496,10.200238227844238
8.578568458557129,10.200182914733887
8.577858924865723,10.200119018554688
8.57750415802002,10.199549674987793
8.577239990234375,10.197343826293945
8.577169418334961,10.19573974609375
8.57660961151123,10.195731163024902
8.576566696166992,10.19521427154541
8.576367378234863,10.193933486938477
8.576241493225098,10.193792343139648
8.576108932495117,10.193641662597656
8.576088905334473,10.193154335021973
8.57569694519043,10.192460060119629
8.57535457611084,10.191225051879883
8.575264930725098,10.191211700439453
8.575207710266113,10.19098949432373
8.575173377990723,10.190540313720703
8.575119018554688,10.190431594848633
8.575006484985352,10.1902494430542
8.57499885559082,10.190228462219238
8.574987411499023,10.189241409301758
8.573837280273438,10.189167022705078
8.572893142700195,10.189067840576172
8.572887420654297,10.187639236450195
8.572822570800781,10.186931610107422
8.572697639465332,10.186480522155762
8.571897506713867,10.186013221740723
8.571545600891113,10.185629844665527
8.571041107177734,10.185441017150879
8.570490837097168,10.18530559539795
8.570351600646973,10.185178756713867
8.570207595825195,10.185147285461426
8.57020378112793,10.183237075805664
8.570196151733398,10.182794570922852
8.569989204406738,10.182665824890137
8.569533348083496,10.180472373962402
8.569365501403809,10.180397033691406
8.569049835205078,10.18018627166748
8.568880081176758,10.179797172546387
8.568662643432617,10.178398132324219
8.56857967376709,10.178345680236816
8.568151473999023,10.17752742767334
8.568063735961914,10.177226066589355
8.567917823791504,10.1767578125
8.56783390045166,10.174460411071777
8.567741394042969,10.174224853515625
8.567365646362305,10.17401123046875
8.567228317260742,10.174004554748535
8.566849708557129,10.173648834228516
8.566753387451172,10.173142433166504
8.566743850708008,10.1721773147583
8.56589126586914,10.171751976013184
8.565792083740234,10.17097282409668
8.565729141235352,10.170408248901367
8.56572437286377,10.169991493225098
8.565536499023438,10.16959285736084
8.565258979797363,10.169116020202637
8.564586639404297,10.169082641601562
8.564576148986816,10.168055534362793
8.564535140991211,10.167874336242676
8.564516067504883,10.16696834564209
8.563899040222168,10.166264533996582
8.56363296508789,10.163946151733398
8.562749862670898,10.163241386413574
8.562281608581543,10.161463737487793
8.561641693115234,10.16102409362793
8.561376571655273,10.160393714904785
8.561010360717773,10.15976619720459
8.560962677001953,10.158488273620605
8.560662269592285,10.15843677520752
8.560615539550781,10.158300399780273
8.560365676879883,10.158275604248047
8.560113906860352,10.157238006591797
8.559343338012695,10.15625286102295
8.559333801269531,10.156044960021973
8.559039115905762,10.153580665588379
8.5590238571167,10.153392791748047
8.558757781982422,10.153295516967773
8.558431625366211,10.152758598327637
8.55799674987793,10.151983261108398
8.557969093322754,10.151250839233398
8.557872772216797,10.150102615356445
8.557825088500977,10.150038719177246
8.557778358459473,10.14970874786377
8.557480812072754,10.148884773254395
8.55721378326416,10.14876937866211
8.557138442993164,10.147560119628906
8.556897163391113,10.147065162658691
8.55678653717041,10.146710395812988
8.556536674499512,10.146162033081055
8.556295394897461,10.145960807800293
8.556140899658203,10.145635604858398
8.555560111999512,10.144810676574707
8.55539321899414,10.144591331481934
8.55469799041748,10.14448070526123
8.554516792297363,10.143893241882324
8.55428695678711,10.142877578735352
8.554040908813477,10.14208984375
8.553854942321777,10.142082214355469
8.553229331970215,10.141853332519531
8.55310344696045,10.141839027404785
8.552844047546387,10.141703605651855
8.552291870117188,10.140352249145508
8.551859855651855,10.139781951904297
8.551360130310059,10.139333724975586
8.551213264465332,10.139191627502441
8.551104545593262,10.138988494873047
8.551098823547363,10.137402534484863
8.550068855285645,10.13589096069336
8.549898147583008,10.135313034057617
8.549851417541504,10.133750915527344
8.549846649169922,10.133309364318848
8.548978805541992,10.133291244506836
8.548799514770508,10.133000373840332
8.54861068725586,10.132979393005371
8.548359870910645,10.132546424865723
8.548258781433105,10.132503509521484
8.548150062561035,10.131279945373535
8.5480375289917,10.131176948547363
8.547920227050781,10.130915641784668
8.547536849975586,10.13052749633789
8.547527313232422,10.130003929138184
8.547428131103516,10.12988567352295
8.546384811401367,10.129101753234863
8.545999526977539,10.128859519958496
8.545701026916504,10.128256797790527
8.54525089263916,10.12725830078125
8.544849395751953,10.127084732055664
8.544809341430664,10.126931190490723
8.544757843017578,10.126775741577148
8.544650077819824,10.126755714416504
8.544435501098633,10.125177383422852
8.544310569763184,10.124876022338867
8.544228553771973,10.124336242675781
8.54414176940918,10.1240234375
8.543573379516602,10.12301254272461
8.543307304382324,10.120863914489746
8.543149948120117,10.120159149169922
8.543105125427246,10.119946479797363
8.543009757995605,10.11984920501709
8.542960166931152,10.119780540466309
8.542720794677734,10.119382858276367
8.542442321777344,10.119231224060059
8.54182243347168,10.118749618530273
8.541180610656738,10.117325782775879
8.540858268737793,10.116839408874512
8.540608406066895,10.11682415008545
8.540138244628906,10.115983963012695
8.539887428283691,10.11573314666748
8.53965950012207,10.115704536437988
8.539152145385742,10.115511894226074
8.539027214050293,10.113731384277344
8.539022445678711,10.112639427185059
8.538819313049316,10.112107276916504
8.538655281066895,10.111244201660156
8.538573265075684,10.111224174499512
8.538562774658203,10.111001968383789
8.538507461547852,10.110891342163086
8.5384521484375,10.110037803649902
8.538182258605957,10.108978271484375
8.537996292114258,10.108717918395996
8.537989616394043,10.107443809509277
8.537753105163574,10.106721878051758
8.537614822387695,10.106511116027832
8.537436485290527,10.105912208557129
8.53726863861084,10.104408264160156
8.537150382995605,10.103919982910156
8.536784172058105,10.103174209594727
8.53673267364502,10.103139877319336
8.536641120910645,10.103009223937988
8.536520004272461,10.102752685546875
8.536291122436523,10.101616859436035
8.536044120788574,10.101008415222168
8.53601360321045,10.09975528717041
8.53600025177002,10.099499702453613
8.535913467407227,10.098209381103516
8.535329818725586,10.097670555114746
8.53511905670166,10.096638679504395
8.534997940063477,10.096514701843262
8.534451484680176,10.095752716064453
8.534234046936035,10.094599723815918
8.534131050109863,10.094426155090332
8.533956527709961,10.093391418457031
8.533787727355957,10.093096733093262
8.533763885498047,10.092900276184082
8.533638000488281,10.09193229675293
8.5336275100708,10.089003562927246
8.533428192138672,10.08790111541748
8.53305435180664,10.08677864074707
8.532703399658203,10.086715698242188
8.532220840454102,10.086384773254395
8.532155990600586,10.085551261901855
8.531667709350586,10.0848388671875
8.531350135803223,10.084348678588867
8.53134536743164,10.08348560333252
8.531147003173828,10.082993507385254
8.530984878540039,10.081864356994629
8.530888557434082,10.081565856933594
8.53076171875,10.080021858215332
8.530756950378418,10.078817367553711
8.530747413635254,10.077913284301758
8.530291557312012,10.076142311096191
8.5302734375,10.074145317077637
8.530059814453125,10.073614120483398
8.530059814453125,10.072968482971191
8.529903411865234,10.072395324707031
8.529211044311523,10.072394371032715
8.529190063476562,10.071467399597168
8.528097152709961,10.070924758911133
8.528005599975586,10.07063102722168
8.527999877929688,10.07052993774414
8.52768611907959,10.07048511505127
8.527143478393555,10.070465087890625
8.526755332946777,10.070272445678711
8.526363372802734,10.069899559020996
8.52633285522461,10.069845199584961
8.526017189025879,10.069828987121582
8.525825500488281,10.068744659423828
8.52574634552002,10.067937850952148
8.525693893432617,10.067851066589355
8.525589942932129,10.067712783813477
8.525394439697266,10.067045211791992
8.525213241577148,10.066652297973633
8.524940490722656,10.066173553466797
8.52491283416748,10.066033363342285
8.524507522583008,10.06552505493164
8.523850440979004,10.063872337341309
8.523640632629395,10.062795639038086
8.523123741149902,10.06233024597168
8.522822380065918,10.060808181762695
8.522584915161133,10.060317039489746
8.522211074829102,10.060211181640625
8.521830558776855,10.060133934020996
8.5212984085083,10.059877395629883
8.521222114562988,10.059712409973145
8.520903587341309,10.059626579284668
8.520828247070312,10.05904483795166
8.520232200622559,10.058786392211914
8.519994735717773,10.058785438537598
8.51982307434082,10.058018684387207
8.519804000854492,10.057356834411621
8.51960277557373,10.057312965393066
8.519304275512695,10.056745529174805
8.519279479980469,10.055915832519531
8.519224166870117,10.05467414855957
8.519068717956543,10.054502487182617
8.518901824951172,10.053218841552734
8.518838882446289,10.05319595336914
8.518681526184082,10.052000999450684
8.518385887145996,10.051728248596191
8.518081665039062,10.050697326660156
8.517672538757324,10.050548553466797
8.517600059509277,10.049860954284668
8.51744556427002,10.049845695495605
8.517402648925781,10.049127578735352
8.517389297485352,10.049077033996582
8.517335891723633,10.048532485961914
8.517332077026367,10.04803466796875
8.517284393310547,10.047061920166016
8.517175674438477,10.047024726867676
8.517094612121582,10.047000885009766
8.517029762268066,10.046878814697266
8.516072273254395,10.046406745910645
8.516022682189941,10.046401023864746
8.515990257263184,10.04631233215332
8.515654563903809,10.04621696472168
8.515612602233887,10.04481029510498
8.515606880187988,10.044797897338867
8.515390396118164,10.044100761413574
8.515368461608887,10.043893814086914
8.515348434448242,10.043173789978027
8.515030860900879,10.042724609375
8.514670372009277,10.042414665222168
8.514486312866211,10.042397499084473
8.514446258544922,10.042360305786133
8.51444149017334,10.041358947753906
8.514410018920898,10.041106224060059
8.514123916625977,10.038958549499512
8.513897895812988,10.038476943969727
8.513710975646973,10.038318634033203
8.513379096984863,10.038227081298828
8.513211250305176,10.038165092468262
8.51240062713623,10.037842750549316
8.511880874633789,10.037638664245605
8.51165771484375,10.036693572998047
8.510743141174316,10.036663055419922
8.510507583618164,10.036514282226562
8.510159492492676,10.036062240600586
8.509965896606445,10.035364151000977
8.509940147399902,10.033799171447754
8.509786605834961,10.033703804016113
8.50959587097168,10.03365421295166
8.509448051452637,10.033293724060059
8.50937271118164,10.032346725463867
8.508834838867188,10.032275199890137
8.50828742980957,10.03225326538086
8.50816535949707,10.032105445861816
8.50804328918457,10.031848907470703
8.507922172546387,10.031518936157227
8.507899284362793,10.031436920166016
8.507813453674316,10.030879974365234
8.507671356201172,10.030494689941406
8.507344245910645,10.030107498168945
8.506418228149414,10.028825759887695
8.506168365478516,10.028768539428711
8.506092071533203,10.028716087341309
8.50605297088623,10.028669357299805
8.505851745605469,10.027908325195312
8.505744934082031,10.027823448181152
8.50546932220459,10.026195526123047
8.505348205566406,10.025701522827148
8.505258560180664,10.024911880493164
8.504668235778809,10.023016929626465
8.504526138305664,10.022974014282227
8.504222869873047,10.0210542678833
8.504015922546387,10.019916534423828
8.503917694091797,10.019770622253418
8.503662109375,10.019420623779297
8.503629684448242,10.018654823303223
8.503405570983887,10.018020629882812
8.503231048583984,10.017993927001953
8.502903938293457,10.016976356506348
8.50255012512207,10.016860008239746
8.502376556396484,10.016273498535156
8.502243041992188,10.015748023986816
8.502129554748535,10.015682220458984
8.502066612243652,10.01540470123291
8.501724243164062,10.015374183654785
8.501483917236328,10.014657974243164
8.501376152038574,10.014185905456543
8.501028060913086,10.013909339904785
8.50052261352539,10.013529777526855
8.500517845153809,10.013396263122559
8.500252723693848,10.012968063354492
8.500203132629395,10.012369155883789
8.500202178955078,10.01197624206543
8.49990463256836,10.011819839477539
8.499547958374023,10.011003494262695
8.49882698059082,10.011002540588379
8.498656272888184,10.010613441467285
8.498570442199707,10.010327339172363
8.498013496398926,10.010322570800781
8.49767780303955,10.010038375854492
8.497654914855957,10.008819580078125
8.497355461120605,10.008035659790039
8.497056007385254,10.007654190063477
8.497055053710938,10.006668090820312
8.496933937072754,10.00650405883789
8.496891021728516,10.005816459655762
8.496644020080566,10.005677223205566
8.495786666870117,10.003686904907227
8.495478630065918,10.00290584564209
8.49531364440918,10.002700805664062
8.4953031539917,10.001517295837402
8.49512767791748,10.001243591308594
8.494711875915527,10.00117015838623
8.494370460510254,10.000354766845703
8.49436092376709,10.000025749206543
8.494290351867676,9.999702453613281
8.494217872619629,9.999526023864746
8.493928909301758,9.999238014221191
8.493884086608887,9.998831748962402
8.493878364562988,9.998526573181152
8.493762016296387,9.997696876525879
8.493542671203613,9.996841430664062
8.49322509765625,9.996129989624023
8.493021011352539,9.995837211608887
8.4927396774292,9.995772361755371
8.49248218536377,9.995479583740234
8.491780281066895,9.995474815368652
8.49172592163086,9.995259284973145
8.491475105285645,9.995121955871582
8.491321563720703,9.994864463806152
8.491244316101074,9.994547843933105
8.49089527130127,9.994317054748535
8.490763664245605,9.99417781829834
8.490711212158203,9.99413013458252
8.490553855895996,9.993119239807129
8.490537643432617,9.992288589477539
8.490371704101562,9.99206256866455
8.49002456665039,9.991974830627441
8.489877700805664,9.991070747375488
8.489303588867188,9.990891456604004
8.489174842834473,9.990496635437012
8.489155769348145,9.99045467376709
8.488947868347168,9.98983383178711
8.488712310791016,9.989429473876953
8.48853588104248,9.98933219909668
8.488323211669922,9.98910903930664
8.48802375793457,9.988271713256836
8.48798942565918,9.987627029418945
8.487963676452637,9.987032890319824
8.487896919250488,9.986292839050293
8.487714767456055,9.9861421585083
8.487371444702148,9.984587669372559
8.48702621459961,9.98455810546875
8.486939430236816,9.984536170959473
8.486830711364746,9.98437213897705
8.486688613891602,9.984344482421875
8.486527442932129,9.981992721557617
8.48612117767334,9.981894493103027
8.485861778259277,9.981579780578613
8.48518180847168,9.981045722961426
8.48512077331543,9.980438232421875
8.485072135925293,9.98043441772461
8.484971046447754,9.979923248291016
8.484745979309082,9.979792594909668
8.483901023864746,9.979706764221191
8.483819007873535,9.978983879089355
8.483400344848633,9.97891902923584
8.482950210571289,9.978670120239258
8.482341766357422,9.97861099243164
8.482298851013184,9.97822380065918
8.481705665588379,9.9781494140625
8.481562614440918,9.977364540100098
8.481369972229004,9.977296829223633
8.48115062713623,9.977143287658691
8.480873107910156,9.97593879699707
8.480648040771484,9.975276947021484
8.480549812316895,9.975016593933105
8.480493545532227,9.974349975585938
8.479593276977539,9.973642349243164
8.47943115234375,9.973281860351562
8.479325294494629,9.973061561584473
8.479109764099121,9.972360610961914
8.479022979736328,9.97169303894043
8.478650093078613,9.971624374389648
8.478079795837402,9.971261024475098
8.477986335754395,9.971017837524414
8.477580070495605,9.970135688781738
8.477543830871582,9.969740867614746
8.477509498596191,9.967538833618164
8.477493286132812,9.966334342956543
8.476936340332031,9.96627140045166
8.47669506072998,9.966064453125
8.47668170928955,9.965741157531738
8.476330757141113,9.964210510253906
8.476306915283203,9.963855743408203
8.476058006286621,9.963728904724121
8.475821495056152,9.963395118713379
8.475622177124023,9.962930679321289
8.475503921508789,9.962406158447266
8.475220680236816,9.961772918701172
8.475150108337402,9.96091365814209
8.474698066711426,9.960036277770996
8.474661827087402,9.959953308105469
8.474008560180664,9.959280014038086
8.473852157592773,9.95878791809082
8.473751068115234,9.957167625427246
8.473612785339355,9.956048011779785
8.473601341247559,9.955934524536133
8.473591804504395,9.955876350402832
8.472820281982422,9.955102920532227
8.47260856628418,9.954792022705078
8.472530364990234,9.954537391662598
8.472262382507324,9.95447826385498
8.471989631652832,9.954206466674805
8.471641540527344,9.953484535217285
8.471453666687012,9.953022956848145
8.471293449401855,9.95284652709961
8.471110343933105,9.952455520629883
8.471068382263184,9.952288627624512
8.47099494934082,9.952199935913086
8.470169067382812,9.95074462890625
8.469998359680176,9.950607299804688
8.469903945922852,9.949902534484863
8.469606399536133,9.949789047241211
8.468839645385742,9.949162483215332
8.468609809875488,9.94912338256836
8.468347549438477,9.949075698852539
8.468263626098633,9.948806762695312
8.468067169189453,9.947623252868652
8.468035697937012,9.947039604187012
8.467995643615723,9.946106910705566
8.46740436553955,9.946084976196289
8.467107772827148,9.945606231689453
8.466353416442871,9.945404052734375
8.466232299804688,9.944962501525879
8.465662002563477,9.94471549987793
8.465367317199707,9.942146301269531
8.465353012084961,9.941726684570312
8.465120315551758,9.941336631774902
8.464916229248047,9.940529823303223
8.46442985534668,9.939457893371582
8.464277267456055,9.939018249511719
8.464221954345703,9.938334465026855
8.464138984680176,9.938307762145996
8.463949203491211,9.936442375183105
8.463916778564453,9.936347961425781
8.463827133178711,9.93582820892334
8.46335220336914,9.93484115600586
8.463174819946289,9.934525489807129
8.463153839111328,9.933605194091797
8.462850570678711,9.933456420898438
8.462775230407715,9.93341064453125
8.462740898132324,9.931099891662598
8.462701797485352,9.930405616760254
8.462605476379395,9.93027400970459
8.462425231933594,9.929295539855957
8.4618558883667,9.928772926330566
8.461675643920898,9.92869758605957
8.461669921875,9.928518295288086
8.461223602294922,9.926064491271973
8.46120548248291,9.925924301147461
8.460870742797852,9.92572021484375
8.460546493530273,9.925705909729004
8.460502624511719,9.925176620483398
8.460347175598145,9.925145149230957
8.460126876831055,9.924983978271484
8.460116386413574,9.923463821411133
8.460053443908691,9.922873497009277
8.459964752197266,9.922773361206055
8.459956169128418,9.922496795654297
8.45967960357666,9.922430992126465
8.459400177001953,9.921802520751953
8.458806991577148,9.921600341796875
8.458747863769531,9.919947624206543
8.458341598510742,9.919194221496582
8.458209991455078,9.918803215026855
8.458033561706543,9.917540550231934
8.457935333251953,9.91746997833252
8.457816123962402,9.91667366027832
8.457777976989746,9.916120529174805
8.457762718200684,9.915806770324707
8.457684516906738,9.915607452392578
8.457667350769043,9.915464401245117
8.457527160644531,9.915162086486816
8.457364082336426,9.914450645446777
8.45728874206543,9.914106369018555
8.456830024719238,9.913652420043945
8.456631660461426,9.913631439208984
8.456539154052734,9.913284301757812
8.45605182647705,9.913061141967773
8.455997467041016,9.91256046295166
8.455936431884766,9.912242889404297
8.45572566986084,9.91173267364502
8.455587387084961,9.91077995300293
8.4551362991333,9.90967845916748
8.455117225646973,9.908793449401855
8.454753875732422,9.906450271606445
8.45407772064209,9.905933380126953
8.45405387878418,9.905913352966309
8.454042434692383,9.905739784240723
8.453733444213867,9.905498504638672
8.453692436218262,9.905003547668457
8.453115463256836,9.904504776000977
8.452871322631836,9.90446662902832
8.452814102172852,9.903912544250488
8.452446937561035,9.90389347076416
8.452425003051758,9.90313720703125
8.45202922821045,9.902555465698242
8.451807975769043,9.901481628417969
8.451428413391113,9.90132999420166
8.451141357421875,9.901265144348145
8.450408935546875,9.901062965393066
8.450301170349121,9.900836944580078
8.450067520141602,9.900175094604492
8.45005989074707,9.898808479309082
8.449881553649902,9.897212982177734
8.449833869934082,9.896681785583496
8.449795722961426,9.896669387817383
8.44977855682373,9.895086288452148
8.449715614318848,9.895013809204102
8.449484825134277,9.894988059997559
8.448832511901855,9.894268035888672
8.448800086975098,9.89415168762207
8.448724746704102,9.893847465515137
8.448663711547852,9.893270492553711
8.44854736328125,9.892338752746582
8.448493957519531,9.891800880432129
8.447979927062988,9.891220092773438
8.44790267944336,9.891201972961426
8.447552680969238,9.89003849029541
8.44751262664795,9.889841079711914
8.447184562683105,9.889484405517578
8.446198463439941,9.889473915100098
8.445929527282715,9.888651847839355
8.445663452148438,9.886487007141113
8.445470809936523,9.886270523071289
8.445295333862305,9.885932922363281
8.445222854614258,9.885744094848633
8.444945335388184,9.884881973266602
8.444765090942383,9.884878158569336
8.444672584533691,9.884618759155273
8.443900108337402,9.884499549865723
8.443765640258789,9.884217262268066
8.443516731262207,9.884163856506348
8.443385124206543,9.88402271270752
8.443259239196777,9.883952140808105
8.443098068237305,9.883749008178711
8.44272232055664,9.8837251663208
8.442615509033203,9.883495330810547
8.442279815673828,9.882220268249512
8.442180633544922,9.881338119506836
8.442041397094727,9.881211280822754
8.441816329956055,9.881171226501465
8.440749168395996,9.880681991577148
8.44054889678955,9.880359649658203
8.440413475036621,9.880322456359863
8.440396308898926,9.879980087280273
8.43971061706543,9.879332542419434
8.439332008361816,9.879332542419434
8.439248085021973,9.878990173339844
8.439166069030762,9.878557205200195
8.438735961914062,9.878044128417969
8.438669204711914,9.877910614013672
8.438427925109863,9.87770938873291
8.438408851623535,9.877660751342773
8.43834400177002,9.875622749328613
8.437978744506836,9.875397682189941
8.437871932983398,9.874197959899902
8.437310218811035,9.873208999633789
8.437177658081055,9.872578620910645
8.436806678771973,9.872394561767578
8.436551094055176,9.871756553649902
8.4363431930542,9.871674537658691
8.436332702636719,9.870867729187012
8.436264038085938,9.870823860168457
8.4360933303833,9.870379447937012
8.435826301574707,9.869752883911133
8.435776710510254,9.869312286376953
8.435757637023926,9.869084358215332
8.435737609863281,9.868721008300781
8.43541431427002,9.867390632629395
8.434833526611328,9.866987228393555
8.43475341796875,9.866860389709473
8.434341430664062,9.865263938903809
8.434264183044434,9.865089416503906
8.43350601196289,9.864846229553223
8.433492660522461,9.8643217086792
8.43338394165039,9.863897323608398
8.433149337768555,9.863621711730957
8.43299388885498,9.863533020019531
8.43258285522461,9.862030029296875
8.431990623474121,9.861982345581055
8.431831359863281,9.86174488067627
8.431679725646973,9.861656188964844
8.43072509765625,9.861433029174805
8.430602073669434,9.861345291137695
8.430343627929688,9.860703468322754
8.429455757141113,9.860588073730469
8.429430961608887,9.860492706298828
8.42929744720459,9.860432624816895
8.429278373718262,9.858857154846191
8.428550720214844,9.858599662780762
8.428393363952637,9.857723236083984
8.4281587600708,9.857085227966309
8.427515983581543,9.85626220703125
8.427421569824219,9.85621166229248
8.4273681640625,9.856147766113281
8.42703914642334,9.855756759643555
8.42701530456543,9.855012893676758
8.426992416381836,9.853738784790039
8.426836013793945,9.853507995605469
8.426813125610352,9.853078842163086
8.426751136779785,9.852202415466309
8.426673889160156,9.852187156677246
8.426506996154785,9.851777076721191
8.426253318786621,9.851261138916016
8.426210403442383,9.850438117980957
8.425971984863281,9.849664688110352
8.425651550292969,9.849264144897461
8.425226211547852,9.84819507598877
8.42502498626709,9.848052024841309
8.424357414245605,9.847458839416504
8.424299240112305,9.847275733947754
8.424101829528809,9.847258567810059
8.424028396606445,9.846744537353516
8.423826217651367,9.84659194946289
8.423605918884277,9.846590995788574
8.422929763793945,9.84645938873291
8.42278003692627,9.845890998840332
8.422592163085938,9.84380054473877
8.422200202941895,9.842123031616211
8.420875549316406,9.841935157775879
8.42070198059082,9.841923713684082
8.420695304870605,9.84178352355957
8.420370101928711,9.840860366821289
8.420333862304688,9.840581893920898
8.419746398925781,9.840289115905762
8.419548034667969,9.840068817138672
8.419524192810059,9.839842796325684
8.419437408447266,9.839816093444824
8.419416427612305,9.83961296081543
8.419317245483398,9.838395118713379
8.419242858886719,9.838263511657715
8.419179916381836,9.838132858276367
8.418647766113281,9.837789535522461
8.418611526489258,9.837738990783691
8.418583869934082,9.837718963623047
8.418538093566895,9.836974143981934
8.418457984924316,9.836270332336426
8.418343544006348,9.836002349853516
8.418230056762695,9.835908889770508
8.418212890625,9.83574104309082
8.418083190917969,9.835702896118164
8.418076515197754,9.834981918334961
8.417823791503906,9.834800720214844
8.416972160339355,9.834701538085938
8.41661548614502,9.833223342895508
8.416360855102539,9.832568168640137
8.416277885437012,9.832415580749512
8.416158676147461,9.83215618133545
8.416144371032715,9.832079887390137
8.416096687316895,9.831953048706055
8.415732383728027,9.831426620483398
8.415691375732422,9.8310546875
8.415509223937988,9.830931663513184
8.415460586547852,9.828993797302246
8.41545295715332,9.826910972595215
8.415360450744629,9.826610565185547
8.4151029586792,9.826093673706055
8.414521217346191,9.825846672058105
8.414461135864258,9.82552719116211
8.413691520690918,9.825323104858398
8.41357707977295,9.82455825805664
8.41342544555664,9.823742866516113
8.41324234008789,9.823735237121582
8.41310977935791,9.823504447937012
8.41297721862793,9.823426246643066
8.412742614746094,9.82263469696045
8.41258430480957,9.821353912353516
8.412334442138672,9.821231842041016
8.412174224853516,9.821198463439941
8.411956787109375,9.821110725402832
8.411565780639648,9.819503784179688
8.411518096923828,9.81885051727295
8.411338806152344,9.81867504119873
8.411311149597168,9.818455696105957
8.411201477050781,9.818328857421875
8.41104793548584,9.818023681640625
8.410818099975586,9.817730903625488
8.409597396850586,9.817122459411621
8.409557342529297,9.816618919372559
8.409351348876953,9.816112518310547
8.409188270568848,9.815752029418945
8.40864086151123,9.81573486328125
8.40851879119873,9.815481185913086
8.40770149230957,9.815011024475098
8.407535552978516,9.813432693481445
8.407462120056152,9.81306266784668
8.407238960266113,9.812763214111328
8.407050132751465,9.811847686767578
8.406808853149414,9.811810493469238
8.406654357910156,9.810968399047852
8.406486511230469,9.810914993286133
8.40612506866455,9.810813903808594
8.40579605102539,9.810711860656738
8.405717849731445,9.810075759887695
8.405519485473633,9.809526443481445
8.405505180358887,9.809524536132812
8.405404090881348,9.809444427490234
8.405210494995117,9.80939769744873
8.405110359191895,9.808673858642578
8.404546737670898,9.808600425720215
8.404271125793457,9.808176040649414
8.404077529907227,9.808005332946777
8.403717994689941,9.806499481201172
8.403570175170898,9.805615425109863
8.40340518951416,9.804327964782715
8.4033784866333,9.80420207977295
8.402767181396484,9.803855895996094
8.402555465698242,9.803267478942871
8.402471542358398,9.803239822387695
8.402252197265625,9.802999496459961
8.40196704864502,9.802934646606445
8.401888847351074,9.802889823913574
8.401862144470215,9.80161190032959
8.401836395263672,9.801104545593262
8.40170669555664,9.79930591583252
8.401647567749023,9.799172401428223
8.401643753051758,9.799124717712402
8.401588439941406,9.798791885375977
8.401056289672852,9.798661231994629
8.400906562805176,9.798645973205566
8.400774955749512,9.798261642456055
8.400766372680664,9.798256874084473
8.40046501159668,9.797443389892578
8.400394439697266,9.79704761505127
8.400050163269043,9.796868324279785
8.399967193603516,9.79663372039795
8.399592399597168,9.796625137329102
8.399585723876953,9.796514511108398
8.399097442626953,9.79631519317627
8.398935317993164,9.795978546142578
8.398921012878418,9.795717239379883
8.398609161376953,9.79560661315918
8.398533821105957,9.795480728149414
8.398518562316895,9.795406341552734
8.398016929626465,9.795099258422852
8.397836685180664,9.794797897338867
8.397492408752441,9.794792175292969
8.397490501403809,9.794772148132324
8.397394180297852,9.794517517089844
8.397313117980957,9.794509887695312
8.39693832397461,9.793999671936035
8.396652221679688,9.793426513671875
8.396459579467773,9.793313980102539
8.395872116088867,9.793035507202148
8.395584106445312,9.792726516723633
8.395566940307617,9.792423248291016
8.395421028137207,9.792126655578613
8.395374298095703,9.791753768920898
8.395256996154785,9.791568756103516
8.39481258392334,9.790722846984863
8.394804000854492,9.789863586425781
8.394588470458984,9.789667129516602
8.394289016723633,9.789628982543945
8.394153594970703,9.789506912231445
8.393599510192871,9.789108276367188
8.393433570861816,9.788756370544434
8.393412590026855,9.787942886352539
8.393244743347168,9.787171363830566
8.392885208129883,9.786697387695312
8.392614364624023,9.78668212890625
8.392595291137695,9.786283493041992
8.392365455627441,9.785846710205078
8.392345428466797,9.784904479980469
8.391936302185059,9.78363037109375
8.391839027404785,9.78282642364502
8.391106605529785,9.782732009887695
8.390979766845703,9.782462120056152
8.390796661376953,9.782393455505371
8.390789031982422,9.781684875488281
8.390769958496094,9.781559944152832
8.390642166137695,9.781393051147461
8.390408515930176,9.780646324157715
8.390326499938965,9.780293464660645
8.390317916870117,9.780293464660645
8.390235900878906,9.780288696289062
8.389734268188477,9.779727935791016
8.38973331451416,9.779706954956055
8.389420509338379,9.779374122619629
8.389387130737305,9.779096603393555
8.389317512512207,9.778663635253906
8.38928508758545,9.778233528137207
8.389034271240234,9.778042793273926
8.38901138305664,9.777204513549805
8.388616561889648,9.775533676147461
8.388437271118164,9.775468826293945
8.388368606567383,9.774449348449707
8.388354301452637,9.774007797241211
8.38819408416748,9.773490905761719
8.388134002685547,9.772391319274902
8.387954711914062,9.772065162658691
8.38770866394043,9.771746635437012
8.387697219848633,9.771674156188965
8.387663841247559,9.771430015563965
8.387511253356934,9.77060604095459
8.387430191040039,9.769408226013184
8.387020111083984,9.769315719604492
8.386892318725586,9.768355369567871
8.386808395385742,9.767635345458984
8.386743545532227,9.766858100891113
8.386560440063477,9.766764640808105
8.386347770690918,9.766688346862793
8.386181831359863,9.766331672668457
8.38601016998291,9.766205787658691
8.385411262512207,9.766179084777832
8.385136604309082,9.766130447387695
8.385099411010742,9.76600456237793
8.384684562683105,9.765207290649414
8.38450813293457,9.764686584472656
8.384442329406738,9.764323234558105
8.384130477905273,9.76372241973877
8.383345603942871,9.763646125793457
8.383237838745117,9.763444900512695
8.3831787109375,9.762043952941895
8.383082389831543,9.761696815490723
8.383012771606445,9.761610984802246
8.382752418518066,9.761534690856934
8.382460594177246,9.760720252990723
8.382379531860352,9.760364532470703
8.382281303405762,9.76028823852539
8.38201904296875,9.759759902954102
8.381616592407227,9.75908088684082
8.381132125854492,9.758659362792969
8.380735397338867,9.758642196655273
8.380684852600098,9.757987022399902
8.380575180053711,9.75777530670166
8.37971305847168,9.75742244720459
8.379509925842285,9.757226943969727
8.37949275970459,9.756627082824707
8.37939739227295,9.756281852722168
8.379075050354004,9.755847930908203
8.378933906555176,9.755355834960938
8.378829956054688,9.755256652832031
8.378704071044922,9.754416465759277
8.377893447875977,9.752693176269531
8.377891540527344,9.752506256103516
8.377816200256348,9.751974105834961
8.377639770507812,9.751805305480957
8.377605438232422,9.74993896484375
8.377144813537598,9.749714851379395
8.377113342285156,9.748926162719727
8.376959800720215,9.748653411865234
8.376903533935547,9.748320579528809
8.376901626586914,9.748014450073242
8.376498222351074,9.747557640075684
8.376496315002441,9.74740982055664
8.376346588134766,9.747206687927246
8.376157760620117,9.747123718261719
8.376134872436523,9.746621131896973
8.375838279724121,9.746143341064453
8.375649452209473,9.745685577392578
8.375646591186523,9.744914054870605
8.375506401062012,9.744827270507812
8.375475883483887,9.744441986083984
8.375096321105957,9.744385719299316
8.374870300292969,9.744027137756348
8.374563217163086,9.74358081817627
8.37424373626709,9.742973327636719
8.374199867248535,9.74282455444336
8.373719215393066,9.742433547973633
8.373330116271973,9.742198944091797
8.373225212097168,9.74200439453125
8.37289047241211,9.74199390411377
8.372847557067871,9.740891456604004
8.372808456420898,9.739946365356445
8.372528076171875,9.739538192749023
8.372467041015625,9.739262580871582
8.372458457946777,9.739072799682617
8.372429847717285,9.739005088806152
8.37192153930664,9.738948822021484
8.371907234191895,9.738760948181152
8.37189769744873,9.738543510437012
8.371895790100098,9.738497734069824
8.37172794342041,9.73831558227539
8.371700286865234,9.738259315490723
8.371572494506836,9.738229751586914
8.371559143066406,9.737713813781738
8.37155532836914,9.737380981445312
8.371519088745117,9.737287521362305
8.37136173248291,9.737074851989746
8.371336936950684,9.736971855163574
8.370963096618652,9.736173629760742
8.370772361755371,9.736127853393555
8.370636940002441,9.73557186126709
8.37059497833252,9.73521900177002
8.370454788208008,9.735034942626953
8.370429992675781,9.734400749206543
8.370155334472656,9.733987808227539
8.37006950378418,9.732638359069824
8.369858741760254,9.732330322265625
8.369725227355957,9.73229694366455
8.369256973266602,9.732245445251465
8.368531227111816,9.732105255126953
8.36845588684082,9.732061386108398
8.368407249450684,9.731690406799316
8.368250846862793,9.731354713439941
8.368152618408203,9.731122970581055
8.368083953857422,9.72961711883545
8.367864608764648,9.729246139526367
8.367574691772461,9.728934288024902
8.367568016052246,9.728880882263184
8.367377281188965,9.728585243225098
8.367039680480957,9.728221893310547
8.366701126098633,9.727812767028809
8.3661470413208,9.725302696228027
8.366129875183105,9.725296974182129
8.365960121154785,9.724381446838379
8.36569881439209,9.724221229553223
8.365022659301758,9.723986625671387
8.364778518676758,9.723437309265137
8.364595413208008,9.723224639892578
8.36456298828125,9.723004341125488
8.364452362060547,9.722965240478516
8.364411354064941,9.722293853759766
8.364315032958984,9.72227954864502
8.364294052124023,9.72093391418457
8.364259719848633,9.720727920532227
8.363929748535156,9.720560073852539
8.36387825012207,9.720465660095215
8.363430976867676,9.720378875732422
8.363219261169434,9.719785690307617
8.363151550292969,9.719486236572266
8.363128662109375,9.718650817871094
8.362926483154297,9.718138694763184
8.362895011901855,9.717586517333984
8.362850189208984,9.716873168945312
8.362360954284668,9.715388298034668
8.36223030090332,9.71497917175293
8.362093925476074,9.713447570800781
8.361950874328613,9.713383674621582
8.361912727355957,9.712825775146484
8.36191177368164,9.712742805480957
8.3617525100708,9.712295532226562
8.361614227294922,9.711894989013672
8.361592292785645,9.711321830749512
8.361443519592285,9.711101531982422
8.361283302307129,9.710975646972656
8.360994338989258,9.710888862609863
8.360695838928223,9.70974063873291
8.36019515991211,9.709403991699219
8.36003303527832,9.70926570892334
8.359992027282715,9.70895767211914
8.359634399414062,9.708722114562988
8.359562873840332,9.70745849609375
8.359371185302734,9.707236289978027
8.359223365783691,9.706025123596191
8.358675956726074,9.705113410949707
8.358505249023438,9.704771995544434
8.35838794708252,9.70474910736084
8.358170509338379,9.704582214355469
8.357508659362793,9.70393180847168
8.357489585876465,9.7034330368042
8.357256889343262,9.703218460083008
8.357205390930176,9.703081130981445
8.356886863708496,9.703051567077637
8.356854438781738,9.703043937683105
8.356579780578613,9.70296859741211
8.356420516967773,9.702943801879883
8.356022834777832,9.702877044677734
8.355904579162598,9.70266056060791
8.355774879455566,9.701798439025879
8.35576343536377,9.70102310180664
8.355220794677734,9.699796676635742
8.355061531066895,9.699287414550781
8.354894638061523,9.698418617248535
8.35485553741455,9.698152542114258
8.354779243469238,9.697685241699219
8.354654312133789,9.696792602539062
8.354619979858398,9.695260047912598
8.354555130004883,9.694742202758789
8.354323387145996,9.694608688354492
8.354273796081543,9.694559097290039
8.354233741760254,9.694013595581055
8.354225158691406,9.693866729736328
8.354110717773438,9.693723678588867
8.35401725769043,9.693458557128906
8.353452682495117,9.693327903747559
8.353361129760742,9.69299602508545
8.353330612182617,9.692606925964355
8.353293418884277,9.691662788391113
8.352777481079102,9.691450119018555
8.352692604064941,9.690483093261719
8.352690696716309,9.690381050109863
8.352485656738281,9.689594268798828
8.351847648620605,9.68913745880127
8.351783752441406,9.68905258178711
8.351524353027344,9.688379287719727
8.351512908935547,9.688138008117676
8.351296424865723,9.687973022460938
8.35098648071289,9.687331199645996
8.35061264038086,9.687259674072266
8.350306510925293,9.687156677246094
8.349906921386719,9.686037063598633
8.349703788757324,9.685589790344238
8.349570274353027,9.684579849243164
8.349416732788086,9.684538841247559
8.349390029907227,9.68415355682373
8.349299430847168,9.684137344360352
8.349174499511719,9.683910369873047
8.349173545837402,9.68355655670166
8.348669052124023,9.681999206542969
8.34863567352295,9.681511878967285
8.348556518554688,9.679874420166016
8.348077774047852,9.679559707641602
8.347956657409668,9.679165840148926
8.347882270812988,9.678315162658691
8.347723007202148,9.678293228149414
8.347469329833984,9.678215980529785
8.34727954864502,9.678213119506836
8.346834182739258,9.677454948425293
8.34656047821045,9.675895690917969
8.346545219421387,9.674491882324219
8.346473693847656,9.673286437988281
8.346187591552734,9.672914505004883
8.34596061706543,9.672791481018066
8.345637321472168,9.671786308288574
8.345569610595703,9.6717529296875
8.345515251159668,9.670734405517578
8.345407485961914,9.67047119140625
8.345257759094238,9.670392036437988
8.345189094543457,9.670084953308105
8.345036506652832,9.670079231262207
8.344934463500977,9.670039176940918
8.3449125289917,9.669663429260254
8.344697952270508,9.66952896118164
8.344351768493652,9.669368743896484
8.344281196594238,9.669142723083496
8.344270706176758,9.669100761413574
8.343783378601074,9.668424606323242
8.343523979187012,9.667630195617676
8.343240737915039,9.667520523071289
8.343234062194824,9.666731834411621
8.342848777770996,9.666577339172363
8.342522621154785,9.664571762084961
8.34246826171875,9.664015769958496
8.342325210571289,9.663785934448242
8.342055320739746,9.663784980773926
8.341717720031738,9.663446426391602
8.341629028320312,9.662632942199707
8.341333389282227,9.662556648254395
8.340693473815918,9.662178039550781
8.340693473815918,9.662101745605469
8.340631484985352,9.66197395324707
8.34022331237793,9.661552429199219
8.340035438537598,9.661128044128418
8.33998966217041,9.661111831665039
8.339980125427246,9.660923957824707
8.339978218078613,9.660059928894043
8.339906692504883,9.659890174865723
8.33948802947998,9.659772872924805
8.339119911193848,9.659460067749023
8.338858604431152,9.658817291259766
8.338638305664062,9.658807754516602
8.338537216186523,9.658698081970215
8.338261604309082,9.657873153686523
8.338079452514648,9.657858848571777
8.337739944458008,9.65708065032959
8.337204933166504,9.657057762145996
8.337068557739258,9.65645694732666
8.336901664733887,9.656233787536621
8.336639404296875,9.656004905700684
8.336556434631348,9.654850959777832
8.336200714111328,9.654483795166016
8.336108207702637,9.654196739196777
8.336084365844727,9.65416145324707
8.335850715637207,9.654080390930176
8.3358154296875,9.653904914855957
8.335493087768555,9.653054237365723
8.335423469543457,9.65302562713623
8.335360527038574,9.652740478515625
8.33526611328125,9.652053833007812
8.335233688354492,9.651575088500977
8.335192680358887,9.651185035705566
8.335151672363281,9.651163101196289
8.335092544555664,9.651025772094727
8.335002899169922,9.650991439819336
8.334733009338379,9.650266647338867
8.334691047668457,9.649335861206055
8.334614753723145,9.649291038513184
8.33409595489502,9.649290084838867
8.33407211303711,9.648865699768066
8.333792686462402,9.648089408874512
8.333498001098633,9.647823333740234
8.333395957946777,9.647128105163574
8.333045959472656,9.646984100341797
8.332996368408203,9.646899223327637
8.332993507385254,9.646608352661133
8.332974433898926,9.644800186157227
8.332870483398438,9.644708633422852
8.332802772521973,9.644511222839355
8.332496643066406,9.643441200256348
8.332382202148438,9.64309024810791
8.332343101501465,9.642935752868652
8.332127571105957,9.642474174499512
8.33206844329834,9.642096519470215
8.331913948059082,9.64174747467041
8.331733703613281,9.641136169433594
8.331219673156738,9.639266967773438
8.331087112426758,9.639130592346191
8.331047058105469,9.638948440551758
8.330469131469727,9.638029098510742
8.330135345458984,9.637843132019043
8.330106735229492,9.637286186218262
8.329977989196777,9.636357307434082
8.329970359802246,9.6356840133667
8.329909324645996,9.635366439819336
8.32989501953125,9.634881019592285
8.329867362976074,9.633787155151367
8.329835891723633,9.63357925415039
8.329556465148926,9.633172988891602
8.329495429992676,9.632923126220703
8.329343795776367,9.632436752319336
8.329294204711914,9.632253646850586
8.329164505004883,9.631956100463867
8.32915210723877,9.631888389587402
8.329134941101074,9.631814002990723
8.329049110412598,9.630952835083008
8.327991485595703,9.630335807800293
8.32781982421875,9.629609107971191
8.327691078186035,9.629464149475098
8.327628135681152,9.629012107849121
8.327619552612305,9.628866195678711
8.327469825744629,9.628852844238281
8.326981544494629,9.62877368927002
8.326958656311035,9.628763198852539
8.326951026916504,9.628721237182617
8.326301574707031,9.62840461730957
8.326241493225098,9.62813663482666
8.326146125793457,9.627145767211914
8.325922012329102,9.626575469970703
8.325876235961914,9.625922203063965
8.325753211975098,9.625576972961426
8.32516860961914,9.625357627868652
8.325089454650879,9.625249862670898
8.324983596801758,9.625147819519043
8.324979782104492,9.625024795532227
8.32395076751709,9.624188423156738
8.32381820678711,9.623542785644531
8.323747634887695,9.622875213623047
8.323509216308594,9.622295379638672
8.323486328125,9.622035026550293
8.323067665100098,9.620193481445312
8.323019027709961,9.620041847229004
8.322615623474121,9.618557929992676
8.322613716125488,9.618240356445312
8.322334289550781,9.618110656738281
8.322278022766113,9.617321968078613
8.322258949279785,9.61720085144043
8.322222709655762,9.616957664489746
8.32210922241211,9.616863250732422
8.32203197479248,9.616616249084473
8.321971893310547,9.616138458251953
8.321910858154297,9.615482330322266
8.321864128112793,9.615384101867676
8.321837425231934,9.614968299865723
8.321825981140137,9.614829063415527
8.32174015045166,9.614672660827637
8.321226119995117,9.614644050598145
8.321215629577637,9.614344596862793
8.320964813232422,9.613778114318848
8.32094669342041,9.613580703735352
8.320594787597656,9.613580703735352
8.32031536102295,9.613565444946289
8.3201265335083,9.613109588623047
8.319982528686523,9.612156867980957
8.319805145263672,9.611371040344238
8.319802284240723,9.610523223876953
8.31958293914795,9.6104736328125
8.319579124450684,9.61000919342041
8.3193359375,9.609949111938477
8.318794250488281,9.609565734863281
8.31860637664795,9.609209060668945
8.318546295166016,9.609099388122559
8.318367004394531,9.6087007522583
8.318331718444824,9.608316421508789
8.318304061889648,9.608131408691406
8.318087577819824,9.607953071594238
8.318081855773926,9.607423782348633
8.318031311035156,9.607400894165039
8.317915916442871,9.606971740722656
8.317437171936035,9.606195449829102
8.317182540893555,9.606077194213867
8.316999435424805,9.605645179748535
8.316768646240234,9.605489730834961
8.316540718078613,9.60521125793457
8.31641674041748,9.604875564575195
8.316402435302734,9.604721069335938
8.316308975219727,9.60464096069336
8.31599235534668,9.603875160217285
8.315956115722656,9.603632926940918
8.315679550170898,9.60348892211914
8.315645217895508,9.603286743164062
8.31534194946289,9.602802276611328
8.315184593200684,9.602561950683594
8.315145492553711,9.602461814880371
8.31486988067627,9.602224349975586
8.314749717712402,9.602068901062012
8.314163208007812,9.601975440979004
8.314023971557617,9.601418495178223
8.313987731933594,9.601192474365234
8.313952445983887,9.60095500946045
8.313657760620117,9.600679397583008
8.313517570495605,9.60045337677002
8.313467979431152,9.600403785705566
8.31257438659668,9.600363731384277
8.312495231628418,9.599482536315918
8.312390327453613,9.598679542541504
8.312342643737793,9.598237991333008
8.312220573425293,9.597731590270996
8.311922073364258,9.597650527954102
8.311890602111816,9.597366333007812
8.311819076538086,9.597186088562012
8.31168270111084,9.59713077545166
8.311395645141602,9.596830368041992
8.311259269714355,9.596702575683594
8.311245918273926,9.595669746398926
8.311199188232422,9.594908714294434
8.311062812805176,9.594520568847656
8.311036109924316,9.59311294555664
8.310975074768066,9.592462539672852
8.310952186584473,9.592144966125488
8.310879707336426,9.592061996459961
8.310564041137695,9.591944694519043
8.310516357421875,9.59123420715332
8.310455322265625,9.591070175170898
8.31040096282959,9.590919494628906
8.310200691223145,9.589799880981445
8.309905052185059,9.588924407958984
8.309711456298828,9.588339805603027
8.309609413146973,9.587851524353027
8.30889892578125,9.587702751159668
8.308613777160645,9.587695121765137
8.308594703674316,9.58706283569336
8.308493614196777,9.586270332336426
8.308177947998047,9.585994720458984
8.307747840881348,9.585848808288574
8.307600975036621,9.585840225219727
8.307445526123047,9.585506439208984
8.30687427520752,9.58456039428711
8.30681324005127,9.584356307983398
8.306653022766113,9.583040237426758
8.306593894958496,9.583002090454102
8.306551933288574,9.582983016967773
8.306228637695312,9.582901954650879
8.306159973144531,9.58151912689209
8.305814743041992,9.581274032592773
8.305706024169922,9.58060359954834
8.305536270141602,9.580456733703613
8.305313110351562,9.580074310302734
8.30531120300293,9.580047607421875
8.305230140686035,9.57935905456543
8.305192947387695,9.579238891601562
8.305009841918945,9.578808784484863
8.3047513961792,9.578755378723145
8.304727554321289,9.576963424682617
8.30469036102295,9.576700210571289
8.304481506347656,9.576387405395508
8.304200172424316,9.57628345489502
8.30418872833252,9.576092720031738
8.304183959960938,9.575664520263672
8.303885459899902,9.575074195861816
8.303648948669434,9.574427604675293
8.303631782531738,9.573686599731445
8.303483009338379,9.573381423950195
8.303372383117676,9.5716552734375
8.30258846282959,9.571128845214844
8.302145957946777,9.568353652954102
8.301956176757812,9.567999839782715
8.301634788513184,9.567935943603516
8.301535606384277,9.567768096923828
8.301189422607422,9.567214012145996
8.301133155822754,9.566874504089355
8.301129341125488,9.5667085647583
8.300888061523438,9.565996170043945
8.300498962402344,9.565455436706543
8.300448417663574,9.56454086303711
8.300426483154297,9.56407356262207
8.300048828125,9.563947677612305
8.300020217895508,9.5637788772583
8.299925804138184,9.563380241394043
8.29982852935791,9.563359260559082
8.299708366394043,9.563332557678223
8.299698829650879,9.56331729888916
8.29963493347168,9.562116622924805
8.299633979797363,9.56126594543457
8.299586296081543,9.561118125915527
8.29957389831543,9.560832023620605
8.299367904663086,9.560831069946289
8.299280166625977,9.55968952178955
8.299213409423828,9.559447288513184
8.299088478088379,9.55923843383789
8.298967361450195,9.55884075164795
8.298837661743164,9.558736801147461
8.298592567443848,9.5578031539917
8.298523902893066,9.557657241821289
8.298331260681152,9.557639122009277
8.298104286193848,9.557149887084961
8.298070907592773,9.556647300720215
8.298040390014648,9.556378364562988
8.297649383544922,9.556159973144531
8.297361373901367,9.556047439575195
8.2968111038208,9.555001258850098
8.296289443969727,9.554332733154297
8.295845031738281,9.553414344787598
8.295784950256348,9.553351402282715
8.295434951782227,9.55259895324707
8.295241355895996,9.55241584777832
8.295223236083984,9.552204132080078
8.295184135437012,9.552010536193848
8.294252395629883,9.551078796386719
8.294157028198242,9.549761772155762
8.293960571289062,9.549331665039062
8.293913841247559,9.549222946166992
8.293821334838867,9.548477172851562
8.29366397857666,9.54838752746582
8.293224334716797,9.548014640808105
8.293113708496094,9.547744750976562
8.292716026306152,9.547468185424805
8.292673110961914,9.547133445739746
8.292478561401367,9.546700477600098
8.292405128479004,9.54661750793457
8.29228687286377,9.545736312866211
8.292157173156738,9.545624732971191
8.291577339172363,9.545276641845703
8.291419982910156,9.544890403747559
8.29136848449707,9.5446195602417
8.2911958694458,9.543968200683594
8.291186332702637,9.543603897094727
8.291107177734375,9.543529510498047
8.290553092956543,9.543302536010742
8.290170669555664,9.54301929473877
8.290047645568848,9.542631149291992
8.290024757385254,9.541542053222656
8.289804458618164,9.541526794433594
8.289795875549316,9.541502952575684
8.28966999053955,9.54149055480957
8.28963851928711,9.5414400100708
8.289424896240234,9.541295051574707
8.289320945739746,9.541075706481934
8.289314270019531,9.540426254272461
8.289151191711426,9.540377616882324
8.288758277893066,9.540043830871582
8.288315773010254,9.540032386779785
8.288278579711914,9.539909362792969
8.288213729858398,9.539896965026855
8.288138389587402,9.539848327636719
8.28812026977539,9.539732933044434
8.28758716583252,9.539077758789062
8.287495613098145,9.538629531860352
8.287430763244629,9.538542747497559
8.287347793579102,9.537757873535156
8.287161827087402,9.537693977355957
8.286974906921387,9.537684440612793
8.286956787109375,9.537540435791016
8.286608695983887,9.537151336669922
8.285816192626953,9.536944389343262
8.285722732543945,9.536810874938965
8.285476684570312,9.536445617675781
8.285415649414062,9.536330223083496
8.285289764404297,9.53627872467041
8.285226821899414,9.53619384765625
8.285179138183594,9.535947799682617
8.284978866577148,9.535893440246582
8.284632682800293,9.535408973693848
8.284628868103027,9.534906387329102
8.28437614440918,9.533767700195312
8.284333229064941,9.533761024475098
8.284049034118652,9.53332805633545
8.2839994430542,9.532659530639648
8.283896446228027,9.532607078552246
8.283873558044434,9.532544136047363
8.283858299255371,9.532086372375488
8.283681869506836,9.531889915466309
8.283646583557129,9.531577110290527
8.283266067504883,9.531444549560547
8.28314208984375,9.531177520751953
8.282992362976074,9.53093433380127
8.2828369140625,9.530753135681152
8.282764434814453,9.530497550964355
8.282661437988281,9.530008316040039
8.282373428344727,9.529768943786621
8.28217601776123,9.52852725982666
8.281991958618164,9.528230667114258
8.281982421875,9.528121948242188
8.281831741333008,9.527629852294922
8.281712532043457,9.527562141418457
8.281678199768066,9.527435302734375
8.28156852722168,9.52739429473877
8.281438827514648,9.52729320526123
8.28132438659668,9.526853561401367
8.281049728393555,9.526838302612305
8.280698776245117,9.526344299316406
8.280299186706543,9.525941848754883
8.28024959564209,9.525851249694824
8.28018569946289,9.52492904663086
8.280030250549316,9.524591445922852
8.279141426086426,9.524328231811523
8.278944969177246,9.524070739746094
8.278801918029785,9.523601531982422
8.278755187988281,9.523468017578125
8.278149604797363,9.522751808166504
8.278115272521973,9.522668838500977
8.277615547180176,9.522449493408203
8.27750015258789,9.522371292114258
8.277257919311523,9.522290229797363
8.277167320251465,9.521370887756348
8.277017593383789,9.5210542678833
8.276429176330566,9.520829200744629
8.276320457458496,9.520211219787598
8.276251792907715,9.520193099975586
8.276015281677246,9.519993782043457
8.275655746459961,9.51954460144043
8.275456428527832,9.519427299499512
8.275354385375977,9.519143104553223
8.275331497192383,9.518590927124023
8.275203704833984,9.518348693847656
8.275033950805664,9.51822566986084
8.274836540222168,9.517168045043945
8.274211883544922,9.516824722290039
8.274211883544922,9.5149564743042
8.274202346801758,9.5144624710083
8.274079322814941,9.514113426208496
8.27401351928711,9.513927459716797
8.273947715759277,9.513429641723633
8.273902893066406,9.51330852508545
8.27381706237793,9.513175010681152
8.273787498474121,9.51307487487793
8.27357006072998,9.513050079345703
8.273542404174805,9.512717247009277
8.273455619812012,9.51252555847168
8.273343086242676,9.512274742126465
8.273343086242676,9.512248039245605
8.272807121276855,9.511490821838379
8.272637367248535,9.510956764221191
8.272526741027832,9.510645866394043
8.272000312805176,9.510086059570312
8.271905899047852,9.51004409790039
8.271902084350586,9.510042190551758
8.271883010864258,9.509746551513672
8.271636009216309,9.508795738220215
8.271411895751953,9.507842063903809
8.270991325378418,9.50744342803955
8.270965576171875,9.507425308227539
8.270904541015625,9.506802558898926
8.27088451385498,9.506707191467285
8.270867347717285,9.506332397460938
8.270846366882324,9.505846977233887
8.270841598510742,9.505840301513672
8.270691871643066,9.50535774230957
8.270438194274902,9.504616737365723
8.27020263671875,9.504584312438965
8.270163536071777,9.50457763671875
8.269891738891602,9.504215240478516
8.269793510437012,9.503776550292969
8.269384384155273,9.502692222595215
8.269360542297363,9.502257347106934
8.269033432006836,9.502166748046875
8.268983840942383,9.501465797424316
8.26872730255127,9.501236915588379
8.26865005493164,9.501123428344727
8.268582344055176,9.500951766967773
8.268411636352539,9.500819206237793
8.268299102783203,9.500797271728516
8.268099784851074,9.500297546386719
8.26806926727295,9.499970436096191
8.26779556274414,9.498856544494629
8.267712593078613,9.498544692993164
8.267681121826172,9.498443603515625
8.26756477355957,9.498114585876465
8.267231941223145,9.497668266296387
8.2669038772583,9.497471809387207
8.266833305358887,9.497125625610352
8.266766548156738,9.497085571289062
8.266740798950195,9.496992111206055
8.266265869140625,9.496665954589844
8.266149520874023,9.49664306640625
8.265881538391113,9.496598243713379
8.265301704406738,9.496052742004395
8.26518726348877,9.495987892150879
8.264674186706543,9.495573043823242
8.264263153076172,9.49548625946045
8.263516426086426,9.49531078338623
8.263388633728027,9.494658470153809
8.263311386108398,9.494318008422852
8.263059616088867,9.494230270385742
8.263009071350098,9.493602752685547
8.262649536132812,9.49334716796875
8.262613296508789,9.492640495300293
8.26235294342041,9.49255657196045
8.262323379516602,9.491524696350098
8.261964797973633,9.490787506103516
8.261786460876465,9.490705490112305
8.26164722442627,9.49038028717041
8.261453628540039,9.490172386169434
8.261396408081055,9.490102767944336
8.261343002319336,9.489862442016602
8.261055946350098,9.489563941955566
8.260849952697754,9.48947811126709
8.260736465454102,9.48942756652832
8.260663032531738,9.489355087280273
8.260461807250977,9.489256858825684
8.260415077209473,9.488997459411621
8.260321617126465,9.488837242126465
8.260300636291504,9.488697052001953
8.260175704956055,9.488537788391113
8.260169982910156,9.48844051361084
8.259759902954102,9.487916946411133
8.259500503540039,9.487743377685547
8.259459495544434,9.487260818481445
8.258814811706543,9.487075805664062
8.258807182312012,9.486950874328613
8.258752822875977,9.486083030700684
8.258663177490234,9.48602294921875
8.258631706237793,9.486004829406738
8.258316993713379,9.485835075378418
8.258110046386719,9.48549747467041
8.258057594299316,9.484810829162598
8.257918357849121,9.484525680541992
8.257794380187988,9.4844331741333
8.257787704467773,9.484369277954102
8.2577486038208,9.48421859741211
8.257698059082031,9.483856201171875
8.257359504699707,9.483153343200684
8.257340431213379,9.483109474182129
8.25732135772705,9.483052253723145
8.257193565368652,9.4821138381958
8.257185935974121,9.481941223144531
8.256963729858398,9.481289863586426
8.256789207458496,9.480733871459961
8.25659465789795,9.480527877807617
8.2561616897583,9.480351448059082
8.255919456481934,9.479275703430176
8.255789756774902,9.479052543640137
8.2555570602417,9.47892951965332
8.255512237548828,9.478531837463379
8.255488395690918,9.478453636169434
8.255145072937012,9.478429794311523
8.254692077636719,9.478014945983887
8.254664421081543,9.477983474731445
8.254647254943848,9.477932929992676
8.254234313964844,9.476958274841309
8.254195213317871,9.47680377960205
8.254047393798828,9.476629257202148
8.253689765930176,9.47653865814209
8.253033638000488,9.475824356079102
8.2528657913208,9.474867820739746
8.25255298614502,9.474804878234863
8.252540588378906,9.474699020385742
8.252513885498047,9.474502563476562
8.252366065979004,9.474410057067871
8.252324104309082,9.474093437194824
8.251938819885254,9.473812103271484
8.25168514251709,9.473807334899902
8.251132011413574,9.473207473754883
8.250967025756836,9.473126411437988
8.250877380371094,9.47298526763916
8.250831604003906,9.472222328186035
8.250772476196289,9.472099304199219
8.250595092773438,9.471236228942871
8.25042724609375,9.470599174499512
8.250048637390137,9.470477104187012
8.24985408782959,9.47020149230957
8.249190330505371,9.470162391662598
8.248926162719727,9.469330787658691
8.248873710632324,9.46908950805664
8.248848915100098,9.468733787536621
8.248846054077148,9.468205451965332
8.2488374710083,9.468183517456055
8.248785018920898,9.468124389648438
8.248772621154785,9.467998504638672
8.248615264892578,9.467567443847656
8.248588562011719,9.467252731323242
8.248285293579102,9.466655731201172
8.24817180633545,9.466632843017578
8.248045921325684,9.466120719909668
8.248034477233887,9.465787887573242
8.24800968170166,9.465736389160156
8.247984886169434,9.465475082397461
8.247618675231934,9.465124130249023
8.247393608093262,9.46499252319336
8.24703598022461,9.46406364440918
8.24669361114502,9.463932037353516
8.246663093566895,9.462967872619629
8.246269226074219,9.462714195251465
8.245908737182617,9.462594985961914
8.24571418762207,9.462244033813477
8.245479583740234,9.462236404418945
8.245438575744629,9.462090492248535
8.245330810546875,9.461973190307617
8.245295524597168,9.46159553527832
8.245264053344727,9.461525917053223
8.245155334472656,9.461462020874023
8.244831085205078,9.461128234863281
8.244739532470703,9.460833549499512
8.24455451965332,9.459888458251953
8.244524955749512,9.458756446838379
8.244453430175781,9.456098556518555
8.24435806274414,9.455721855163574
8.244263648986816,9.454743385314941
8.243922233581543,9.453619003295898
8.243875503540039,9.453457832336426
8.243240356445312,9.453268051147461
8.243043899536133,9.452985763549805
8.242980003356934,9.452871322631836
8.242794036865234,9.452729225158691
8.242389678955078,9.452675819396973
8.242380142211914,9.452363967895508
8.242363929748535,9.452319145202637
8.241791725158691,9.452134132385254
8.241764068603516,9.45199203491211
8.241538047790527,9.451982498168945
8.241324424743652,9.451969146728516
8.24132251739502,9.451883316040039
8.241168022155762,9.451879501342773
8.241103172302246,9.450959205627441
8.240903854370117,9.45095157623291
8.240792274475098,9.449967384338379
8.2405366897583,9.449792861938477
8.240287780761719,9.449702262878418
8.240266799926758,9.449140548706055
8.240168571472168,9.44894790649414
8.239811897277832,9.448692321777344
8.23979377746582,9.448447227478027
8.239702224731445,9.44796371459961
8.239614486694336,9.447376251220703
8.239359855651855,9.447317123413086
8.238771438598633,9.447240829467773
8.238668441772461,9.446890830993652
8.238587379455566,9.446815490722656
8.23829460144043,9.446610450744629
8.23825454711914,9.445700645446777
8.238238334655762,9.445000648498535
8.237883567810059,9.444350242614746
8.237642288208008,9.444191932678223
8.237422943115234,9.443686485290527
8.237342834472656,9.443187713623047
8.237194061279297,9.442449569702148
8.23701000213623,9.442428588867188
8.236807823181152,9.441822052001953
8.236384391784668,9.441276550292969
8.236259460449219,9.440936088562012
8.236246109008789,9.440768241882324
8.235819816589355,9.440719604492188
8.235480308532715,9.439032554626465
8.234850883483887,9.438819885253906
8.234742164611816,9.43850040435791
8.234710693359375,9.437950134277344
8.234277725219727,9.437905311584473
8.23415470123291,9.437824249267578
8.233899116516113,9.437681198120117
8.233798027038574,9.437061309814453
8.233539581298828,9.436863899230957
8.233368873596191,9.43641471862793
8.233320236206055,9.436359405517578
8.232955932617188,9.435687065124512
8.232828140258789,9.435667037963867
8.232672691345215,9.435123443603516
8.23264217376709,9.434881210327148
8.232629776000977,9.43409538269043
8.232524871826172,9.433100700378418
8.23251724243164,9.43294620513916
8.232368469238281,9.43257999420166
8.232243537902832,9.432489395141602
8.232218742370605,9.43182373046875
8.231956481933594,9.431750297546387
8.23189640045166,9.430923461914062
8.231795310974121,9.430342674255371
8.231709480285645,9.43018627166748
8.231664657592773,9.428730010986328
8.231534957885742,9.428507804870605
8.231335639953613,9.428110122680664
8.231125831604004,9.427369117736816
8.230966567993164,9.427289009094238
8.230877876281738,9.427285194396973
8.230745315551758,9.4262056350708
8.230663299560547,9.42490005493164
8.230647087097168,9.424830436706543
8.230561256408691,9.424736022949219
8.230538368225098,9.423995971679688
8.23029899597168,9.423795700073242
8.230286598205566,9.4237060546875
8.230218887329102,9.423402786254883
8.230087280273438,9.423333168029785
8.229708671569824,9.422417640686035
8.229325294494629,9.422259330749512
8.229188919067383,9.42223834991455
8.22917652130127,9.421649932861328
8.22911262512207,9.42129898071289
8.229069709777832,9.421276092529297
8.229022979736328,9.420870780944824
8.228283882141113,9.420328140258789
8.228269577026367,9.419936180114746
8.228075981140137,9.419581413269043
8.227890968322754,9.419118881225586
8.22718334197998,9.418404579162598
8.22707748413086,9.418357849121094
8.226991653442383,9.418004035949707
8.226984024047852,9.417693138122559
8.226970672607422,9.417259216308594
8.226346015930176,9.417136192321777
8.226244926452637,9.416858673095703
8.226093292236328,9.416707992553711
8.22608757019043,9.41659164428711
8.225985527038574,9.416411399841309
8.225964546203613,9.416206359863281
8.225760459899902,9.416096687316895
8.225568771362305,9.415569305419922
8.225259780883789,9.41530704498291
8.22501277923584,9.415304183959961
8.224990844726562,9.415285110473633
8.224748611450195,9.415243148803711
8.224743843078613,9.415216445922852
8.224714279174805,9.415029525756836
8.224509239196777,9.414091110229492
8.224499702453613,9.414003372192383
8.22437572479248,9.413520812988281
8.22426986694336,9.41331672668457
8.22396469116211,9.412696838378906
8.223857879638672,9.41205883026123
8.223799705505371,9.411945343017578
8.223663330078125,9.411863327026367
8.223614692687988,9.411373138427734
8.223455429077148,9.411042213439941
8.223438262939453,9.410752296447754
8.223320960998535,9.409107208251953
8.223104476928711,9.409016609191895
8.223074913024902,9.408918380737305
8.223057746887207,9.408903121948242
8.222886085510254,9.408700942993164
8.222588539123535,9.408218383789062
8.222404479980469,9.407918930053711
8.22225284576416,9.406651496887207
8.222210884094238,9.406351089477539
8.222031593322754,9.406196594238281
8.2218656539917,9.405911445617676
8.221578598022461,9.405479431152344
8.221570014953613,9.405349731445312
8.22137451171875,9.405343055725098
8.221333503723145,9.404802322387695
8.22092056274414,9.404777526855469
8.220901489257812,9.404156684875488
8.220834732055664,9.404048919677734
8.220802307128906,9.404029846191406
8.220720291137695,9.403528213500977
8.220719337463379,9.40341854095459
8.220596313476562,9.403284072875977
8.220392227172852,9.403159141540527
8.22015380859375,9.402316093444824
8.219927787780762,9.402135848999023
8.219886779785156,9.401435852050781
8.219868659973145,9.40140438079834
8.219636917114258,9.401237487792969
8.219555854797363,9.400993347167969
8.219508171081543,9.400749206542969
8.219481468200684,9.400619506835938
8.219069480895996,9.400198936462402
8.219017028808594,9.399907112121582
8.218792915344238,9.399544715881348
8.218713760375977,9.399346351623535
8.218094825744629,9.399081230163574
8.217950820922852,9.398895263671875
8.217711448669434,9.398560523986816
8.217679977416992,9.398536682128906
8.217484474182129,9.398347854614258
8.21745777130127,9.397714614868164
8.217430114746094,9.397653579711914
8.21713924407959,9.397087097167969
8.217083930969238,9.396783828735352
8.216835975646973,9.396767616271973
8.21664047241211,9.396624565124512
8.216459274291992,9.396479606628418
8.216301918029785,9.396418571472168
8.216248512268066,9.396369934082031
8.216033935546875,9.394964218139648
8.215978622436523,9.394712448120117
8.215709686279297,9.39405345916748
8.215655326843262,9.393729209899902
8.215593338012695,9.393243789672852
8.215570449829102,9.392946243286133
8.215429306030273,9.392723083496094
8.215428352355957,9.3919677734375
8.215380668640137,9.391676902770996
8.215365409851074,9.391542434692383
8.215363502502441,9.391315460205078
8.215331077575684,9.3904390335083
8.215313911437988,9.390292167663574
8.21495246887207,9.389703750610352
8.214737892150879,9.389422416687012
8.21462345123291,9.389358520507812
8.214542388916016,9.389163970947266
8.214516639709473,9.38916015625
8.214333534240723,9.388731002807617
8.21410083770752,9.388566017150879
8.214035034179688,9.388413429260254
8.214021682739258,9.388376235961914
8.21370792388916,9.388029098510742
8.213342666625977,9.387571334838867
8.213194847106934,9.387489318847656
8.212990760803223,9.387173652648926
8.21290397644043,9.384830474853516
8.21287727355957,9.384812355041504
8.212454795837402,9.384674072265625
8.212407112121582,9.384249687194824
8.212018013000488,9.38376235961914
8.211950302124023,9.38372802734375
8.211630821228027,9.382828712463379
8.211325645446777,9.382784843444824
8.211202621459961,9.38188648223877
8.211064338684082,9.381814956665039
8.211050033569336,9.381617546081543
8.210022926330566,9.380306243896484
8.209924697875977,9.38010025024414
8.20983600616455,9.379840850830078
8.209550857543945,9.379408836364746
8.209484100341797,9.379046440124512
8.20889949798584,9.379022598266602
8.20866584777832,9.378965377807617
8.208394050598145,9.378912925720215
8.208008766174316,9.378124237060547
8.207158088684082,9.37771224975586
8.207093238830566,9.377345085144043
8.20687198638916,9.377041816711426
8.206757545471191,9.376416206359863
8.206727027893066,9.375981330871582
8.206674575805664,9.375771522521973
8.2064847946167,9.375755310058594
8.206439018249512,9.375482559204102
8.206137657165527,9.375433921813965
8.206064224243164,9.375373840332031
8.205827713012695,9.375081062316895
8.205470085144043,9.374665260314941
8.205368041992188,9.374590873718262
8.205330848693848,9.374061584472656
8.205330848693848,9.373225212097168
8.204975128173828,9.372310638427734
8.204952239990234,9.370868682861328
8.204432487487793,9.37024211883545
8.2041597366333,9.370067596435547
8.203445434570312,9.36996078491211
8.2031831741333,9.368795394897461
8.203171730041504,9.368725776672363
8.203149795532227,9.36870002746582
8.203014373779297,9.368600845336914
8.202401161193848,9.36854076385498
8.202252388000488,9.368449211120605
8.202223777770996,9.36784553527832
8.202177047729492,9.367522239685059
8.202154159545898,9.36745548248291
8.202091217041016,9.367399215698242
8.201869010925293,9.366071701049805
8.201733589172363,9.365912437438965
8.201621055603027,9.365839958190918
8.201443672180176,9.365532875061035
8.200897216796875,9.365073204040527
8.200429916381836,9.36424446105957
8.200181007385254,9.363870620727539
8.199974060058594,9.3631591796875
8.199745178222656,9.363143920898438
8.199716567993164,9.362296104431152
8.199518203735352,9.362140655517578
8.19950008392334,9.362125396728516
8.199435234069824,9.361641883850098
8.199350357055664,9.361424446105957
8.19925308227539,9.361305236816406
8.199082374572754,9.36088752746582
8.198895454406738,9.360039710998535
8.198895454406738,9.359881401062012
8.198508262634277,9.359740257263184
8.1983642578125,9.359145164489746
8.198225021362305,9.359132766723633
8.197915077209473,9.359038352966309
8.197908401489258,9.35863208770752
8.197710990905762,9.35802173614502
8.19754409790039,9.357817649841309
8.197518348693848,9.357728958129883
8.197219848632812,9.357708930969238
8.196805953979492,9.357481002807617
8.196759223937988,9.357032775878906
8.196592330932617,9.356847763061523
8.196562767028809,9.356832504272461
8.196388244628906,9.35659122467041
8.19619083404541,9.356575012207031
8.196077346801758,9.35571575164795
8.19604778289795,9.355188369750977
8.196023941040039,9.354723930358887
8.195648193359375,9.354147911071777
8.195634841918945,9.354103088378906
8.195391654968262,9.353726387023926
8.195304870605469,9.353489875793457
8.194784164428711,9.353238105773926
8.194424629211426,9.35201358795166
8.193779945373535,9.35189151763916
8.193599700927734,9.351412773132324
8.193570137023926,9.35124683380127
8.193421363830566,9.351057052612305
8.193263053894043,9.35098934173584
8.193087577819824,9.3508882522583
8.192777633666992,9.35079288482666
8.192516326904297,9.350265502929688
8.192116737365723,9.3499116897583
8.19178581237793,9.34951400756836
8.191636085510254,9.348816871643066
8.1915283203125,9.348121643066406
8.191230773925781,9.348015785217285
8.190881729125977,9.347795486450195
8.190872192382812,9.347692489624023
8.190717697143555,9.34754467010498
8.190707206726074,9.347137451171875
8.190604209899902,9.346638679504395
8.190075874328613,9.346542358398438
8.189985275268555,9.344970703125
8.189897537231445,9.344747543334961
8.189864158630371,9.343583106994629
8.189764976501465,9.343232154846191
8.189323425292969,9.342792510986328
8.188899040222168,9.342687606811523
8.188526153564453,9.341314315795898
8.188433647155762,9.340652465820312
8.18830680847168,9.34032917022705
8.188292503356934,9.34012508392334
8.188104629516602,9.339752197265625
8.187840461730957,9.339725494384766
8.187816619873047,9.339265823364258
8.186477661132812,9.338976860046387
8.186421394348145,9.3388090133667
8.186300277709961,9.33856201171875
8.185966491699219,9.338204383850098
8.185747146606445,9.338001251220703
8.185742378234863,9.337936401367188
8.185628890991211,9.337785720825195
8.185615539550781,9.337685585021973
8.185561180114746,9.337531089782715
8.185553550720215,9.336973190307617
8.185443878173828,9.336809158325195
8.18536376953125,9.336134910583496
8.185263633728027,9.335922241210938
8.185141563415527,9.33554744720459
8.184834480285645,9.335450172424316
8.184599876403809,9.334897994995117
8.184466361999512,9.33462142944336
8.184465408325195,9.3340425491333
8.18437671661377,9.333898544311523
8.184279441833496,9.333878517150879
8.183234214782715,9.333497047424316
8.18270206451416,9.333491325378418
8.182459831237793,9.333089828491211
8.182214736938477,9.332799911499023
8.182184219360352,9.332764625549316
8.182173728942871,9.332757949829102
8.182104110717773,9.332271575927734
8.181914329528809,9.33226203918457
8.18155288696289,9.331536293029785
8.181365013122559,9.330934524536133
8.181340217590332,9.33077621459961
8.181329727172852,9.33069133758545
8.181123733520508,9.330110549926758
8.181035041809082,9.330041885375977
8.180876731872559,9.330020904541016
8.180801391601562,9.329554557800293
8.18076229095459,9.329439163208008
8.180682182312012,9.329201698303223
8.180234909057617,9.328214645385742
8.179974555969238,9.327530860900879
8.179916381835938,9.327149391174316
8.179524421691895,9.326700210571289
8.179486274719238,9.326667785644531
8.179247856140137,9.326534271240234
8.179241180419922,9.326363563537598
8.179024696350098,9.326327323913574
8.178987503051758,9.325654983520508
8.178984642028809,9.325605392456055
8.178906440734863,9.325055122375488
8.178902626037598,9.324379920959473
8.178728103637695,9.32379150390625
8.178577423095703,9.323662757873535
8.178544044494629,9.323324203491211
8.17837142944336,9.323308944702148
8.177937507629395,9.322342872619629
8.177501678466797,9.321951866149902
8.177318572998047,9.321638107299805
8.17690658569336,9.32162857055664
8.176786422729492,9.321521759033203
8.176694869995117,9.321512222290039
8.176447868347168,9.321491241455078
8.176276206970215,9.321309089660645
8.176257133483887,9.321043968200684
8.176088333129883,9.320772171020508
8.176023483276367,9.320523262023926
8.175803184509277,9.318554878234863
8.175350189208984,9.317938804626465
8.174789428710938,9.31740951538086
8.174747467041016,9.317392349243164
8.174393653869629,9.317350387573242
8.174259185791016,9.316216468811035
8.174139022827148,9.315934181213379
8.17410659790039,9.315056800842285
8.173961639404297,9.314706802368164
8.173914909362793,9.314599990844727
8.173775672912598,9.31446361541748
8.17354965209961,9.314291954040527
8.173349380493164,9.314140319824219
8.173075675964355,9.314045906066895
8.17275333404541,9.313777923583984
8.172750473022461,9.313434600830078
8.172735214233398,9.313424110412598
8.172700881958008,9.313267707824707
8.172579765319824,9.31208610534668
8.172405242919922,9.312026023864746
8.172395706176758,9.311956405639648
8.172290802001953,9.31131649017334
8.172273635864258,9.309854507446289
8.172150611877441,9.309792518615723
8.171570777893066,9.309761047363281
8.171496391296387,9.309629440307617
8.171473503112793,9.309394836425781
8.171222686767578,9.30899429321289
8.170933723449707,9.308883666992188
8.170849800109863,9.30833625793457
8.170791625976562,9.307969093322754
8.17064094543457,9.307821273803711
8.170295715332031,9.307744026184082
8.170276641845703,9.307456016540527
8.170198440551758,9.307069778442383
8.170004844665527,9.306859970092773
8.169916152954102,9.306427955627441
8.169903755187988,9.306266784667969
8.169828414916992,9.306097030639648
8.16962718963623,9.306055068969727
8.169622421264648,9.305712699890137
8.1696195602417,9.305527687072754
8.169573783874512,9.30540943145752
8.169548034667969,9.305204391479492
8.169500350952148,9.304924011230469
8.16945743560791,9.304362297058105
8.169357299804688,9.303560256958008
8.16922664642334,9.303444862365723
8.169194221496582,9.30323314666748
8.168603897094727,9.302846908569336
8.16849422454834,9.302325248718262
8.168329238891602,9.302108764648438
8.168010711669922,9.301634788513184
8.167991638183594,9.301401138305664
8.167740821838379,9.301275253295898
8.167362213134766,9.300582885742188
8.167306900024414,9.299651145935059
8.167227745056152,9.299365043640137
8.16695785522461,9.29924488067627
8.166903495788574,9.299140930175781
8.166840553283691,9.29899787902832
8.16683292388916,9.298666000366211
8.166565895080566,9.298394203186035
8.166428565979004,9.298139572143555
8.16598892211914,9.297342300415039
8.16595458984375,9.296687126159668
8.165267944335938,9.296453475952148
8.16525936126709,9.295852661132812
8.16496753692627,9.295417785644531
8.16396427154541,9.295154571533203
8.163915634155273,9.294903755187988
8.163691520690918,9.294144630432129
8.163663864135742,9.293606758117676
8.163653373718262,9.293516159057617
8.163519859313965,9.293267250061035
8.16342544555664,9.293164253234863
8.163143157958984,9.292537689208984
8.16308307647705,9.29222297668457
8.162958145141602,9.292098999023438
8.162906646728516,9.291691780090332
8.1626615524292,9.291620254516602
8.162479400634766,9.291112899780273
8.162460327148438,9.2908935546875
8.162323951721191,9.290786743164062
8.162271499633789,9.290343284606934
8.162270545959473,9.289359092712402
8.16214370727539,9.289267539978027
8.162116050720215,9.288825988769531
8.161981582641602,9.28860855102539
8.16171646118164,9.28795337677002
8.161649703979492,9.28780460357666
8.161371231079102,9.287755966186523
8.161343574523926,9.287689208984375
8.161239624023438,9.287546157836914
8.1610689163208,9.287505149841309
8.160406112670898,9.287359237670898
8.160326957702637,9.287187576293945
8.160113334655762,9.287178039550781
8.16010570526123,9.286951065063477
8.160058975219727,9.286885261535645
8.160006523132324,9.286845207214355
8.15999984741211,9.286836624145508
8.15993881225586,9.286635398864746
8.15990924835205,9.286605834960938
8.159173965454102,9.286578178405762
8.159102439880371,9.286552429199219
8.158677101135254,9.286537170410156
8.158659934997559,9.286426544189453
8.158424377441406,9.286311149597168
8.158060073852539,9.285750389099121
8.15794563293457,9.285408973693848
8.157870292663574,9.285127639770508
8.15764045715332,9.28508472442627
8.157360076904297,9.284364700317383
8.157270431518555,9.284350395202637
8.1570463180542,9.284307479858398
8.156785011291504,9.284210205078125
8.156360626220703,9.283929824829102
8.156350135803223,9.283830642700195
8.156279563903809,9.28270435333252
8.156185150146484,9.282445907592773
8.156161308288574,9.282170295715332
8.156073570251465,9.282020568847656
8.156010627746582,9.282001495361328
8.155885696411133,9.281546592712402
8.155804634094238,9.281097412109375
8.15573787689209,9.280799865722656
8.155657768249512,9.280353546142578
8.15557861328125,9.279966354370117
8.15554428100586,9.279231071472168
8.155540466308594,9.278962135314941
8.155452728271484,9.278340339660645
8.15534496307373,9.278301239013672
8.15528392791748,9.278057098388672
8.15507984161377,9.277889251708984
8.154088020324707,9.277506828308105
8.153672218322754,9.277278900146484
8.153520584106445,9.276809692382812
8.153335571289062,9.276728630065918
8.153205871582031,9.276041984558105
8.153202056884766,9.275882720947266
8.152885437011719,9.27540111541748
8.152623176574707,9.273714065551758
8.152345657348633,9.272757530212402
8.152223587036133,9.272417068481445
8.151823997497559,9.272354125976562
8.151738166809082,9.272012710571289
8.151700973510742,9.27193546295166
8.151419639587402,9.271568298339844
8.151383399963379,9.27099609375
8.151095390319824,9.270819664001465
8.151028633117676,9.269954681396484
8.150846481323242,9.269927024841309
8.150739669799805,9.269118309020996
8.150728225708008,9.26878833770752
8.150656700134277,9.268715858459473
8.150625228881836,9.268620491027832
8.15038013458252,9.26861572265625
8.150275230407715,9.268393516540527
8.150026321411133,9.268314361572266
8.149654388427734,9.267966270446777
8.149584770202637,9.26710319519043
8.149505615234375,9.26707935333252
8.14938735961914,9.266818046569824
8.149319648742676,9.266600608825684
8.1491117477417,9.266054153442383
8.149006843566895,9.265978813171387
8.148962020874023,9.26569652557373
8.148894309997559,9.265303611755371
8.148813247680664,9.264717102050781
8.148770332336426,9.264654159545898
8.148749351501465,9.26451587677002
8.148744583129883,9.264391899108887
8.148656845092773,9.264304161071777
8.148636817932129,9.264209747314453
8.14856243133545,9.26381778717041
8.148553848266602,9.263439178466797
8.14834213256836,9.263248443603516
8.147829055786133,9.26318645477295
8.147626876831055,9.26305866241455
8.147537231445312,9.263041496276855
8.14733600616455,9.262899398803711
8.147255897521973,9.259827613830566
8.147100448608398,9.259099006652832
8.14697551727295,9.25907039642334
8.14665699005127,9.258929252624512
8.146636009216309,9.258763313293457
8.146466255187988,9.258720397949219
8.146411895751953,9.258692741394043
8.146276473999023,9.258476257324219
8.146127700805664,9.258264541625977
8.145872116088867,9.258054733276367
8.145729064941406,9.2567777633667
8.14519214630127,9.256706237792969
8.145153045654297,9.256427764892578
8.144948959350586,9.25632381439209
8.144928932189941,9.25605583190918
8.144580841064453,9.255521774291992
8.144364356994629,9.255176544189453
8.144346237182617,9.254952430725098
8.144332885742188,9.254947662353516
8.14417552947998,9.254707336425781
8.14394474029541,9.254504203796387
8.143842697143555,9.253661155700684
8.143817901611328,9.253588676452637
8.143763542175293,9.253486633300781
8.143507957458496,9.253087043762207
8.143391609191895,9.25240421295166
8.143208503723145,9.252283096313477
8.143158912658691,9.251800537109375
8.142973899841309,9.251750946044922
8.142876625061035,9.251518249511719
8.142824172973633,9.251501083374023
8.142817497253418,9.25148868560791
8.142773628234863,9.250798225402832
8.142607688903809,9.250598907470703
8.14258861541748,9.250492095947266
8.14228630065918,9.250463485717773
8.142224311828613,9.250325202941895
8.142107009887695,9.250167846679688
8.141953468322754,9.25001335144043
8.141938209533691,9.249542236328125
8.141879081726074,9.249521255493164
8.141819953918457,9.248943328857422
8.141695022583008,9.248794555664062
8.141674041748047,9.248757362365723
8.141593933105469,9.245794296264648
8.141033172607422,9.245224952697754
8.140754699707031,9.243895530700684
8.140521049499512,9.243812561035156
8.140275955200195,9.243292808532715
8.13949966430664,9.242829322814941
8.1394624710083,9.24272632598877
8.139420509338379,9.24213695526123
8.139395713806152,9.241868019104004
8.139348983764648,9.241480827331543
8.139311790466309,9.241479873657227
8.139251708984375,9.241418838500977
8.1391019821167,9.240970611572266
8.138976097106934,9.240864753723145
8.138948440551758,9.240859985351562
8.138897895812988,9.24071979522705
8.138874053955078,9.240659713745117
8.138821601867676,9.240657806396484
8.138778686523438,9.24063777923584
8.138774871826172,9.240407943725586
8.138760566711426,9.240341186523438
8.13873291015625,9.240071296691895
8.138699531555176,9.23932933807373
8.138323783874512,9.239200592041016
8.13786792755127,9.239184379577637
8.137772560119629,9.23910140991211
8.137666702270508,9.23857307434082
8.137639045715332,9.23823356628418
8.137310028076172,9.237993240356445
8.136958122253418,9.237845420837402
8.136479377746582,9.237249374389648
8.13629150390625,9.237208366394043
8.135969161987305,9.237089157104492
8.135969161987305,9.236804962158203
8.135900497436523,9.236542701721191
8.135408401489258,9.236111640930176
8.13526439666748,9.235733032226562
8.135232925415039,9.23548412322998
8.135125160217285,9.234745979309082
8.134892463684082,9.234477043151855
8.134705543518066,9.234169960021973
8.134450912475586,9.233951568603516
8.134434700012207,9.232992172241211
8.133845329284668,9.232765197753906
8.133553504943848,9.232721328735352
8.133012771606445,9.23262882232666
8.132898330688477,9.231527328491211
8.132801055908203,9.231257438659668
8.132753372192383,9.231081008911133
8.132428169250488,9.230390548706055
8.132363319396973,9.229849815368652
8.132290840148926,9.229626655578613
8.132182121276855,9.229116439819336
8.132024765014648,9.228680610656738
8.13188648223877,9.228073120117188
8.131649017333984,9.228010177612305
8.131522178649902,9.227328300476074
8.131381034851074,9.2269926071167
8.13125991821289,9.226602554321289
8.131072998046875,9.226566314697266
8.130965232849121,9.225554466247559
8.130951881408691,9.225364685058594
8.130796432495117,9.225361824035645
8.130702018737793,9.225299835205078
8.13059139251709,9.22451400756836
8.130522727966309,9.224071502685547
8.129884719848633,9.223855972290039
8.129465103149414,9.223407745361328
8.129293441772461,9.222793579101562
8.129166603088379,9.222742080688477
8.129070281982422,9.222257614135742
8.128788948059082,9.221118927001953
8.12836742401123,9.220895767211914
8.128314971923828,9.220724105834961
8.127670288085938,9.220572471618652
8.12738037109375,9.220417976379395
8.127211570739746,9.220396041870117
8.127095222473145,9.220102310180664
8.126827239990234,9.219988822937012
8.126799583435059,9.219584465026855
8.126769065856934,9.218939781188965
8.126379013061523,9.218934059143066
8.126102447509766,9.218753814697266
8.125900268554688,9.218247413635254
8.125319480895996,9.218153953552246
8.125276565551758,9.217714309692383
8.124909400939941,9.217358589172363
8.124523162841797,9.217193603515625
8.124309539794922,9.216978073120117
8.123860359191895,9.216167449951172
8.123553276062012,9.216106414794922
8.123247146606445,9.216094017028809
8.122855186462402,9.2160062789917
8.122849464416504,9.215957641601562
8.122400283813477,9.21589183807373
8.122353553771973,9.215530395507812
8.122306823730469,9.215262413024902
8.122222900390625,9.214397430419922
8.12202262878418,9.214386940002441
8.122021675109863,9.21397876739502
8.121963500976562,9.213689804077148
8.121809005737305,9.213617324829102
8.121602058410645,9.21318244934082
8.12157154083252,9.213181495666504
8.121365547180176,9.212621688842773
8.121336936950684,9.212322235107422
8.121133804321289,9.211891174316406
8.12099552154541,9.211889266967773
8.120989799499512,9.211457252502441
8.120713233947754,9.211441040039062
8.120674133300781,9.21124267578125
8.120292663574219,9.21077823638916
8.120047569274902,9.210418701171875
8.119987487792969,9.21025562286377
8.11994457244873,9.20983600616455
8.119888305664062,9.209193229675293
8.119860649108887,9.208352088928223
8.119738578796387,9.208281517028809
8.119547843933105,9.207600593566895
8.119101524353027,9.206846237182617
8.118943214416504,9.206564903259277
8.118938446044922,9.206449508666992
8.118773460388184,9.206089973449707
8.118741989135742,9.205265045166016
8.11850643157959,9.205208778381348
8.118501663208008,9.205056190490723
8.118327140808105,9.204928398132324
8.118298530578613,9.204895973205566
8.118152618408203,9.204520225524902
8.117920875549316,9.203765869140625
8.117817878723145,9.203716278076172
8.117792129516602,9.202970504760742
8.117341995239258,9.202607154846191
8.117286682128906,9.2024507522583
8.117218017578125,9.202428817749023
8.117158889770508,9.201913833618164
8.117138862609863,9.201787948608398
8.11695671081543,9.20175838470459
8.116482734680176,9.20092487335205
8.116303443908691,9.200510025024414
8.116242408752441,9.20002555847168
8.116228103637695,9.199849128723145
8.11606502532959,9.19981575012207
8.11606502532959,9.199173927307129
8.116024017333984,9.199042320251465
8.115804672241211,9.198841094970703
8.11575984954834,9.198226928710938
8.115705490112305,9.19821548461914
8.115602493286133,9.197844505310059
8.115462303161621,9.197688102722168
8.115409851074219,9.197114944458008
8.115240097045898,9.19709300994873
8.115239143371582,9.196914672851562
8.114895820617676,9.196171760559082
8.11487102508545,9.196146965026855
8.114670753479004,9.19609546661377
8.114645957946777,9.196006774902344
8.114548683166504,9.195858001708984
8.114540100097656,9.195367813110352
8.114518165588379,9.194684982299805
8.114415168762207,9.1946382522583
8.114289283752441,9.194294929504395
8.114237785339355,9.19428539276123
8.114178657531738,9.194170951843262
8.114047050476074,9.193609237670898
8.113691329956055,9.192906379699707
8.113547325134277,9.192877769470215
8.113542556762695,9.19241714477539
8.113452911376953,9.192302703857422
8.113429069519043,9.192018508911133
8.113182067871094,9.190845489501953
8.113089561462402,9.190415382385254
8.112961769104004,9.190091133117676
8.112709999084473,9.1899995803833
8.112680435180664,9.189871788024902
8.112584114074707,9.189579963684082
8.11234188079834,9.189141273498535
8.112321853637695,9.18880558013916
8.112109184265137,9.188603401184082
8.11203384399414,9.188370704650879
8.111930847167969,9.188339233398438
8.11172866821289,9.187512397766113
8.111626625061035,9.187471389770508
8.111471176147461,9.187450408935547
8.111448287963867,9.186805725097656
8.111444473266602,9.186708450317383
8.111333847045898,9.186620712280273
8.111055374145508,9.186488151550293
8.111034393310547,9.185851097106934
8.110878944396973,9.18567180633545
8.110640525817871,9.185382843017578
8.110613822937012,9.185267448425293
8.110319137573242,9.184807777404785
8.110074996948242,9.183601379394531
8.10994815826416,9.182860374450684
8.109781265258789,9.18276309967041
8.109172821044922,9.182733535766602
8.108918190002441,9.182292938232422
8.107935905456543,9.182212829589844
8.107894897460938,9.18148422241211
8.107768058776855,9.18139362335205
8.107649803161621,9.181170463562012
8.107481002807617,9.181093215942383
8.107343673706055,9.180673599243164
8.107131958007812,9.179829597473145
8.107086181640625,9.179788589477539
8.106898307800293,9.179740905761719
8.10688304901123,9.179678916931152
8.106858253479004,9.179673194885254
8.106486320495605,9.179461479187012
8.10643196105957,9.179052352905273
8.106400489807129,9.178892135620117
8.10595703125,9.178659439086914
8.105549812316895,9.178426742553711
8.105219841003418,9.177242279052734
8.104957580566406,9.176828384399414
8.104910850524902,9.176637649536133
8.104687690734863,9.17595100402832
8.104494094848633,9.175721168518066
8.10443115234375,9.175524711608887
8.104194641113281,9.175488471984863
8.104191780090332,9.175271034240723
8.104025840759277,9.174599647521973
8.104010581970215,9.174548149108887
8.103943824768066,9.174181938171387
8.103928565979004,9.173900604248047
8.103676795959473,9.173588752746582
8.10356330871582,9.1731538772583
8.103525161743164,9.17301082611084
8.103514671325684,9.172846794128418
8.103144645690918,9.172268867492676
8.103124618530273,9.172002792358398
8.10305404663086,9.171931266784668
8.102888107299805,9.171683311462402
8.102884292602539,9.170622825622559
8.102742195129395,9.170561790466309
8.102675437927246,9.170443534851074
8.1025390625,9.170379638671875
8.102374076843262,9.170180320739746
8.102327346801758,9.169520378112793
8.102038383483887,9.16939640045166
8.102019309997559,9.169275283813477
8.101792335510254,9.16895866394043
8.101733207702637,9.168363571166992
8.101731300354004,9.168128967285156
8.101722717285156,9.168030738830566
8.101693153381348,9.167986869812012
8.10150146484375,9.167712211608887
8.101299285888672,9.167691230773926
8.101293563842773,9.16747760772705
8.10110855102539,9.167451858520508
8.101072311401367,9.167165756225586
8.100866317749023,9.16688346862793
8.100685119628906,9.166716575622559
8.10068416595459,9.16655445098877
8.100616455078125,9.166510581970215
8.10061264038086,9.165802955627441
8.100591659545898,9.165716171264648
8.100257873535156,9.165360450744629
8.100188255310059,9.165006637573242
8.099883079528809,9.164900779724121
8.099716186523438,9.164417266845703
8.099135398864746,9.1643705368042
8.099059104919434,9.163840293884277
8.09903621673584,9.163727760314941
8.098854064941406,9.163056373596191
8.098834037780762,9.162490844726562
8.097894668579102,9.162263870239258
8.097625732421875,9.162094116210938
8.097293853759766,9.162089347839355
8.097169876098633,9.161669731140137
8.096512794494629,9.161521911621094
8.096240997314453,9.160907745361328
8.095309257507324,9.160869598388672
8.095098495483398,9.160630226135254
8.095094680786133,9.16049861907959
8.094817161560059,9.160252571105957
8.094812393188477,9.160114288330078
8.094698905944824,9.15946102142334
8.094623565673828,9.159309387207031
8.094612121582031,9.159246444702148
8.094483375549316,9.15916919708252
8.094422340393066,9.159053802490234
8.094411849975586,9.15882682800293
8.094372749328613,9.158418655395508
8.094361305236816,9.158340454101562
8.094301223754883,9.158019065856934
8.094209671020508,9.157979011535645
8.094076156616211,9.157687187194824
8.09394645690918,9.157485961914062
8.0938138961792,9.157451629638672
8.09359359741211,9.156693458557129
8.093206405639648,9.15665340423584
8.09296989440918,9.156387329101562
8.092951774597168,9.156014442443848
8.092464447021484,9.1559476852417
8.092382431030273,9.155674934387207
8.0918550491333,9.155059814453125
8.091653823852539,9.153434753417969
8.09163761138916,9.1531343460083
8.091621398925781,9.152999877929688
8.091413497924805,9.152936935424805
8.091235160827637,9.152717590332031
8.091221809387207,9.152253150939941
8.091060638427734,9.151856422424316
8.091024398803711,9.151754379272461
8.090300559997559,9.151179313659668
8.090224266052246,9.151171684265137
8.090129852294922,9.150676727294922
8.08999252319336,9.15064811706543
8.089958190917969,9.150592803955078
8.089410781860352,9.15024471282959
8.089393615722656,9.149925231933594
8.08935832977295,9.149518013000488
8.08892822265625,9.14947509765625
8.08867359161377,9.149045944213867
8.088099479675293,9.148457527160645
8.08774471282959,9.148076057434082
8.08773136138916,9.14788818359375
8.087532043457031,9.147852897644043
8.087140083312988,9.147784233093262
8.087053298950195,9.147318840026855
8.087045669555664,9.14702033996582
8.087018966674805,9.146886825561523
8.087013244628906,9.146859169006348
8.086923599243164,9.146403312683105
8.086904525756836,9.14622974395752
8.08655071258545,9.145844459533691
8.08648681640625,9.145649909973145
8.086353302001953,9.14535140991211
8.086305618286133,9.145337104797363
8.086217880249023,9.145146369934082
8.085732460021973,9.145086288452148
8.085579872131348,9.144455909729004
8.085311889648438,9.14409351348877
8.084957122802734,9.143659591674805
8.084832191467285,9.143516540527344
8.084827423095703,9.142945289611816
8.084755897521973,9.142939567565918
8.084704399108887,9.142906188964844
8.084511756896973,9.142680168151855
8.084145545959473,9.142351150512695
8.083985328674316,9.14231014251709
8.083645820617676,9.1421537399292
8.083562850952148,9.142111778259277
8.083318710327148,9.141916275024414
8.083148002624512,9.141887664794922
8.083083152770996,9.141676902770996
8.082996368408203,9.141658782958984
8.082457542419434,9.141303062438965
8.08231258392334,9.14062213897705
8.082283020019531,9.140201568603516
8.081755638122559,9.1397066116333
8.08165454864502,9.139524459838867
8.08151626586914,9.139447212219238
8.081424713134766,9.139445304870605
8.080741882324219,9.139272689819336
8.08027172088623,9.138640403747559
8.080099105834961,9.138461112976074
8.079704284667969,9.138368606567383
8.079323768615723,9.13662052154541
8.079090118408203,9.136452674865723
8.079039573669434,9.135880470275879
8.078911781311035,9.135735511779785
8.078904151916504,9.135631561279297
8.078441619873047,9.134665489196777
8.078420639038086,9.134183883666992
8.078227996826172,9.134064674377441
8.078163146972656,9.133626937866211
8.07812786102295,9.133206367492676
8.078069686889648,9.133106231689453
8.077983856201172,9.13309383392334
8.077733993530273,9.13272476196289
8.077608108520508,9.132574081420898
8.077486991882324,9.132391929626465
8.077447891235352,9.131755828857422
8.077446937561035,9.131640434265137
8.077256202697754,9.131540298461914
8.076939582824707,9.131380081176758
8.076892852783203,9.131378173828125
8.076815605163574,9.130166053771973
8.076742172241211,9.1297607421875
8.076716423034668,9.129226684570312
8.076610565185547,9.128384590148926
8.076249122619629,9.128243446350098
8.07618236541748,9.127692222595215
8.075807571411133,9.127628326416016
8.075756072998047,9.127568244934082
8.075608253479004,9.127494812011719
8.07553768157959,9.127115249633789
8.07545280456543,9.127070426940918
8.075235366821289,9.127018928527832
8.075130462646484,9.126917839050293
8.0748872756958,9.126699447631836
8.074869155883789,9.126690864562988
8.074834823608398,9.126641273498535
8.074671745300293,9.126242637634277
8.074652671813965,9.12618637084961
8.074015617370605,9.125776290893555
8.073834419250488,9.124784469604492
8.073729515075684,9.124305725097656
8.073661804199219,9.12430477142334
8.073417663574219,9.123966217041016
8.073319435119629,9.123549461364746
8.072871208190918,9.123454093933105
8.072845458984375,9.123008728027344
8.072704315185547,9.12283992767334
8.072640419006348,9.122775077819824
8.072361946105957,9.122504234313965
8.072349548339844,9.12044620513916
8.072243690490723,9.119152069091797
8.072040557861328,9.119118690490723
8.071743965148926,9.118612289428711
8.071648597717285,9.117938041687012
8.07129955291748,9.117839813232422
8.071178436279297,9.117502212524414
8.071080207824707,9.117385864257812
8.071001052856445,9.117096900939941
8.070741653442383,9.117029190063477
8.070460319519043,9.116409301757812
8.070267677307129,9.116090774536133
8.070218086242676,9.115178108215332
8.070083618164062,9.11510944366455
8.070030212402344,9.115006446838379
8.069687843322754,9.114797592163086
8.069642066955566,9.114224433898926
8.069010734558105,9.114219665527344
8.068985939025879,9.113907814025879
8.068981170654297,9.113822937011719
8.068973541259766,9.113245964050293
8.068868637084961,9.112983703613281
8.068148612976074,9.112571716308594
8.068106651306152,9.112494468688965
8.068017959594727,9.112184524536133
8.0679349899292,9.111654281616211
8.067630767822266,9.110784530639648
8.067561149597168,9.11076831817627
8.067319869995117,9.110481262207031
8.067235946655273,9.109952926635742
8.06722640991211,9.109577178955078
8.067215919494629,9.109542846679688
8.06671142578125,9.109201431274414
8.066689491271973,9.108682632446289
8.06649112701416,9.108625411987305
8.066280364990234,9.108354568481445
8.066258430480957,9.108294486999512
8.066164016723633,9.108221054077148
8.066100120544434,9.10782241821289
8.06608772277832,9.107610702514648
8.065984725952148,9.107425689697266
8.065901756286621,9.10734748840332
8.06573486328125,9.107321739196777
8.065728187561035,9.10683536529541
8.06560230255127,9.106155395507812
8.065526008605957,9.10599136352539
8.065518379211426,9.10538101196289
8.065305709838867,9.1052885055542
8.064895629882812,9.104876518249512
8.064828872680664,9.104571342468262
8.06467056274414,9.104376792907715
8.06442642211914,9.104320526123047
8.064424514770508,9.103949546813965
8.064146041870117,9.103825569152832
8.064117431640625,9.103288650512695
8.063987731933594,9.10239315032959
8.06395435333252,9.102334022521973
8.063933372497559,9.102272987365723
8.063871383666992,9.10208511352539
8.063785552978516,9.101336479187012
8.063661575317383,9.101078987121582
8.063628196716309,9.100791931152344
8.063483238220215,9.100788116455078
8.06346321105957,9.100668907165527
8.063355445861816,9.100569725036621
8.063251495361328,9.1003999710083
8.063169479370117,9.100117683410645
8.062891006469727,9.098999977111816
8.062810897827148,9.098987579345703
8.062795639038086,9.098488807678223
8.062665939331055,9.098111152648926
8.062500953674316,9.097356796264648
8.062195777893066,9.097322463989258
8.062153816223145,9.097317695617676
8.062110900878906,9.096635818481445
8.06197452545166,9.096597671508789
8.061931610107422,9.096492767333984
8.061728477478027,9.096295356750488
8.061507225036621,9.09621524810791
8.061420440673828,9.095919609069824
8.061418533325195,9.095779418945312
8.061070442199707,9.095641136169434
8.06106185913086,9.095552444458008
8.061022758483887,9.095465660095215
8.06100845336914,9.095437049865723
8.060636520385742,9.095416069030762
8.060535430908203,9.095380783081055
8.060519218444824,9.095272064208984
8.060230255126953,9.095159530639648
8.060129165649414,9.094670295715332
8.060096740722656,9.09396743774414
8.059946060180664,9.093916893005371
8.059839248657227,9.093896865844727
8.059762001037598,9.093602180480957
8.059164047241211,9.09359359741211
8.058928489685059,9.093591690063477
8.05871295928955,9.093511581420898
8.058565139770508,9.093503952026367
8.05841064453125,9.09327220916748
8.058127403259277,9.093134880065918
8.058012962341309,9.093049049377441
8.058002471923828,9.092752456665039
8.057998657226562,9.092044830322266
8.057731628417969,9.091901779174805
8.057723045349121,9.091680526733398
8.057538032531738,9.091229438781738
8.057486534118652,9.090887069702148
8.057276725769043,9.090733528137207
8.057083129882812,9.090556144714355
8.057071685791016,9.089909553527832
8.0568208694458,9.089566230773926
8.056808471679688,9.089506149291992
8.056756019592285,9.089466094970703
8.056713104248047,9.089375495910645
8.056711196899414,9.089229583740234
8.055792808532715,9.089166641235352
8.055665016174316,9.088617324829102
8.055606842041016,9.088454246520996
8.055506706237793,9.088186264038086
8.055476188659668,9.087971687316895
8.055451393127441,9.087377548217773
8.055024147033691,9.08710765838623
8.054917335510254,9.086787223815918
8.054856300354004,9.086626052856445
8.054781913757324,9.086257934570312
8.054780006408691,9.08580493927002
8.054695129394531,9.08576774597168
8.05463981628418,9.08514404296875
8.054509162902832,9.084882736206055
8.054336547851562,9.08450984954834
8.054302215576172,9.084486961364746
8.054287910461426,9.084410667419434
8.05417251586914,9.084278106689453
8.054099082946777,9.083698272705078
8.053991317749023,9.083168983459473
8.053786277770996,9.082967758178711
8.05355453491211,9.0828275680542
8.053512573242188,9.082711219787598
8.053467750549316,9.082564353942871
8.053250312805176,9.082332611083984
8.053110122680664,9.082220077514648
8.05251693725586,9.082071304321289
8.052413940429688,9.081649780273438
8.05234146118164,9.081282615661621
8.052107810974121,9.081156730651855
8.051972389221191,9.080979347229004
8.051899909973145,9.080863952636719
8.051795959472656,9.080693244934082
8.051558494567871,9.080399513244629
8.051525115966797,9.080361366271973
8.051395416259766,9.080257415771484
8.05137825012207,9.080122947692871
8.051353454589844,9.080039024353027
8.050881385803223,9.07999324798584
8.050874710083008,9.079732894897461
8.050787925720215,9.078994750976562
8.050581932067871,9.078643798828125
8.050485610961914,9.07827377319336
8.050467491149902,9.077866554260254
8.05006217956543,9.077834129333496
8.049997329711914,9.07751750946045
8.04992389678955,9.077320098876953
8.04978084564209,9.077308654785156
8.049755096435547,9.076545715332031
8.049324035644531,9.076045036315918
8.049031257629395,9.075758934020996
8.048877716064453,9.075648307800293
8.048850059509277,9.07502555847168
8.048471450805664,9.074838638305664
8.04843521118164,9.07470703125
8.048419952392578,9.07435417175293
8.048314094543457,9.074308395385742
8.0481538772583,9.073854446411133
8.048089027404785,9.073832511901855
8.047707557678223,9.073568344116211
8.047677993774414,9.07303237915039
8.047368049621582,9.072952270507812
8.047329902648926,9.072907447814941
8.047313690185547,9.072607040405273
8.04710865020752,9.072294235229492
8.0470609664917,9.071917533874512
8.046843528747559,9.070943832397461
8.04660415649414,9.070722579956055
8.046592712402344,9.070358276367188
8.046197891235352,9.07028579711914
8.046061515808105,9.070282936096191
8.045842170715332,9.069784164428711
8.045806884765625,9.06932258605957
8.045539855957031,9.069291114807129
8.045494079589844,9.069079399108887
8.045022010803223,9.068985939025879
8.044940948486328,9.068885803222656
8.044829368591309,9.06879711151123
8.044668197631836,9.068342208862305
8.044500350952148,9.067463874816895
8.044389724731445,9.0665922164917
8.044381141662598,9.066506385803223
8.044000625610352,9.06650447845459
8.043960571289062,9.066213607788086
8.043578147888184,9.065529823303223
8.04356575012207,9.065494537353516
8.043303489685059,9.065319061279297
8.043231010437012,9.064574241638184
8.042673110961914,9.064279556274414
8.042569160461426,9.063711166381836
8.042439460754395,9.063486099243164
8.042266845703125,9.063377380371094
8.042171478271484,9.06244945526123
8.042169570922852,9.062238693237305
8.042131423950195,9.061573028564453
8.042062759399414,9.060826301574707
8.041841506958008,9.060490608215332
8.041799545288086,9.06028938293457
8.041604042053223,9.060211181640625
8.041566848754883,9.059974670410156
8.041502952575684,9.05996322631836
8.040555000305176,9.059731483459473
8.040042877197266,9.059525489807129
8.039844512939453,9.0591459274292
8.039688110351562,9.059089660644531
8.0394926071167,9.05894947052002
8.039471626281738,9.058084487915039
8.039437294006348,9.057928085327148
8.039191246032715,9.057854652404785
8.039091110229492,9.05742073059082
8.03882884979248,9.057097434997559
8.03874397277832,9.057080268859863
8.038678169250488,9.056854248046875
8.038508415222168,9.055986404418945
8.038358688354492,9.0559663772583
8.037986755371094,9.055925369262695
8.037921905517578,9.055750846862793
8.03771686553955,9.055607795715332
8.037623405456543,9.055408477783203
8.03757095336914,9.055394172668457
8.037524223327637,9.055268287658691
8.03708267211914,9.05525016784668
8.037055969238281,9.055218696594238
8.037008285522461,9.055058479309082
8.03683090209961,9.0546875
8.03666877746582,9.054322242736816
8.036452293395996,9.054134368896484
8.036335945129395,9.054041862487793
8.036163330078125,9.05357837677002
8.036064147949219,9.05354118347168
8.035829544067383,9.05323600769043
8.035774230957031,9.053210258483887
8.035712242126465,9.052685737609863
8.035552024841309,9.052640914916992
8.035433769226074,9.052453994750977
8.035276412963867,9.052062034606934
8.035255432128906,9.051691055297852
8.035246849060059,9.051610946655273
8.035011291503906,9.051505088806152
8.03490161895752,9.050241470336914
8.0348482131958,9.050166130065918
8.034754753112793,9.050107955932617
8.034294128417969,9.050028800964355
8.034246444702148,9.049772262573242
8.033918380737305,9.049694061279297
8.033768653869629,9.049670219421387
8.033470153808594,9.049031257629395
8.033458709716797,9.04871654510498
8.033271789550781,9.048542022705078
8.033137321472168,9.048516273498535
8.032620429992676,9.048273086547852
8.032609939575195,9.04789924621582
8.03221321105957,9.047599792480469
8.032135963439941,9.047293663024902
8.031805992126465,9.047281265258789
8.031787872314453,9.046810150146484
8.031664848327637,9.04588508605957
8.031559944152832,9.045515060424805
8.031493186950684,9.045499801635742
8.031320571899414,9.044913291931152
8.031180381774902,9.044534683227539
8.030921936035156,9.042220115661621
8.030816078186035,9.041768074035645
8.03079891204834,9.041322708129883
8.030795097351074,9.041215896606445
8.030743598937988,9.041196823120117
8.030742645263672,9.041038513183594
8.030670166015625,9.040164947509766
8.030348777770996,9.040160179138184
8.030312538146973,9.0399169921875
8.030203819274902,9.03966236114502
8.030082702636719,9.039363861083984
8.029946327209473,9.039031028747559
8.029581069946289,9.038835525512695
8.029559135437012,9.038371086120605
8.029352188110352,9.037727355957031
8.029274940490723,9.037353515625
8.029252052307129,9.037054061889648
8.029129028320312,9.036924362182617
8.029064178466797,9.03650951385498
8.028777122497559,9.036389350891113
8.028772354125977,9.035745620727539
8.028761863708496,9.035053253173828
8.028694152832031,9.034073829650879
8.028644561767578,9.033905029296875
8.028558731079102,9.033756256103516
8.028510093688965,9.032938957214355
8.02840805053711,9.032913208007812
8.028220176696777,9.03289794921875
8.028176307678223,9.032754898071289
8.027670860290527,9.032503128051758
8.027467727661133,9.032448768615723
8.027318000793457,9.032380104064941
8.027318000793457,9.031579971313477
8.027242660522461,9.031538009643555
8.02716064453125,9.031256675720215
8.027070045471191,9.030987739562988
8.026966094970703,9.030975341796875
8.026881217956543,9.030956268310547
8.02660846710205,9.030834197998047
8.026582717895508,9.0302734375
8.026554107666016,9.029741287231445
8.026291847229004,9.029645919799805
8.026162147521973,9.028363227844238
8.025979042053223,9.028275489807129
8.025919914245605,9.027880668640137
8.02588939666748,9.027724266052246
8.025792121887207,9.027383804321289
8.025671005249023,9.02737808227539
8.025555610656738,9.026927947998047
8.025510787963867,9.02680492401123
8.025419235229492,9.026642799377441
8.025113105773926,9.026521682739258
8.025050163269043,9.026407241821289
8.024749755859375,9.026074409484863
8.024215698242188,9.025921821594238
8.023979187011719,9.025880813598633
8.023613929748535,9.025615692138672
8.023380279541016,9.025568008422852
8.023337364196777,9.025223731994629
8.023154258728027,9.025153160095215
8.02299690246582,9.024788856506348
8.022809028625488,9.024656295776367
8.022774696350098,9.02463150024414
8.022540092468262,9.024330139160156
8.022522926330566,9.02428913116455
8.022418022155762,9.023725509643555
8.02239990234375,9.023028373718262
8.02236270904541,9.022150993347168
8.022314071655273,9.021915435791016
8.022096633911133,9.021636962890625
8.022027969360352,9.021502494812012
8.021912574768066,9.02102279663086
8.021883964538574,9.020777702331543
8.021768569946289,9.020610809326172
8.02174186706543,9.020570755004883
8.021717071533203,9.020527839660645
8.021331787109375,9.019792556762695
8.021278381347656,9.019747734069824
8.021223068237305,9.019499778747559
8.02114486694336,9.01849365234375
8.02112102508545,9.018219947814941
8.0209321975708,9.018081665039062
8.020898818969727,9.01752758026123
8.020781517028809,9.01709270477295
8.020719528198242,9.016777038574219
8.020666122436523,9.016489028930664
8.020584106445312,9.016353607177734
8.020553588867188,9.016189575195312
8.019999504089355,9.015478134155273
8.019923210144043,9.015422821044922
8.019914627075195,9.015198707580566
8.019651412963867,9.01502513885498
8.019527435302734,9.014519691467285
8.019501686096191,9.013920783996582
8.019306182861328,9.012864112854004
8.0191011428833,9.01279354095459
8.01901912689209,9.012740135192871
8.018646240234375,9.012236595153809
8.018564224243164,9.01220989227295
8.0185546875,9.01209545135498
8.018518447875977,9.01150131225586
8.018482208251953,9.011419296264648
8.018234252929688,9.011147499084473
8.017916679382324,9.011133193969727
8.017538070678711,9.01077938079834
8.017522811889648,9.010732650756836
8.01742172241211,9.010543823242188
8.01736831665039,9.01047420501709
8.017102241516113,9.010285377502441
8.017047882080078,9.010210990905762
8.017032623291016,9.010090827941895
8.016718864440918,9.010019302368164
8.016676902770996,9.009904861450195
8.016657829284668,9.008100509643555
8.016221046447754,9.00783634185791
8.016151428222656,9.00751781463623
8.016118049621582,9.00720500946045
8.015949249267578,9.007105827331543
8.015304565429688,9.005447387695312
8.015091896057129,9.00521183013916
8.014613151550293,9.004864692687988
8.014541625976562,9.003861427307129
8.014260292053223,9.003673553466797
8.014252662658691,9.003615379333496
8.01406192779541,9.003512382507324
8.013886451721191,9.003375053405762
8.013736724853516,9.003353118896484
8.012873649597168,9.003138542175293
8.012770652770996,9.002945899963379
8.01270580291748,9.002411842346191
8.012672424316406,9.00220775604248
8.012502670288086,9.002105712890625
8.01246166229248,9.001887321472168
8.012289047241211,9.001855850219727
8.012185096740723,9.001852035522461
8.011961936950684,9.001818656921387
8.011871337890625,9.00151252746582
8.011739730834961,9.001359939575195
8.01171875,9.00135612487793
8.011651992797852,9.001288414001465
8.011605262756348,9.00105094909668
8.011357307434082,9.000268936157227
8.011295318603516,9.000116348266602
8.010903358459473,9.000090599060059
8.01079273223877,9.0000581741333
8.010496139526367,8.999785423278809
8.010468482971191,8.99960994720459
8.010449409484863,8.998046875
8.010448455810547,8.998046875
8.010149002075195,8.997993469238281
8.010144233703613,8.997594833374023
8.010026931762695,8.996903419494629
8.009878158569336,8.996475219726562
8.009845733642578,8.99618148803711
8.009726524353027,8.995944023132324
8.009651184082031,8.995738983154297
8.009282112121582,8.995603561401367
8.009276390075684,8.995429039001465
8.009147644042969,8.995055198669434
8.009071350097656,8.99503231048584
8.00877857208252,8.994966506958008
8.008590698242188,8.994768142700195
8.008566856384277,8.99465560913086
8.008410453796387,8.994553565979004
8.008338928222656,8.994040489196777
8.008234977722168,8.993602752685547
8.008157730102539,8.993163108825684
8.007660865783691,8.993066787719727
8.007547378540039,8.992940902709961
8.007503509521484,8.992460250854492
8.007394790649414,8.99207592010498
8.007368087768555,8.992033004760742
8.007278442382812,8.991984367370605
8.007189750671387,8.990570068359375
8.007159233093262,8.989922523498535
8.00711727142334,8.989411354064941
8.006850242614746,8.989163398742676
8.00671100616455,8.988698959350586
8.006693840026855,8.988505363464355
8.006653785705566,8.988502502441406
8.006629943847656,8.98848819732666
8.00661563873291,8.98818302154541
8.006538391113281,8.987340927124023
8.005845069885254,8.987034797668457
8.00582218170166,8.98678207397461
8.00564193725586,8.985990524291992
8.005561828613281,8.98590087890625
8.005011558532715,8.985825538635254
8.004889488220215,8.985733032226562
8.004793167114258,8.984891891479492
8.004755973815918,8.98488998413086
8.004720687866211,8.984646797180176
8.00454044342041,8.984369277954102
8.004487037658691,8.984164237976074
8.004233360290527,8.983840942382812
8.003998756408691,8.983336448669434
8.003917694091797,8.982604026794434
8.003880500793457,8.98242473602295
8.003591537475586,8.982276916503906
8.003446578979492,8.981916427612305
8.003345489501953,8.98123836517334
8.003056526184082,8.980995178222656
8.00301742553711,8.980914115905762
8.0029296875,8.980799674987793
8.002896308898926,8.980546951293945
8.002158164978027,8.979992866516113
8.002063751220703,8.9796724319458
8.002039909362793,8.979456901550293
8.00193977355957,8.979384422302246
8.001887321472168,8.979219436645508
8.001269340515137,8.97919750213623
8.001203536987305,8.978160858154297
8.00115966796875,8.978131294250488
8.000947952270508,8.977973937988281
8.000946998596191,8.977926254272461
8.000917434692383,8.977373123168945
8.000916481018066,8.977367401123047
8.00079345703125,8.97731876373291
8.000734329223633,8.976845741271973
8.000679969787598,8.97647476196289
8.000635147094727,8.976029396057129
8.00063419342041,8.975445747375488
8.000526428222656,8.975187301635742
8.000088691711426,8.975116729736328
7.999957084655762,8.975099563598633
7.999886512756348,8.974909782409668
7.9998016357421875,8.974688529968262
7.999761581420898,8.974474906921387
7.999361991882324,8.974296569824219
7.999351978302002,8.974236488342285
7.99921178817749,8.974211692810059
7.998565196990967,8.973963737487793
7.998087406158447,8.973931312561035
7.998064041137695,8.973872184753418
7.9980082511901855,8.973770141601562
7.997889995574951,8.973556518554688
7.9976887702941895,8.97321891784668
7.997598648071289,8.97319221496582
7.997528076171875,8.97309684753418
7.997230052947998,8.972835540771484
7.997117042541504,8.972768783569336
7.9970622062683105,8.972010612487793
7.996938705444336,8.971954345703125
7.9966840744018555,8.971916198730469
7.996320724487305,8.970664978027344
7.996001243591309,8.970635414123535
7.995852470397949,8.970418930053711
7.995798587799072,8.970314025878906
7.995787620544434,8.96998119354248
7.995665073394775,8.969508171081543
7.995492458343506,8.968974113464355
7.995420455932617,8.968441009521484
7.995351791381836,8.968080520629883
7.995157241821289,8.967641830444336
7.994893550872803,8.967588424682617
7.9948296546936035,8.96746826171875
7.994791507720947,8.967415809631348
7.994712829589844,8.967218399047852
7.994655132293701,8.967037200927734
7.994495868682861,8.966951370239258
7.994318008422852,8.966925621032715
7.994180679321289,8.9664888381958
7.994042873382568,8.966416358947754
7.993905067443848,8.965270042419434
7.993897438049316,8.965188026428223
7.9938507080078125,8.964723587036133
7.993737697601318,8.964208602905273
7.9935503005981445,8.964106559753418
7.99342679977417,8.964054107666016
7.993426322937012,8.963693618774414
7.993319511413574,8.963371276855469
7.992994785308838,8.962990760803223
7.992954254150391,8.962786674499512
7.992852210998535,8.962140083312988
7.99215841293335,8.962074279785156
7.991395473480225,8.962067604064941
7.991352558135986,8.961732864379883
7.991232395172119,8.960856437683105
7.991136074066162,8.960447311401367
7.991015911102295,8.960156440734863
7.990790843963623,8.959867477416992
7.990705490112305,8.959834098815918
7.9906768798828125,8.959833145141602
7.990586757659912,8.959052085876465
7.990543842315674,8.958974838256836
7.990494251251221,8.958707809448242
7.990384578704834,8.958558082580566
7.990167617797852,8.958556175231934
7.990086555480957,8.958341598510742
7.989989757537842,8.95810604095459
7.989898204803467,8.957772254943848
7.989889144897461,8.957677841186523
7.989333629608154,8.957592964172363
7.989171028137207,8.957468032836914
7.989015579223633,8.957347869873047
7.9889912605285645,8.957276344299316
7.98898983001709,8.957207679748535
7.9889349937438965,8.957155227661133
7.9888386726379395,8.95712661743164
7.988707542419434,8.956676483154297
7.988678932189941,8.955406188964844
7.9886298179626465,8.955227851867676
7.988511085510254,8.955020904541016
7.988438606262207,8.954736709594727
7.988302230834961,8.953529357910156
7.98826789855957,8.953080177307129
7.987995147705078,8.952668190002441
7.987949848175049,8.952132225036621
7.987900257110596,8.951900482177734
7.987733364105225,8.951242446899414
7.98768949508667,8.951070785522461
7.9876708984375,8.9509916305542
7.987651348114014,8.950896263122559
7.987623691558838,8.95053768157959
7.987497806549072,8.950326919555664
7.9874796867370605,8.95013427734375
7.987285137176514,8.950069427490234
7.986704349517822,8.94985580444336
7.986560344696045,8.949620246887207
7.986526012420654,8.949207305908203
7.9864888191223145,8.949040412902832
7.986326217651367,8.948781967163086
7.986198902130127,8.948071479797363
7.986167907714844,8.94776439666748
7.986077785491943,8.947625160217285
7.986073970794678,8.947413444519043
7.985937595367432,8.947402954101562
7.985913276672363,8.947137832641602
7.985703468322754,8.947031021118164
7.985589981079102,8.946948051452637
7.985336780548096,8.946513175964355
7.985288143157959,8.94640827178955
7.9851508140563965,8.946314811706543
7.9851298332214355,8.946168899536133
7.985011577606201,8.944961547851562
7.984983444213867,8.94480037689209
7.984960556030273,8.943951606750488
7.984797477722168,8.943950653076172
7.984703540802002,8.943922996520996
7.984620571136475,8.94343376159668
7.984610557556152,8.943293571472168
7.984599590301514,8.943252563476562
7.984530448913574,8.942998886108398
7.984471797943115,8.942855834960938
7.984438419342041,8.942414283752441
7.984425067901611,8.942118644714355
7.984163761138916,8.942109107971191
7.983889579772949,8.941915512084961
7.983888626098633,8.941542625427246
7.983771324157715,8.9408540725708
7.983741283416748,8.94013786315918
7.983249664306641,8.940048217773438
7.9829182624816895,8.9400053024292
7.982001304626465,8.939913749694824
7.981670379638672,8.939435958862305
7.981540679931641,8.939177513122559
7.981447696685791,8.938963890075684
7.981358051300049,8.93848705291748
7.981223106384277,8.93777084350586
7.98115873336792,8.937336921691895
7.981094837188721,8.937112808227539
7.980991840362549,8.936745643615723
7.980887413024902,8.936619758605957
7.980738162994385,8.936578750610352
7.980683326721191,8.936518669128418
7.9806437492370605,8.935770034790039
7.98057746887207,8.935595512390137
7.980389595031738,8.934356689453125
7.980033874511719,8.933300018310547
7.9799957275390625,8.933077812194824
7.979947090148926,8.9330415725708
7.97982931137085,8.932997703552246
7.979522228240967,8.932782173156738
7.979453086853027,8.93270492553711
7.979338645935059,8.93265151977539
7.979234218597412,8.932337760925293
7.979208469390869,8.9321870803833
7.978759288787842,8.931976318359375
7.978728771209717,8.931614875793457
7.978703022003174,8.931032180786133
7.978551864624023,8.93076229095459
7.978546619415283,8.930465698242188
7.978511333465576,8.930413246154785
7.978358268737793,8.929986000061035
7.978275299072266,8.929383277893066
7.978248596191406,8.92927360534668
7.978137493133545,8.92850399017334
7.978112697601318,8.92818546295166
7.977967262268066,8.928105354309082
7.977956771850586,8.927716255187988
7.977664470672607,8.927599906921387
7.977202892303467,8.927350044250488
7.9771952629089355,8.927007675170898
7.977035999298096,8.926983833312988
7.976933002471924,8.926728248596191
7.976776599884033,8.926344871520996
7.976763725280762,8.926281929016113
7.976597309112549,8.926010131835938
7.976436614990234,8.925856590270996
7.976380348205566,8.925518989562988
7.9763712882995605,8.92541217803955
7.976269721984863,8.925092697143555
7.976230621337891,8.924956321716309
7.975830078125,8.924952507019043
7.975477695465088,8.924613952636719
7.975447177886963,8.924359321594238
7.975231647491455,8.923951148986816
7.975229740142822,8.923892974853516
7.975078105926514,8.923317909240723
7.975063800811768,8.923216819763184
7.974944114685059,8.92318058013916
7.974791526794434,8.922497749328613
7.974664211273193,8.92249584197998
7.974438667297363,8.922450065612793
7.974204063415527,8.922446250915527
7.973329067230225,8.922110557556152
7.973297595977783,8.92167854309082
7.973281383514404,8.92164134979248
7.9731526374816895,8.92161750793457
7.973125457763672,8.92138671875
7.97306489944458,8.921257019042969
7.972786903381348,8.920836448669434
7.972733497619629,8.920066833496094
7.972691535949707,8.919928550720215
7.972665786743164,8.919673919677734
7.972472667694092,8.919151306152344
7.972470760345459,8.918896675109863
7.972462177276611,8.918047904968262
7.972368240356445,8.917807579040527
7.972318649291992,8.917071342468262
7.972201347351074,8.916850090026855
7.972135066986084,8.916327476501465
7.972047328948975,8.915947914123535
7.972029209136963,8.915788650512695
7.97194242477417,8.91557788848877
7.971764087677002,8.915550231933594
7.971735954284668,8.914928436279297
7.971520900726318,8.91485595703125
7.971510887145996,8.914587020874023
7.971385955810547,8.913734436035156
7.971359729766846,8.913668632507324
7.9712114334106445,8.91341781616211
7.971000671386719,8.913068771362305
7.970631122589111,8.913043022155762
7.970601558685303,8.913026809692383
7.970574855804443,8.912921905517578
7.970500946044922,8.912727355957031
7.970194339752197,8.912555694580078
7.970189094543457,8.912453651428223
7.9699320793151855,8.91206169128418
7.969890117645264,8.911905288696289
7.969831466674805,8.911869049072266
7.969728469848633,8.911409378051758
7.969560146331787,8.91057300567627
7.969550132751465,8.910490036010742
7.969369411468506,8.910467147827148
7.969080924987793,8.910390853881836
7.9690070152282715,8.910099029541016
7.9687628746032715,8.909914016723633
7.968624114990234,8.909890174865723
7.96830940246582,8.909749984741211
7.968290328979492,8.90964126586914
7.968000411987305,8.909198760986328
7.96754264831543,8.909172058105469
7.967525482177734,8.909128189086914
7.96730375289917,8.909052848815918
7.967292308807373,8.908886909484863
7.967043399810791,8.908797264099121
7.96694278717041,8.908735275268555
7.966545581817627,8.90860652923584
7.966480731964111,8.908581733703613
7.966427803039551,8.908431053161621
7.966147422790527,8.908397674560547
7.9660820960998535,8.908336639404297
7.965996742248535,8.90764045715332
7.965957164764404,8.907584190368652
7.965841770172119,8.907395362854004
7.96581506729126,8.907227516174316
7.965603351593018,8.907094955444336
7.965402126312256,8.90595817565918
7.965301513671875,8.905923843383789
7.965150356292725,8.90567398071289
7.964987277984619,8.905641555786133
7.964289665222168,8.905476570129395
7.9642534255981445,8.905043601989746
7.963484764099121,8.904816627502441
7.963449954986572,8.904816627502441
7.963294506072998,8.904272079467773
7.963029861450195,8.904200553894043
7.963006019592285,8.90419864654541
7.962912559509277,8.904180526733398
7.962782859802246,8.904111862182617
7.962731838226318,8.903678894042969
7.962683200836182,8.903524398803711
7.96259069442749,8.903406143188477
7.9623637199401855,8.902661323547363
7.962037563323975,8.902039527893066
7.961946487426758,8.901885032653809
7.961758136749268,8.901865005493164
7.9617414474487305,8.90084171295166
7.9613213539123535,8.90081787109375
7.961309909820557,8.900715827941895
7.961068630218506,8.900254249572754
7.960901737213135,8.899944305419922
7.960845947265625,8.899799346923828
7.960787773132324,8.899798393249512
7.9607253074646,8.899618148803711
7.96046257019043,8.89937686920166
7.96044397354126,8.898815155029297
7.960386276245117,8.898691177368164
7.960333824157715,8.898470878601074
7.960302352905273,8.898130416870117
7.960272789001465,8.897852897644043
7.960233211517334,8.89769458770752
7.96002721786499,8.897539138793945
7.959994316101074,8.89747428894043
7.959726810455322,8.897126197814941
7.959534168243408,8.897008895874023
7.959465980529785,8.897003173828125
7.9594645500183105,8.896662712097168
7.959000587463379,8.896662712097168
7.958678722381592,8.896422386169434
7.958481311798096,8.896156311035156
7.958168983459473,8.896119117736816
7.95809268951416,8.896105766296387
7.958077430725098,8.895956993103027
7.957957744598389,8.895792007446289
7.957690715789795,8.895383834838867
7.957443714141846,8.895298957824707
7.957320213317871,8.895162582397461
7.957204341888428,8.895121574401855
7.957194805145264,8.894551277160645
7.956891059875488,8.894454956054688
7.956889629364014,8.894402503967285
7.956855297088623,8.89417839050293
7.956792831420898,8.894078254699707
7.956749439239502,8.89404296875
7.956329345703125,8.893647193908691
7.956228733062744,8.892945289611816
7.956048965454102,8.892756462097168
7.956008434295654,8.892157554626465
7.955929279327393,8.892144203186035
7.955784320831299,8.892091751098633
7.955454349517822,8.892057418823242
7.9553680419921875,8.891519546508789
7.955322265625,8.891366958618164
7.955305099487305,8.891024589538574
7.955109119415283,8.890369415283203
7.9550862312316895,8.89018726348877
7.955007076263428,8.889748573303223
7.954824924468994,8.88968563079834
7.954537391662598,8.889633178710938
7.954524993896484,8.889571189880371
7.9544596672058105,8.889474868774414
7.954305648803711,8.88939094543457
7.954291343688965,8.889254570007324
7.954183101654053,8.888916969299316
7.953864097595215,8.888872146606445
7.953815460205078,8.888836860656738
7.953756809234619,8.888131141662598
7.953647613525391,8.888096809387207
7.953563213348389,8.887568473815918
7.953455448150635,8.886898040771484
7.953347206115723,8.88676929473877
7.953279495239258,8.886576652526855
7.953227519989014,8.886272430419922
7.9531378746032715,8.885939598083496
7.953085899353027,8.885631561279297
7.952894687652588,8.88525676727295
7.9528632164001465,8.885213851928711
7.9528398513793945,8.884737014770508
7.952731609344482,8.88457202911377
7.952495098114014,8.88453483581543
7.9524736404418945,8.88375186920166
7.952205657958984,8.883724212646484
7.952154636383057,8.883342742919922
7.952117919921875,8.883315086364746
7.95197057723999,8.883025169372559
7.951896667480469,8.8828706741333
7.951819896697998,8.882699966430664
7.9517903327941895,8.882527351379395
7.951712131500244,8.882372856140137
7.951602458953857,8.882285118103027
7.951438903808594,8.882223129272461
7.951436519622803,8.882068634033203
7.95142936706543,8.88188648223877
7.951356410980225,8.881692886352539
7.95107364654541,8.881319046020508
7.950854778289795,8.881086349487305
7.950289726257324,8.881046295166016
7.950234889984131,8.88084602355957
7.950220584869385,8.879951477050781
7.950127601623535,8.879212379455566
7.9499592781066895,8.879050254821777
7.949697017669678,8.87828254699707
7.949502468109131,8.877601623535156
7.94921875,8.877307891845703
7.949179172515869,8.876909255981445
7.948888301849365,8.87578010559082
7.9488749504089355,8.875399589538574
7.948840141296387,8.875112533569336
7.9485578536987305,8.875044822692871
7.948152542114258,8.874715805053711
7.948061943054199,8.874700546264648
7.947944641113281,8.8746919631958
7.947920799255371,8.874390602111816
7.9479193687438965,8.87423324584961
7.947915554046631,8.87381362915039
7.947811126708984,8.872843742370605
7.947766304016113,8.872200965881348
7.9477105140686035,8.87119197845459
7.947602272033691,8.87113094329834
7.946918964385986,8.871079444885254
7.9469146728515625,8.870697975158691
7.946909427642822,8.870461463928223
7.946897029876709,8.870287895202637
7.946573734283447,8.86974048614502
7.946568489074707,8.869691848754883
7.946486949920654,8.869476318359375
7.946457386016846,8.868949890136719
7.946129322052002,8.8688383102417
7.946115016937256,8.868536949157715
7.9461140632629395,8.868489265441895
7.945711135864258,8.86846923828125
7.945690631866455,8.868046760559082
7.9455461502075195,8.867746353149414
7.945540904998779,8.867667198181152
7.945284843444824,8.86735725402832
7.945079803466797,8.867319107055664
7.945077419281006,8.867228507995605
7.945004940032959,8.866782188415527
7.945004463195801,8.866576194763184
7.944976806640625,8.86624526977539
7.944757461547852,8.866217613220215
7.94467830657959,8.86582088470459
7.944603443145752,8.865653038024902
7.943944931030273,8.865616798400879
7.943792343139648,8.865358352661133
7.943778038024902,8.864713668823242
7.943625450134277,8.864570617675781
7.943532943725586,8.864362716674805
7.943388938903809,8.864023208618164
7.943347930908203,8.863977432250977
7.943275451660156,8.86394214630127
7.943091869354248,8.863800048828125
7.942920207977295,8.863686561584473
7.942905902862549,8.86362075805664
7.9428935050964355,8.863314628601074
7.94256591796875,8.861796379089355
7.942306041717529,8.861621856689453
7.942169666290283,8.860934257507324
7.942080497741699,8.860588073730469
7.9418792724609375,8.85997200012207
7.9417290687561035,8.859941482543945
7.941722869873047,8.859687805175781
7.941364288330078,8.859559059143066
7.9413628578186035,8.859519004821777
7.941160202026367,8.859508514404297
7.940784454345703,8.859325408935547
7.940736293792725,8.859092712402344
7.940296649932861,8.858467102050781
7.9402289390563965,8.85844612121582
7.940207481384277,8.858251571655273
7.940165996551514,8.857586860656738
7.9401631355285645,8.857276916503906
7.9399895668029785,8.857123374938965
7.939936637878418,8.856975555419922
7.93991756439209,8.855926513671875
7.939722537994385,8.855857849121094
7.939694404602051,8.85582447052002
7.939355373382568,8.85519027709961
7.9391655921936035,8.85507583618164
7.939139366149902,8.854955673217773
7.938680648803711,8.854806900024414
7.938660144805908,8.854411125183105
7.93846321105957,8.85408878326416
7.938262939453125,8.853753089904785
7.938194751739502,8.853299140930176
7.937946319580078,8.852873802185059
7.937794208526611,8.852770805358887
7.937683582305908,8.852167129516602
7.937655448913574,8.851726531982422
7.937619686126709,8.851588249206543
7.937607288360596,8.851387023925781
7.937522888183594,8.85124683380127
7.937519550323486,8.851179122924805
7.937203884124756,8.850613594055176
7.937021255493164,8.850140571594238
7.936960220336914,8.849848747253418
7.9369587898254395,8.849135398864746
7.9368815422058105,8.849017143249512
7.936796188354492,8.84865951538086
7.936765670776367,8.847758293151855
7.936465263366699,8.847224235534668
7.936441898345947,8.846809387207031
7.936155319213867,8.8467378616333
7.936136722564697,8.846628189086914
7.935863971710205,8.84632682800293
7.935675621032715,8.846162796020508
7.935591697692871,8.845927238464355
7.9354963302612305,8.845566749572754
7.935218334197998,8.845512390136719
7.935168743133545,8.845504760742188
7.934789180755615,8.845318794250488
7.934370517730713,8.844748497009277
7.934244155883789,8.844487190246582
7.933956623077393,8.844487190246582
7.933835029602051,8.844449043273926
7.933798313140869,8.84420394897461
7.933132648468018,8.84365177154541
7.933097839355469,8.843411445617676
7.932941436767578,8.843072891235352
7.932921409606934,8.842933654785156
7.932793617248535,8.842565536499023
7.932687759399414,8.842490196228027
7.932553291320801,8.841707229614258
7.932516098022461,8.840852737426758
7.932491779327393,8.840831756591797
7.932241439819336,8.8406343460083
7.932238578796387,8.840499877929688
7.93211030960083,8.840357780456543
7.93190860748291,8.840242385864258
7.931837558746338,8.840153694152832
7.93131160736084,8.840092658996582
7.931161403656006,8.839874267578125
7.931051731109619,8.839077949523926
7.930744647979736,8.83905029296875
7.930449485778809,8.838957786560059
7.930295467376709,8.838918685913086
7.930272102355957,8.838865280151367
7.930200099945068,8.838701248168945
7.9301934242248535,8.838571548461914
7.929763317108154,8.838482856750488
7.929691314697266,8.838356018066406
7.929661273956299,8.838155746459961
7.929659843444824,8.836897850036621
7.929620265960693,8.836840629577637
7.9293999671936035,8.836150169372559
7.9293975830078125,8.836150169372559
7.929251194000244,8.83576774597168
7.929235458374023,8.8353910446167
7.929200172424316,8.835357666015625
7.9291462898254395,8.835291862487793
7.929143905639648,8.83498477935791
7.929001331329346,8.834953308105469
7.929000377655029,8.834917068481445
7.928894519805908,8.834271430969238
7.928793907165527,8.834149360656738
7.928267002105713,8.833845138549805
7.928236484527588,8.833666801452637
7.928053855895996,8.833526611328125
7.927966594696045,8.833324432373047
7.927608013153076,8.83244800567627
7.927468299865723,8.832079887390137
7.927316665649414,8.832073211669922
7.927234172821045,8.832032203674316
7.927007675170898,8.831738471984863
7.926937580108643,8.831710815429688
7.926914691925049,8.831684112548828
7.926504135131836,8.830985069274902
7.926325798034668,8.830759048461914
7.926016330718994,8.830730438232422
7.925682067871094,8.830482482910156
7.925458908081055,8.829987525939941
7.92545747756958,8.829737663269043
7.925205707550049,8.829651832580566
7.925001621246338,8.829286575317383
7.924710273742676,8.829176902770996
7.924452781677246,8.829073905944824
7.924394607543945,8.82875919342041
7.924386978149414,8.82806396484375
7.924345970153809,8.827890396118164
7.9239501953125,8.827556610107422
7.923853397369385,8.827069282531738
7.923593044281006,8.827054023742676
7.923583984375,8.826576232910156
7.923496723175049,8.82657527923584
7.9233856201171875,8.825663566589355
7.9233832359313965,8.82502555847168
7.923160076141357,8.824860572814941
7.922933578491211,8.824800491333008
7.922882556915283,8.82473373413086
7.922776699066162,8.824607849121094
7.922749996185303,8.824421882629395
7.922732830047607,8.824260711669922
7.9226460456848145,8.824256896972656
7.92257833480835,8.824115753173828
7.922440528869629,8.8234281539917
7.9223480224609375,8.823135375976562
7.922178745269775,8.822693824768066
7.922156810760498,8.822449684143066
7.922123908996582,8.822138786315918
7.921816825866699,8.821858406066895
7.921806335449219,8.821670532226562
7.921672821044922,8.821507453918457
7.921609401702881,8.821499824523926
7.921584129333496,8.82136058807373
7.921458721160889,8.82112979888916
7.921457767486572,8.820693969726562
7.921158313751221,8.82047176361084
7.921042442321777,8.81960678100586
7.921019554138184,8.81946086883545
7.921018600463867,8.819168090820312
7.92080545425415,8.818739891052246
7.9205474853515625,8.818387985229492
7.920485019683838,8.818303108215332
7.920399188995361,8.818251609802246
7.9203386306762695,8.818159103393555
7.920332908630371,8.818075180053711
7.920104026794434,8.818065643310547
7.920091152191162,8.816975593566895
7.919895172119141,8.816734313964844
7.91988468170166,8.816719055175781
7.919445991516113,8.816609382629395
7.919310569763184,8.816251754760742
7.918936729431152,8.81619644165039
7.918905735015869,8.81617259979248
7.918865203857422,8.816157341003418
7.918758392333984,8.815567970275879
7.91850471496582,8.815502166748047
7.9183173179626465,8.815298080444336
7.918306350708008,8.814885139465332
7.917977809906006,8.814577102661133
7.917974948883057,8.814186096191406
7.917911529541016,8.81357479095459
7.917813301086426,8.81355094909668
7.9177165031433105,8.813517570495605
7.9175801277160645,8.813483238220215
7.917154788970947,8.813053131103516
7.917138576507568,8.812767028808594
7.917019844055176,8.812503814697266
7.917006015777588,8.812260627746582
7.916947364807129,8.812117576599121
7.916891574859619,8.81198787689209
7.916762351989746,8.811875343322754
7.9166789054870605,8.811779022216797
7.916635036468506,8.811747550964355
7.916522026062012,8.810783386230469
7.916318416595459,8.81028938293457
7.9162726402282715,8.810235023498535
7.915569305419922,8.810149192810059
7.915384769439697,8.81003189086914
7.915224552154541,8.809667587280273
7.915171146392822,8.809590339660645
7.915125370025635,8.809540748596191
7.915076732635498,8.809346199035645
7.914694309234619,8.808873176574707
7.914652347564697,8.808854103088379
7.91457986831665,8.808598518371582
7.914090633392334,8.808473587036133
7.913790225982666,8.808311462402344
7.913768768310547,8.808109283447266
7.913755893707275,8.808038711547852
7.913641452789307,8.808021545410156
7.9135613441467285,8.807657241821289
7.912928581237793,8.807038307189941
7.912622928619385,8.806958198547363
7.912405014038086,8.80645751953125
7.912382125854492,8.806061744689941
7.91231107711792,8.805891036987305
7.912280082702637,8.805123329162598
7.912055969238281,8.805115699768066
7.911956787109375,8.804944038391113
7.911909580230713,8.804835319519043
7.9117631912231445,8.804702758789062
7.911540508270264,8.804603576660156
7.910731792449951,8.804237365722656
7.910667896270752,8.804165840148926
7.910651683807373,8.804157257080078
7.910580158233643,8.804069519042969
7.910519123077393,8.803540229797363
7.9104766845703125,8.803487777709961
7.910280704498291,8.803391456604004
7.910031318664551,8.802431106567383
7.909420013427734,8.802392959594727
7.909417629241943,8.802062034606934
7.909397125244141,8.801133155822754
7.909209728240967,8.800914764404297
7.909154891967773,8.800756454467773
7.90881872177124,8.800095558166504
7.90876579284668,8.800073623657227
7.908631801605225,8.799985885620117
7.908361911773682,8.799875259399414
7.908215522766113,8.79986572265625
7.907749652862549,8.799637794494629
7.907681941986084,8.799598693847656
7.907630920410156,8.79946231842041
7.907535552978516,8.798416137695312
7.907359600067139,8.798412322998047
7.907041549682617,8.798325538635254
7.9068284034729,8.797289848327637
7.906768798828125,8.7968168258667
7.906725883483887,8.795353889465332
7.906642436981201,8.795344352722168
7.906600475311279,8.795260429382324
7.906519412994385,8.794940948486328
7.906175136566162,8.794867515563965
7.906133651733398,8.794707298278809
7.906007289886475,8.793580055236816
7.905834197998047,8.793574333190918
7.905546188354492,8.79354190826416
7.905135154724121,8.793423652648926
7.905034065246582,8.792765617370605
7.905014991760254,8.792618751525879
7.9049201011657715,8.792518615722656
7.904610633850098,8.79238510131836
7.9045634269714355,8.792217254638672
7.9045209884643555,8.792008399963379
7.904480457305908,8.791601181030273
7.904082775115967,8.791138648986816
7.9040045738220215,8.790875434875488
7.9037556648254395,8.790682792663574
7.903646469116211,8.79053783416748
7.903613567352295,8.790526390075684
7.903522968292236,8.79045581817627
7.903506278991699,8.79019832611084
7.9034271240234375,8.79008674621582
7.90341854095459,8.79003620147705
7.903092384338379,8.789961814880371
7.902898788452148,8.789593696594238
7.902876853942871,8.78940486907959
7.902778148651123,8.789066314697266
7.902652740478516,8.788917541503906
7.902240753173828,8.788551330566406
7.902234077453613,8.787873268127441
7.902058124542236,8.787845611572266
7.901986122131348,8.787799835205078
7.901769638061523,8.787751197814941
7.901547908782959,8.78754997253418
7.901518821716309,8.786651611328125
7.90127420425415,8.786340713500977
7.9012532234191895,8.786212921142578
7.9012532234191895,8.78616714477539
7.900804042816162,8.785904884338379
7.900775909423828,8.78582763671875
7.900773525238037,8.785740852355957
7.9006195068359375,8.785325050354004
7.900509834289551,8.78508186340332
7.900459289550781,8.784915924072266
7.900272846221924,8.784869194030762
7.900018215179443,8.784708976745605
7.899655818939209,8.784707069396973
7.899415016174316,8.784500122070312
7.8994059562683105,8.784424781799316
7.899080753326416,8.784257888793945
7.899024963378906,8.784204483032227
7.898867130279541,8.783626556396484
7.8988261222839355,8.783150672912598
7.898495674133301,8.782692909240723
7.898487567901611,8.782404899597168
7.898465156555176,8.782341003417969
7.898307800292969,8.781417846679688
7.8980841636657715,8.781356811523438
7.897904396057129,8.781356811523438
7.897876262664795,8.781315803527832
7.897787094116211,8.781218528747559
7.897572040557861,8.780973434448242
7.897527694702148,8.780488967895508
7.89747953414917,8.780242919921875
7.897396564483643,8.779961585998535
7.897339344024658,8.779885292053223
7.897337913513184,8.7798433303833
7.89732027053833,8.779274940490723
7.897287845611572,8.77900505065918
7.897197723388672,8.778867721557617
7.897172451019287,8.778807640075684
7.897103309631348,8.778571128845215
7.896571159362793,8.778332710266113
7.896476745605469,8.77816104888916
7.89639139175415,8.77795124053955
7.8961992263793945,8.777584075927734
7.896155834197998,8.777323722839355
7.895824909210205,8.777139663696289
7.895592212677002,8.77708625793457
7.895570278167725,8.776786804199219
7.895552635192871,8.776588439941406
7.895322322845459,8.775639533996582
7.895240306854248,8.775492668151855
7.895227909088135,8.775490760803223
7.895119667053223,8.775248527526855
7.894920825958252,8.775121688842773
7.894834041595459,8.774706840515137
7.894760608673096,8.774454116821289
7.894718647003174,8.774372100830078
7.894677639007568,8.774236679077148
7.894669055938721,8.774075508117676
7.894583225250244,8.774041175842285
7.894556999206543,8.773942947387695
7.894432067871094,8.773717880249023
7.894194602966309,8.7733793258667
7.894159317016602,8.773305892944336
7.894048690795898,8.773297309875488
7.893862247467041,8.773263931274414
7.893638610839844,8.773115158081055
7.893436431884766,8.773099899291992
7.893085479736328,8.773006439208984
7.89292573928833,8.772868156433105
7.892906665802002,8.772639274597168
7.8928680419921875,8.771727561950684
7.892780303955078,8.771659851074219
7.892745494842529,8.771605491638184
7.8925628662109375,8.771476745605469
7.892410755157471,8.771127700805664
7.892005920410156,8.771108627319336
7.891963005065918,8.7710542678833
7.891843318939209,8.771018981933594
7.891417503356934,8.77087688446045
7.891190052032471,8.770536422729492
7.891068935394287,8.77009391784668
7.89094877243042,8.769478797912598
7.890924453735352,8.769131660461426
7.89082670211792,8.769030570983887
7.890768051147461,8.769027709960938
7.89073371887207,8.768856048583984
7.89035177230835,8.768821716308594
7.890320301055908,8.768815994262695
7.890166282653809,8.76862621307373
7.8900065422058105,8.76839542388916
7.8897929191589355,8.76833438873291
7.889749526977539,8.768280029296875
7.889720439910889,8.767995834350586
7.889716625213623,8.767972946166992
7.889673233032227,8.767735481262207
7.889657974243164,8.767629623413086
7.889359951019287,8.767241477966309
7.889273166656494,8.766809463500977
7.888931751251221,8.76672649383545
7.888790607452393,8.766133308410645
7.888675689697266,8.766092300415039
7.888232707977295,8.765851974487305
7.888205051422119,8.76551628112793
7.888145923614502,8.765233039855957
7.887878894805908,8.764822959899902
7.887834072113037,8.764561653137207
7.887826919555664,8.764169692993164
7.887763023376465,8.764105796813965
7.887522220611572,8.764053344726562
7.887362957000732,8.764036178588867
7.887360572814941,8.76401424407959
7.887301921844482,8.763938903808594
7.887289047241211,8.763691902160645
7.887027263641357,8.763650894165039
7.8868408203125,8.76335620880127
7.886810302734375,8.762612342834473
7.8867926597595215,8.76246166229248
7.886673927307129,8.762368202209473
7.886306285858154,8.76235294342041
7.886186599731445,8.761876106262207
7.885963439941406,8.761443138122559
7.885829925537109,8.760886192321777
7.885763645172119,8.760459899902344
7.885381698608398,8.760184288024902
7.885123252868652,8.76011848449707
7.884603500366211,8.760106086730957
7.884589195251465,8.760038375854492
7.884485244750977,8.75987720489502
7.884485244750977,8.759818077087402
7.884461879730225,8.75979232788086
7.884414196014404,8.759737014770508
7.8841376304626465,8.759533882141113
7.884031772613525,8.759446144104004
7.884011268615723,8.759430885314941
7.883970737457275,8.75838851928711
7.883932113647461,8.757956504821777
7.883904457092285,8.757904052734375
7.883741855621338,8.757896423339844
7.88370943069458,8.75782585144043
7.883599758148193,8.757549285888672
7.883447170257568,8.75744342803955
7.883308410644531,8.757431983947754
7.883181095123291,8.757221221923828
7.883064270019531,8.75719165802002
7.882863998413086,8.757107734680176
7.882846355438232,8.75701904296875
7.882723808288574,8.75683879852295
7.882657527923584,8.756485939025879
7.8826117515563965,8.756455421447754
7.882344722747803,8.756404876708984
7.882122993469238,8.755867004394531
7.881875991821289,8.755817413330078
7.8817973136901855,8.75574016571045
7.881450653076172,8.755350112915039
7.881440162658691,8.755343437194824
7.881416320800781,8.755281448364258
7.881379127502441,8.754852294921875
7.881213665008545,8.754426956176758
7.8810224533081055,8.754225730895996
7.8808441162109375,8.754111289978027
7.880690574645996,8.754035949707031
7.880670070648193,8.75400161743164
7.880583763122559,8.753996849060059
7.8805365562438965,8.753782272338867
7.880509376525879,8.753683090209961
7.880123615264893,8.753597259521484
7.87997579574585,8.752673149108887
7.879333019256592,8.752613067626953
7.8792805671691895,8.75229263305664
7.879073143005371,8.752180099487305
7.8790717124938965,8.752045631408691
7.878867149353027,8.75149917602539
7.878673553466797,8.751266479492188
7.878592014312744,8.750944137573242
7.878255844116211,8.750897407531738
7.878250598907471,8.750804901123047
7.878233909606934,8.750744819641113
7.878152370452881,8.750181198120117
7.878115177154541,8.750069618225098
7.878082275390625,8.749618530273438
7.878055572509766,8.749544143676758
7.878022193908691,8.749455451965332
7.877967357635498,8.74917221069336
7.877627372741699,8.749063491821289
7.877603530883789,8.748956680297852
7.87741231918335,8.748926162719727
7.877309322357178,8.748764038085938
7.877252101898193,8.748263359069824
7.877206325531006,8.74815559387207
7.8771867752075195,8.747910499572754
7.877102851867676,8.747340202331543
7.876820087432861,8.747323036193848
7.876663684844971,8.74704647064209
7.876551628112793,8.746593475341797
7.8764472007751465,8.746552467346191
7.876313209533691,8.746260643005371
7.8762640953063965,8.745976448059082
7.876220703125,8.745902061462402
7.876048564910889,8.745744705200195
7.875764846801758,8.745558738708496
7.875689506530762,8.74547290802002
7.875629425048828,8.744874954223633
7.875602722167969,8.744869232177734
7.875582695007324,8.744742393493652
7.875382423400879,8.744685173034668
7.875200271606445,8.744468688964844
7.8749284744262695,8.744370460510254
7.874885082244873,8.7443208694458
7.874795913696289,8.743889808654785
7.8747878074646,8.743671417236328
7.874701499938965,8.743614196777344
7.874589443206787,8.743443489074707
7.874505519866943,8.743420600891113
7.874336242675781,8.743276596069336
7.874332427978516,8.743257522583008
7.874188423156738,8.743200302124023
7.874056816101074,8.742584228515625
7.873974323272705,8.742456436157227
7.8739542961120605,8.742178916931152
7.873950481414795,8.742161750793457
7.87377405166626,8.741828918457031
7.873703956604004,8.741311073303223
7.873607158660889,8.74105453491211
7.87340784072876,8.740975379943848
7.873353958129883,8.740842819213867
7.873285293579102,8.740761756896973
7.873270034790039,8.740499496459961
7.873155117034912,8.740469932556152
7.873154163360596,8.740407943725586
7.87308931350708,8.740406036376953
7.872984886169434,8.74003791809082
7.872660160064697,8.739816665649414
7.872156143188477,8.739457130432129
7.872126579284668,8.738945960998535
7.871869087219238,8.738845825195312
7.871862888336182,8.738679885864258
7.871799468994141,8.738531112670898
7.871692180633545,8.738511085510254
7.871636390686035,8.738502502441406
7.871363639831543,8.738492965698242
7.87122106552124,8.73845386505127
7.870978832244873,8.738436698913574
7.870841979980469,8.737849235534668
7.870720863342285,8.737335205078125
7.870715618133545,8.737208366394043
7.8706440925598145,8.737105369567871
7.870504379272461,8.737065315246582
7.8703413009643555,8.73694133758545
7.87033748626709,8.736833572387695
7.870097637176514,8.73675537109375
7.870044231414795,8.736549377441406
7.869742393493652,8.736462593078613
7.869714736938477,8.736397743225098
7.869515895843506,8.736318588256836
7.869205474853516,8.735984802246094
7.869030475616455,8.735771179199219
7.868669509887695,8.73477840423584
7.868618488311768,8.734256744384766
7.868339538574219,8.733948707580566
7.868274688720703,8.733922004699707
7.867992877960205,8.733806610107422
7.867699146270752,8.73360824584961
7.867348670959473,8.7335205078125
7.867091178894043,8.733297348022461
7.866960048675537,8.733004570007324
7.866940975189209,8.732941627502441
7.866886138916016,8.732739448547363
7.866730690002441,8.73270320892334
7.866517066955566,8.73250675201416
7.866376876831055,8.732091903686523
7.866298198699951,8.73178768157959
7.866286277770996,8.730981826782227
7.866191387176514,8.730772018432617
7.866056442260742,8.730709075927734
7.866055965423584,8.730693817138672
7.8659515380859375,8.730522155761719
7.865930080413818,8.730062484741211
7.865922451019287,8.729784965515137
7.865913391113281,8.729474067687988
7.865752696990967,8.729456901550293
7.865703105926514,8.729085922241211
7.865676403045654,8.728650093078613
7.86530065536499,8.728362083435059
7.865171432495117,8.727750778198242
7.865166187286377,8.727595329284668
7.865139007568359,8.726997375488281
7.86482572555542,8.726737976074219
7.864738464355469,8.726704597473145
7.86460542678833,8.726580619812012
7.864519119262695,8.726454734802246
7.864511489868164,8.726297378540039
7.864375114440918,8.726188659667969
7.864352226257324,8.725494384765625
7.863714218139648,8.725274085998535
7.863492488861084,8.72501277923584
7.863397121429443,8.724396705627441
7.863392353057861,8.724371910095215
7.8633856773376465,8.724143028259277
7.863004684448242,8.723803520202637
7.862909317016602,8.723649978637695
7.862823009490967,8.723165512084961
7.8624677658081055,8.72299575805664
7.862356662750244,8.722650527954102
7.862325191497803,8.7225923538208
7.8622636795043945,8.72215461730957
7.862143039703369,8.722148895263672
7.861955642700195,8.722135543823242
7.861940383911133,8.721882820129395
7.8618483543396,8.721786499023438
7.861708641052246,8.721718788146973
7.861330509185791,8.721501350402832
7.861276626586914,8.721314430236816
7.861191749572754,8.720951080322266
7.861158847808838,8.720466613769531
7.861156940460205,8.720117568969727
7.860858917236328,8.71995735168457
7.860761642456055,8.719938278198242
7.860572814941406,8.71989631652832
7.860306739807129,8.719592094421387
7.860305309295654,8.718953132629395
7.860229015350342,8.71888256072998
7.860093593597412,8.718456268310547
7.8599371910095215,8.71801471710205
7.859925746917725,8.717787742614746
7.859776973724365,8.717730522155762
7.859500408172607,8.717673301696777
7.859181880950928,8.716766357421875
7.85906982421875,8.716545104980469
7.859005451202393,8.716498374938965
7.858874320983887,8.715949058532715
7.8588128089904785,8.715903282165527
7.858695983886719,8.715861320495605
7.858586311340332,8.715584754943848
7.858462333679199,8.715240478515625
7.858276844024658,8.714886665344238
7.858035087585449,8.714726448059082
7.857982635498047,8.714536666870117
7.857461929321289,8.714482307434082
7.857022285461426,8.714410781860352
7.856926918029785,8.713804244995117
7.856879711151123,8.713224411010742
7.856492519378662,8.713067054748535
7.856415271759033,8.712770462036133
7.856409072875977,8.712315559387207
7.856405258178711,8.712204933166504
7.856215476989746,8.71214771270752
7.856212615966797,8.711832046508789
7.856180667877197,8.711766242980957
7.856022834777832,8.71130084991455
7.855939865112305,8.711137771606445
7.855807781219482,8.7110595703125
7.8557209968566895,8.7108736038208
7.855356693267822,8.710610389709473
7.855352878570557,8.710335731506348
7.855290412902832,8.71025276184082
7.855266094207764,8.71010684967041
7.855127334594727,8.709684371948242
7.854930400848389,8.70938777923584
7.854924201965332,8.7093505859375
7.854856014251709,8.7092924118042
7.854812145233154,8.708744049072266
7.8546833992004395,8.708627700805664
7.854488372802734,8.707711219787598
7.854355812072754,8.707536697387695
7.854259014129639,8.706999778747559
7.854191303253174,8.706963539123535
7.8541646003723145,8.706703186035156
7.854033946990967,8.706686019897461
7.8539814949035645,8.706589698791504
7.853621006011963,8.706453323364258
7.853541851043701,8.706233978271484
7.853519439697266,8.706094741821289
7.8534393310546875,8.706089973449707
7.853399753570557,8.70608901977539
7.8532915115356445,8.705795288085938
7.853201866149902,8.70516300201416
7.853156566619873,8.704913139343262
7.853153705596924,8.704474449157715
7.853059768676758,8.7044677734375
7.8528265953063965,8.70404052734375
7.852781772613525,8.703911781311035
7.85265588760376,8.703554153442383
7.852653503417969,8.703513145446777
7.852543830871582,8.703202247619629
7.852534770965576,8.7030611038208
7.852518081665039,8.702943801879883
7.852383136749268,8.702792167663574
7.852311134338379,8.702690124511719
7.852205276489258,8.702640533447266
7.852196216583252,8.702631950378418
7.8518548011779785,8.702374458312988
7.851657390594482,8.702314376831055
7.851347923278809,8.702295303344727
7.851153373718262,8.702146530151367
7.8510589599609375,8.701834678649902
7.8505940437316895,8.701773643493652
7.850390434265137,8.701311111450195
7.850342273712158,8.701175689697266
7.850315570831299,8.700963973999023
7.850177764892578,8.700956344604492
7.850096225738525,8.700901985168457
7.8500518798828125,8.700885772705078
7.8496904373168945,8.700756072998047
7.849671363830566,8.700699806213379
7.849593639373779,8.700225830078125
7.849442005157471,8.700054168701172
7.849009037017822,8.699858665466309
7.848796367645264,8.699694633483887
7.848786354064941,8.699548721313477
7.848475456237793,8.699420928955078
7.848392486572266,8.698933601379395
7.848205089569092,8.698895454406738
7.8472771644592285,8.698850631713867
7.8472580909729,8.69847297668457
7.847187519073486,8.698461532592773
7.847146987915039,8.698371887207031
7.847141742706299,8.697565078735352
7.847105979919434,8.697397232055664
7.8468194007873535,8.696805000305176
7.84680700302124,8.696776390075684
7.846609592437744,8.696636199951172
7.846590518951416,8.696589469909668
7.846553802490234,8.696553230285645
7.846502780914307,8.696548461914062
7.846383094787598,8.696165084838867
7.84627628326416,8.696069717407227
7.846128463745117,8.695808410644531
7.846008777618408,8.695727348327637
7.845940113067627,8.695322036743164
7.845803260803223,8.695221900939941
7.845773220062256,8.695123672485352
7.845771789550781,8.694836616516113
7.845734596252441,8.69475269317627
7.845628261566162,8.694476127624512
7.845607280731201,8.694385528564453
7.845184803009033,8.693700790405273
7.844883918762207,8.693683624267578
7.844876289367676,8.69359016418457
7.8448333740234375,8.693412780761719
7.844787120819092,8.693352699279785
7.844760894775391,8.693157196044922
7.84450101852417,8.692914009094238
7.844389915466309,8.692545890808105
7.843888759613037,8.692490577697754
7.843583106994629,8.692458152770996
7.843400955200195,8.692449569702148
7.843380451202393,8.69227409362793
7.843273162841797,8.692158699035645
7.843142032623291,8.691773414611816
7.8428826332092285,8.691514015197754
7.842866897583008,8.691452026367188
7.842778205871582,8.691136360168457
7.842724323272705,8.691062927246094
7.842708110809326,8.691035270690918
7.8426899909973145,8.691035270690918
7.842297554016113,8.690470695495605
7.8421950340271,8.690412521362305
7.842194557189941,8.690372467041016
7.84200382232666,8.69036865234375
7.841945171356201,8.690089225769043
7.841862201690674,8.689428329467773
7.841794490814209,8.689395904541016
7.841516017913818,8.689371109008789
7.841454982757568,8.689275741577148
7.841434478759766,8.689153671264648
7.841416358947754,8.688925743103027
7.841329097747803,8.688758850097656
7.841218948364258,8.688302993774414
7.841214179992676,8.688301086425781
7.841166973114014,8.688146591186523
7.840998649597168,8.68799877166748
7.840989112854004,8.687886238098145
7.8408637046813965,8.687490463256836
7.84061861038208,8.687444686889648
7.840602874755859,8.687236785888672
7.840466499328613,8.687196731567383
7.8402299880981445,8.687190055847168
7.840132713317871,8.686901092529297
7.840129375457764,8.6868314743042
7.840093612670898,8.68649959564209
7.839729309082031,8.686251640319824
7.8396124839782715,8.686186790466309
7.839223861694336,8.686038970947266
7.83915901184082,8.68571662902832
7.839139461517334,8.685624122619629
7.839042663574219,8.685599327087402
7.838376998901367,8.685491561889648
7.83827543258667,8.685471534729004
7.838002681732178,8.685264587402344
7.837790012359619,8.684794425964355
7.837764739990234,8.684582710266113
7.837687969207764,8.684432983398438
7.837669849395752,8.683574676513672
7.837597370147705,8.683207511901855
7.837193965911865,8.683172225952148
7.836893081665039,8.683149337768555
7.8368120193481445,8.68305492401123
7.836630821228027,8.682917594909668
7.83662223815918,8.682857513427734
7.83658504486084,8.682680130004883
7.836578845977783,8.682303428649902
7.8364033699035645,8.682186126708984
7.836298942565918,8.681947708129883
7.836167812347412,8.681863784790039
7.836031436920166,8.681671142578125
7.8359246253967285,8.681090354919434
7.835738182067871,8.680662155151367
7.835684776306152,8.68028736114502
7.835598468780518,8.680126190185547
7.835587024688721,8.679970741271973
7.8355841636657715,8.679821014404297
7.835272312164307,8.679471015930176
7.835202693939209,8.67923641204834
7.835020065307617,8.679123878479004
7.834995746612549,8.678377151489258
7.834897041320801,8.678236961364746
7.834767818450928,8.678204536437988
7.834517478942871,8.677950859069824
7.834149360656738,8.677763938903809
7.834017753601074,8.677663803100586
7.8339362144470215,8.677531242370605
7.833916187286377,8.677423477172852
7.833695888519287,8.677303314208984
7.833681583404541,8.676765441894531
7.83364200592041,8.676053047180176
7.833611965179443,8.675996780395508
7.833271503448486,8.675741195678711
7.832993030548096,8.67560863494873
7.832974910736084,8.675365447998047
7.832936763763428,8.675354957580566
7.832764625549316,8.674856185913086
7.8326616287231445,8.674254417419434
7.8326416015625,8.67255687713623
7.832407474517822,8.67233943939209
7.832362651824951,8.672297477722168
7.831925868988037,8.672122955322266
7.831862449645996,8.67212200164795
7.831780433654785,8.671886444091797
7.831775188446045,8.671607971191406
7.831653594970703,8.671387672424316
7.831587314605713,8.671188354492188
7.831551551818848,8.67109489440918
7.831388473510742,8.6710844039917
7.831323623657227,8.67107105255127
7.83121919631958,8.66996955871582
7.831100940704346,8.669434547424316
7.831027984619141,8.669422149658203
7.830852031707764,8.669123649597168
7.830843448638916,8.668941497802734
7.83070707321167,8.66885757446289
7.830611705780029,8.668106079101562
7.830499649047852,8.6680908203125
7.8304948806762695,8.668086051940918
7.830484390258789,8.66788101196289
7.8303680419921875,8.667227745056152
7.8303608894348145,8.66657829284668
7.830258846282959,8.666191101074219
7.8302130699157715,8.666183471679688
7.830130100250244,8.665987014770508
7.830103397369385,8.665632247924805
7.829749584197998,8.665552139282227
7.829706192016602,8.66540813446045
7.829556941986084,8.664871215820312
7.829528331756592,8.664777755737305
7.829472064971924,8.664772033691406
7.829415798187256,8.664749145507812
7.829344272613525,8.663820266723633
7.8292999267578125,8.66318130493164
7.829213619232178,8.662871360778809
7.829195976257324,8.662819862365723
7.828939437866211,8.662745475769043
7.82882022857666,8.662690162658691
7.828697681427002,8.66260051727295
7.828645706176758,8.662589073181152
7.828347206115723,8.661883354187012
7.828202724456787,8.661820411682129
7.828163146972656,8.661758422851562
7.828072547912598,8.661674499511719
7.827954292297363,8.66104793548584
7.827856063842773,8.660929679870605
7.827731132507324,8.660643577575684
7.827467441558838,8.660633087158203
7.827393531799316,8.660539627075195
7.827268600463867,8.660284996032715
7.82710075378418,8.659957885742188
7.8268866539001465,8.659340858459473
7.8264384269714355,8.659297943115234
7.826078414916992,8.658833503723145
7.8260040283203125,8.658421516418457
7.82587194442749,8.65827751159668
7.825856685638428,8.657474517822266
7.825788974761963,8.657007217407227
7.825772285461426,8.656434059143066
7.82568359375,8.655973434448242
7.8256049156188965,8.655837059020996
7.825502395629883,8.655763626098633
7.825340747833252,8.65564250946045
7.825230121612549,8.65556526184082
7.825090408325195,8.655488967895508
7.824375629425049,8.6553316116333
7.824274063110352,8.655257225036621
7.824181079864502,8.654661178588867
7.824146747589111,8.654413223266602
7.824059963226318,8.653974533081055
7.823975563049316,8.653783798217773
7.823963165283203,8.653595924377441
7.8239359855651855,8.653582572937012
7.823700904846191,8.653497695922852
7.823685169219971,8.653454780578613
7.823339462280273,8.653286933898926
7.823030948638916,8.652815818786621
7.822902202606201,8.652654647827148
7.822758674621582,8.652571678161621
7.822705268859863,8.651856422424316
7.822637557983398,8.651788711547852
7.822533130645752,8.6512451171875
7.822210788726807,8.651123046875
7.821957111358643,8.65109634399414
7.821847915649414,8.650867462158203
7.821831703186035,8.650738716125488
7.821774482727051,8.650564193725586
7.821722030639648,8.650338172912598
7.821652889251709,8.650065422058105
7.821622371673584,8.649776458740234
7.82159423828125,8.649712562561035
7.821537494659424,8.649417877197266
7.821508884429932,8.649397850036621
7.821197032928467,8.64922046661377
7.821112155914307,8.648963928222656
7.821016311645508,8.648874282836914
7.820859909057617,8.648848533630371
7.820818901062012,8.648733139038086
7.820766448974609,8.648555755615234
7.8206000328063965,8.648465156555176
7.820322036743164,8.64832878112793
7.820146560668945,8.648260116577148
7.820115089416504,8.647618293762207
7.819823265075684,8.64750862121582
7.819644927978516,8.64745807647705
7.8196210861206055,8.646820068359375
7.819299697875977,8.646819114685059
7.819298267364502,8.646772384643555
7.819257736206055,8.646506309509277
7.819145679473877,8.646385192871094
7.819138050079346,8.645689010620117
7.819135665893555,8.645156860351562
7.819079875946045,8.644950866699219
7.818961143493652,8.64474868774414
7.818838596343994,8.64472484588623
7.818538188934326,8.644695281982422
7.818370342254639,8.644637107849121
7.818366527557373,8.644026756286621
7.817836761474609,8.643617630004883
7.817809581756592,8.643417358398438
7.8177809715271,8.6431245803833
7.817748546600342,8.642578125
7.817734718322754,8.642414093017578
7.8175530433654785,8.64226245880127
7.817528247833252,8.642256736755371
7.817018985748291,8.641837120056152
7.816951274871826,8.641510963439941
7.816941738128662,8.641157150268555
7.81684684753418,8.640880584716797
7.816806316375732,8.640872955322266
7.816640853881836,8.640625
7.8165693283081055,8.64023208618164
7.816512107849121,8.64020824432373
7.816460132598877,8.640100479125977
7.816441059112549,8.63982105255127
7.8162970542907715,8.63971996307373
7.816281795501709,8.639501571655273
7.816148281097412,8.639404296875
7.816033363342285,8.639307975769043
7.816013336181641,8.639257431030273
7.815514087677002,8.639227867126465
7.815443992614746,8.63900375366211
7.815432548522949,8.638734817504883
7.815417289733887,8.638525009155273
7.8154120445251465,8.638470649719238
7.815185070037842,8.638168334960938
7.814970016479492,8.637920379638672
7.814930438995361,8.637839317321777
7.81490421295166,8.637758255004883
7.814892768859863,8.637662887573242
7.8146748542785645,8.6373291015625
7.814561367034912,8.637157440185547
7.814533710479736,8.637051582336426
7.814423561096191,8.636957168579102
7.814045429229736,8.636892318725586
7.813955307006836,8.635984420776367
7.8139424324035645,8.635942459106445
7.81381368637085,8.63574504852295
7.813751220703125,8.63573169708252
7.813694000244141,8.635664939880371
7.8134894371032715,8.635137557983398
7.813473701477051,8.634963989257812
7.813271522521973,8.634918212890625
7.813257694244385,8.634840965270996
7.813138961791992,8.634839057922363
7.812963008880615,8.634709358215332
7.812858581542969,8.634671211242676
7.812721252441406,8.634543418884277
7.812570095062256,8.634513854980469
7.812479496002197,8.634317398071289
7.812392711639404,8.634212493896484
7.8123555183410645,8.6339750289917
7.81195068359375,8.633440017700195
7.811565399169922,8.633198738098145
7.81148099899292,8.633127212524414
7.811347007751465,8.632868766784668
7.811239242553711,8.6327486038208
7.811120510101318,8.632471084594727
7.810740947723389,8.631759643554688
7.810653209686279,8.631612777709961
7.810356616973877,8.631511688232422
7.810239791870117,8.631115913391113
7.810233116149902,8.631022453308105
7.810233116149902,8.630911827087402
7.810044765472412,8.630117416381836
7.809525966644287,8.629782676696777
7.809106349945068,8.629246711730957
7.8090362548828125,8.628832817077637
7.809024810791016,8.628641128540039
7.808594226837158,8.628325462341309
7.808568954467773,8.627670288085938
7.808521747589111,8.62765884399414
7.808359622955322,8.627628326416016
7.807882308959961,8.627518653869629
7.807839393615723,8.62746810913086
7.807699203491211,8.627445220947266
7.807618618011475,8.627341270446777
7.807515621185303,8.626946449279785
7.807465553283691,8.626599311828613
7.8074212074279785,8.626428604125977
7.807287693023682,8.626214027404785
7.8071160316467285,8.625980377197266
7.80689001083374,8.62574291229248
7.806802272796631,8.625560760498047
7.806385040283203,8.625445365905762
7.806301593780518,8.625439643859863
7.806268692016602,8.624895095825195
7.806232929229736,8.624608993530273
7.8062052726745605,8.624361038208008
7.806071758270264,8.624037742614746
7.805996417999268,8.623760223388672
7.80588960647583,8.623739242553711
7.805741786956787,8.623713493347168
7.8056159019470215,8.623496055603027
7.805454254150391,8.623468399047852
7.8053460121154785,8.623428344726562
7.805290699005127,8.623078346252441
7.805139064788818,8.623064041137695
7.804698944091797,8.622960090637207
7.804671764373779,8.622834205627441
7.804500102996826,8.622329711914062
7.804460525512695,8.622307777404785
7.804431438446045,8.621794700622559
7.804369926452637,8.621286392211914
7.80427360534668,8.621143341064453
7.804110527038574,8.620880126953125
7.804078578948975,8.62077808380127
7.80402135848999,8.620457649230957
7.8037872314453125,8.619897842407227
7.803656101226807,8.619714736938477
7.803465843200684,8.619641304016113
7.803426265716553,8.619542121887207
7.803281784057617,8.619029998779297
7.803219318389893,8.618966102600098
7.803194522857666,8.618547439575195
7.803122520446777,8.618403434753418
7.803038120269775,8.618242263793945
7.802964210510254,8.61823558807373
7.8029351234436035,8.61766529083252
7.802677631378174,8.616880416870117
7.8025126457214355,8.616656303405762
7.802252769470215,8.616384506225586
7.802201271057129,8.615828514099121
7.801979064941406,8.615463256835938
7.801364898681641,8.615458488464355
7.80133581161499,8.615342140197754
7.801249980926514,8.615323066711426
7.801176071166992,8.615114212036133
7.801036357879639,8.615083694458008
7.800991535186768,8.61502456665039
7.800948143005371,8.614524841308594
7.800902366638184,8.614519119262695
7.800861835479736,8.61445140838623
7.800849437713623,8.614287376403809
7.800507545471191,8.613950729370117
7.8004865646362305,8.613759994506836
7.80048131942749,8.613431930541992
7.800447940826416,8.613426208496094
7.800394535064697,8.613402366638184
7.800392150878906,8.612760543823242
7.800351619720459,8.612686157226562
7.800339698791504,8.612640380859375
7.800285339355469,8.612351417541504
7.800004005432129,8.612068176269531
7.79994535446167,8.611851692199707
7.799723148345947,8.611515045166016
7.79971981048584,8.611210823059082
7.799637794494629,8.611152648925781
7.799605369567871,8.610668182373047
7.7995734214782715,8.610408782958984
7.79953145980835,8.609842300415039
7.79925012588501,8.609792709350586
7.799139976501465,8.609299659729004
7.799105644226074,8.609057426452637
7.7990827560424805,8.608938217163086
7.798928737640381,8.608908653259277
7.798862457275391,8.608720779418945
7.798568248748779,8.60863971710205
7.798437118530273,8.608512878417969
7.798355579376221,8.60849666595459
7.798030853271484,8.608430862426758
7.797918796539307,8.608308792114258
7.797811031341553,8.608193397521973
7.7977447509765625,8.608074188232422
7.797645092010498,8.607996940612793
7.797583103179932,8.607872009277344
7.797470569610596,8.607658386230469
7.797406196594238,8.607613563537598
7.797318935394287,8.607511520385742
7.797155857086182,8.607417106628418
7.797144412994385,8.607341766357422
7.796976566314697,8.607248306274414
7.796821117401123,8.607161521911621
7.796671390533447,8.606959342956543
7.796594619750977,8.606732368469238
7.7962164878845215,8.606356620788574
7.796209812164307,8.606131553649902
7.796170711517334,8.605966567993164
7.795816421508789,8.605758666992188
7.795714855194092,8.605684280395508
7.795137882232666,8.60554313659668
7.794987678527832,8.604903221130371
7.794948101043701,8.604665756225586
7.794701099395752,8.60433578491211
7.794551849365234,8.604113578796387
7.794496059417725,8.604028701782227
7.794425964355469,8.603959083557129
7.794369697570801,8.603487968444824
7.794325351715088,8.603419303894043
7.7941765785217285,8.602783203125
7.794073104858398,8.602667808532715
7.793806076049805,8.602513313293457
7.793300151824951,8.602274894714355
7.7931904792785645,8.602262496948242
7.793107032775879,8.602226257324219
7.793105125427246,8.601847648620605
7.793004989624023,8.601487159729004
7.792880058288574,8.601173400878906
7.792816162109375,8.601106643676758
7.7927961349487305,8.600707054138184
7.792544841766357,8.600570678710938
7.792369842529297,8.600546836853027
7.792365550994873,8.600509643554688
7.792358875274658,8.600353240966797
7.792355060577393,8.600140571594238
7.792125225067139,8.599699020385742
7.791922569274902,8.599506378173828
7.791499614715576,8.5994291305542
7.791296005249023,8.599334716796875
7.791168689727783,8.59887409210205
7.791156768798828,8.59797191619873
7.791073322296143,8.597922325134277
7.790915012359619,8.597840309143066
7.7906670570373535,8.59765338897705
7.7905192375183105,8.597341537475586
7.789859771728516,8.59732437133789
7.789822578430176,8.597305297851562
7.7895917892456055,8.59719467163086
7.78957462310791,8.596698760986328
7.7892608642578125,8.59631061553955
7.789205074310303,8.596290588378906
7.789164066314697,8.596207618713379
7.789008617401123,8.595824241638184
7.7887678146362305,8.595654487609863
7.788520812988281,8.595470428466797
7.788476943969727,8.594985961914062
7.788364887237549,8.594795227050781
7.788305759429932,8.594520568847656
7.7880754470825195,8.593958854675293
7.787786483764648,8.593628883361816
7.787780284881592,8.593489646911621
7.787774562835693,8.593165397644043
7.787459373474121,8.593131065368652
7.787309169769287,8.592738151550293
7.787255764007568,8.592499732971191
7.78696870803833,8.591947555541992
7.786870956420898,8.5918607711792
7.786703109741211,8.591858863830566
7.7865495681762695,8.591550827026367
7.786357402801514,8.591462135314941
7.786175727844238,8.591392517089844
7.785994529724121,8.591301918029785
7.785976886749268,8.59084415435791
7.78589391708374,8.590703010559082
7.785312175750732,8.590668678283691
7.785202980041504,8.589879989624023
7.785159111022949,8.589739799499512
7.785152912139893,8.589526176452637
7.785021781921387,8.589469909667969
7.784842014312744,8.589313507080078
7.7848100662231445,8.589164733886719
7.7847900390625,8.588836669921875
7.784621715545654,8.588361740112305
7.784544467926025,8.587935447692871
7.784490585327148,8.587889671325684
7.78437614440918,8.587677001953125
7.784266471862793,8.58767032623291
7.784177303314209,8.587173461914062
7.784061908721924,8.587163925170898
7.783881187438965,8.587125778198242
7.783790588378906,8.585861206054688
7.783759593963623,8.585615158081055
7.783736705780029,8.585331916809082
7.783618450164795,8.584559440612793
7.7835001945495605,8.584166526794434
7.783328533172607,8.583975791931152
7.783328533172607,8.582769393920898
7.783127307891846,8.582456588745117
7.783125400543213,8.582219123840332
7.782942295074463,8.582146644592285
7.782932281494141,8.582071304321289
7.782725811004639,8.581555366516113
7.782686233520508,8.581536293029785
7.782685279846191,8.580828666687012
7.782495498657227,8.58082103729248
7.782464504241943,8.580669403076172
7.782440662384033,8.580318450927734
7.7824225425720215,8.579837799072266
7.782410144805908,8.579704284667969
7.782327175140381,8.579577445983887
7.7819671630859375,8.579371452331543
7.781910419464111,8.57917308807373
7.7817792892456055,8.578902244567871
7.781747817993164,8.578635215759277
7.781711101531982,8.578556060791016
7.78169584274292,8.57852554321289
7.781686305999756,8.57801342010498
7.781130313873291,8.57797908782959
7.78095817565918,8.57791519165039
7.78068733215332,8.577577590942383
7.7805891036987305,8.577494621276855
7.780586242675781,8.57748794555664
7.780134677886963,8.57722282409668
7.780055522918701,8.577220916748047
7.779973030090332,8.576933860778809
7.779931545257568,8.576892852783203
7.779863357543945,8.576835632324219
7.779752254486084,8.576780319213867
7.779743194580078,8.576672554016113
7.779730796813965,8.576284408569336
7.779376983642578,8.576282501220703
7.779209613800049,8.57628059387207
7.779180526733398,8.576258659362793
7.779162883758545,8.575811386108398
7.779162406921387,8.575433731079102
7.779128551483154,8.5752534866333
7.779082298278809,8.575164794921875
7.779069900512695,8.575155258178711
7.7789692878723145,8.575079917907715
7.778746604919434,8.575072288513184
7.778733730316162,8.574877738952637
7.778683662414551,8.57469367980957
7.778623104095459,8.57449722290039
7.7785868644714355,8.574368476867676
7.778550148010254,8.574338912963867
7.778522491455078,8.57331371307373
7.77843713760376,8.573261260986328
7.778009414672852,8.57315731048584
7.777998924255371,8.57310962677002
7.777882099151611,8.572714805603027
7.777805328369141,8.572521209716797
7.777613162994385,8.572381973266602
7.777498245239258,8.5723295211792
7.777472019195557,8.572113990783691
7.777414321899414,8.572056770324707
7.777306079864502,8.571576118469238
7.777247428894043,8.570870399475098
7.776987552642822,8.570845603942871
7.776920318603516,8.570718765258789
7.776815891265869,8.57071590423584
7.776806831359863,8.570539474487305
7.776741027832031,8.570152282714844
7.776586532592773,8.57014274597168
7.776327133178711,8.56993293762207
7.775579452514648,8.569896697998047
7.775530815124512,8.568854331970215
7.775389671325684,8.568649291992188
7.775352954864502,8.568639755249023
7.7752838134765625,8.568440437316895
7.775249481201172,8.568212509155273
7.775176048278809,8.568140029907227
7.775153636932373,8.568132400512695
7.77514123916626,8.567964553833008
7.774558067321777,8.567916870117188
7.77454137802124,8.567840576171875
7.77454137802124,8.567709922790527
7.774506092071533,8.567643165588379
7.774375915527344,8.567584991455078
7.774313449859619,8.567569732666016
7.774241924285889,8.567543029785156
7.77423095703125,8.567456245422363
7.7741007804870605,8.567426681518555
7.774001598358154,8.567366600036621
7.773985385894775,8.567338943481445
7.773885726928711,8.56725788116455
7.773760795593262,8.567058563232422
7.773515224456787,8.566905975341797
7.773512840270996,8.566896438598633
7.7734551429748535,8.566797256469727
7.773351192474365,8.565975189208984
7.773209571838379,8.565878868103027
7.773123264312744,8.565776824951172
7.773071765899658,8.565668106079102
7.7726874351501465,8.5656099319458
7.772554874420166,8.565573692321777
7.772085189819336,8.565561294555664
7.772002696990967,8.56552505493164
7.771801471710205,8.565479278564453
7.771736145019531,8.565476417541504
7.7716064453125,8.565032005310059
7.771411418914795,8.564480781555176
7.7713541984558105,8.564464569091797
7.771342754364014,8.56436824798584
7.770845890045166,8.563241004943848
7.770589828491211,8.563220024108887
7.770287990570068,8.56303596496582
7.770267963409424,8.562370300292969
7.770211696624756,8.562301635742188
7.770148277282715,8.562204360961914
7.77007532119751,8.562202453613281
7.769923686981201,8.562129020690918
7.769905090332031,8.561817169189453
7.769771099090576,8.561426162719727
7.76970911026001,8.561421394348145
7.769550800323486,8.561386108398438
7.769495964050293,8.561209678649902
7.769469738006592,8.561075210571289
7.769369125366211,8.56106948852539
7.7692060470581055,8.560969352722168
7.769155979156494,8.560935020446777
7.769064426422119,8.560894012451172
7.768981456756592,8.5608549118042
7.768676280975342,8.560847282409668
7.76866340637207,8.560839653015137
7.768645763397217,8.560803413391113
7.7686381340026855,8.560699462890625
7.768636703491211,8.56039810180664
7.768619060516357,8.560327529907227
7.768571853637695,8.560251235961914
7.7685017585754395,8.56008529663086
7.768486499786377,8.56001091003418
7.768472194671631,8.559972763061523
7.768431663513184,8.559789657592773
7.768404483795166,8.55952262878418
7.7683424949646,8.559425354003906
7.7682785987854,8.559377670288086
7.767953872680664,8.55911922454834
7.767857551574707,8.559109687805176
7.7677836418151855,8.559049606323242
7.767611503601074,8.559048652648926
7.767608642578125,8.5589599609375
7.767544269561768,8.558664321899414
7.7674880027771,8.558411598205566
7.767481803894043,8.55817985534668
7.7674431800842285,8.558128356933594
7.767355442047119,8.557835578918457
7.767270088195801,8.557516098022461
7.7670207023620605,8.557510375976562
7.767010688781738,8.55666732788086
7.766769886016846,8.55665397644043
7.766712188720703,8.556641578674316
7.766709804534912,8.556632041931152
7.7666192054748535,8.556570053100586
7.766069412231445,8.556385040283203
7.766066551208496,8.556280136108398
7.765916347503662,8.555869102478027
7.765892505645752,8.555307388305664
7.765861988067627,8.555222511291504
7.765613555908203,8.55504035949707
7.765447616577148,8.5548734664917
7.765291690826416,8.554647445678711
7.765239238739014,8.554500579833984
7.764934539794922,8.554391860961914
7.764772891998291,8.55412769317627
7.764679908752441,8.553937911987305
7.764662265777588,8.553926467895508
7.7646307945251465,8.553766250610352
7.764556407928467,8.553542137145996
7.764389991760254,8.553473472595215
7.763993740081787,8.553199768066406
7.763932228088379,8.553069114685059
7.763859748840332,8.552480697631836
7.763710975646973,8.552227973937988
7.7636260986328125,8.552190780639648
7.763418197631836,8.552070617675781
7.76341438293457,8.551983833312988
7.763081073760986,8.551837921142578
7.762998104095459,8.551515579223633
7.762908935546875,8.551373481750488
7.762882232666016,8.550924301147461
7.762638568878174,8.550479888916016
7.7624006271362305,8.5504150390625
7.762059688568115,8.55029582977295
7.761990547180176,8.55028247833252
7.761951446533203,8.550240516662598
7.761822700500488,8.550209999084473
7.761788368225098,8.54992961883545
7.761504173278809,8.549885749816895
7.761221885681152,8.549760818481445
7.760898113250732,8.549531936645508
7.760791301727295,8.54951000213623
7.760527610778809,8.549027442932129
7.760513782501221,8.549016952514648
7.760472774505615,8.548989295959473
7.760253429412842,8.548860549926758
7.760050296783447,8.548595428466797
7.760018348693848,8.548389434814453
7.760018348693848,8.548074722290039
7.759913444519043,8.548074722290039
7.759723663330078,8.547941207885742
7.759557247161865,8.547940254211426
7.759555816650391,8.547922134399414
7.759541988372803,8.547863960266113
7.759522438049316,8.547670364379883
7.759422302246094,8.547408103942871
7.759385585784912,8.547361373901367
7.759305953979492,8.546998023986816
7.75923490524292,8.546666145324707
7.759180068969727,8.54665756225586
7.759180068969727,8.54658031463623
7.759125232696533,8.546539306640625
7.759100914001465,8.546517372131348
7.758763790130615,8.546375274658203
7.758688449859619,8.546247482299805
7.75837516784668,8.546116828918457
7.758324146270752,8.545918464660645
7.758173942565918,8.545694351196289
7.7580108642578125,8.545337677001953
7.758004665374756,8.545068740844727
7.7577948570251465,8.544915199279785
7.757537364959717,8.544779777526855
7.757313251495361,8.544739723205566
7.757184982299805,8.544278144836426
7.757126331329346,8.544264793395996
7.757091522216797,8.544007301330566
7.7570624351501465,8.54399585723877
7.75685977935791,8.543604850769043
7.756803035736084,8.543283462524414
7.756777286529541,8.543174743652344
7.756527423858643,8.542766571044922
7.7565202713012695,8.542671203613281
7.756470203399658,8.54232120513916
7.756316184997559,8.541936874389648
7.756223201751709,8.541872024536133
7.756091117858887,8.5416898727417
7.75606632232666,8.541682243347168
7.756037712097168,8.541670799255371
7.756016731262207,8.541658401489258
7.755954742431641,8.541228294372559
7.7559380531311035,8.541162490844727
7.755821228027344,8.540979385375977
7.755810737609863,8.540494918823242
7.75547981262207,8.540406227111816
7.75547456741333,8.540318489074707
7.755465507507324,8.540022850036621
7.75546407699585,8.539937019348145
7.755370140075684,8.539889335632324
7.755277156829834,8.539857864379883
7.755134582519531,8.539521217346191
7.754910469055176,8.539505958557129
7.754907608032227,8.539168357849121
7.754898548126221,8.538660049438477
7.7546892166137695,8.538496017456055
7.754636287689209,8.538386344909668
7.754453182220459,8.538248062133789
7.754208564758301,8.538187980651855
7.754195690155029,8.538031578063965
7.754141330718994,8.537856101989746
7.7538347244262695,8.537819862365723
7.753444671630859,8.537640571594238
7.75337553024292,8.537321090698242
7.753369331359863,8.53719711303711
7.753159523010254,8.537109375
7.752908706665039,8.536590576171875
7.752890586853027,8.536405563354492
7.752865314483643,8.536323547363281
7.752841472625732,8.535734176635742
7.75275182723999,8.535685539245605
7.752651691436768,8.535191535949707
7.752625942230225,8.534770965576172
7.752545356750488,8.5346040725708
7.7523722648620605,8.534603118896484
7.752315044403076,8.53455924987793
7.752257823944092,8.534242630004883
7.7520551681518555,8.534139633178711
7.751791477203369,8.534112930297852
7.751730442047119,8.5339937210083
7.751660346984863,8.533992767333984
7.75164270401001,8.533577919006348
7.751626014709473,8.533113479614258
7.751584529876709,8.533077239990234
7.751570224761963,8.53253173828125
7.751495361328125,8.5321683883667
7.751163959503174,8.531986236572266
7.751006126403809,8.531575202941895
7.750800132751465,8.531498908996582
7.750762939453125,8.531414985656738
7.75056791305542,8.53140640258789
7.750173091888428,8.530816078186035
7.749924659729004,8.530815124511719
7.749558448791504,8.530640602111816
7.749557018280029,8.530226707458496
7.749539375305176,8.530169486999512
7.749375820159912,8.5298433303833
7.7492780685424805,8.529565811157227
7.749017238616943,8.529373168945312
7.74896240234375,8.529366493225098
7.748576641082764,8.5293607711792
7.748379230499268,8.529232025146484
7.748232841491699,8.529212951660156
7.748213768005371,8.529168128967285
7.7482123374938965,8.529147148132324
7.748103618621826,8.528963088989258
7.748094081878662,8.528651237487793
7.748026371002197,8.528564453125
7.747979164123535,8.528484344482422
7.74793815612793,8.527924537658691
7.747906684875488,8.527142524719238
7.747823715209961,8.526775360107422
7.747799396514893,8.526338577270508
7.747773170471191,8.526229858398438
7.747669696807861,8.526101112365723
7.747581958770752,8.526015281677246
7.747501373291016,8.526008605957031
7.747369289398193,8.525918960571289
7.747303009033203,8.525711059570312
7.7472453117370605,8.52550983428955
7.7472357749938965,8.525435447692871
7.747200012207031,8.524801254272461
7.7471747398376465,8.524731636047363
7.746964454650879,8.524697303771973
7.746905326843262,8.52459716796875
7.746857643127441,8.524352073669434
7.7467732429504395,8.524319648742676
7.746695518493652,8.524158477783203
7.746556758880615,8.5238618850708
7.746541500091553,8.523223876953125
7.74648904800415,8.522735595703125
7.746408939361572,8.522671699523926
7.746359348297119,8.522623062133789
7.746277809143066,8.52262020111084
7.746254920959473,8.522459983825684
7.746044635772705,8.52236557006836
7.746013164520264,8.522293090820312
7.7458038330078125,8.522234916687012
7.7458014488220215,8.522223472595215
7.745797634124756,8.522123336791992
7.745362281799316,8.522007942199707
7.745262622833252,8.521611213684082
7.745236396789551,8.52157211303711
7.745054244995117,8.521124839782715
7.744994640350342,8.521059036254883
7.744912624359131,8.521032333374023
7.744747161865234,8.520950317382812
7.744320392608643,8.5209321975708
7.74402379989624,8.520785331726074
7.743924617767334,8.520668983459473
7.743729591369629,8.520618438720703
7.743635177612305,8.520459175109863
7.743623733520508,8.520451545715332
7.743603706359863,8.520405769348145
7.7432661056518555,8.519893646240234
7.743069171905518,8.519815444946289
7.742962837219238,8.519227981567383
7.742758274078369,8.518880844116211
7.742717266082764,8.518770217895508
7.74269962310791,8.518649101257324
7.742565631866455,8.518417358398438
7.74247407913208,8.518024444580078
7.742453575134277,8.517915725708008
7.74235200881958,8.517739295959473
7.742344379425049,8.517515182495117
7.742328643798828,8.517136573791504
7.7423095703125,8.516963005065918
7.742252826690674,8.516799926757812
7.742180347442627,8.516767501831055
7.7421369552612305,8.516674041748047
7.742108345031738,8.516480445861816
7.742100715637207,8.516316413879395
7.74206018447876,8.516264915466309
7.741995334625244,8.516242027282715
7.741884708404541,8.51550006866455
7.741339206695557,8.515290260314941
7.741299152374268,8.515217781066895
7.740998268127441,8.515059471130371
7.740917682647705,8.514756202697754
7.74085807800293,8.514752388000488
7.740710735321045,8.51472282409668
7.740257263183594,8.514617919921875
7.740224361419678,8.514252662658691
7.740084171295166,8.51396369934082
7.740055561065674,8.513960838317871
7.739791393280029,8.51333236694336
7.739748001098633,8.5132474899292
7.7396979331970215,8.513223648071289
7.739628314971924,8.512947082519531
7.739573001861572,8.512803077697754
7.73956298828125,8.512506484985352
7.739555358886719,8.51242446899414
7.739515781402588,8.512151718139648
7.739428997039795,8.512016296386719
7.739402770996094,8.511955261230469
7.739387035369873,8.511722564697266
7.739314556121826,8.511683464050293
7.739256381988525,8.511584281921387
7.739225387573242,8.511381149291992
7.7391886711120605,8.511164665222168
7.739078998565674,8.511011123657227
7.738931655883789,8.510998725891113
7.738669395446777,8.510857582092285
7.738559246063232,8.510746955871582
7.738325595855713,8.510649681091309
7.738272190093994,8.510631561279297
7.738150596618652,8.510631561279297
7.73810338973999,8.510612487792969
7.738029956817627,8.510576248168945
7.737957000732422,8.510488510131836
7.737813472747803,8.510332107543945
7.737724304199219,8.510141372680664
7.737693786621094,8.509947776794434
7.737554550170898,8.509796142578125
7.737472057342529,8.50953197479248
7.737441539764404,8.508798599243164
7.737320899963379,8.50878620147705
7.737157344818115,8.508692741394043
7.7371320724487305,8.50857162475586
7.7367844581604,8.508146286010742
7.736587047576904,8.508066177368164
7.73643684387207,8.50777816772461
7.736291408538818,8.507776260375977
7.7360639572143555,8.507643699645996
7.735938549041748,8.50760269165039
7.735888957977295,8.507475852966309
7.735847473144531,8.507469177246094
7.735672950744629,8.507206916809082
7.73558235168457,8.50704574584961
7.7354350090026855,8.5064058303833
7.735406875610352,8.506386756896973
7.735240936279297,8.506111145019531
7.735160827636719,8.505866050720215
7.73510217666626,8.505838394165039
7.735018253326416,8.505681991577148
7.735012054443359,8.505619049072266
7.734867095947266,8.505565643310547
7.734773635864258,8.505512237548828
7.734768867492676,8.505349159240723
7.734557151794434,8.505315780639648
7.73447322845459,8.505139350891113
7.734292507171631,8.505104064941406
7.734233856201172,8.505014419555664
7.734096050262451,8.504950523376465
7.7340874671936035,8.504947662353516
7.73396635055542,8.504813194274902
7.733880043029785,8.50464916229248
7.733513355255127,8.5045747756958
7.733133792877197,8.50371265411377
7.733092784881592,8.503458976745605
7.7329487800598145,8.503143310546875
7.732916831970215,8.502945899963379
7.732583522796631,8.502534866333008
7.73244571685791,8.502498626708984
7.732425212860107,8.502376556396484
7.7324066162109375,8.502349853515625
7.732372283935547,8.50232982635498
7.732171058654785,8.502193450927734
7.732166767120361,8.501943588256836
7.73191499710083,8.50137710571289
7.731863975524902,8.500870704650879
7.731849670410156,8.499673843383789
7.731841087341309,8.499600410461426
7.731724262237549,8.499394416809082
7.731143474578857,8.49933910369873
7.731116771697998,8.499114036560059
7.731093883514404,8.49898624420166
7.731074333190918,8.498888969421387
7.730915069580078,8.498778343200684
7.730706691741943,8.498649597167969
7.73065185546875,8.498612403869629
7.730571269989014,8.498520851135254
7.730565071105957,8.498429298400879
7.730546951293945,8.498247146606445
7.730512619018555,8.497636795043945
7.730342388153076,8.497488021850586
7.730301380157471,8.497404098510742
7.730223655700684,8.497308731079102
7.730203628540039,8.497237205505371
7.729975700378418,8.497090339660645
7.729787349700928,8.496760368347168
7.729710578918457,8.495996475219727
7.729605197906494,8.495757102966309
7.729497909545898,8.495628356933594
7.729385852813721,8.495463371276855
7.729274749755859,8.495332717895508
7.729259490966797,8.495282173156738
7.729189395904541,8.495243072509766
7.729128360748291,8.495234489440918
7.728909492492676,8.495047569274902
7.7288665771484375,8.494998931884766
7.728728771209717,8.494977951049805
7.728698253631592,8.494863510131836
7.728469371795654,8.494559288024902
7.728450298309326,8.494482040405273
7.728328704833984,8.494377136230469
7.728089332580566,8.494361877441406
7.7280473709106445,8.494306564331055
7.727946758270264,8.49415397644043
7.72763204574585,8.494023323059082
7.727609157562256,8.493425369262695
7.727532863616943,8.493401527404785
7.727360248565674,8.492644309997559
7.727311611175537,8.492544174194336
7.7270097732543945,8.492531776428223
7.72695255279541,8.492362976074219
7.726657867431641,8.492069244384766
7.726377964019775,8.491868019104004
7.726088047027588,8.491827964782715
7.725881576538086,8.491700172424316
7.725724697113037,8.491693496704102
7.725648403167725,8.491600036621094
7.725576877593994,8.491253852844238
7.725512504577637,8.491007804870605
7.725366592407227,8.490835189819336
7.725178241729736,8.490784645080566
7.725151538848877,8.490504264831543
7.725127696990967,8.490467071533203
7.725112438201904,8.490068435668945
7.725085258483887,8.489869117736816
7.725069046020508,8.489738464355469
7.725025653839111,8.489498138427734
7.725019454956055,8.489157676696777
7.724918365478516,8.489018440246582
7.724846363067627,8.488804817199707
7.724671363830566,8.488710403442383
7.724624156951904,8.488293647766113
7.724593639373779,8.488078117370605
7.724277973175049,8.487958908081055
7.724120140075684,8.487859725952148
7.724050521850586,8.487730979919434
7.724014759063721,8.487298965454102
7.723898887634277,8.48729419708252
7.723757266998291,8.487188339233398
7.723649024963379,8.487151145935059
7.723599433898926,8.487138748168945
7.72346830368042,8.48646068572998
7.723114013671875,8.486398696899414
7.723085880279541,8.48638916015625
7.723015308380127,8.486048698425293
7.722908973693848,8.486041069030762
7.722268581390381,8.485722541809082
7.722218990325928,8.485169410705566
7.7220354080200195,8.484689712524414
7.721936225891113,8.484681129455566
7.721718788146973,8.484667778015137
7.721715927124023,8.48426342010498
7.721714496612549,8.484189987182617
7.7216691970825195,8.48381519317627
7.721507549285889,8.483333587646484
7.721419334411621,8.483298301696777
7.7213544845581055,8.482892036437988
7.72122859954834,8.482830047607422
7.721189022064209,8.482808113098145
7.7210564613342285,8.482786178588867
7.720930099487305,8.482645988464355
7.7208051681518555,8.482358932495117
7.72050142288208,8.48213005065918
7.7204766273498535,8.482023239135742
7.720341682434082,8.481895446777344
7.720277309417725,8.48182487487793
7.72027587890625,8.481685638427734
7.720174312591553,8.480874061584473
7.72014856338501,8.480393409729004
7.7197065353393555,8.480279922485352
7.719567775726318,8.479693412780762
7.71936559677124,8.4796781539917
7.719339847564697,8.479595184326172
7.719189643859863,8.479582786560059
7.718846797943115,8.479582786560059
7.718832015991211,8.479351997375488
7.718649387359619,8.47917652130127
7.718588352203369,8.479029655456543
7.718467712402344,8.47885513305664
7.718448638916016,8.478433609008789
7.718247413635254,8.477783203125
7.718114852905273,8.477710723876953
7.717851161956787,8.477664947509766
7.7177557945251465,8.477608680725098
7.717532634735107,8.477437019348145
7.7170820236206055,8.477338790893555
7.717041492462158,8.477275848388672
7.716839790344238,8.477145195007324
7.716620922088623,8.476991653442383
7.716446876525879,8.476201057434082
7.716431140899658,8.475976943969727
7.716428756713867,8.475200653076172
7.716278553009033,8.475102424621582
7.716038227081299,8.474847793579102
7.715709209442139,8.474278450012207
7.7154340744018555,8.47421932220459
7.715417861938477,8.473811149597168
7.715321063995361,8.473490715026855
7.715114593505859,8.472859382629395
7.715083122253418,8.472710609436035
7.715026378631592,8.472675323486328
7.7148213386535645,8.472421646118164
7.714703559875488,8.472219467163086
7.714657783508301,8.47218132019043
7.71461296081543,8.472097396850586
7.714440822601318,8.47179889678955
7.714340686798096,8.471611976623535
7.714115142822266,8.471380233764648
7.714089870452881,8.471076011657715
7.713339328765869,8.470616340637207
7.713284492492676,8.470438957214355
7.712881088256836,8.470250129699707
7.712860584259033,8.470126152038574
7.712657928466797,8.470059394836426
7.7126030921936035,8.469454765319824
7.71252965927124,8.469355583190918
7.712502956390381,8.469082832336426
7.712497711181641,8.46906566619873
7.7124834060668945,8.468852043151855
7.712446689605713,8.46823787689209
7.712191104888916,8.468043327331543
7.71169900894165,8.4677095413208
7.711667537689209,8.467567443847656
7.711648464202881,8.467500686645508
7.711327075958252,8.467035293579102
7.711304664611816,8.46634578704834
7.711175918579102,8.46597957611084
7.711140155792236,8.465717315673828
7.711110591888428,8.465577125549316
7.710965633392334,8.465499877929688
7.71082067489624,8.465241432189941
7.7105326652526855,8.465100288391113
7.710079669952393,8.46488094329834
7.710060119628906,8.464866638183594
7.709935665130615,8.464688301086426
7.709883213043213,8.464189529418945
7.70936918258667,8.463537216186523
7.7092976570129395,8.463292121887207
7.7092132568359375,8.462855339050293
7.709136009216309,8.46275520324707
7.709047794342041,8.462228775024414
7.708996772766113,8.462135314941406
7.708967685699463,8.462113380432129
7.708920478820801,8.46207332611084
7.708810806274414,8.46193790435791
7.708718299865723,8.461688041687012
7.708653450012207,8.460922241210938
7.708049297332764,8.460765838623047
7.707714557647705,8.460485458374023
7.70756721496582,8.460463523864746
7.707369327545166,8.460417747497559
7.707360744476318,8.460138320922852
7.707291603088379,8.460134506225586
7.707208156585693,8.460088729858398
7.707137584686279,8.460065841674805
7.706766128540039,8.459908485412598
7.706686973571777,8.459692001342773
7.7065534591674805,8.459356307983398
7.706022262573242,8.45934772491455
7.705872058868408,8.459074020385742
7.705865859985352,8.458742141723633
7.705817222595215,8.458632469177246
7.705720901489258,8.458619117736816
7.705691337585449,8.458282470703125
7.705667018890381,8.45674991607666
7.705641269683838,8.4566650390625
7.705600738525391,8.456554412841797
7.705597400665283,8.456464767456055
7.705570697784424,8.456233024597168
7.705397129058838,8.455792427062988
7.705272674560547,8.455602645874023
7.705198764801025,8.455557823181152
7.70504093170166,8.455544471740723
7.705036640167236,8.455526351928711
7.705014705657959,8.455424308776855
7.7048773765563965,8.455336570739746
7.704771995544434,8.455329895019531
7.704766750335693,8.455265045166016
7.704762935638428,8.455253601074219
7.704510688781738,8.455248832702637
7.704354286193848,8.455244064331055
7.704157829284668,8.455209732055664
7.704061031341553,8.455076217651367
7.7039265632629395,8.45438289642334
7.703924655914307,8.454217910766602
7.703774929046631,8.453654289245605
7.7034525871276855,8.453654289245605
7.703177452087402,8.452811241149902
7.703164577484131,8.45269775390625
7.703069686889648,8.452556610107422
7.703007221221924,8.452523231506348
7.702922821044922,8.451802253723145
7.702873229980469,8.451689720153809
7.702769756317139,8.450757026672363
7.702736854553223,8.450753211975098
7.702702522277832,8.4501371383667
7.702538013458252,8.45010757446289
7.70253324508667,8.449703216552734
7.702445030212402,8.449647903442383
7.702352046966553,8.449481010437012
7.701995849609375,8.44890308380127
7.701755523681641,8.44882583618164
7.70168924331665,8.44877815246582
7.701664447784424,8.44871711730957
7.701539039611816,8.44858455657959
7.701384544372559,8.44846248626709
7.701371669769287,8.448410034179688
7.701259613037109,8.447372436523438
7.701189994812012,8.446609497070312
7.7011542320251465,8.446019172668457
7.701123237609863,8.445599555969238
7.701107025146484,8.445549964904785
7.701085567474365,8.445520401000977
7.700899124145508,8.44548511505127
7.700809001922607,8.445314407348633
7.700762748718262,8.445207595825195
7.700750350952148,8.44509506225586
7.700749397277832,8.444673538208008
7.700741291046143,8.444599151611328
7.700710773468018,8.444513320922852
7.700619220733643,8.4441499710083
7.700528621673584,8.443669319152832
7.70044469833374,8.443440437316895
7.700286865234375,8.442477226257324
7.700263977050781,8.442115783691406
7.700159549713135,8.441892623901367
7.700118541717529,8.441734313964844
7.700096130371094,8.441661834716797
7.700061321258545,8.441340446472168
7.699984073638916,8.440808296203613
7.699805736541748,8.440746307373047
7.699769496917725,8.440316200256348
7.699755668640137,8.440296173095703
7.699700832366943,8.440147399902344
7.699676513671875,8.440088272094727
7.699587821960449,8.439953804016113
7.699404716491699,8.439943313598633
7.699359893798828,8.43952751159668
7.699344158172607,8.439221382141113
7.6993021965026855,8.439200401306152
7.699280738830566,8.439105033874512
7.699202060699463,8.439018249511719
7.699041366577148,8.438811302185059
7.69865083694458,8.438715934753418
7.69864559173584,8.438417434692383
7.698287487030029,8.437882423400879
7.698161602020264,8.437749862670898
7.69793701171875,8.437601089477539
7.6978535652160645,8.437582969665527
7.697819232940674,8.437544822692871
7.697206497192383,8.43742847442627
7.697145462036133,8.437417984008789
7.696922779083252,8.437117576599121
7.696381568908691,8.437007904052734
7.696333885192871,8.436692237854004
7.696306228637695,8.436583518981934
7.696009635925293,8.436168670654297
7.696008205413818,8.435466766357422
7.6956377029418945,8.435428619384766
7.695489883422852,8.435260772705078
7.695415019989014,8.435136795043945
7.6953511238098145,8.435050010681152
7.695346355438232,8.434854507446289
7.695262908935547,8.434349060058594
7.695196628570557,8.434226989746094
7.694726943969727,8.434221267700195
7.694560527801514,8.434209823608398
7.69452428817749,8.433743476867676
7.694493770599365,8.433553695678711
7.694393634796143,8.433366775512695
7.694197177886963,8.433358192443848
7.694146156311035,8.433087348937988
7.694085121154785,8.432908058166504
7.693981170654297,8.432585716247559
7.693880081176758,8.432372093200684
7.693793773651123,8.432263374328613
7.693506240844727,8.431743621826172
7.693370819091797,8.431473731994629
7.693307399749756,8.431384086608887
7.693197727203369,8.431008338928223
7.693080425262451,8.4309663772583
7.693005084991455,8.430961608886719
7.692975044250488,8.42961311340332
7.692929267883301,8.429594993591309
7.692895889282227,8.429365158081055
7.692883014678955,8.429349899291992
7.6928324699401855,8.428784370422363
7.692447662353516,8.428533554077148
7.692446708679199,8.428302764892578
7.692360877990723,8.428199768066406
7.69212532043457,8.427963256835938
7.69191312789917,8.427922248840332
7.69175910949707,8.42786979675293
7.691747665405273,8.427855491638184
7.691717624664307,8.427543640136719
7.691440582275391,8.42753791809082
7.691359996795654,8.427445411682129
7.691316604614258,8.427220344543457
7.691230297088623,8.427220344543457
7.691194534301758,8.426955223083496
7.691177845001221,8.42672061920166
7.69114351272583,8.426556587219238
7.691018581390381,8.42635726928711
7.691003322601318,8.426321983337402
7.69064998626709,8.426236152648926
7.690587520599365,8.426004409790039
7.690478801727295,8.425871849060059
7.690352916717529,8.425254821777344
7.690253734588623,8.424906730651855
7.690074920654297,8.424741744995117
7.689968585968018,8.424139976501465
7.689968109130859,8.424039840698242
7.689849853515625,8.423991203308105
7.689833164215088,8.423967361450195
7.689809322357178,8.423919677734375
7.6894731521606445,8.423786163330078
7.689198017120361,8.423772811889648
7.689171314239502,8.423654556274414
7.688882350921631,8.423521995544434
7.688880920410156,8.423466682434082
7.68862771987915,8.42343521118164
7.688405513763428,8.423316955566406
7.68814754486084,8.423304557800293
7.688118934631348,8.422920227050781
7.688088417053223,8.422733306884766
7.688008785247803,8.42241096496582
7.6879777908325195,8.422212600708008
7.687877178192139,8.42215347290039
7.687772750854492,8.422134399414062
7.687719821929932,8.422029495239258
7.687713146209717,8.421900749206543
7.687686443328857,8.42180061340332
7.687623023986816,8.421754837036133
7.6875834465026855,8.421671867370605
7.687565326690674,8.421638488769531
7.687520503997803,8.421594619750977
7.687434196472168,8.421351432800293
7.687404632568359,8.421116828918457
7.6872992515563965,8.42095947265625
7.687276363372803,8.420537948608398
7.6871771812438965,8.420464515686035
7.686988353729248,8.420414924621582
7.686713695526123,8.419889450073242
7.686673641204834,8.419548034667969
7.6865386962890625,8.419466018676758
7.68649959564209,8.418487548828125
7.686295986175537,8.417787551879883
7.686260223388672,8.417603492736816
7.686191558837891,8.417163848876953
7.6861748695373535,8.416888236999512
7.685827255249023,8.416829109191895
7.685542106628418,8.41676139831543
7.685395240783691,8.41658878326416
7.685361385345459,8.416555404663086
7.685290813446045,8.41653060913086
7.685263156890869,8.416017532348633
7.68516731262207,8.41573429107666
7.684995651245117,8.41560173034668
7.684983253479004,8.414987564086914
7.684898853302002,8.414837837219238
7.684715270996094,8.41455364227295
7.684670925140381,8.414398193359375
7.684412479400635,8.414203643798828
7.684269905090332,8.414192199707031
7.684235095977783,8.413942337036133
7.683885097503662,8.413736343383789
7.68383264541626,8.413520812988281
7.68374490737915,8.413435935974121
7.683621883392334,8.413257598876953
7.68345308303833,8.41292667388916
7.683446884155273,8.412569999694824
7.683310508728027,8.412482261657715
7.68321418762207,8.412212371826172
7.683211326599121,8.411833763122559
7.683151721954346,8.411477088928223
7.683123588562012,8.411430358886719
7.683119773864746,8.411150932312012
7.683022975921631,8.411009788513184
7.682666301727295,8.410944938659668
7.682648658752441,8.410924911499023
7.682531356811523,8.410846710205078
7.6825151443481445,8.410338401794434
7.682488441467285,8.410024642944336
7.682409286499023,8.410021781921387
7.682152271270752,8.410013198852539
7.682108402252197,8.409942626953125
7.682074546813965,8.40985107421875
7.68204927444458,8.409746170043945
7.68190336227417,8.408971786499023
7.681900978088379,8.408905029296875
7.681874752044678,8.408899307250977
7.681849956512451,8.408872604370117
7.681718826293945,8.408590316772461
7.681649208068848,8.408540725708008
7.681493759155273,8.408525466918945
7.681456565856934,8.408281326293945
7.681445598602295,8.407797813415527
7.681367874145508,8.40756893157959
7.681269645690918,8.407427787780762
7.681266784667969,8.407356262207031
7.681212425231934,8.407257080078125
7.68115234375,8.407196044921875
7.681051731109619,8.407094955444336
7.681029796600342,8.406387329101562
7.680896759033203,8.405871391296387
7.6807756423950195,8.405840873718262
7.680768013000488,8.405801773071289
7.6806864738464355,8.405632019042969
7.680515289306641,8.405590057373047
7.680486679077148,8.405434608459473
7.680321216583252,8.405200958251953
7.6802659034729,8.405051231384277
7.6796650886535645,8.40480899810791
7.67929220199585,8.404764175415039
7.6790337562561035,8.404471397399902
7.678927898406982,8.404364585876465
7.678680896759033,8.404253005981445
7.678484916687012,8.404125213623047
7.678391933441162,8.403989791870117
7.67821741104126,8.403966903686523
7.678028583526611,8.403712272644043
7.677879333496094,8.403569221496582
7.677781581878662,8.403273582458496
7.677537441253662,8.403246879577637
7.677277565002441,8.403121948242188
7.6768798828125,8.403112411499023
7.676525115966797,8.403021812438965
7.676328659057617,8.402953147888184
7.675930976867676,8.40289306640625
7.67587423324585,8.402813911437988
7.6757049560546875,8.4027681350708
7.675631999969482,8.402695655822754
7.6755852699279785,8.402605056762695
7.675522804260254,8.402134895324707
7.675512790679932,8.402103424072266
7.675472736358643,8.40145492553711
7.67543363571167,8.401289939880371
7.6753249168396,8.401165008544922
7.6751508712768555,8.400997161865234
7.67514181137085,8.400511741638184
7.674953460693359,8.400135040283203
7.6749267578125,8.400007247924805
7.674910068511963,8.399666786193848
7.674887180328369,8.39964771270752
7.674739360809326,8.399011611938477
7.674433708190918,8.39890193939209
7.6744160652160645,8.398700714111328
7.6743483543396,8.398661613464355
7.674208164215088,8.398608207702637
7.67410135269165,8.398603439331055
7.674064636230469,8.398600578308105
7.673921585083008,8.398516654968262
7.67391300201416,8.398480415344238
7.67388391494751,8.398307800292969
7.6738362312316895,8.398289680480957
7.673832893371582,8.398114204406738
7.673793315887451,8.397344589233398
7.673721790313721,8.397157669067383
7.673627853393555,8.39689826965332
7.6735358238220215,8.396781921386719
7.673480987548828,8.396318435668945
7.6734700202941895,8.396228790283203
7.673419952392578,8.396099090576172
7.672943592071533,8.395718574523926
7.672940254211426,8.39570426940918
7.6728105545043945,8.395308494567871
7.672632217407227,8.39523696899414
7.67238712310791,8.395184516906738
7.67211389541626,8.395113945007324
7.672048568725586,8.394814491271973
7.671920299530029,8.394389152526855
7.671884536743164,8.394353866577148
7.671629428863525,8.394207954406738
7.6715569496154785,8.393373489379883
7.6714935302734375,8.393108367919922
7.671462535858154,8.393007278442383
7.671243667602539,8.392943382263184
7.67122745513916,8.392934799194336
7.671137809753418,8.392413139343262
7.6710896492004395,8.392395973205566
7.670957088470459,8.392373085021973
7.670753479003906,8.392168045043945
7.670743465423584,8.391826629638672
7.670607089996338,8.391773223876953
7.670572757720947,8.391718864440918
7.670520782470703,8.391640663146973
7.670408725738525,8.391438484191895
7.670273780822754,8.391386032104492
7.670215129852295,8.39129638671875
7.670148849487305,8.391268730163574
7.670119285583496,8.391024589538574
7.669837951660156,8.390995979309082
7.669816493988037,8.390986442565918
7.669684886932373,8.39094066619873
7.669605255126953,8.390681266784668
7.669345378875732,8.390401840209961
7.669260025024414,8.390365600585938
7.66920280456543,8.390266418457031
7.669116020202637,8.390231132507324
7.66898775100708,8.390074729919434
7.668906211853027,8.390015602111816
7.668885231018066,8.389864921569824
7.668796539306641,8.389442443847656
7.668171405792236,8.389409065246582
7.668126583099365,8.389019966125488
7.6679582595825195,8.388818740844727
7.667843818664551,8.388814926147461
7.667774200439453,8.388798713684082
7.667679786682129,8.388669967651367
7.667652606964111,8.3883638381958
7.667291164398193,8.388168334960938
7.66727352142334,8.38778018951416
7.66721248626709,8.387717247009277
7.6671462059021,8.38756275177002
7.667145729064941,8.38748836517334
7.666971206665039,8.38710880279541
7.666878700256348,8.386963844299316
7.666861057281494,8.386947631835938
7.666846752166748,8.386648178100586
7.666845798492432,8.386639595031738
7.666609764099121,8.38581371307373
7.666589736938477,8.385427474975586
7.6664886474609375,8.384943962097168
7.666458606719971,8.384925842285156
7.6662139892578125,8.384918212890625
7.666207790374756,8.384894371032715
7.66600227355957,8.384846687316895
7.665928363800049,8.384668350219727
7.665884971618652,8.384665489196777
7.665804862976074,8.384105682373047
7.665685653686523,8.384035110473633
7.6656599044799805,8.383974075317383
7.665624618530273,8.383925437927246
7.665486812591553,8.383878707885742
7.665400505065918,8.383434295654297
7.6653594970703125,8.383420944213867
7.665294170379639,8.383341789245605
7.664963722229004,8.383282661437988
7.664953231811523,8.383268356323242
7.664886951446533,8.38320541381836
7.664557456970215,8.382744789123535
7.664508819580078,8.382699966430664
7.664386749267578,8.382561683654785
7.664097309112549,8.382224082946777
7.663973808288574,8.381781578063965
7.663898944854736,8.381769180297852
7.6637420654296875,8.381638526916504
7.663615703582764,8.381532669067383
7.663549900054932,8.381515502929688
7.663393497467041,8.381397247314453
7.663245677947998,8.38133430480957
7.663166522979736,8.381219863891602
7.662895202636719,8.380980491638184
7.6628875732421875,8.380922317504883
7.662816524505615,8.380448341369629
7.66271448135376,8.38019847869873
7.662651062011719,8.380097389221191
7.66246223449707,8.37986946105957
7.662145137786865,8.379837989807129
7.661909580230713,8.379812240600586
7.661752700805664,8.379744529724121
7.661722183227539,8.379493713378906
7.661561965942383,8.379171371459961
7.661383628845215,8.379024505615234
7.661330223083496,8.378789901733398
7.661210536956787,8.378498077392578
7.660987377166748,8.378236770629883
7.660676002502441,8.378145217895508
7.660628318786621,8.378129005432129
7.660366058349609,8.377970695495605
7.660205841064453,8.377500534057617
7.660175323486328,8.377301216125488
7.660175323486328,8.377104759216309
7.6599297523498535,8.377062797546387
7.659759044647217,8.377033233642578
7.65967321395874,8.37698745727539
7.659551620483398,8.376686096191406
7.6595282554626465,8.376483917236328
7.659483432769775,8.376418113708496
7.659441947937012,8.374940872192383
7.6594109535217285,8.3745698928833
7.659343719482422,8.374523162841797
7.659275054931641,8.374438285827637
7.659230709075928,8.374432563781738
7.659155368804932,8.374384880065918
7.659104347229004,8.374317169189453
7.658688068389893,8.374242782592773
7.6586151123046875,8.374114036560059
7.658470153808594,8.374107360839844
7.658243179321289,8.37381649017334
7.658178806304932,8.37378978729248
7.658023357391357,8.373506546020508
7.6578898429870605,8.373433113098145
7.657885551452637,8.373396873474121
7.6578216552734375,8.372966766357422
7.657630920410156,8.372957229614258
7.657495021820068,8.372941970825195
7.657471656799316,8.372936248779297
7.657468318939209,8.372857093811035
7.657463073730469,8.372764587402344
7.657441139221191,8.372578620910645
7.6574015617370605,8.372515678405762
7.657371520996094,8.37209701538086
7.657293319702148,8.371511459350586
7.657272815704346,8.371485710144043
7.6571149826049805,8.371342658996582
7.6568779945373535,8.371230125427246
7.656725883483887,8.371221542358398
7.656557559967041,8.370980262756348
7.656434059143066,8.370630264282227
7.65639591217041,8.370469093322754
7.656377792358398,8.370174407958984
7.656370639801025,8.369975090026855
7.656345844268799,8.369963645935059
7.65622091293335,8.369842529296875
7.656180381774902,8.369683265686035
7.655735969543457,8.3694429397583
7.655584335327148,8.369370460510254
7.655560493469238,8.369296073913574
7.655487537384033,8.36916446685791
7.655462265014648,8.369141578674316
7.655284404754639,8.368968963623047
7.655100345611572,8.368963241577148
7.655045986175537,8.368914604187012
7.654687881469727,8.368128776550293
7.654428005218506,8.368080139160156
7.654298782348633,8.367949485778809
7.654297351837158,8.367794036865234
7.654078483581543,8.367707252502441
7.653945446014404,8.367545127868652
7.653944492340088,8.367537498474121
7.653909683227539,8.367132186889648
7.653691291809082,8.367044448852539
7.65363883972168,8.366870880126953
7.653579235076904,8.366744041442871
7.653553485870361,8.366442680358887
7.653539657592773,8.36627197265625
7.653400897979736,8.366093635559082
7.65336275100708,8.36579418182373
7.653218746185303,8.365684509277344
7.653205871582031,8.365579605102539
7.653057098388672,8.365453720092773
7.652673244476318,8.365192413330078
7.652652263641357,8.365076065063477
7.652608871459961,8.365068435668945
7.652489185333252,8.365065574645996
7.652462005615234,8.364946365356445
7.652431964874268,8.364923477172852
7.652221202850342,8.364739418029785
7.6522111892700195,8.364716529846191
7.65217399597168,8.364681243896484
7.652149200439453,8.364619255065918
7.652116775512695,8.364483833312988
7.652080059051514,8.364483833312988
7.651898384094238,8.36443042755127
7.6517157554626465,8.364287376403809
7.651622772216797,8.363958358764648
7.651514530181885,8.363433837890625
7.651314735412598,8.363276481628418
7.651251316070557,8.362948417663574
7.651205062866211,8.362929344177246
7.651155471801758,8.362369537353516
7.650866508483887,8.36230754852295
7.650698184967041,8.36210823059082
7.6506147384643555,8.362088203430176
7.650599002838135,8.361729621887207
7.650277137756348,8.361711502075195
7.650270938873291,8.361654281616211
7.650083541870117,8.361471176147461
7.650060653686523,8.360944747924805
7.649995803833008,8.360940933227539
7.649931907653809,8.360755920410156
7.649918079376221,8.360743522644043
7.649829864501953,8.360630989074707
7.649737358093262,8.360628128051758
7.649698734283447,8.360603332519531
7.649549961090088,8.360491752624512
7.649454593658447,8.360485076904297
7.649131774902344,8.360420227050781
7.649097442626953,8.360031127929688
7.649096488952637,8.359967231750488
7.648985862731934,8.359830856323242
7.648837089538574,8.359519958496094
7.648648262023926,8.359173774719238
7.648575305938721,8.35848617553711
7.648292064666748,8.358455657958984
7.648182392120361,8.358429908752441
7.648082733154297,8.358404159545898
7.647609233856201,8.358203887939453
7.64749813079834,8.35816764831543
7.647485733032227,8.357938766479492
7.6472249031066895,8.35769271850586
7.647218227386475,8.357502937316895
7.64715051651001,8.357413291931152
7.647096157073975,8.357277870178223
7.647093296051025,8.357244491577148
7.64693546295166,8.35680103302002
7.646895885467529,8.356668472290039
7.646875858306885,8.356587409973145
7.6468095779418945,8.35606861114502
7.646761417388916,8.355855941772461
7.646512985229492,8.355220794677734
7.646412372589111,8.355111122131348
7.646312713623047,8.354618072509766
7.64627742767334,8.354350090026855
7.646271705627441,8.354033470153809
7.646219730377197,8.353765487670898
7.646195888519287,8.353680610656738
7.64618444442749,8.353594779968262
7.646087169647217,8.353310585021973
7.646000862121582,8.353256225585938
7.645920753479004,8.35301685333252
7.645850658416748,8.352954864501953
7.645783424377441,8.352540969848633
7.6454362869262695,8.352395057678223
7.6451334953308105,8.352344512939453
7.644946098327637,8.35219669342041
7.644906044006348,8.352143287658691
7.6449055671691895,8.35147476196289
7.644786834716797,8.351151466369629
7.64462947845459,8.350871086120605
7.644617557525635,8.350676536560059
7.644505500793457,8.3505859375
7.644358158111572,8.34992504119873
7.643828392028809,8.349692344665527
7.6436448097229,8.349620819091797
7.643594264984131,8.349575996398926
7.64354944229126,8.349087715148926
7.643471717834473,8.348812103271484
7.643434524536133,8.348733901977539
7.643424987792969,8.348637580871582
7.643367290496826,8.348636627197266
7.643351078033447,8.348370552062988
7.643144130706787,8.348101615905762
7.643011093139648,8.347868919372559
7.642972946166992,8.347831726074219
7.642877101898193,8.347710609436035
7.642845630645752,8.347689628601074
7.6428375244140625,8.347684860229492
7.642836093902588,8.347635269165039
7.642397880554199,8.34681510925293
7.642194747924805,8.3464994430542
7.642181873321533,8.346343994140625
7.642033100128174,8.34591293334961
7.641876220703125,8.345868110656738
7.641747951507568,8.3458251953125
7.641667366027832,8.345254898071289
7.641589641571045,8.344958305358887
7.641476631164551,8.344919204711914
7.641420364379883,8.344911575317383
7.641418933868408,8.344574928283691
7.641305923461914,8.344502449035645
7.6412739753723145,8.344298362731934
7.641122341156006,8.343690872192383
7.640964031219482,8.34356689453125
7.640939235687256,8.343217849731445
7.64077615737915,8.34277629852295
7.640741348266602,8.342625617980957
7.640624046325684,8.342327117919922
7.640605449676514,8.342299461364746
7.640345573425293,8.342140197753906
7.640200138092041,8.342086791992188
7.640181064605713,8.342061996459961
7.639674186706543,8.341948509216309
7.639565944671631,8.341935157775879
7.6393327713012695,8.341684341430664
7.639186859130859,8.3416109085083
7.6390228271484375,8.341577529907227
7.639014720916748,8.341572761535645
7.639000415802002,8.341236114501953
7.638869285583496,8.340910911560059
7.638785362243652,8.34079647064209
7.638680934906006,8.340572357177734
7.638641834259033,8.340248107910156
7.638378143310547,8.340228080749512
7.6382293701171875,8.340027809143066
7.637834548950195,8.339935302734375
7.637568473815918,8.339761734008789
7.637564182281494,8.339674949645996
7.637437343597412,8.339570045471191
7.637374401092529,8.339041709899902
7.6372904777526855,8.33887767791748
7.6372575759887695,8.33881664276123
7.637019634246826,8.338613510131836
7.636929988861084,8.338556289672852
7.6369099617004395,8.338483810424805
7.636778354644775,8.338398933410645
7.636710166931152,8.338180541992188
7.63665246963501,8.338155746459961
7.6365275382995605,8.33802604675293
7.636414527893066,8.337125778198242
7.636340618133545,8.336958885192871
7.636307716369629,8.336857795715332
7.636224746704102,8.336716651916504
7.636022567749023,8.33655834197998
7.635974884033203,8.336461067199707
7.635939121246338,8.336313247680664
7.635804653167725,8.336238861083984
7.635758876800537,8.335774421691895
7.635752201080322,8.335765838623047
7.635507583618164,8.335737228393555
7.635422229766846,8.334504127502441
7.635325908660889,8.33447265625
7.635313034057617,8.334356307983398
7.635251998901367,8.334226608276367
7.635228633880615,8.334197998046875
7.634950160980225,8.33404541015625
7.634860515594482,8.333968162536621
7.634487628936768,8.333405494689941
7.634254455566406,8.33336067199707
7.634244918823242,8.33332633972168
7.634173393249512,8.3333158493042
7.6341657638549805,8.333300590515137
7.6337480545043945,8.33329963684082
7.6336164474487305,8.333292961120605
7.633358001708984,8.333261489868164
7.632944107055664,8.333048820495605
7.632930755615234,8.332887649536133
7.632890701293945,8.332741737365723
7.6327409744262695,8.332257270812988
7.632592678070068,8.332006454467773
7.632591724395752,8.331592559814453
7.632535457611084,8.331565856933594
7.63247537612915,8.33154582977295
7.632432460784912,8.3313627243042
7.632419586181641,8.330860137939453
7.632378578186035,8.330611228942871
7.63228702545166,8.330418586730957
7.631824016571045,8.330353736877441
7.6317853927612305,8.330039024353027
7.6316938400268555,8.329974174499512
7.631379127502441,8.329856872558594
7.631303310394287,8.329442977905273
7.631226539611816,8.32941722869873
7.6308393478393555,8.329276084899902
7.630649566650391,8.3291597366333
7.630533695220947,8.329120635986328
7.63042688369751,8.329093933105469
7.6304216384887695,8.32900333404541
7.630337715148926,8.328954696655273
7.630293369293213,8.328766822814941
7.630225658416748,8.328542709350586
7.63016414642334,8.328335762023926
7.630125999450684,8.328322410583496
7.630091667175293,8.328099250793457
7.630067825317383,8.328045845031738
7.6298933029174805,8.328033447265625
7.629843711853027,8.327947616577148
7.629811763763428,8.327893257141113
7.629772186279297,8.327679634094238
7.629491806030273,8.32754135131836
7.629486083984375,8.327374458312988
7.629415512084961,8.327244758605957
7.629237174987793,8.327228546142578
7.629223346710205,8.327171325683594
7.628906726837158,8.327169418334961
7.628905296325684,8.3271484375
7.628875732421875,8.3269681930542
7.62886905670166,8.32690715789795
7.628838539123535,8.32676887512207
7.628800392150879,8.326623916625977
7.628767490386963,8.326441764831543
7.628668308258057,8.326386451721191
7.628654479980469,8.326281547546387
7.628554821014404,8.325671195983887
7.628545761108398,8.32550048828125
7.628499984741211,8.325398445129395
7.628353595733643,8.325325012207031
7.628320217132568,8.325044631958008
7.628319263458252,8.324664115905762
7.627963066101074,8.324493408203125
7.6276726722717285,8.324471473693848
7.627537250518799,8.324305534362793
7.62752628326416,8.323786735534668
7.6271820068359375,8.323663711547852
7.627171039581299,8.32353401184082
7.626976013183594,8.323370933532715
7.6266865730285645,8.323301315307617
7.6265363693237305,8.32287883758545
7.626428127288818,8.322776794433594
7.626391410827637,8.322757720947266
7.626071929931641,8.322737693786621
7.625953674316406,8.322622299194336
7.6258931159973145,8.322600364685059
7.625822067260742,8.322537422180176
7.625816822052002,8.322529792785645
7.625641345977783,8.32243537902832
7.625622272491455,8.322393417358398
7.625558853149414,8.322115898132324
7.62543249130249,8.321918487548828
7.625306129455566,8.321612358093262
7.624807357788086,8.321236610412598
7.624745845794678,8.321102142333984
7.6246466636657715,8.32107162475586
7.624599456787109,8.321033477783203
7.624561786651611,8.320863723754883
7.624556064605713,8.320704460144043
7.624316692352295,8.320605278015137
7.6239423751831055,8.320573806762695
7.623836517333984,8.320197105407715
7.623770236968994,8.319818496704102
7.62372350692749,8.319812774658203
7.623664855957031,8.31946849822998
7.623649597167969,8.319385528564453
7.623500347137451,8.319278717041016
7.623490333557129,8.319001197814941
7.623452663421631,8.31873607635498
7.623361587524414,8.318730354309082
7.623332500457764,8.318660736083984
7.62319278717041,8.318599700927734
7.623117446899414,8.31846809387207
7.6230854988098145,8.318263053894043
7.622980117797852,8.318258285522461
7.622930526733398,8.31822395324707
7.622922420501709,8.318203926086426
7.622894287109375,8.318183898925781
7.622832298278809,8.318109512329102
7.622796535491943,8.317682266235352
7.622773170471191,8.317488670349121
7.622536659240723,8.317482948303223
7.62239933013916,8.317481994628906
7.622270584106445,8.31726360321045
7.622262001037598,8.316868782043457
7.622060775756836,8.316810607910156
7.621795654296875,8.31680679321289
7.621680736541748,8.316699981689453
7.621631622314453,8.316529273986816
7.621608257293701,8.31636905670166
7.621523380279541,8.316217422485352
7.621460437774658,8.31601619720459
7.621438980102539,8.316001892089844
7.621390342712402,8.315814971923828
7.621222496032715,8.315672874450684
7.621217250823975,8.315535545349121
7.621216297149658,8.315417289733887
7.620999336242676,8.31538200378418
7.6209845542907715,8.315276145935059
7.620966911315918,8.315146446228027
7.620957374572754,8.314931869506836
7.620933532714844,8.314882278442383
7.620810031890869,8.31474494934082
7.620678901672363,8.314627647399902
7.620625019073486,8.31457805633545
7.620604515075684,8.314208030700684
7.620573043823242,8.313912391662598
7.620429515838623,8.31378173828125
7.62018346786499,8.313626289367676
7.6200127601623535,8.31358814239502
7.619998455047607,8.31357479095459
7.619981288909912,8.313507080078125
7.619937896728516,8.31344985961914
7.619812965393066,8.313414573669434
7.619776248931885,8.313238143920898
7.619437217712402,8.31312084197998
7.619434833526611,8.312756538391113
7.619360446929932,8.312153816223145
7.619305610656738,8.312098503112793
7.619279384613037,8.311914443969727
7.6192522048950195,8.311888694763184
7.619120121002197,8.311767578125
7.618597984313965,8.311728477478027
7.618544101715088,8.31086540222168
7.618306636810303,8.310812950134277
7.618157386779785,8.310748100280762
7.618069171905518,8.310670852661133
7.617995262145996,8.310662269592285
7.617912769317627,8.310486793518066
7.617873668670654,8.310445785522461
7.617834091186523,8.310181617736816
7.617558479309082,8.309914588928223
7.617392063140869,8.309911727905273
7.617314338684082,8.309797286987305
7.617273330688477,8.309776306152344
7.617227554321289,8.30959415435791
7.617035865783691,8.309508323669434
7.616937160491943,8.309253692626953
7.616755485534668,8.309247016906738
7.616686820983887,8.30889892578125
7.616656303405762,8.308697700500488
7.6166510581970215,8.308477401733398
7.61663818359375,8.30831241607666
7.616415500640869,8.308298110961914
7.6161580085754395,8.307916641235352
7.616052150726318,8.307891845703125
7.616002559661865,8.30748176574707
7.615973472595215,8.307291030883789
7.615947723388672,8.307225227355957
7.615917682647705,8.307110786437988
7.6158766746521,8.305951118469238
7.615668773651123,8.305933952331543
7.615621089935303,8.305628776550293
7.615512371063232,8.30516529083252
7.615357398986816,8.305126190185547
7.615139007568359,8.304790496826172
7.615135192871094,8.304727554321289
7.6147990226745605,8.304713249206543
7.614670753479004,8.30460262298584
7.61464262008667,8.304535865783691
7.614597797393799,8.30440902709961
7.614574909210205,8.304283142089844
7.614490032196045,8.304203987121582
7.614486217498779,8.303910255432129
7.6144490242004395,8.303733825683594
7.6144022941589355,8.303313255310059
7.614343643188477,8.303123474121094
7.614312648773193,8.303050994873047
7.614278793334961,8.302908897399902
7.614264488220215,8.302199363708496
7.614252090454102,8.302138328552246
7.614123344421387,8.301987648010254
7.614099979400635,8.301547050476074
7.614014625549316,8.301456451416016
7.613864421844482,8.301260948181152
7.613860607147217,8.301007270812988
7.61366081237793,8.301006317138672
7.613646984100342,8.300773620605469
7.61360502243042,8.300772666931152
7.613577842712402,8.300664901733398
7.61350154876709,8.300607681274414
7.613492488861084,8.300580978393555
7.613336563110352,8.300508499145508
7.613239765167236,8.299452781677246
7.613181114196777,8.299077033996582
7.613046169281006,8.298686027526855
7.612998962402344,8.2985258102417
7.612476348876953,8.298465728759766
7.612246036529541,8.298309326171875
7.6122331619262695,8.297464370727539
7.612192630767822,8.296866416931152
7.612107276916504,8.296823501586914
7.612105846405029,8.29665756225586
7.61204719543457,8.296547889709473
7.611876964569092,8.29634952545166
7.611796855926514,8.296341896057129
7.611669540405273,8.295819282531738
7.611536979675293,8.295748710632324
7.611273288726807,8.295594215393066
7.61123514175415,8.295577049255371
7.610977649688721,8.295459747314453
7.610929489135742,8.295187950134277
7.610905170440674,8.295056343078613
7.610796928405762,8.294818878173828
7.610605716705322,8.29478931427002
7.610522270202637,8.294766426086426
7.6104736328125,8.29469108581543
7.610304355621338,8.294656753540039
7.610193252563477,8.294645309448242
7.610179424285889,8.293900489807129
7.610019207000732,8.293791770935059
7.609713077545166,8.293717384338379
7.609410285949707,8.293220520019531
7.609289169311523,8.293017387390137
7.609210014343262,8.292680740356445
7.609204292297363,8.292440414428711
7.609174728393555,8.292413711547852
7.609164237976074,8.292330741882324
7.608982563018799,8.29230785369873
7.608860492706299,8.29226303100586
7.608610153198242,8.292217254638672
7.608558654785156,8.292140007019043
7.608505725860596,8.291994094848633
7.608189105987549,8.29157829284668
7.608166217803955,8.291484832763672
7.6080708503723145,8.291354179382324
7.608067989349365,8.29116153717041
7.60803747177124,8.291083335876465
7.6079840660095215,8.290938377380371
7.607962131500244,8.290867805480957
7.607833385467529,8.290851593017578
7.607577800750732,8.290151596069336
7.607501029968262,8.290143966674805
7.607470512390137,8.289724349975586
7.60746955871582,8.289710998535156
7.607280731201172,8.289481163024902
7.6071953773498535,8.289149284362793
7.607186794281006,8.289015769958496
7.607092380523682,8.288861274719238
7.607053279876709,8.288692474365234
7.607011318206787,8.288436889648438
7.606980323791504,8.288322448730469
7.606936931610107,8.288132667541504
7.606797218322754,8.287898063659668
7.606654167175293,8.287816047668457
7.606568336486816,8.28750228881836
7.606479167938232,8.287226676940918
7.606351375579834,8.28699779510498
7.6061506271362305,8.286835670471191
7.606116771697998,8.28681755065918
7.605878829956055,8.286799430847168
7.605860233306885,8.286263465881348
7.605844497680664,8.286243438720703
7.605832099914551,8.286151885986328
7.605798721313477,8.285941123962402
7.605724811553955,8.285778999328613
7.605680465698242,8.285402297973633
7.605667591094971,8.285369873046875
7.605548858642578,8.285367012023926
7.60552978515625,8.285067558288574
7.605521202087402,8.285022735595703
7.605503082275391,8.285006523132324
7.605368137359619,8.284893989562988
7.605281829833984,8.284834861755371
7.605246067047119,8.284761428833008
7.605233192443848,8.283792495727539
7.604914665222168,8.28377628326416
7.6048665046691895,8.283775329589844
7.60483455657959,8.283757209777832
7.604719161987305,8.283726692199707
7.604650497436523,8.283587455749512
7.6046295166015625,8.283445358276367
7.604568958282471,8.283160209655762
7.604563236236572,8.283052444458008
7.604538440704346,8.282833099365234
7.604528903961182,8.282605171203613
7.604328155517578,8.28259563446045
7.604163646697998,8.282391548156738
7.604160785675049,8.282304763793945
7.60392951965332,8.282293319702148
7.603815078735352,8.28164005279541
7.603491306304932,8.28158950805664
7.603465557098389,8.281307220458984
7.603334903717041,8.281129837036133
7.603269577026367,8.281100273132324
7.6032633781433105,8.281067848205566
7.602995872497559,8.280633926391602
7.602635860443115,8.280496597290039
7.602596282958984,8.280335426330566
7.602358341217041,8.28001880645752
7.60234260559082,8.279995918273926
7.602217674255371,8.279745101928711
7.602007865905762,8.278735160827637
7.601988792419434,8.278656959533691
7.601959705352783,8.278656959533691
7.6018524169921875,8.278635025024414
7.601834297180176,8.278435707092285
7.601587772369385,8.278231620788574
7.60157585144043,8.277948379516602
7.601528644561768,8.277628898620605
7.601507186889648,8.277572631835938
7.601109981536865,8.277084350585938
7.601098537445068,8.27679443359375
7.600991249084473,8.276522636413574
7.600826263427734,8.2755708694458
7.600765228271484,8.275524139404297
7.600742340087891,8.275471687316895
7.600719451904297,8.275433540344238
7.600591659545898,8.275408744812012
7.600579261779785,8.275365829467773
7.600527763366699,8.275160789489746
7.600462913513184,8.274983406066895
7.600451469421387,8.274822235107422
7.600148677825928,8.274796485900879
7.600003719329834,8.27401065826416
7.599729537963867,8.273933410644531
7.599728107452393,8.273661613464355
7.599648475646973,8.27359390258789
7.59959077835083,8.273588180541992
7.599575519561768,8.273484230041504
7.599571704864502,8.273454666137695
7.599537372589111,8.273337364196777
7.5995259284973145,8.272573471069336
7.599509239196777,8.272225379943848
7.599480152130127,8.272205352783203
7.599433898925781,8.272100448608398
7.599323749542236,8.27208423614502
7.599217414855957,8.271991729736328
7.599167823791504,8.27181339263916
7.599165916442871,8.271783828735352
7.599094390869141,8.271383285522461
7.598979949951172,8.270759582519531
7.598830699920654,8.270538330078125
7.598830223083496,8.27029037475586
7.59877347946167,8.270225524902344
7.598693370819092,8.270195960998535
7.598602294921875,8.269756317138672
7.598598480224609,8.269730567932129
7.598563194274902,8.269716262817383
7.598535537719727,8.269630432128906
7.598522663116455,8.269304275512695
7.59816837310791,8.269272804260254
7.598008155822754,8.268878936767578
7.59793758392334,8.268823623657227
7.597912788391113,8.268619537353516
7.597657680511475,8.268281936645508
7.597563743591309,8.26797103881836
7.597494602203369,8.267931938171387
7.597489833831787,8.26791000366211
7.597458839416504,8.267805099487305
7.5974578857421875,8.267374038696289
7.597388744354248,8.267374038696289
7.597325325012207,8.267024993896484
7.597238540649414,8.266969680786133
7.59700870513916,8.266877174377441
7.596979141235352,8.266814231872559
7.596975326538086,8.266707420349121
7.596843719482422,8.266313552856445
7.596818923950195,8.266132354736328
7.596776962280273,8.266018867492676
7.596664905548096,8.26596736907959
7.5966362953186035,8.265908241271973
7.596531867980957,8.265840530395508
7.596530437469482,8.265769958496094
7.596486568450928,8.265753746032715
7.596427917480469,8.26553726196289
7.5962605476379395,8.26547908782959
7.596175670623779,8.265413284301758
7.596087455749512,8.265406608581543
7.596052169799805,8.265373229980469
7.595739841461182,8.265286445617676
7.595696449279785,8.265246391296387
7.595512390136719,8.265063285827637
7.595333576202393,8.26503849029541
7.595260143280029,8.264952659606934
7.595174312591553,8.264837265014648
7.595064163208008,8.264825820922852
7.595048904418945,8.263813018798828
7.594783306121826,8.263583183288574
7.594735145568848,8.2635498046875
7.594676971435547,8.263325691223145
7.594491004943848,8.26328182220459
7.594487190246582,8.262821197509766
7.594459056854248,8.26259994506836
7.594447612762451,8.26258659362793
7.594426155090332,8.2625150680542
7.594216823577881,8.262359619140625
7.594176292419434,8.262247085571289
7.5941548347473145,8.26196002960205
7.593957424163818,8.261791229248047
7.59383487701416,8.261463165283203
7.593757629394531,8.261418342590332
7.593748569488525,8.261154174804688
7.593677043914795,8.261033058166504
7.593574047088623,8.260997772216797
7.5935258865356445,8.260841369628906
7.593410968780518,8.260567665100098
7.593288421630859,8.260442733764648
7.593275547027588,8.260418891906738
7.593252658843994,8.260407447814941
7.5931501388549805,8.260332107543945
7.593102931976318,8.260302543640137
7.593060493469238,8.260300636291504
7.592827320098877,8.260245323181152
7.592724323272705,8.260241508483887
7.592496395111084,8.260205268859863
7.592380523681641,8.260185241699219
7.59222412109375,8.2601318359375
7.592179298400879,8.259965896606445
7.59174108505249,8.259880065917969
7.59169340133667,8.259601593017578
7.590707302093506,8.259596824645996
7.59042501449585,8.259390830993652
7.590317726135254,8.259308815002441
7.590317726135254,8.259201049804688
7.5901665687561035,8.259151458740234
7.5898871421813965,8.259077072143555
7.589879989624023,8.258991241455078
7.589746952056885,8.258681297302246
7.5892415046691895,8.258453369140625
7.589234352111816,8.25841236114502
7.589206218719482,8.258101463317871
7.589145183563232,8.258087158203125
7.5889997482299805,8.257598876953125
7.588853359222412,8.257540702819824
7.588839530944824,8.2572660446167
7.588767051696777,8.257150650024414
7.5887627601623535,8.256832122802734
7.58868932723999,8.256830215454102
7.588522434234619,8.256742477416992
7.588448524475098,8.25661563873291
7.588286399841309,8.256397247314453
7.588085651397705,8.256296157836914
7.587965965270996,8.256261825561523
7.587866306304932,8.256224632263184
7.5875444412231445,8.256143569946289
7.587424278259277,8.255989074707031
7.587215900421143,8.255877494812012
7.587080478668213,8.255085945129395
7.587078094482422,8.255070686340332
7.587069034576416,8.255058288574219
7.587027072906494,8.254925727844238
7.586906433105469,8.25489330291748
7.586879253387451,8.254842758178711
7.586752414703369,8.254673957824707
7.586743354797363,8.254535675048828
7.586427688598633,8.254373550415039
7.586272239685059,8.25412654876709
7.5860819816589355,8.253817558288574
7.58603048324585,8.2537202835083
7.585997104644775,8.253582954406738
7.585918426513672,8.25350284576416
7.585818767547607,8.253334999084473
7.585766792297363,8.253170013427734
7.585743427276611,8.253105163574219
7.585578441619873,8.252431869506836
7.585235595703125,8.252228736877441
7.585227966308594,8.251296997070312
7.5851311683654785,8.251137733459473
7.585097789764404,8.250727653503418
7.58502197265625,8.250459671020508
7.584940433502197,8.250348091125488
7.5840983390808105,8.249944686889648
7.584020614624023,8.249470710754395
7.583878993988037,8.249434471130371
7.583855152130127,8.24889087677002
7.583828449249268,8.248627662658691
7.583681583404541,8.247899055480957
7.583633899688721,8.247702598571777
7.583357334136963,8.247682571411133
7.583288192749023,8.247016906738281
7.583204746246338,8.246542930603027
7.583009243011475,8.246484756469727
7.582880973815918,8.246066093444824
7.5828022956848145,8.245938301086426
7.582665920257568,8.245756149291992
7.582460403442383,8.245691299438477
7.582455635070801,8.245650291442871
7.582424163818359,8.245649337768555
7.5823974609375,8.245644569396973
7.582333087921143,8.24560260772705
7.58219575881958,8.245311737060547
7.582052230834961,8.245109558105469
7.582031726837158,8.245102882385254
7.581987380981445,8.245014190673828
7.581892967224121,8.244811058044434
7.581839561462402,8.244742393493652
7.581751823425293,8.244688034057617
7.581601142883301,8.244532585144043
7.581583499908447,8.24448013305664
7.5813517570495605,8.243913650512695
7.581226825714111,8.243595123291016
7.581118583679199,8.243314743041992
7.580963134765625,8.24326229095459
7.580881595611572,8.24312686920166
7.580837249755859,8.243040084838867
7.58082914352417,8.242963790893555
7.580533981323242,8.242898941040039
7.580512046813965,8.242633819580078
7.580505847930908,8.242273330688477
7.580467700958252,8.24222183227539
7.580355644226074,8.242120742797852
7.580325603485107,8.242018699645996
7.579937934875488,8.241896629333496
7.579911708831787,8.241636276245117
7.579763412475586,8.24130916595459
7.5796990394592285,8.240511894226074
7.579662799835205,8.240032196044922
7.5796613693237305,8.239874839782715
7.579538345336914,8.23975658416748
7.579477310180664,8.239546775817871
7.579452991485596,8.239420890808105
7.579427719116211,8.239131927490234
7.579343795776367,8.23878288269043
7.579148769378662,8.23875904083252
7.578888893127441,8.238493919372559
7.578826427459717,8.238481521606445
7.5788044929504395,8.238262176513672
7.578773021697998,8.238094329833984
7.578239440917969,8.237698554992676
7.578090667724609,8.237631797790527
7.5779709815979,8.237483978271484
7.577887535095215,8.237058639526367
7.5778727531433105,8.236966133117676
7.577856063842773,8.236964225769043
7.57780122756958,8.236955642700195
7.577667713165283,8.236926078796387
7.577430725097656,8.236847877502441
7.577342987060547,8.236773490905762
7.57705020904541,8.236661911010742
7.577020645141602,8.23617172241211
7.5769147872924805,8.236152648925781
7.576742172241211,8.236087799072266
7.576465129852295,8.236063003540039
7.576415538787842,8.23567008972168
7.576404571533203,8.235599517822266
7.576173782348633,8.235246658325195
7.5759100914001465,8.235076904296875
7.575823783874512,8.234748840332031
7.575639247894287,8.234701156616211
7.575475692749023,8.234687805175781
7.575469493865967,8.234460830688477
7.575352191925049,8.234429359436035
7.575242042541504,8.234395027160645
7.5751447677612305,8.234384536743164
7.575051784515381,8.234265327453613
7.574985504150391,8.234187126159668
7.574977874755859,8.234018325805664
7.57488489151001,8.233641624450684
7.574691295623779,8.233461380004883
7.5746378898620605,8.233233451843262
7.574601173400879,8.233217239379883
7.57453727722168,8.233139038085938
7.574528217315674,8.232545852661133
7.574390888214111,8.232534408569336
7.574342727661133,8.232462882995605
7.574265956878662,8.232446670532227
7.574233055114746,8.232298851013184
7.57422399520874,8.232203483581543
7.5740647315979,8.231945991516113
7.573833465576172,8.231511116027832
7.573792457580566,8.231353759765625
7.573787212371826,8.231289863586426
7.573764801025391,8.231254577636719
7.573711395263672,8.230449676513672
7.573550701141357,8.230395317077637
7.573401927947998,8.229448318481445
7.573173999786377,8.229315757751465
7.5730485916137695,8.22925853729248
7.572943210601807,8.229192733764648
7.572911262512207,8.229140281677246
7.572845458984375,8.22901439666748
7.572697162628174,8.228691101074219
7.572503566741943,8.228614807128906
7.572381496429443,8.22822380065918
7.572363376617432,8.227985382080078
7.572356224060059,8.227212905883789
7.572325229644775,8.226737022399902
7.572144508361816,8.22668743133545
7.572064399719238,8.226577758789062
7.571990966796875,8.226518630981445
7.571962356567383,8.226306915283203
7.571651935577393,8.226029396057129
7.571526050567627,8.225990295410156
7.571503162384033,8.225736618041992
7.571461200714111,8.225693702697754
7.5712809562683105,8.225685119628906
7.571247100830078,8.225635528564453
7.5711989402771,8.22458267211914
7.570913314819336,8.224406242370605
7.570817470550537,8.224225044250488
7.5706892013549805,8.223939895629883
7.570609092712402,8.223624229431152
7.5705718994140625,8.223214149475098
7.570559501647949,8.223104476928711
7.570555210113525,8.223085403442383
7.5704545974731445,8.222926139831543
7.57043981552124,8.222901344299316
7.570374965667725,8.222092628479004
7.570261001586914,8.222082138061523
7.570179462432861,8.22177791595459
7.5700788497924805,8.221442222595215
7.569971084594727,8.221277236938477
7.569914817810059,8.221186637878418
7.569858551025391,8.221129417419434
7.569833755493164,8.221050262451172
7.5698065757751465,8.220911979675293
7.569474697113037,8.220870971679688
7.5692033767700195,8.220678329467773
7.56913948059082,8.220580101013184
7.5689697265625,8.220391273498535
7.568827152252197,8.2202787399292
7.568819999694824,8.220239639282227
7.568774223327637,8.220236778259277
7.56875467300415,8.21990966796875
7.568685054779053,8.219785690307617
7.568581581115723,8.21953010559082
7.56856107711792,8.219392776489258
7.568502902984619,8.219392776489258
7.568077087402344,8.2192964553833
7.5680623054504395,8.21910572052002
7.567968845367432,8.218862533569336
7.567951202392578,8.217720031738281
7.5678911209106445,8.217231750488281
7.567570686340332,8.217169761657715
7.567566871643066,8.217126846313477
7.56755256652832,8.217035293579102
7.567506790161133,8.21695613861084
7.567429542541504,8.216814994812012
7.56740140914917,8.216800689697266
7.567391395568848,8.21656322479248
7.566802501678467,8.216548919677734
7.5667724609375,8.21646499633789
7.566586494445801,8.215962409973145
7.566573619842529,8.215181350708008
7.566318988800049,8.214818954467773
7.56613826751709,8.214730262756348
7.565913677215576,8.214642524719238
7.565903663635254,8.214324951171875
7.565833568572998,8.214313507080078
7.565832614898682,8.214102745056152
7.565701484680176,8.213502883911133
7.5654616355896,8.213499069213867
7.565382480621338,8.213415145874023
7.56536340713501,8.213354110717773
7.565188407897949,8.2130765914917
7.565165996551514,8.21241283416748
7.565164089202881,8.212228775024414
7.5650787353515625,8.212191581726074
7.564897537231445,8.212173461914062
7.564837455749512,8.211958885192871
7.564792156219482,8.21177864074707
7.564663410186768,8.211577415466309
7.564403533935547,8.211566925048828
7.564042091369629,8.211520195007324
7.563876628875732,8.211410522460938
7.563703536987305,8.21136474609375
7.5635085105896,8.211295127868652
7.563469886779785,8.211251258850098
7.563355922698975,8.211077690124512
7.562995433807373,8.21104907989502
7.562944412231445,8.210686683654785
7.5629096031188965,8.210445404052734
7.562829494476318,8.210357666015625
7.562792778015137,8.210338592529297
7.562727451324463,8.210075378417969
7.562684535980225,8.209952354431152
7.562346935272217,8.209892272949219
7.562296390533447,8.209514617919922
7.562281131744385,8.209131240844727
7.562253952026367,8.209131240844727
7.562168598175049,8.208704948425293
7.562143325805664,8.208645820617676
7.562093734741211,8.208584785461426
7.562051773071289,8.208464622497559
7.562039852142334,8.208210945129395
7.5619964599609375,8.208182334899902
7.5619215965271,8.207756042480469
7.561352729797363,8.207209587097168
7.5613298416137695,8.207106590270996
7.561074733734131,8.206878662109375
7.560356616973877,8.2068452835083
7.560349941253662,8.206738471984863
7.560152530670166,8.206665992736816
7.560024261474609,8.20665454864502
7.560009956359863,8.206457138061523
7.559951305389404,8.20621395111084
7.559886455535889,8.206161499023438
7.559770584106445,8.206071853637695
7.559717178344727,8.205851554870605
7.559713363647461,8.205648422241211
7.5596513748168945,8.20556926727295
7.559638500213623,8.205554962158203
7.559626579284668,8.205220222473145
7.559595108032227,8.205175399780273
7.559288501739502,8.205063819885254
7.55927038192749,8.204713821411133
7.5592474937438965,8.204558372497559
7.559223651885986,8.204517364501953
7.558812141418457,8.204460144042969
7.5587849617004395,8.20433235168457
7.558760166168213,8.204063415527344
7.558701515197754,8.203972816467285
7.558633327484131,8.203924179077148
7.558599472045898,8.203703880310059
7.5585551261901855,8.20362377166748
7.558525085449219,8.203377723693848
7.558480739593506,8.202977180480957
7.558473110198975,8.202826499938965
7.558168888092041,8.202131271362305
7.558114051818848,8.202054977416992
7.55811071395874,8.201664924621582
7.558023452758789,8.201497077941895
7.557977676391602,8.201345443725586
7.5575056076049805,8.201241493225098
7.55750036239624,8.200285911560059
7.5574727058410645,8.200222969055176
7.557034492492676,8.200133323669434
7.556833267211914,8.199980735778809
7.556709289550781,8.199220657348633
7.5566840171813965,8.198999404907227
7.55655574798584,8.198959350585938
7.556507110595703,8.198640823364258
7.556499481201172,8.198637962341309
7.556457042694092,8.198580741882324
7.556352615356445,8.198568344116211
7.556254863739014,8.198439598083496
7.556232929229736,8.198249816894531
7.5562310218811035,8.198029518127441
7.556197643280029,8.197956085205078
7.556150436401367,8.197927474975586
7.556140422821045,8.19792366027832
7.556107521057129,8.1973876953125
7.556092262268066,8.197263717651367
7.55598783493042,8.197110176086426
7.555960655212402,8.196824073791504
7.555828094482422,8.1967191696167
7.555802822113037,8.196626663208008
7.5557637214660645,8.196263313293457
7.555703639984131,8.196199417114258
7.555575847625732,8.196161270141602
7.555492401123047,8.19607925415039
7.555283546447754,8.196059226989746
7.554948806762695,8.195860862731934
7.5549397468566895,8.195412635803223
7.554874420166016,8.195317268371582
7.554792881011963,8.195273399353027
7.554691314697266,8.19514274597168
7.554635047912598,8.194979667663574
7.5544633865356445,8.194892883300781
7.55420446395874,8.194852828979492
7.554131031036377,8.194643020629883
7.553907871246338,8.194604873657227
7.553846836090088,8.19408130645752
7.553765773773193,8.193936347961426
7.553619861602783,8.19383430480957
7.553560733795166,8.193818092346191
7.553543567657471,8.193767547607422
7.553292751312256,8.19338321685791
7.55314302444458,8.193036079406738
7.553102970123291,8.19301986694336
7.553070068359375,8.193016052246094
7.553057670593262,8.192874908447266
7.552990913391113,8.192843437194824
7.552962779998779,8.192378044128418
7.552788734436035,8.19221305847168
7.552759170532227,8.192070007324219
7.552401542663574,8.191740036010742
7.552340507507324,8.191427230834961
7.552096843719482,8.191104888916016
7.5518717765808105,8.190597534179688
7.5516743659973145,8.190413475036621
7.551631450653076,8.19020938873291
7.551620006561279,8.19020938873291
7.55161714553833,8.190126419067383
7.551486968994141,8.189675331115723
7.551390171051025,8.189385414123535
7.551280975341797,8.189126014709473
7.5512590408325195,8.189107894897461
7.550978183746338,8.189046859741211
7.550963878631592,8.188835144042969
7.550821304321289,8.18881607055664
7.550785541534424,8.188745498657227
7.550630569458008,8.18871784210205
7.550557613372803,8.188575744628906
7.550477504730225,8.18825626373291
7.5504350662231445,8.188096046447754
7.550352573394775,8.188004493713379
7.550109386444092,8.187987327575684
7.5500688552856445,8.18792724609375
7.550020217895508,8.187568664550781
7.549983024597168,8.18737506866455
7.549675464630127,8.18720817565918
7.549228191375732,8.187041282653809
7.549202919006348,8.186849594116211
7.549072742462158,8.186232566833496
7.5490498542785645,8.186121940612793
7.549008846282959,8.186041831970215
7.548976421356201,8.1857328414917
7.548656463623047,8.185176849365234
7.5486016273498535,8.184952735900879
7.548596382141113,8.184797286987305
7.548383712768555,8.184720993041992
7.548007965087891,8.18459415435791
7.5478692054748535,8.184492111206055
7.54782772064209,8.18445873260498
7.547796726226807,8.184447288513184
7.547756195068359,8.18426513671875
7.547706127166748,8.1842041015625
7.547652721405029,8.18407154083252
7.547582626342773,8.183553695678711
7.547529697418213,8.183483123779297
7.5474419593811035,8.183284759521484
7.54733943939209,8.183062553405762
7.547235012054443,8.183013916015625
7.547021389007568,8.182924270629883
7.546838283538818,8.182852745056152
7.546807289123535,8.182785034179688
7.546695709228516,8.182640075683594
7.546594619750977,8.18237590789795
7.546513557434082,8.182111740112305
7.546500205993652,8.181978225708008
7.546194553375244,8.181855201721191
7.546061038970947,8.181591033935547
7.5458664894104,8.181310653686523
7.5458550453186035,8.181291580200195
7.54585075378418,8.181224822998047
7.545797824859619,8.181206703186035
7.54578971862793,8.181159019470215
7.545685291290283,8.181131362915039
7.545608997344971,8.181028366088867
7.545599937438965,8.180957794189453
7.545597553253174,8.180872917175293
7.545586109161377,8.180459976196289
7.545559406280518,8.180315017700195
7.545401573181152,8.180155754089355
7.545223236083984,8.17972469329834
7.5451483726501465,8.179545402526855
7.544939041137695,8.17944049835205
7.54493522644043,8.179329872131348
7.544932842254639,8.179170608520508
7.544917583465576,8.179104804992676
7.54441499710083,8.179064750671387
7.5443806648254395,8.179048538208008
7.544335842132568,8.17870044708252
7.544161319732666,8.178600311279297
7.544071197509766,8.178176879882812
7.543938159942627,8.177935600280762
7.543839454650879,8.177814483642578
7.543713092803955,8.177804946899414
7.543710708618164,8.177680015563965
7.543656826019287,8.177225112915039
7.543623924255371,8.177224159240723
7.54357385635376,8.177111625671387
7.543537616729736,8.177095413208008
7.543456077575684,8.177084922790527
7.54334020614624,8.176948547363281
7.543328285217285,8.17678165435791
7.543044567108154,8.1765775680542
7.542891979217529,8.176522254943848
7.542703151702881,8.176495552062988
7.542698383331299,8.176379203796387
7.542635917663574,8.176281929016113
7.542547702789307,8.176115036010742
7.542388916015625,8.176041603088379
7.542373180389404,8.175925254821777
7.542201519012451,8.175609588623047
7.542148113250732,8.175262451171875
7.542013168334961,8.174920082092285
7.54197883605957,8.174710273742676
7.541971206665039,8.174336433410645
7.541961669921875,8.174227714538574
7.541862487792969,8.17404556274414
7.541831016540527,8.174009323120117
7.54165506362915,8.173995971679688
7.5414018630981445,8.173945426940918
7.541370868682861,8.173596382141113
7.541061878204346,8.173392295837402
7.540891170501709,8.173369407653809
7.5406084060668945,8.173327445983887
7.540586948394775,8.173089981079102
7.540559768676758,8.172635078430176
7.540164947509766,8.172542572021484
7.540146350860596,8.172468185424805
7.540104389190674,8.172310829162598
7.539837837219238,8.1720552444458
7.539788246154785,8.171860694885254
7.5396342277526855,8.171856880187988
7.539589881896973,8.171707153320312
7.539012908935547,8.171662330627441
7.538965702056885,8.17155933380127
7.538670063018799,8.17154312133789
7.5384955406188965,8.171239852905273
7.538387298583984,8.171130180358887
7.538384914398193,8.17072868347168
7.538156032562256,8.170648574829102
7.538032531738281,8.170144081115723
7.537994384765625,8.170140266418457
7.537973403930664,8.170134544372559
7.537934303283691,8.170105934143066
7.537904739379883,8.169893264770508
7.537643909454346,8.169816970825195
7.537416934967041,8.169639587402344
7.537167549133301,8.169620513916016
7.536910057067871,8.1696195602417
7.536891460418701,8.169581413269043
7.536848068237305,8.169339179992676
7.536657333374023,8.16910171508789
7.536473274230957,8.16906452178955
7.536464691162109,8.168771743774414
7.536408424377441,8.168505668640137
7.536216735839844,8.168405532836914
7.536194324493408,8.16829776763916
7.536060810089111,8.168200492858887
7.535945415496826,8.168113708496094
7.535799026489258,8.167962074279785
7.535663604736328,8.167956352233887
7.535438060760498,8.167956352233887
7.5350661277771,8.167764663696289
7.5349812507629395,8.167706489562988
7.534915924072266,8.167431831359863
7.534912586212158,8.167192459106445
7.534887790679932,8.167035102844238
7.5347723960876465,8.166963577270508
7.53456974029541,8.166106224060059
7.534523010253906,8.166095733642578
7.534135818481445,8.165748596191406
7.534059524536133,8.165023803710938
7.534008502960205,8.16496753692627
7.533910274505615,8.164754867553711
7.5337700843811035,8.164555549621582
7.533753395080566,8.164488792419434
7.533622741699219,8.164291381835938
7.533452033996582,8.164233207702637
7.533285140991211,8.16415023803711
7.53327751159668,8.164128303527832
7.533129692077637,8.163763046264648
7.533103942871094,8.1636381149292
7.533097743988037,8.163615226745605
7.532835006713867,8.163549423217773
7.532721996307373,8.163477897644043
[truncated: 2,730,756 more chars]
