# Supplementary material for: Molecular architecture of heterochromatin at the nuclear periphery of primary human cells
Source: Nat Commun. 2026 Jul 3;17:5844. doi: 10.1038/s41467-026-75087-5 (PMC13332202; doi:10.1038/s41467-026-75087-5)
Supplement: Supplementary file 8 — Source Data [file 41467_2026_75087_MOESM8_ESM.zip › source_data/SupplementaryFigure10a.txt]

# Supplementary Figure 10a source data
# pmax,psecond,pmax_over_psecond,sorted_rank,cdf_fraction
0.19276116,0.1927341177,1.000140309,0,0
0.1180533124,0.1180123671,1.000346958,1,0.0001440714594
0.1980485152,0.1979740399,1.000376188,2,0.0002881429189
0.1637184373,0.1636428558,1.000461868,3,0.0004322143783
0.1343253201,0.134254147,1.000530137,4,0.0005762858378
0.1492867761,0.1491307795,1.001046039,5,0.0007203572972
0.1379300866,0.1377811616,1.001080881,6,0.0008644287567
0.2281181252,0.2278681009,1.001097232,7,0.001008500216
0.1857475355,0.1855342352,1.001149655,8,0.001152571676
0.2022136758,0.2019673378,1.001219692,9,0.001296643135
0.1182434298,0.1180797308,1.001386343,10,0.001440714594
0.1073394407,0.1071815166,1.001473427,11,0.001584786054
0.2102562063,0.2098962749,1.001714806,12,0.001728857513
0.1511241631,0.1508590682,1.001757236,13,0.001872928973
0.1814552167,0.1811109965,1.001900604,14,0.002017000432
0.1281146261,0.1278078602,1.002400212,15,0.002161071892
0.2454383792,0.2448408391,1.002440525,16,0.002305143351
0.1649536651,0.1645493724,1.002456969,17,0.002449214811
0.1134539112,0.1131588436,1.002607552,18,0.00259328627
0.1216067482,0.1212822443,1.002675609,19,0.002737357729
0.2689234438,0.2681823074,1.002763554,20,0.002881429189
0.1453520262,0.1449200756,1.002980613,21,0.003025500648
0.1537992894,0.153332111,1.00304684,22,0.003169572108
0.1477564686,0.1473062937,1.003056047,23,0.003313643567
0.1807076087,0.1801391345,1.003155751,24,0.003457715027
0.1219697406,0.1215793778,1.003210765,25,0.003601786486
0.1366717498,0.1362325004,1.003224263,26,0.003745857946
0.2510658786,0.2500817705,1.003935145,27,0.003889929405
0.1063948139,0.1059748007,1.003963331,28,0.004034000864
0.157907422,0.1572628797,1.004098502,29,0.004178072324
0.1176560701,0.1171412047,1.004395254,30,0.004322143783
0.1948756249,0.1939846005,1.004593274,31,0.004466215243
0.1384316803,0.1377766591,1.004754225,32,0.004610286702
0.2293706388,0.2282303225,1.00499634,33,0.004754358162
0.2009621292,0.1999169508,1.005228063,34,0.004898429621
0.1952351528,0.1942182674,1.005235787,35,0.005042501081
0.1650064631,0.1641366364,1.005299406,36,0.00518657254
0.1337364971,0.1330089041,1.005470257,37,0.005330643999
0.1084325799,0.1078403097,1.005492104,38,0.005474715459
0.2727469793,0.2712187669,1.005634612,39,0.005618786918
0.1196086814,0.1189335198,1.005676798,40,0.005762858378
0.1209584705,0.1202589834,1.005816506,41,0.005906929837
0.13261528,0.1318302842,1.005954593,42,0.006051001297
0.3491624292,0.3470051607,1.00621682,43,0.006195072756
0.1836936456,0.1825573902,1.006224099,44,0.006339144216
0.1531421306,0.1521029211,1.006832279,45,0.006483215675
0.1311441093,0.1302512033,1.006855261,46,0.006627287134
0.1128210447,0.1120281759,1.007077405,47,0.006771358594
0.2517952976,0.2500083057,1.00714773,48,0.006915430053
0.2155685949,0.213890896,1.007843714,49,0.007059501513
0.1336023168,0.1325361886,1.008044054,50,0.007203572972
0.1543175345,0.1530700936,1.008149475,51,0.007347644432
0.1374025904,0.1362762617,1.008265039,52,0.007491715891
0.1259913293,0.1249536276,1.008304694,53,0.007635787351
0.12173575,0.1207257365,1.008366182,54,0.00777985881
0.1365593178,0.1354243639,1.008380721,55,0.007923930269
0.1499281969,0.148664338,1.008501426,56,0.008068001729
0.1961052967,0.19441859,1.008675645,57,0.008212073188
0.1429964316,0.1417547231,1.008759556,58,0.008356144648
0.1103693796,0.1093984335,1.00887532,59,0.008500216107
0.1476483979,0.1463281723,1.009022361,60,0.008644287567
0.1746060554,0.1730444165,1.009024497,61,0.008788359026
0.1673424693,0.1658309136,1.009115042,62,0.008932430486
0.2085492738,0.2066651937,1.009116581,63,0.009076501945
0.1550664019,0.1536529025,1.009199302,64,0.009220573404
0.1251491852,0.1239997687,1.009269506,65,0.009364644864
0.2849224011,0.2822942786,1.009309868,66,0.009508716323
0.17552675,0.1738578071,1.009599471,67,0.009652787783
0.1408542394,0.13950448,1.009675384,68,0.009796859242
0.1539004315,0.1524222047,1.009698237,69,0.009940930702
0.1290489378,0.1278081569,1.009708152,70,0.01008500216
0.1319319589,0.1306334941,1.009939754,71,0.01022907362
0.1431051752,0.1416729042,1.010109703,72,0.01037314508
0.1111240379,0.1099823382,1.010380755,73,0.01051721654
0.1370406773,0.135632612,1.010381466,74,0.010661288
0.1762437255,0.1743817193,1.01067776,75,0.01080535946
0.1152892624,0.1140504938,1.010861581,76,0.01094943092
0.1267968417,0.1254099079,1.011059205,77,0.01109350238
0.2683881578,0.2654427535,1.011096194,78,0.01123757384
0.1268467692,0.1254011843,1.011527681,79,0.0113816453
0.1125814231,0.111276141,1.011730117,80,0.01152571676
0.1602830073,0.15839971,1.011889525,81,0.01166978821
0.2081948631,0.2056989056,1.012134034,82,0.01181385967
0.1274170675,0.1258847504,1.01217238,83,0.01195793113
0.202793524,0.2003522247,1.012185037,84,0.01210200259
0.186785174,0.1844856775,1.012464363,85,0.01224607405
0.2094328414,0.2068545181,1.012464428,86,0.01239014551
0.1575892011,0.1556402588,1.012522096,87,0.01253421697
0.2125542791,0.2099205963,1.01254609,88,0.01267828843
0.178173047,0.175956079,1.012599553,89,0.01282235989
0.2915890826,0.2879316585,1.012702404,90,0.01296643135
0.198365435,0.1958605491,1.012789129,91,0.01311050281
0.2281982969,0.225315313,1.01279533,92,0.01325457427
0.1376837938,0.1358373753,1.013592861,93,0.01339864573
0.1115989142,0.1100843876,1.01375787,94,0.01354271719
0.2348543172,0.2316310233,1.01391564,95,0.01368678865
0.1448448015,0.1427810561,1.014453916,96,0.01383086011
0.139388593,0.1373874235,1.014565886,97,0.01397493157
0.1956697804,0.1928213684,1.014772284,98,0.01411900303
0.2510936904,0.2473963841,1.014944868,99,0.01426307448
0.120286908,0.1185015631,1.015066003,100,0.01440714594
0.234602381,0.2311191604,1.015071103,101,0.0145512174
0.2341681179,0.2306859147,1.015094997,102,0.01469528886
0.1160660752,0.1143349578,1.015140754,103,0.01483936032
0.2056798652,0.2026104487,1.015149349,104,0.01498343178
0.1570084161,0.1546405159,1.015312288,105,0.01512750324
0.131160833,0.1291813056,1.015323637,106,0.0152715747
0.1225906662,0.1207333058,1.015383994,107,0.01541564616
0.1200668742,0.1182433033,1.015422191,108,0.01555971762
0.1017355403,0.1001516633,1.015814785,109,0.01570378908
0.2024778682,0.1993095412,1.015896515,110,0.01584786054
0.2486438258,0.244724145,1.016016731,111,0.015991932
0.2380477887,0.2342907285,1.016035889,112,0.01613600346
0.268170225,0.263928284,1.016072325,113,0.01628007492
0.1644921209,0.1618027897,1.016621043,114,0.01642414638
0.1779703711,0.1750402145,1.016739905,115,0.01656821784
0.2187184199,0.2151162959,1.016745008,116,0.0167122893
0.1490501984,0.146587543,1.016799895,117,0.01685636075
0.1347152778,0.1324682886,1.016962469,118,0.01700043221
0.1455946322,0.1431478838,1.017092453,119,0.01714450367
0.2144356426,0.2107612206,1.017434052,120,0.01728857513
0.1346449069,0.1322978646,1.017740591,121,0.01743264659
0.1284456353,0.1261906285,1.017869844,122,0.01757671805
0.1233378649,0.1211708325,1.017884109,123,0.01772078951
0.116999877,0.1149146388,1.018145975,124,0.01786486097
0.242676732,0.2383359144,1.018213024,125,0.01800893243
0.1469027295,0.1442743992,1.018217579,126,0.01815300389
0.1728790227,0.1697734088,1.018292699,127,0.01829707535
0.1678465474,0.1648093487,1.018428558,128,0.01844114681
0.1326131087,0.1301963313,1.018562561,129,0.01858521827
0.1638714287,0.1608631365,1.018700942,130,0.01872928973
0.3653712636,0.3586383023,1.018773682,131,0.01887336119
0.1722446923,0.1690214754,1.019069866,132,0.01901743265
0.1281670036,0.1257669534,1.019083314,133,0.01916150411
0.2896260894,0.2841826995,1.019154544,134,0.01930557557
0.249457385,0.2447055253,1.019418686,135,0.01944964702
0.2845269844,0.2790819212,1.019510627,136,0.01959371848
0.1259159433,0.1234919281,1.019628936,137,0.01973778994
0.1971359121,0.1933141769,1.019769554,138,0.0198818614
0.1779149491,0.17445377,1.019840093,139,0.02002593286
0.1925460663,0.1887823284,1.019936918,140,0.02017000432
0.1392532468,0.1365167507,1.020045131,141,0.02031407578
0.1941570113,0.1902953928,1.020292759,142,0.02045814724
0.2252506889,0.2205965192,1.02109811,143,0.0206022187
0.2142702404,0.2098022132,1.021296378,144,0.02074629016
0.109340365,0.1070499502,1.021395758,145,0.02089036162
0.2533670628,0.2479644843,1.021787711,146,0.02103443308
0.1093642633,0.1070272238,1.021835935,147,0.02117850454
0.1341953234,0.1313079681,1.021989186,148,0.021322576
0.1414805057,0.1384316803,1.022024044,149,0.02146664746
0.135007917,0.131935914,1.023284055,150,0.02161071892
0.276493965,0.2701138292,1.023620175,151,0.02175479038
0.1560231424,0.1524165818,1.023662522,152,0.02189886184
0.1401001079,0.1368422223,1.023807606,153,0.02204293329
0.1723521302,0.1683298184,1.02389542,154,0.02218700475
0.1369579901,0.1337382964,1.024074583,155,0.02233107621
0.1167699131,0.1140143409,1.024168645,156,0.02247514767
0.2051478391,0.2002319766,1.024550836,157,0.02261921913
0.2477497344,0.2417851625,1.024668891,158,0.02276329059
0.2448199601,0.238796668,1.025223518,159,0.02290736205
0.2452101589,0.2390502792,1.025768134,160,0.02305143351
0.1289461364,0.1256918374,1.025891093,161,0.02319550497
0.1981116277,0.1930759138,1.026081523,162,0.02333957643
0.1563446981,0.1523634269,1.026130097,163,0.02348364789
0.1487945507,0.1449860829,1.026267816,164,0.02362771935
0.199889412,0.1947404096,1.026440339,165,0.02377179081
0.120682598,0.117563289,1.026533019,166,0.02391586227
0.1798306403,0.175175204,1.026575886,167,0.02405993373
0.1725252388,0.1680374591,1.026707019,168,0.02420400519
0.1697064873,0.1652838116,1.02675807,169,0.02434807665
0.1724309986,0.1679230071,1.026845585,170,0.02449214811
0.1683034968,0.163895234,1.026896834,171,0.02463621956
0.1161426634,0.1130892959,1.026999616,172,0.02478029102
0.1650005767,0.1606612345,1.027009267,173,0.02492436248
0.2082189347,0.2027416207,1.027016229,174,0.02506843394
0.2603769782,0.2535196029,1.027048699,175,0.0252125054
0.2991235284,0.2911433567,1.027409768,176,0.02535657686
0.1438804456,0.140029467,1.027501201,177,0.02550064832
0.1613284915,0.1569803055,1.027698927,178,0.02564471978
0.1667881906,0.1622550745,1.027938208,179,0.02578879124
0.1617498006,0.1573287734,1.028100563,180,0.0259328627
0.1077146186,0.1047623714,1.028180416,181,0.02607693416
0.2036024488,0.1980179584,1.028201939,182,0.02622100562
0.1257952142,0.1223361739,1.028274878,183,0.02636507708
0.135259817,0.1315210381,1.028427231,184,0.02650914854
0.1073972902,0.1044193746,1.028518803,185,0.02665322
0.1255854324,0.1220948982,1.028588698,186,0.02679729146
0.2082924464,0.2024466801,1.028875585,187,0.02694136292
0.1458927557,0.1417860492,1.028964108,188,0.02708543438
0.212705594,0.2067161914,1.028974037,189,0.02722950583
0.2208774798,0.2146441696,1.029040203,190,0.02737357729
0.1087595537,0.1056534131,1.029399339,191,0.02751764875
0.1550212371,0.1505880329,1.029439286,192,0.02766172021
0.1102030438,0.1070454238,1.029497945,193,0.02780579167
0.1275163145,0.1238566662,1.029547448,194,0.02794986313
0.3481461049,0.3380399975,1.029896188,195,0.02809393459
0.1290785647,0.1253253658,1.02994764,196,0.02823800605
0.2018561934,0.1959859361,1.029952442,197,0.02838207751
0.1424607122,0.1383143653,1.029977703,198,0.02852614897
0.1157452711,0.1123739294,1.030001101,199,0.02867022043
0.1098757971,0.1066644811,1.030106704,200,0.02881429189
0.2245756059,0.2178542439,1.030852564,201,0.02895836335
0.1093710948,0.1060920681,1.030907369,202,0.02910243481
0.1153547009,0.1118848843,1.031012381,203,0.02924650627
0.1702443599,0.1650671088,1.031364523,204,0.02939057773
0.1632651178,0.158286195,1.031455193,205,0.02953464919
0.1633710468,0.1583863186,1.031471963,206,0.02967872065
0.1242125068,0.120414892,1.031537751,207,0.0298227921
0.285948663,0.2771929342,1.031587129,208,0.02996686356
0.1203842781,0.1166979778,1.031588382,209,0.03011093502
0.1377994715,0.1335798472,1.031588779,210,0.03025500648
0.1306548134,0.1266169108,1.031890705,211,0.03039907794
0.1355518615,0.1313585703,1.031922479,212,0.0305431494
0.1234919281,0.1196431477,1.032168833,213,0.03068722086
0.2136473134,0.2069837955,1.032193428,214,0.03083129232
0.2877758454,0.2787776807,1.032277206,215,0.03097536378
0.1380739189,0.1337406625,1.032400441,216,0.03111943524
0.1957659773,0.189610419,1.032464241,217,0.0312635067
0.1514041201,0.14663406,1.032530369,218,0.03140757816
0.1868194904,0.1809059417,1.032688527,219,0.03155164962
0.165927059,0.1606506073,1.032844269,220,0.03169572108
0.135677217,0.1313406475,1.033017726,221,0.03183979254
0.2520817318,0.2440082622,1.03308687,222,0.031983864
0.2170597019,0.2099858934,1.033687065,223,0.03212793546
0.2545980623,0.2462818159,1.033767197,224,0.03227200692
0.1820155139,0.1760459829,1.033908931,225,0.03241607837
0.1487507056,0.1438709806,1.033917368,226,0.03256014983
0.1889960135,0.1826970062,1.03447789,227,0.03270422129
0.2119780857,0.2048397917,1.034848181,228,0.03284829275
0.1138210948,0.1099595937,1.035117455,229,0.03299236421
0.162339651,0.1568092534,1.035268312,230,0.03313643567
0.1150384491,0.1111174613,1.035286873,231,0.03328050713
0.1833044414,0.1770458646,1.035350031,232,0.03342457859
0.2349853365,0.2269064111,1.035604659,233,0.03356865005
0.2362543834,0.2281181252,1.035666864,234,0.03371272151
0.1221497775,0.1179300189,1.035781887,235,0.03385679297
0.1311336904,0.126572995,1.036032136,236,0.03400086443
0.1317152019,0.1270950066,1.036352296,237,0.03414493589
0.1508590682,0.1455571304,1.036425132,238,0.03428900735
0.2205965192,0.2128326594,1.036478705,239,0.03443307881
0.2587286312,0.2496079631,1.036539973,240,0.03457715027
0.1975876527,0.1906183748,1.036561417,241,0.03472122173
0.245615332,0.2369092108,1.036748766,242,0.03486529319
0.1419935818,0.136915146,1.037091848,243,0.03500936464
0.1791443657,0.1727219293,1.037183677,244,0.0351534361
0.148480814,0.1431514316,1.037228985,245,0.03529750756
0.1453399629,0.1401171266,1.037274788,246,0.03544157902
0.324335786,0.312642062,1.037402914,247,0.03558565048
0.2431831597,0.2344137437,1.037409991,248,0.03572972194
0.2260888339,0.2178881403,1.037637173,249,0.0358737934
0.1726071317,0.166337113,1.037694647,250,0.03601786486
0.1822809621,0.1756258548,1.037893665,251,0.03616193632
0.1650167901,0.158970037,1.038037061,252,0.03630600778
0.1226946934,0.1181968868,1.038053512,253,0.03645007924
0.1463196112,0.1409196573,1.03831938,254,0.0365941507
0.2416199961,0.2326574829,1.038522351,255,0.03673822216
0.1856652727,0.1787498944,1.038687454,256,0.03688229362
0.1374316419,0.1323099383,1.038709893,257,0.03702636508
0.1937387339,0.1864994378,1.038816718,258,0.03717043654
0.2005152418,0.1929675451,1.039113814,259,0.037314508
0.1329565325,0.1279211711,1.039363003,260,0.03745857946
0.1359357847,0.1307732506,1.039476989,261,0.03760265091
0.1102998337,0.106094937,1.03963334,262,0.03774672237
0.2467313462,0.2372668201,1.039889801,263,0.03789079383
0.1749085484,0.1681912915,1.039938197,264,0.03803486529
0.1156300774,0.1111734086,1.040087543,265,0.03817893675
0.1753319402,0.1685739541,1.040089147,266,0.03832300821
0.1719613672,0.1652685125,1.040496854,267,0.03846707967
0.1501645954,0.1443008656,1.040635444,268,0.03861115113
0.1320359958,0.1268782615,1.040651048,269,0.03875522259
0.2539886245,0.2440137245,1.040878439,270,0.03889929405
0.1498400289,0.143953924,1.040888812,271,0.03904336551
0.112369645,0.1079507866,1.040934009,272,0.03918743697
0.1622681978,0.1558730541,1.041027897,273,0.03933150843
0.1076748851,0.103429249,1.041048699,274,0.03947557989
0.2083650417,0.2001457431,1.041066567,275,0.03961965135
0.1378637719,0.1324213585,1.041099211,276,0.03976372281
0.1949664084,0.1872433889,1.041245886,277,0.03990779427
0.1063327881,0.1021108076,1.041347049,278,0.04005186573
0.1184740986,0.1137620051,1.041420626,279,0.04019593718
0.1247005116,0.1197204574,1.041597353,280,0.04034000864
0.2581591573,0.2478076805,1.041772219,281,0.0404840801
0.1107448411,0.1062901937,1.04191024,282,0.04062815156
0.1723783833,0.1654127321,1.042110732,283,0.04077222302
0.1140993777,0.1094639719,1.042346406,284,0.04091629448
0.131307323,0.1259688819,1.042379046,285,0.04106036594
0.114178689,0.1095236622,1.042502476,286,0.0412044374
0.1381933111,0.1325348173,1.042694395,287,0.04134850886
0.1901270915,0.1823306975,1.042759635,288,0.04149258032
0.1780211148,0.1707048924,1.042858891,289,0.04163665178
0.177438613,0.1701413171,1.042889616,290,0.04178072324
0.2295749198,0.2200615114,1.043230678,291,0.0419247947
0.1813516368,0.1738248227,1.043301146,292,0.04206886616
0.1693045071,0.1622724209,1.043335067,293,0.04221293762
0.1703067627,0.1632172821,1.043435845,294,0.04235700908
0.2488429032,0.2384833123,1.04343948,295,0.04250108054
0.2469267317,0.2366270677,1.04352699,296,0.042645152
0.1915742959,0.1835829794,1.043529724,297,0.04278922345
0.1972608673,0.1889960135,1.043730308,298,0.04293329491
0.1027893875,0.09848094677,1.043748978,299,0.04307736637
0.1308516699,0.1253604551,1.043803405,300,0.04322143783
0.2281923565,0.2185618857,1.044062901,301,0.04336550929
0.121450499,0.1163193808,1.044112324,302,0.04350958075
0.1391073887,0.1332301835,1.044113166,303,0.04365365221
0.1423063542,0.1362879558,1.044159429,304,0.04379772367
0.1016455456,0.09733253096,1.044312159,305,0.04394179513
0.1123386681,0.1075370991,1.044650349,306,0.04408586659
0.2782057654,0.2663108846,1.044665395,307,0.04422993805
0.2096696735,0.2007029559,1.04467656,308,0.04437400951
0.1848597006,0.1769466639,1.044719898,309,0.04451808097
0.1851878718,0.1772185776,1.044968729,310,0.04466215243
0.2146318489,0.2053369463,1.045266586,311,0.04480622389
0.324040426,0.3099898005,1.04532609,312,0.04495029535
0.1629329487,0.1558632925,1.045358057,313,0.04509436681
0.1400535929,0.1339687584,1.045419803,314,0.04523843827
0.1756805759,0.1680443192,1.045441921,315,0.04538250972
0.1104959194,0.105639735,1.045969297,316,0.04552658118
0.2073504891,0.198219351,1.046065826,317,0.04567065264
0.1798090292,0.1718693255,1.046196165,318,0.0458147241
0.1317020451,0.1258680928,1.046349731,319,0.04595879556
0.1289211094,0.1232023617,1.046417517,320,0.04610286702
0.1177612969,0.1125174,1.046605209,321,0.04624693848
0.1434164915,0.1370205972,1.046678342,322,0.04639100994
0.1707609615,0.1630959256,1.046997102,323,0.0465350814
0.2483194563,0.2371278854,1.047196351,324,0.04667915286
0.2310189106,0.2206002587,1.047228648,325,0.04682322432
0.2073683651,0.1980056679,1.047284996,326,0.04696729578
0.2601460312,0.2483278253,1.047591147,327,0.04711136724
0.1398707962,0.1335106657,1.047637621,328,0.0472554387
0.1144982376,0.109267084,1.047874927,329,0.04739951016
0.1656954725,0.1581157773,1.047937627,330,0.04754358162
0.1327940465,0.1267184792,1.047945393,331,0.04768765308
0.2439550493,0.2327686688,1.048057931,332,0.04783172454
0.2007511546,0.1915438645,1.048068833,333,0.04797579599
0.1046628324,0.09985360143,1.04816282,334,0.04811986745
0.2224019859,0.2121772575,1.048189559,335,0.04826393891
0.1956971423,0.1866986435,1.048197987,336,0.04840801037
0.2042734773,0.1948756249,1.048224874,337,0.04855208183
0.1567064171,0.1494796474,1.048346179,338,0.04869615329
0.1161834613,0.1108005721,1.048581782,339,0.04884022475
0.1247162914,0.1189175034,1.048763116,340,0.04898429621
0.2675980014,0.2550974545,1.049003025,341,0.04912836767
0.2052222906,0.1956263468,1.04905241,342,0.04927243913
0.1242089778,0.1183619004,1.049399996,343,0.04941651059
0.2729428973,0.2599578334,1.049950654,344,0.04956058205
0.1357725494,0.1293073976,1.049998313,345,0.04970465351
0.1852056989,0.1763859778,1.050002394,346,0.04984872497
0.1601179607,0.1524858724,1.050051117,347,0.04999279643
0.2334677203,0.2223205981,1.050139854,348,0.05013686789
0.21040759,0.2003351208,1.0502781,349,0.05028093935
0.2163775669,0.2059984645,1.050384368,350,0.05042501081
0.2244905405,0.2137008954,1.050489471,351,0.05056908226
0.1091592763,0.1039114538,1.05050283,352,0.05071315372
0.1587608115,0.1511208308,1.050555444,353,0.05085722518
0.2223939355,0.2116795762,1.050615934,354,0.05100129664
0.1185632009,0.1128210447,1.050896145,355,0.0511453681
0.2123545002,0.2020258431,1.051125425,356,0.05128943956
0.122130155,0.1161863895,1.051157158,357,0.05143351102
0.107079915,0.10185674,1.051279621,358,0.05157758248
0.2207498056,0.2099396523,1.051491718,359,0.05172165394
0.1986499061,0.1889150029,1.051530599,360,0.0518657254
0.1193790696,0.1135279241,1.051539263,361,0.05200979686
0.2169547405,0.2062642511,1.051829095,362,0.05215386832
0.1049584715,0.09977926402,1.051906651,363,0.05229793978
0.1964892572,0.1867515387,1.052142641,364,0.05244201124
0.2213599428,0.2103808068,1.052186966,365,0.0525860827
0.2221931724,0.2111570284,1.052265104,366,0.05273015416
0.2195383179,0.2085802422,1.052536499,367,0.05287422562
0.145912462,0.1386108219,1.052677273,368,0.05301829708
0.2059609581,0.1956337179,1.052788652,369,0.05316236853
0.1158589633,0.1100369166,1.05290994,370,0.05330643999
0.2140192172,0.2032380354,1.053047067,371,0.05345051145
0.2548270267,0.2418992149,1.053442967,372,0.05359458291
0.1832159553,0.1738804496,1.05368922,373,0.05373865437
0.1401302043,0.1329797792,1.05377077,374,0.05388272583
0.1199684953,0.1138304318,1.053922869,375,0.05402679729
0.1259941036,0.119534361,1.054040884,376,0.05417086875
0.1120176328,0.1062541869,1.054242059,377,0.05431494021
0.1819061463,0.1725432527,1.054264038,378,0.05445901167
0.149003955,0.1413326973,1.054278011,379,0.05460308313
0.1647477375,0.156252713,1.054367213,380,0.05474715459
0.2453350438,0.2326574829,1.054490235,381,0.05489122605
0.309622617,0.2935710075,1.054677094,382,0.05503529751
0.1155669723,0.1095678452,1.054752624,383,0.05517936897
0.1723042015,0.1633503552,1.054813755,384,0.05532344043
0.1039952168,0.0985509291,1.055243393,385,0.05546751189
0.1705584884,0.1615913466,1.05549271,386,0.05561158335
0.1693401628,0.1604075641,1.055686892,387,0.0557556548
0.2239259879,0.2121052128,1.055730714,388,0.05589972626
0.1546136579,0.1464420579,1.055800909,389,0.05604379772
0.1736663822,0.1644098653,1.056301469,390,0.05618786918
0.1596033182,0.1510873066,1.056364838,391,0.05633194064
0.1385090637,0.1311092666,1.056439925,392,0.0564760121
0.1481810221,0.1402264999,1.056726241,393,0.05662008356
0.125276516,0.1185433522,1.056799168,394,0.05676415502
0.144954089,0.1371576245,1.0568431,395,0.05690822648
0.1551265694,0.1467751193,1.056899631,396,0.05705229794
0.2225854498,0.2105980243,1.056920883,397,0.0571963694
0.1452355012,0.1374098961,1.056950812,398,0.05734044086
0.2633328957,0.2491204665,1.057050428,399,0.05748451232
0.1263195878,0.1195001722,1.057066157,400,0.05762858378
0.1282117476,0.1212356736,1.05754143,401,0.05777265524
0.1205869013,0.1140211395,1.057583723,402,0.0579167267
0.1198863164,0.1133454413,1.057707438,403,0.05806079816
0.1321722454,0.124958844,1.057726217,404,0.05820486962
0.193836344,0.1832081092,1.058011814,405,0.05834894107
0.1135513728,0.1073128973,1.05813351,406,0.05849301253
0.2765173678,0.2613174949,1.058166304,407,0.05863708399
0.157913473,0.1492286119,1.058198365,408,0.05878115545
0.1238711773,0.1170498582,1.058277038,409,0.05892522691
0.2145849639,0.2027530261,1.058356406,410,0.05906929837
0.1671400643,0.157913473,1.058428145,411,0.05921336983
0.2069799603,0.1955330021,1.058542333,412,0.05935744129
0.1327507287,0.1254011434,1.058608599,413,0.05950151275
0.1259764266,0.1189854335,1.058755033,414,0.05964558421
0.1435957862,0.1355691437,1.059207001,415,0.05978965567
0.1767409607,0.166849303,1.059284981,416,0.05993372713
0.174360495,0.1646011806,1.059290671,417,0.06007779859
0.2344991303,0.2213599428,1.059356663,418,0.06022187005
0.157243935,0.1483951566,1.059629833,419,0.06036594151
0.1567164936,0.147883155,1.059731878,420,0.06051001297
0.1026797797,0.09688983606,1.059758008,421,0.06065408443
0.1582357274,0.1493097065,1.05978192,422,0.06079815589
0.1301488179,0.1228069743,1.059783605,423,0.06094222734
0.1303830583,0.1230080264,1.059955696,424,0.0610862988
0.2473015815,0.2333029306,1.060002037,425,0.06123037026
0.259543713,0.2447850353,1.060292402,426,0.06137444172
0.1163988129,0.1097653238,1.060433375,427,0.06151851318
0.213031428,0.2008401678,1.060701304,428,0.06166258464
0.1100956964,0.1037614138,1.06104661,429,0.0618066561
0.1248428371,0.1176452437,1.061180488,430,0.06195072756
0.1902994617,0.1792880865,1.061417216,431,0.06209479902
0.2591779714,0.2441600067,1.0615087,432,0.06223887048
0.1108587004,0.1043821804,1.062046222,433,0.06238294194
0.13883452,0.1306548134,1.062605475,434,0.0625270134
0.1702776721,0.1602244124,1.062744868,435,0.06267108486
0.1075015125,0.1011473456,1.062820896,436,0.06281515632
0.296779946,0.2792151863,1.062907609,437,0.06295922778
0.1081398939,0.1017210664,1.063102243,438,0.06310329924
0.1975313068,0.1857887012,1.063204089,439,0.0632473707
0.2380459439,0.2238519191,1.0634081,440,0.06339144216
0.1091801843,0.1026694173,1.063414862,441,0.06353551361
0.3074716835,0.2891354416,1.063417483,442,0.06367958507
0.1343240332,0.1263090029,1.063455733,443,0.06382365653
0.1384406345,0.1301528541,1.063677285,444,0.06396772799
0.1340356925,0.1259956369,1.063812174,445,0.06411179945
0.11396941,0.1071096687,1.064044091,446,0.06425587091
0.1457829716,0.1370047739,1.064072203,447,0.06439994237
0.2540929431,0.2387881491,1.064093608,448,0.06454401383
0.1743586193,0.1638262125,1.06429012,449,0.06468808529
0.1314285814,0.1234803895,1.06436805,450,0.06483215675
0.164235371,0.1542996709,1.064392231,451,0.06497622821
0.1132560721,0.1063948697,1.064488094,452,0.06512029967
0.1034157524,0.09712270159,1.064794849,453,0.06526437113
0.2233934794,0.2097817483,1.064885202,454,0.06540844259
0.2344156148,0.2200775721,1.06514995,455,0.06555251405
0.1457061018,0.1367905787,1.065176441,456,0.06569658551
0.1521876328,0.1428704185,1.06521444,457,0.06584065697
0.1536108307,0.144178573,1.065420662,458,0.06598472843
0.1235660325,0.1159581277,1.065609068,459,0.06612879988
0.1242355121,0.1165575866,1.065872379,460,0.06627287134
0.1201868544,0.1127543031,1.065918117,461,0.0664169428
0.2820907582,0.2646006116,1.066100175,462,0.06656101426
0.1866422984,0.1750605498,1.06615853,463,0.06670508572
0.2850963375,0.2673712902,1.066293757,464,0.06684915718
0.251840546,0.2361584393,1.066405024,465,0.06699322864
0.1526847508,0.1431761683,1.066411768,466,0.0671373001
0.1010233148,0.09471120959,1.066645809,467,0.06728137156
0.1833761836,0.1719168758,1.066656096,468,0.06742544302
0.1650423017,0.1547054634,1.066816246,469,0.06756951448
0.1797894684,0.1685122478,1.066922261,470,0.06771358594
0.1769466639,0.1658111882,1.067157565,471,0.0678576574
0.1387952033,0.1300388297,1.067336607,472,0.06800172886
0.1545344076,0.1447658608,1.067478249,473,0.06814580032
0.2075388769,0.1943771881,1.067712106,474,0.06828987178
0.2510669076,0.2351393315,1.067736758,475,0.06843394324
0.1859086088,0.1740909466,1.067882118,476,0.0685780147
0.1622390842,0.1519038585,1.068037941,477,0.06872208615
0.1489592241,0.1394673602,1.068057959,478,0.06886615761
0.2131619521,0.1995741441,1.06808401,479,0.06901022907
0.1490161133,0.1395135188,1.068112356,480,0.06915430053
0.2347951139,0.2197878368,1.068280744,481,0.06929837199
0.1412965524,0.1322109974,1.068720116,482,0.06944244345
0.2071816704,0.1938542057,1.068749939,483,0.06958651491
0.2648268333,0.2477863236,1.068770986,484,0.06973058637
0.1728409476,0.1616768801,1.069051725,485,0.06987465783
0.1428394532,0.1335775466,1.069337301,486,0.07001872929
0.1955259874,0.182835524,1.069409178,487,0.07016280075
0.2059399866,0.1925000988,1.069817563,488,0.07030687221
0.2021173813,0.1889128905,1.069897246,489,0.07045094367
0.1805237007,0.1687017031,1.070076338,490,0.07059501513
0.2132032943,0.1992244255,1.070166441,491,0.07073908659
0.2490310724,0.2326996864,1.070182243,492,0.07088315805
0.1338420074,0.1250304611,1.070475196,493,0.07102722951
0.1850115929,0.1728061136,1.070631062,494,0.07117130097
0.2426023714,0.2265415345,1.070895772,495,0.07131537242
0.1779799656,0.1661919155,1.070930346,496,0.07145944388
0.1851581548,0.1728853554,1.070988079,497,0.07160351534
0.256045399,0.2390502792,1.071094332,498,0.0717475868
0.2026661988,0.1892074077,1.071132475,499,0.07189165826
0.3136867538,0.292776544,1.071420372,500,0.07203572972
0.158286195,0.1476963182,1.071700344,501,0.07217980118
0.2384955982,0.2225271182,1.071759704,502,0.07232387264
0.1571029265,0.1465776302,1.071806976,503,0.0724679441
0.1750402145,0.16328972,1.071961018,504,0.07261201556
0.3620805505,0.3377536668,1.072025521,505,0.07275608702
0.1271626464,0.1186146554,1.072065218,506,0.07290015848
0.2409757974,0.2247583231,1.072155167,507,0.07304422994
0.1628805341,0.1519176679,1.072163207,508,0.0731883014
0.1748068118,0.1630118391,1.07235654,509,0.07333237286
0.1157570555,0.1079269929,1.072549622,510,0.07347644432
0.1314786226,0.1225686376,1.07269384,511,0.07362051578
0.2088818864,0.1947229011,1.072713508,512,0.07376458724
0.3172673616,0.2957027517,1.072926646,513,0.07390865869
0.2337570252,0.2178542439,1.072997345,514,0.07405273015
0.2308886071,0.2151162959,1.073319928,515,0.07419680161
0.2287302282,0.2130751986,1.073471853,516,0.07434087307
0.1323506012,0.1232726188,1.073641515,517,0.07448494453
0.121745157,0.1133770593,1.07380768,518,0.07462901599
0.1022605637,0.09519105637,1.074266508,519,0.07477308745
0.1476127379,0.1373430054,1.074774339,520,0.07491715891
0.1757162701,0.1634486469,1.075054908,521,0.07506123037
0.3118792466,0.2900837891,1.075135041,522,0.07520530183
0.1215027214,0.1129973995,1.075270068,523,0.07534937329
0.1997344664,0.1857125124,1.07550355,524,0.07549344475
0.1100212665,0.1022293294,1.076220173,525,0.07563751621
0.1669382752,0.1550900083,1.076396068,526,0.07578158767
0.1700723123,0.1579915267,1.076464769,527,0.07592565913
0.1280777412,0.1189648193,1.076601822,528,0.07606973059
0.1705612661,0.158397932,1.076789728,529,0.07621380205
0.1087775015,0.1010074388,1.076925648,530,0.07635787351
0.1884785819,0.1749823639,1.077129019,531,0.07650194496
0.1391050101,0.129141694,1.077150267,532,0.07664601642
0.170922166,0.1586742954,1.07718875,533,0.07679008788
0.1246194093,0.1156806214,1.077271264,534,0.07693415934
0.1355465841,0.1258239393,1.07727182,535,0.0770782308
0.2075151122,0.192575679,1.077576947,536,0.07722230226
0.129863754,0.1205092219,1.077625031,537,0.07736637372
0.1336642678,0.1239958595,1.077973639,538,0.07751044518
0.1236330223,0.114679508,1.07807423,539,0.07765451664
0.2179134142,0.2020454368,1.078536678,540,0.0777985881
0.1141689588,0.1058361698,1.078732905,541,0.07794265956
0.1326415251,0.1229490436,1.078833322,542,0.07808673102
0.1815606489,0.1682253231,1.079270621,543,0.07823080248
0.1969093818,0.1823528964,1.079825907,544,0.07837487394
0.1523634269,0.1410529181,1.08018628,545,0.0785189454
0.1283523074,0.1188222972,1.080203888,546,0.07866301686
0.1041974516,0.09645229866,1.080300346,547,0.07880708832
0.20518655,0.1899289074,1.080333441,548,0.07895115978
0.2014418828,0.1864437775,1.080443045,549,0.07909523123
0.1186393956,0.1097950912,1.080552822,550,0.07923930269
0.147623301,0.1365618358,1.080999682,551,0.07938337415
0.1648306786,0.1524785565,1.081008913,552,0.07952744561
0.1067524085,0.09874704579,1.081069389,553,0.07967151707
0.1680963865,0.1554841417,1.081115956,554,0.07981558853
0.2465470333,0.2280472318,1.081122675,555,0.07995965999
0.1815868314,0.1679455888,1.081224179,556,0.08010373145
0.3211144135,0.2969588071,1.08134329,557,0.08024780291
0.1124749548,0.1039891303,1.081602995,558,0.08039187437
0.1076284338,0.09950594351,1.081628192,559,0.08053594583
0.2849597125,0.2633923515,1.081883019,560,0.08068001729
0.2439988814,0.2255250579,1.081914727,561,0.08082408875
0.1665732503,0.1539409414,1.082059449,562,0.08096816021
0.1839330199,0.169918247,1.082479505,563,0.08111223167
0.1122057427,0.1036475104,1.082570554,564,0.08125630313
0.2748477713,0.2538683587,1.082638942,565,0.08140037459
0.3585097226,0.331062963,1.082904954,566,0.08154444605
0.1220733416,0.1126942944,1.083225572,567,0.0816885175
0.2280628356,0.2105339209,1.083259337,568,0.08183258896
0.169918247,0.1568242335,1.083494835,569,0.08197666042
0.1405225216,0.1296729044,1.083669115,570,0.08212073188
0.1029820748,0.09502421025,1.083745653,571,0.08226480334
0.121444855,0.1120576182,1.083771517,572,0.0824088748
0.1228481326,0.1133227478,1.084055364,573,0.08255294626
0.1429226459,0.1318271166,1.084167276,574,0.08269701772
0.1581489127,0.1458481401,1.084339592,575,0.08284108918
0.1966584142,0.1813057168,1.084678507,576,0.08298516064
0.1401465807,0.1291821262,1.084875941,577,0.0831292321
0.1183312117,0.109056704,1.085042986,578,0.08327330356
0.2133451487,0.1966155846,1.08508768,579,0.08341737502
0.1037530914,0.09557567505,1.085559598,580,0.08356144648
0.1222234868,0.112565381,1.085799966,581,0.08370551794
0.2263671722,0.2084441609,1.085984713,582,0.0838495894
0.1416675891,0.1304198283,1.086242721,583,0.08399366086
0.1818494634,0.1673991559,1.086322463,584,0.08413773232
0.2447477563,0.2252922013,1.086356984,585,0.08428180377
0.106174215,0.09773252579,1.086375432,586,0.08442587523
0.4429476368,0.4076890257,1.086484082,587,0.08456994669
0.1904954677,0.1753312718,1.086488826,588,0.08471401815
0.1521658105,0.1400484525,1.086522613,589,0.08485808961
0.1848539957,0.1701247283,1.086579227,590,0.08500216107
0.1463326684,0.1346307583,1.086918548,591,0.08514623253
0.1746882321,0.1606051851,1.087687374,592,0.08529030399
0.1303232643,0.1197685397,1.088126018,593,0.08543437545
0.2086806763,0.1917767708,1.088143655,594,0.08557844691
0.1322790504,0.1215433476,1.088328181,595,0.08572251837
0.1478539994,0.1358237752,1.0885723,596,0.08586658983
0.1312921552,0.1206089518,1.088577201,597,0.08601066129
0.1261009175,0.1158330992,1.088643215,598,0.08615473275
0.1912554982,0.1756391877,1.088911311,599,0.08629880421
0.1068191699,0.09808091257,1.089092333,600,0.08644287567
0.1300948418,0.1194473665,1.089139473,601,0.08658694713
0.1545811796,0.1419260127,1.089167353,602,0.08673101859
0.2842865252,0.2609170615,1.089566637,603,0.08687509004
0.1771741475,0.1625976555,1.089647615,604,0.0870191615
0.1908303079,0.1751064839,1.089795784,605,0.08716323296
0.1153560295,0.1058446445,1.089861751,606,0.08730730442
0.3266962825,0.2997087692,1.090045791,607,0.08745137588
0.1331081864,0.1220925253,1.090223878,608,0.08759544734
0.150729266,0.1382538174,1.090235835,609,0.0877395188
0.3694081378,0.3387473097,1.090512389,610,0.08788359026
0.1734422249,0.1590388829,1.090564909,611,0.08802766172
0.130538973,0.1196867221,1.090672138,612,0.08817173318
0.1021267864,0.09363409944,1.090700792,613,0.08831580464
0.1818804819,0.1667458517,1.090764658,614,0.0884598761
0.1205346483,0.1104628625,1.091178027,615,0.08860394756
0.1197025309,0.1096942113,1.091238357,616,0.08874801902
0.1239552452,0.1135723707,1.091420778,617,0.08889209048
0.1140921421,0.1045353442,1.09142169,618,0.08903616194
0.2053449758,0.1881392393,1.091452142,619,0.0891802334
0.1590780079,0.1457412932,1.091509512,620,0.08932430486
0.1584085633,0.145100424,1.09171675,621,0.08946837631
0.1688136194,0.1546136579,1.091841573,622,0.08961244777
0.1239046776,0.1134770646,1.091891811,623,0.08975651923
0.1105405644,0.1012272003,1.092004561,624,0.08990059069
0.2000261977,0.1831508118,1.09213929,625,0.09004466215
0.150519047,0.1377797782,1.092461092,626,0.09018873361
0.2335138759,0.2137126705,1.092653399,627,0.09033280507
0.1501470349,0.1373964523,1.092801396,628,0.09047687653
0.1486693319,0.1360222461,1.092978069,629,0.09062094799
0.1483524904,0.1356381839,1.093736927,630,0.09076501945
0.2454070466,0.2243011522,1.094096237,631,0.09090909091
0.2447786814,0.2236770601,1.094339675,632,0.09105316237
0.1343872461,0.1228007327,1.094352153,633,0.09119723383
0.1144073065,0.1045371768,1.094417412,634,0.09134130529
0.1714110151,0.1565629889,1.094837396,635,0.09148537675
0.1570401452,0.1433805093,1.095268429,636,0.09162944821
0.1503092206,0.1371820152,1.095691884,637,0.09177351967
0.1374375886,0.1254251952,1.095773369,638,0.09191759113
0.303515255,0.276957336,1.095891733,639,0.09206166258
0.1377022991,0.1256487947,1.095930124,640,0.09220573404
0.2416127416,0.2204141072,1.096176396,641,0.0923498055
0.1917454214,0.1748980745,1.096326657,642,0.09249387696
0.231708359,0.2113387385,1.096383752,643,0.09263794842
0.1421230112,0.1296018977,1.096612115,644,0.09278201988
0.2014377244,0.1836568882,1.096815515,645,0.09292609134
0.3138443991,0.2859604232,1.097509913,646,0.0930701628
0.1178973628,0.1074189463,1.097547191,647,0.09321423426
0.2146272854,0.1955330021,1.097652484,648,0.09335830572
0.2693779721,0.2454100883,1.097664623,649,0.09350237718
0.1309040937,0.1192468153,1.097757565,650,0.09364644864
0.1588957574,0.1447041276,1.098073428,651,0.0937905201
0.1613951942,0.1469282683,1.098462509,652,0.09393459156
0.2161113471,0.1967192467,1.098577545,653,0.09407866302
0.2002932419,0.182274006,1.098857958,654,0.09422273448
0.2003352338,0.1822432296,1.099273944,655,0.09436680594
0.2024944776,0.1841892712,1.099382588,656,0.0945108774
0.1059922045,0.09639406086,1.09957194,657,0.09465494885
0.1033473322,0.09397861744,1.099689855,658,0.09479902031
0.1481153183,0.1346853535,1.099713625,659,0.09494309177
0.1156383108,0.1051468703,1.099778913,660,0.09508716323
0.1157994639,0.1052693951,1.100029726,661,0.09523123469
0.1163508984,0.105765482,1.100083848,662,0.09537530615
0.2196875485,0.1996832024,1.100180415,663,0.09551937761
0.105773193,0.09613058848,1.10030735,664,0.09566344907
0.2126856147,0.1932528729,1.100556031,665,0.09580752053
0.1227873585,0.1115476716,1.100761287,666,0.09595159199
0.1070239125,0.09720487824,1.101013801,667,0.09609566345
0.1773218415,0.1610408669,1.101098404,668,0.09623973491
0.1114395669,0.1012040641,1.101137271,669,0.09638380637
0.3354516714,0.3046149094,1.101231952,670,0.09652787783
0.1259169536,0.1143407901,1.10124264,671,0.09667194929
0.2398099838,0.2177591139,1.101262673,672,0.09681602075
0.2655030536,0.2410615438,1.101391161,673,0.09696009221
0.1200891423,0.1090153079,1.101580546,674,0.09710416367
0.1795672616,0.1630044856,1.101609327,675,0.09724823512
0.1993454623,0.1809494834,1.101663617,676,0.09739230658
0.2446713751,0.2220865907,1.101693598,677,0.09753637804
0.1750267951,0.1588626197,1.101749395,678,0.0976804495
0.1126844606,0.1022684314,1.101849897,679,0.09782452096
0.2413358765,0.2189935073,1.102022975,680,0.09796859242
0.1576182478,0.1430250542,1.102032429,681,0.09811266388
0.1832719476,0.1662973562,1.102073729,682,0.09825673534
0.1645986195,0.1492472502,1.10285864,683,0.0984008068
0.1377018073,0.1248428371,1.103001265,684,0.09854487826
0.1648125614,0.1494092057,1.103095091,685,0.09868894972
0.1581422306,0.1433255775,1.103377592,686,0.09883302118
0.2447693078,0.2218178769,1.103469708,687,0.09897709264
0.1381702853,0.1251726979,1.103837239,688,0.0991211641
0.1510700205,0.1368473537,1.103930887,689,0.09926523556
0.222784466,0.2016115534,1.10501835,690,0.09940930702
0.1441272995,0.1304198283,1.105102663,691,0.09955337848
0.1158050625,0.1047688608,1.105338567,692,0.09969744994
0.2063528573,0.1866336392,1.105657362,693,0.09984152139
0.1447021666,0.1308667181,1.105721674,694,0.09998559285
0.1473677244,0.1332251923,1.106155089,695,0.1001296643
0.1751976401,0.1583606205,1.106320748,696,0.1002737358
0.1329211069,0.1200774451,1.106961485,697,0.1004178072
0.1825573902,0.1649129886,1.106992189,698,0.1005618787
0.340979108,0.307989606,1.107112388,699,0.1007059502
0.1308319933,0.1181670043,1.107178726,700,0.1008500216
0.1941239132,0.1752461586,1.10772136,701,0.1009940931
0.1932918302,0.174460674,1.107939261,702,0.1011381645
0.2769567376,0.249940323,1.108091461,703,0.101282236
0.1940373741,0.1750616271,1.108394668,704,0.1014263074
0.2364768186,0.2133451487,1.108423698,705,0.1015703789
0.1310390704,0.118201771,1.108604966,706,0.1017144504
0.1333798732,0.1203070038,1.10866258,707,0.1018585218
0.1682273022,0.1517281898,1.108741246,708,0.1020025933
0.2151752607,0.193981992,1.109253794,709,0.1021466647
0.1629078635,0.1468385554,1.109435209,710,0.1022907362
0.1058835113,0.09543588474,1.109472727,711,0.1024348077
0.1483763115,0.1337342607,1.109486161,712,0.1025788791
0.3148836848,0.2836999289,1.109918096,713,0.1027229506
0.1260006627,0.1134656233,1.110474336,714,0.102867022
0.2170607419,0.1954497461,1.110570601,715,0.1030110935
0.2535196029,0.2282289493,1.110812645,716,0.103155165
0.1483387186,0.1335369944,1.110843623,717,0.1032992364
0.1022468307,0.09203874873,1.110910699,718,0.1034433079
0.2225935086,0.2003352338,1.111105143,719,0.1035873793
0.3007846294,0.2706380898,1.111390601,720,0.1037314508
0.1872611553,0.1684800416,1.111473819,721,0.1038755223
0.3066202105,0.2758401977,1.111586393,722,0.1040195937
0.1592033066,0.1432092378,1.11168322,723,0.1041636652
0.1232056397,0.1108075651,1.111888341,724,0.1043077366
0.1055628338,0.09493786427,1.111914984,725,0.1044518081
0.4388906285,0.3946609932,1.112069944,726,0.1045958796
0.2592236599,0.2330552822,1.112283993,727,0.104739951
0.186148464,0.1673267585,1.112484731,728,0.1048840225
0.148610177,0.1335707769,1.112594989,729,0.1050280939
0.1549754719,0.139252834,1.112907131,730,0.1051721654
0.112670095,0.101195177,1.113393922,731,0.1053162369
0.1945083624,0.1746978605,1.113398652,732,0.1054603083
0.2370393086,0.2128396847,1.113698834,733,0.1056043798
0.1076303084,0.09661799469,1.113977875,734,0.1057484512
0.1575475369,0.1413999011,1.114198353,735,0.1058925227
0.1807586234,0.1622301996,1.114210695,736,0.1060365942
0.1322049677,0.1186529232,1.11421585,737,0.1061806656
0.199899016,0.1793902127,1.114325096,738,0.1063247371
0.1245980503,0.1117897621,1.114574788,739,0.1064688085
0.1450434677,0.1301081577,1.114791496,740,0.10661288
0.1408583331,0.1263525084,1.114804407,741,0.1067569514
0.2808755179,0.2518716721,1.115153267,742,0.1069010229
0.1847067554,0.1656297607,1.115178544,743,0.1070450944
0.1497745096,0.1343018119,1.115208406,744,0.1071891658
0.352791901,0.3162243929,1.115637848,745,0.1073332373
0.1281447809,0.1148595371,1.115665135,746,0.1074773087
0.1474895205,0.1321862017,1.115770925,747,0.1076213802
0.1762546295,0.1579666355,1.115771245,748,0.1077654517
0.156049028,0.1398337318,1.115961264,749,0.1079095231
0.1148776148,0.1029265015,1.116113082,750,0.1080535946
0.1539370462,0.1379022492,1.116276545,751,0.108197666
0.259343659,0.232215167,1.116824807,752,0.1083417375
0.1445977196,0.1294698037,1.116845129,753,0.108485809
0.2860839546,0.2561370747,1.116917396,754,0.1086298804
0.1457696848,0.1304303399,1.11760565,755,0.1087739519
0.1423985323,0.1274105361,1.117635453,756,0.1089180233
0.12380259,0.1107528606,1.11782747,757,0.1090620948
0.1578439327,0.1411536614,1.118241858,758,0.1092061663
0.157819433,0.1411233213,1.118308665,759,0.1093502377
0.1234133657,0.110353669,1.118344019,760,0.1094943092
0.1473418529,0.1317476257,1.118364389,761,0.1096383806
0.1567380347,0.1401302043,1.118517135,762,0.1097824521
0.249578722,0.2231241026,1.118564597,763,0.1099265236
0.1228786158,0.1098527502,1.11857569,764,0.110070595
0.3569517798,0.3190944729,1.118639808,765,0.1102146665
0.2241155059,0.2003461848,1.118641246,766,0.1103587379
0.1392300106,0.1244257168,1.118980981,767,0.1105028094
0.1204056362,0.107571167,1.119311425,768,0.1106468809
0.1204175222,0.1075809065,1.119320576,769,0.1107909523
0.228637492,0.2042393943,1.119458334,770,0.1109350238
0.2430913027,0.217145631,1.11948512,771,0.1110790952
0.3134298693,0.2799295414,1.119674143,772,0.1112231667
0.2328734664,0.2079514044,1.119845606,773,0.1113672382
0.1115623063,0.09961452299,1.119940175,774,0.1115113096
0.1763421197,0.1574447851,1.120025154,775,0.1116553811
0.2279563701,0.2035065334,1.12014276,776,0.1117994525
0.2114354302,0.1886894762,1.12054702,777,0.111943524
0.2083594795,0.1859236521,1.120672261,778,0.1120875954
0.1393586934,0.1243284302,1.120891602,779,0.1122316669
0.1630959256,0.1453750409,1.121897711,780,0.1123757384
0.1621539203,0.1445192162,1.122023247,781,0.1125198098
0.2546479159,0.2269263052,1.122161292,782,0.1126638813
0.1201377767,0.1070564768,1.122190645,783,0.1128079527
0.1460180701,0.130112016,1.122248925,784,0.1129520242
0.3258719089,0.2903667398,1.122276984,785,0.1130960957
0.223344078,0.1989979433,1.12234365,786,0.1132401671
0.1606499054,0.1431329624,1.122382313,787,0.1133842386
0.13404754,0.1193882384,1.122786816,788,0.11352831
0.1799726824,0.1602766323,1.122887846,789,0.1136723815
0.1199337728,0.1067865194,1.123117165,790,0.113816453
0.2174183342,0.1935722646,1.123189495,791,0.1139605244
0.227632486,0.2025337048,1.123923972,792,0.1141045959
0.3001691973,0.2670542583,1.12400079,793,0.1142486673
0.1902984087,0.1692563921,1.124320366,794,0.1143927388
0.1584656886,0.1408989178,1.124676408,795,0.1145368103
0.1845926341,0.1640480315,1.125235289,796,0.1146808817
0.1151719763,0.1023422602,1.125360883,797,0.1148249532
0.2181479207,0.193836344,1.125423211,798,0.1149690246
0.118997333,0.1056937283,1.125869386,799,0.1151130961
0.2366044831,0.2100916288,1.126196624,800,0.1152571676
0.1948680373,0.1730158856,1.126301418,801,0.115401239
0.1796501168,0.1594684485,1.12655587,802,0.1155453105
0.1989885939,0.1766179377,1.126661292,803,0.1156893819
0.2167205868,0.1923133283,1.126914025,804,0.1158334534
0.1038735957,0.09214468167,1.127288019,805,0.1159775249
0.1179682229,0.1045932229,1.127876354,806,0.1161215963
0.1193059542,0.1057331162,1.128368845,807,0.1162656678
0.2904105841,0.2573713053,1.128372037,808,0.1164097392
0.1675224991,0.1484250758,1.128667095,809,0.1165538107
0.2979091499,0.2639243707,1.128767113,810,0.1166978821
0.157170541,0.1392130125,1.128993175,811,0.1168419536
0.1924485925,0.1704508366,1.129056309,812,0.1169860251
0.2233192417,0.1977886648,1.129080081,813,0.1171300965
0.1073333847,0.09506161876,1.129092751,814,0.117274168
0.2137941407,0.1892930422,1.129434755,815,0.1174182394
0.1689889581,0.1496135377,1.129503124,816,0.1175623109
0.1328014016,0.1175723174,1.129529506,817,0.1177063824
0.1442878378,0.1277283249,1.129646364,818,0.1178504538
0.2567095915,0.2272112133,1.129828003,819,0.1179945253
0.1316141768,0.1164655983,1.130069126,820,0.1181385967
0.2020258431,0.1786956286,1.130558395,821,0.1182826682
0.2565646829,0.2269064111,1.130707069,822,0.1184267397
0.2044858312,0.180809453,1.130946573,823,0.1185708111
0.1719798156,0.1520592139,1.131005555,824,0.1187148826
0.1146656022,0.1013733336,1.131121944,825,0.118858954
0.1406567109,0.1243284302,1.131331833,826,0.1190030255
0.1321331691,0.1167896088,1.131377786,827,0.119147097
0.1070499502,0.09460693921,1.131523238,828,0.1192911684
0.141570582,0.1250985049,1.131672854,829,0.1194352399
0.2882639353,0.2546751359,1.131888805,830,0.1195793113
0.1981001678,0.1750121207,1.13192256,831,0.1197233828
0.1372284936,0.1212041806,1.132209243,832,0.1198674543
0.1188748791,0.1049652271,1.132516761,833,0.1200115257
0.1315928675,0.1161884799,1.132581023,834,0.1201555972
0.1405100588,0.1240342768,1.132832491,835,0.1202996686
0.1055267695,0.09314367662,1.132946147,836,0.1204437401
0.2311159011,0.2039937772,1.132955644,837,0.1205878116
0.1641576458,0.1448692638,1.13314337,838,0.120731883
0.204529658,0.1804695816,1.13331929,839,0.1208759545
0.199055363,0.1756379757,1.133327586,840,0.1210200259
0.2251857346,0.1986843616,1.133384293,841,0.1211640974
0.146230217,0.1289774029,1.133766177,842,0.1213081689
0.1988698414,0.1753707059,1.133996926,843,0.1214522403
0.1674124277,0.147623301,1.134051512,844,0.1215963118
0.1210837996,0.1067708747,1.134052709,845,0.1217403832
0.2838253003,0.2502349133,1.134235413,846,0.1218844547
0.1645474117,0.1450576739,1.134358543,847,0.1220285261
0.2362671453,0.2082599646,1.134481827,848,0.1221725976
0.2127591122,0.187527076,1.13455143,849,0.1223166691
0.2219983554,0.195667982,1.134566592,850,0.1224607405
0.137588523,0.1212496953,1.134753557,851,0.122604812
0.1051254034,0.09262381996,1.134971581,852,0.1227488834
0.2202774991,0.1940373741,1.135232324,853,0.1228929549
0.1406544584,0.1238596754,1.135595245,854,0.1230370264
0.1146904452,0.1009589225,1.136010987,855,0.1231810978
0.1648524603,0.1451043562,1.136095874,856,0.1233251693
0.1625439777,0.1430324379,1.136413391,857,0.1234692407
0.2697920084,0.2373833261,1.136524679,858,0.1236133122
0.1466632287,0.1290427679,1.136547449,859,0.1237573837
0.2205088793,0.1939649474,1.136849117,860,0.1239014551
0.1620722572,0.1425622164,1.136852817,861,0.1240455266
0.287822555,0.2531292346,1.137057738,862,0.124189598
0.1437565822,0.1264280436,1.137062459,863,0.1243336695
0.1977463007,0.1738688071,1.137330519,864,0.124477741
0.141565499,0.1244247339,1.137760111,865,0.1246218124
0.2063415292,0.1813437267,1.137847628,866,0.1247658839
0.2607037877,0.2291021038,1.137937118,867,0.1249099553
0.1730669918,0.1520534222,1.138198597,868,0.1250540268
0.260238708,0.2286306371,1.138249498,869,0.1251980983
0.1287737114,0.1131161356,1.138420356,870,0.1253421697
0.1556410745,0.1367072406,1.13849913,871,0.1254862412
0.1134191806,0.09961452299,1.138580773,872,0.1256303126
0.1853290262,0.1627196763,1.138946625,873,0.1257743841
0.3743342294,0.3286345822,1.139059155,874,0.1259184556
0.2489699911,0.2185537363,1.139170601,875,0.126062527
0.2285352197,0.2005772388,1.139387605,876,0.1262065985
0.1232023617,0.1081135169,1.139564832,877,0.1263506699
0.2000133522,0.1754504618,1.139999007,878,0.1264947414
0.112376529,0.09856994695,1.14006888,879,0.1266388129
0.1618660501,0.1419772584,1.140084348,880,0.1267828843
0.1067603881,0.09361929601,1.140367345,881,0.1269269558
0.1259135098,0.1103799541,1.14072805,882,0.1270710272
0.1473598696,0.1291695226,1.140825379,883,0.1272150987
0.1818190685,0.1593569192,1.140954967,884,0.1273591701
0.1777300019,0.1557672154,1.14099749,885,0.1275032416
0.1151312455,0.1009033715,1.141004941,886,0.1276473131
0.3013807161,0.2641174263,1.141086071,887,0.1277913845
0.1827675643,0.1601558557,1.14118565,888,0.127935456
0.1660559593,0.1454839491,1.141403985,889,0.1280795274
0.1390106372,0.1217116352,1.142131046,890,0.1282235989
0.2658357604,0.2326709253,1.142539662,891,0.1283676704
0.139488749,0.1220830887,1.142572247,892,0.1285117418
0.1411414759,0.1235194278,1.142666206,893,0.1286558133
0.1704176177,0.1490994088,1.142979835,894,0.1287998847
0.1453621541,0.1271260203,1.143449262,895,0.1289439562
0.1070948129,0.09361864533,1.143947474,896,0.1290880277
0.1271576759,0.11114515,1.144068598,897,0.1292320991
0.1440848069,0.1259135756,1.144315109,898,0.1293761706
0.1070515317,0.09347681228,1.145220179,899,0.129520242
0.2151531361,0.1878641158,1.145259355,900,0.1296643135
0.1171481909,0.1022779067,1.145390972,901,0.129808385
0.126571665,0.1104490569,1.145973252,902,0.1299524564
0.13820558,0.1206003211,1.145980199,903,0.1300965279
0.2581751021,0.2252785711,1.14602601,904,0.1302405993
0.121207857,0.1057426563,1.14625319,905,0.1303846708
0.2940814283,0.2565286714,1.146388147,906,0.1305287423
0.246710456,0.2151486964,1.146697424,907,0.1306728137
0.2209119064,0.192639269,1.146764663,908,0.1308168852
0.1959834868,0.1708748452,1.146941708,909,0.1309609566
0.1431775283,0.1247904926,1.147343241,910,0.1311050281
0.1666493767,0.1452355012,1.147442432,911,0.1312490996
0.288116273,0.2510936904,1.147445293,912,0.131393171
0.1928213684,0.1680060634,1.147704818,913,0.1315372425
0.1103344499,0.09613084634,1.14775282,914,0.1316813139
0.2149544799,0.1872565489,1.147914352,915,0.1318253854
0.2177118325,0.1896407766,1.148022258,916,0.1319694569
0.192575679,0.1677438727,1.148034059,917,0.1321135283
0.2442091967,0.212705594,1.148108952,918,0.1322575998
0.128385851,0.1118226569,1.148120198,919,0.1324016712
0.3030984157,0.26397385,1.148213794,920,0.1325457427
0.124741064,0.1086270823,1.148342212,921,0.1326898141
0.1766854806,0.1538572668,1.148372672,922,0.1328338856
0.1873945975,0.1631666952,1.148485586,923,0.1329779571
0.1578521178,0.1374375886,1.148536724,924,0.1331220285
0.1401381557,0.1220007769,1.148666093,925,0.1332661
0.1444125499,0.1257039693,1.148830468,926,0.1334101714
0.1373040884,0.1195079026,1.148912209,927,0.1335542429
0.1480836479,0.1288550797,1.149226311,928,0.1336983144
0.2095561261,0.182274006,1.149676417,929,0.1338423858
0.1676061442,0.1457691021,1.149805698,930,0.1339864573
0.3023441279,0.262818803,1.150390019,931,0.1341305287
0.154828202,0.1345435305,1.150766607,932,0.1342746002
0.243081425,0.2111585131,1.151179848,933,0.1344186717
0.1268782615,0.1101766345,1.151589555,934,0.1345627431
0.1501127786,0.1303414815,1.151688449,935,0.1347068146
0.2437828036,0.211664664,1.151740678,936,0.134850886
0.2304481174,0.2000365414,1.152030103,937,0.1349949575
0.1614384132,0.1401001079,1.152307558,938,0.135139029
0.104086093,0.09032040566,1.152409495,939,0.1352831004
0.1455578246,0.1263052239,1.152429172,940,0.1354271719
0.1825059755,0.1583646847,1.152441126,941,0.1355712433
0.1578815493,0.1369579901,1.152773557,942,0.1357153148
0.1549111206,0.1343663535,1.152901128,943,0.1358593863
0.1964985227,0.1704348458,1.152924578,944,0.1360034577
0.1557090565,0.1350437064,1.153027124,945,0.1361475292
0.2407129311,0.2087649541,1.153033239,946,0.1362916006
0.1632139292,0.1415459882,1.153080573,947,0.1364356721
0.2303747242,0.1997414018,1.153364912,948,0.1365797436
0.2611050998,0.2263671722,1.153458327,949,0.136723815
0.1300964039,0.1127621988,1.153723547,950,0.1368678865
0.1937396153,0.1678664416,1.154129518,951,0.1370119579
0.1145787738,0.09926231012,1.154302914,952,0.1371560294
0.1859196344,0.1610608561,1.154344009,953,0.1373001009
0.2397941396,0.2076753917,1.15465842,954,0.1374441723
0.2101350854,0.1819723188,1.154764015,955,0.1375882438
0.2243758988,0.1943030434,1.154772951,956,0.1377323152
0.1140772128,0.09877989482,1.154862667,957,0.1378763867
0.1876980414,0.1624737418,1.155251546,958,0.1380204581
0.1439323059,0.1245629288,1.155498729,959,0.1381645296
0.1045373482,0.09046638458,1.155538034,960,0.1383086011
0.1755365756,0.1518941327,1.155650798,961,0.1384526725
0.1635722066,0.1415161129,1.155855706,962,0.138596744
0.1873298124,0.1620665365,1.155882124,963,0.1387408154
0.168681107,0.1459162835,1.156012906,964,0.1388848869
0.1864082883,0.161247924,1.156035276,965,0.1390289584
0.1848527254,0.1598812085,1.156187942,966,0.1391730298
0.2042804099,0.1766704494,1.156279449,967,0.1393171013
0.2043584315,0.1766619531,1.156776703,968,0.1394611727
0.1697990172,0.146784532,1.156790943,969,0.1396052442
0.1301671352,0.1124795153,1.157251922,970,0.1397493157
0.3181051409,0.2748670472,1.157305483,971,0.1398933871
0.1868467849,0.1614181766,1.157532496,972,0.1400374586
0.1543971615,0.1333668118,1.157688029,973,0.14018153
0.1606290086,0.1387151927,1.157977042,974,0.1403256015
0.2426309465,0.2095133729,1.15806902,975,0.140469673
0.1078249694,0.0931072114,1.158073233,976,0.1406137444
0.1710404467,0.1476650979,1.158299755,977,0.1407578159
0.2964423534,0.255895904,1.158448997,978,0.1409018873
0.1977886648,0.1707353581,1.158451693,979,0.1410459588
0.1913708152,0.1651819813,1.158545343,980,0.1411900303
0.211376516,0.1823986634,1.15887097,981,0.1413341017
0.1932513007,0.1667458517,1.158957172,982,0.1414781732
0.1850032739,0.1596010146,1.159161014,983,0.1416222446
0.303337184,0.2616635013,1.159264408,984,0.1417663161
0.2371278854,0.204535945,1.159345783,985,0.1419103876
0.1987844102,0.1714183342,1.159644976,986,0.142054459
0.1102814483,0.09508472995,1.159822911,987,0.1421985305
0.3132921842,0.2700941705,1.159936861,988,0.1423426019
0.1787498944,0.154081286,1.160101263,989,0.1424866734
0.1609199785,0.1386681328,1.160468345,990,0.1426307448
0.21173006,0.1824189779,1.160680004,991,0.1427748163
0.1805988875,0.1555895757,1.160738993,992,0.1429188878
0.1259890562,0.1084802403,1.161400968,993,0.1430629592
0.2897326328,0.2494336202,1.161562073,994,0.1432070307
0.2335370511,0.2010424119,1.161630767,995,0.1433511021
0.2691730474,0.2316988308,1.161736753,996,0.1434951736
0.150422734,0.1294786523,1.161757026,997,0.1436392451
0.1249896695,0.1075718126,1.16191841,998,0.1437833165
0.162649553,0.1399766998,1.161975909,999,0.143927388
0.1455446916,0.1252514414,1.162020093,1000,0.1440714594
0.1193667466,0.1027213732,1.162043914,1001,0.1442155309
0.2340421975,0.2014056025,1.162044127,1002,0.1443596024
0.1368956347,0.1178030723,1.162071855,1003,0.1445036738
0.2039607302,0.1754493281,1.162505052,1004,0.1446477453
0.2339336847,0.2012086615,1.162642219,1005,0.1447918167
0.1148937565,0.09879630537,1.16293576,1006,0.1449358882
0.1845940033,0.1586859155,1.16326646,1007,0.1450799597
0.1783756851,0.1533377689,1.163286034,1008,0.1452240311
0.2267665871,0.1949330902,1.163304736,1009,0.1453681026
0.1207184618,0.1037431605,1.163628148,1010,0.145512174
0.155801728,0.1338675274,1.163850047,1011,0.1456562455
0.2236738283,0.1921505487,1.164055111,1012,0.145800317
0.1467155274,0.1260244699,1.164182856,1013,0.1459443884
0.1751804584,0.1504481745,1.164390721,1014,0.1460884599
0.2352264913,0.2019848368,1.164575,1015,0.1462325313
0.1038325741,0.08912852992,1.164975729,1016,0.1463766028
0.1531811621,0.1314864327,1.164995954,1017,0.1465206743
0.1852390504,0.1589953133,1.165059816,1018,0.1466647457
0.2775495175,0.2381636599,1.165373078,1019,0.1468088172
0.2547312676,0.2185496105,1.165553519,1020,0.1469528886
0.1059403245,0.0908833455,1.165673688,1021,0.1470969601
0.1810146549,0.1552685056,1.165816945,1022,0.1472410316
0.1058710474,0.09081063345,1.165844168,1023,0.147385103
0.1381507957,0.1184729167,1.166096012,1024,0.1475291745
0.2539217306,0.2175538569,1.167167221,1025,0.1476732459
0.1180432525,0.101110396,1.167468996,1026,0.1478173174
0.2219058333,0.1900285254,1.16775012,1027,0.1479613888
0.2271522337,0.1944970821,1.167895329,1028,0.1481054603
0.1704315299,0.1458668919,1.16840448,1029,0.1482495318
0.1416579468,0.121229015,1.168515201,1030,0.1483936032
0.1470523318,0.1258379141,1.168585262,1031,0.1485376747
0.1966752893,0.1681983373,1.169305788,1032,0.1486817461
0.1752494209,0.1498590061,1.169428688,1033,0.1488258176
0.1105275959,0.09450947016,1.169486991,1034,0.1489698891
0.2175430314,0.1859875812,1.169664286,1035,0.1491139605
0.1685940253,0.1441377382,1.169673032,1036,0.149258032
0.1145295013,0.09789622348,1.169907247,1037,0.1494021034
0.1814213215,0.1550664019,1.169958929,1038,0.1495461749
0.2095570304,0.1790520592,1.170369285,1039,0.1496902464
0.2366270677,0.2021334612,1.170647682,1040,0.1498343178
0.2920828649,0.2494471508,1.17092083,1041,0.1499783893
0.1677999072,0.1433041469,1.17093546,1042,0.1501224607
0.3196742262,0.2729070524,1.171366673,1043,0.1502665322
0.2232816582,0.1905725123,1.171636222,1044,0.1504106037
0.1698493113,0.1449305519,1.171935862,1045,0.1505546751
0.1186629334,0.10124125,1.17208088,1046,0.1506987466
0.20456382,0.1745107248,1.172213457,1047,0.150842818
0.1180105092,0.1006611673,1.172353871,1048,0.1509868895
0.1622667999,0.1384025518,1.172426359,1049,0.151130961
0.118294168,0.1008948642,1.172449846,1050,0.1512750324
0.1681814777,0.1434154584,1.172687238,1051,0.1514191039
0.1036671137,0.08839924425,1.172714932,1052,0.1515631753
0.1287195972,0.1097551412,1.172788771,1053,0.1517072468
0.2746410766,0.2341584528,1.172885597,1054,0.1518513183
0.3008585272,0.2564897348,1.172984671,1055,0.1519953897
0.1729316157,0.147412242,1.173115701,1056,0.1521394612
0.216858491,0.1848527254,1.173141973,1057,0.1522835326
0.2713438326,0.2312598915,1.173328548,1058,0.1524276041
0.2661909677,0.2268643099,1.173348808,1059,0.1525716756
0.1336563899,0.1138101543,1.174380184,1060,0.152715747
0.2007367089,0.1709297834,1.174381111,1061,0.1528598185
0.1201163251,0.1022367533,1.174883994,1062,0.1530038899
0.1550998456,0.1320052829,1.174951807,1063,0.1531479614
0.1313041216,0.111734238,1.175146706,1064,0.1532920328
0.1390790021,0.1183481993,1.175167877,1065,0.1534361043
0.1219096807,0.1037259891,1.175305068,1066,0.1535801758
0.2145425672,0.1825249218,1.175415199,1067,0.1537242472
0.1127416608,0.09588755017,1.17576954,1068,0.1538683187
0.1041886566,0.08860068144,1.175935161,1069,0.1540123901
0.1651819813,0.1404175093,1.176363134,1070,0.1541564616
0.2244607971,0.1907994256,1.176422813,1071,0.1543005331
0.1231189811,0.1046466628,1.176520854,1072,0.1544446045
0.2695175388,0.2290268559,1.176794476,1073,0.154588676
0.1116901238,0.09488567975,1.177102005,1074,0.1547327474
0.1196973224,0.101648733,1.17755843,1075,0.1548768189
0.1441529728,0.1224047306,1.17767485,1076,0.1550208904
0.1664544071,0.1413144794,1.177900579,1077,0.1551649618
0.1878076414,0.1593509711,1.178578581,1078,0.1553090333
0.2205770699,0.1871533428,1.178590062,1079,0.1554531047
0.1738021678,0.1474437781,1.178769088,1080,0.1555971762
0.2333325703,0.1977831037,1.179739654,1081,0.1557412477
0.2598665201,0.2202614915,1.179809137,1082,0.1558853191
0.1546289121,0.1310534068,1.17989235,1083,0.1560293906
0.1521745886,0.1289640287,1.179977007,1084,0.156173462
0.1280119668,0.1084802403,1.180048702,1085,0.1563175335
0.1237672736,0.1048819768,1.180062365,1086,0.156461605
0.2052354058,0.173916959,1.180077015,1087,0.1566056764
0.2008800707,0.1702082365,1.180201821,1088,0.1567497479
0.1042544695,0.0883258419,1.18033938,1089,0.1568938193
0.2678148408,0.2268861553,1.18039305,1090,0.1570378908
0.1573493422,0.1332894779,1.180508354,1091,0.1571819623
0.1108135738,0.09386596352,1.180551178,1092,0.1573260337
0.1503365147,0.1273334756,1.180651938,1093,0.1574701052
0.2821296778,0.2389096378,1.180905385,1094,0.1576141766
0.2844130744,0.2408078662,1.181078836,1095,0.1577582481
0.1273811447,0.1078403097,1.181201584,1096,0.1579023196
0.2923735737,0.2475197925,1.181212907,1097,0.158046391
0.1743957316,0.1475834684,1.181675248,1098,0.1581904625
0.2207635072,0.1868071765,1.181772089,1099,0.1583345339
0.1600034653,0.1353548373,1.182103784,1100,0.1584786054
0.1177154581,0.09957553548,1.182172483,1101,0.1586226768
0.1086346483,0.09187525962,1.1824146,1102,0.1587667483
0.2260346885,0.1911261156,1.182646797,1103,0.1589108198
0.178062517,0.1505146743,1.183024298,1104,0.1590548912
0.2650859025,0.224065178,1.183074964,1105,0.1591989627
0.1855872001,0.1568392619,1.183295546,1106,0.1593430341
0.2397552693,0.2024670881,1.184169099,1107,0.1594871056
0.1681822953,0.1420204877,1.184211503,1108,0.1596311771
0.3079069268,0.2599928944,1.184289777,1109,0.1597752485
0.1485072362,0.1253859309,1.184401114,1110,0.15991932
0.1461270541,0.1233732283,1.184430822,1111,0.1600633914
0.1288665989,0.1087944011,1.184496606,1112,0.1602074629
0.1755978971,0.1482069662,1.184815408,1113,0.1603515344
0.2052574836,0.1732011123,1.185081786,1114,0.1604956058
0.2637867612,0.2225240347,1.185430426,1115,0.1606396773
0.172452844,0.1454740635,1.18545423,1116,0.1607837487
0.2113133829,0.1781873151,1.18590587,1117,0.1609278202
0.2342452623,0.197516183,1.185954785,1118,0.1610718917
0.1276537561,0.1076347433,1.18599025,1119,0.1612159631
0.1963147547,0.1654794514,1.186339168,1120,0.1613600346
0.1525796732,0.1286137942,1.18633988,1121,0.161504106
0.1483239563,0.1249101672,1.187445022,1122,0.1616481775
0.19454687,0.1638262125,1.187519793,1123,0.161792249
0.2961843804,0.2492380268,1.188359514,1124,0.1619363204
0.142756695,0.1200904883,1.188742731,1125,0.1620803919
0.1416759705,0.1191760096,1.188796058,1126,0.1622244633
0.2871381433,0.2414951425,1.189001735,1127,0.1623685348
0.2104723345,0.1769467615,1.189467005,1128,0.1625126063
0.1609133654,0.1352149884,1.190055684,1129,0.1626566777
0.2904305256,0.2439701808,1.190434522,1130,0.1628007492
0.252013325,0.2115659628,1.191180857,1131,0.1629448206
0.1585197065,0.1330763167,1.191193974,1132,0.1630888921
0.2290341351,0.1922548127,1.191305081,1133,0.1632329635
0.117882872,0.09894505534,1.191397303,1134,0.163377035
0.1070564768,0.08984396799,1.191582242,1135,0.1635211065
0.1501723675,0.1260205172,1.191650145,1136,0.1636651779
0.2454285506,0.2058429221,1.192309884,1137,0.1638092494
0.2059105947,0.1726885155,1.19238152,1138,0.1639533208
0.1943980958,0.1630201854,1.192478682,1139,0.1640973923
0.3127942436,0.2622470965,1.19274626,1140,0.1642414638
0.266617259,0.2234250675,1.193318467,1141,0.1643855352
0.1281661099,0.1073979515,1.193375741,1142,0.1645296067
0.2658936837,0.222802809,1.193403642,1143,0.1646736781
0.2778676217,0.2328031726,1.193573174,1144,0.1648177496
0.2112792693,0.1769580288,1.193951304,1145,0.1649618211
0.1438235243,0.1203836559,1.194709724,1146,0.1651058925
0.1433132202,0.1199425401,1.194848967,1147,0.165249964
0.2495378,0.2088438755,1.194853329,1148,0.1653940354
0.1772467113,0.1483360878,1.194899461,1149,0.1655381069
0.157757158,0.1320149749,1.194994417,1150,0.1656821784
0.1622511312,0.1357725494,1.195021614,1151,0.1658262498
0.1962651297,0.1642127669,1.195188008,1152,0.1659703213
0.1923810832,0.1609619303,1.195196174,1153,0.1661143927
0.197179462,0.1649671218,1.195265213,1154,0.1662584642
0.3026214255,0.2531292346,1.195521434,1155,0.1664025357
0.1307604315,0.1093679596,1.195600906,1156,0.1665466071
0.1435402802,0.1200125309,1.196044106,1157,0.1666906786
0.1717114286,0.1435107529,1.196505663,1158,0.16683475
0.1650947334,0.1379726656,1.19657566,1159,0.1669788215
0.1426915333,0.1192479434,1.196595339,1160,0.167122893
0.3030887744,0.253285915,1.196627038,1161,0.1672669644
0.1491058043,0.1245879594,1.196791447,1162,0.1674110359
0.2201807857,0.1839441025,1.196998342,1163,0.1675551073
0.1494398645,0.1248443054,1.19700986,1164,0.1676991788
0.2195663084,0.1833749671,1.197362497,1165,0.1678432503
0.1856616942,0.155057004,1.197377025,1166,0.1679873217
0.1253804638,0.1047060595,1.197451842,1167,0.1681313932
0.1112350256,0.092886327,1.197539284,1168,0.1682754646
0.2625177656,0.2192112905,1.19755586,1169,0.1684195361
0.1718063903,0.1434451813,1.197714616,1170,0.1685636075
0.1299262668,0.1084492311,1.198037695,1171,0.168707679
0.3054339545,0.2549432813,1.198046691,1172,0.1688517505
0.1385185273,0.1156202618,1.198047169,1173,0.1689958219
0.242689977,0.2025337048,1.198269578,1174,0.1691398934
0.210766896,0.1758289016,1.198704502,1175,0.1692839648
0.2035724652,0.1698181353,1.198767522,1176,0.1694280363
0.2816468265,0.2349420345,1.19879283,1177,0.1695721078
0.2132703644,0.1778573559,1.199109046,1178,0.1697161792
0.1947750243,0.1624290256,1.199139277,1179,0.1698602507
0.2046868705,0.1706368303,1.199546839,1180,0.1700043221
0.1030443786,0.08590076068,1.199574692,1181,0.1701483936
0.147119061,0.1226325267,1.199674058,1182,0.1702924651
0.1075974167,0.08967304159,1.199885883,1183,0.1704365365
0.2460871087,0.2050453828,1.20015923,1184,0.170580608
0.1424122866,0.1186465589,1.200306928,1185,0.1707246794
0.1581225601,0.1317232399,1.200415054,1186,0.1708687509
0.1707934893,0.1422584088,1.200586248,1187,0.1710128224
0.1559304711,0.1297509296,1.20176766,1188,0.1711568938
0.1856269926,0.1544454612,1.201893478,1189,0.1713009653
0.1315267835,0.109403741,1.202214681,1190,0.1714450367
0.2375113151,0.1975313068,1.202398338,1191,0.1715891082
0.2279928662,0.1895350493,1.202906096,1192,0.1717331797
0.2199848446,0.1828499409,1.203089504,1193,0.1718772511
0.1941860245,0.161399415,1.20313958,1194,0.1720213226
0.254218776,0.2112699775,1.203288697,1195,0.172165394
0.2562980934,0.2129978191,1.203289754,1196,0.1723094655
0.1587968741,0.1318673738,1.204216552,1197,0.172453537
0.12930325,0.1073741419,1.204230811,1198,0.1725976084
0.2270713567,0.1885131448,1.204538585,1199,0.1727416799
0.2674118066,0.2219983554,1.204566611,1200,0.1728857513
0.174635957,0.1449746966,1.20459612,1201,0.1730298228
0.1140160822,0.09464713395,1.204643791,1202,0.1731738943
0.2477095488,0.2055670018,1.205006381,1203,0.1733179657
0.1086545651,0.09016121918,1.205114196,1204,0.1734620372
0.1766680972,0.1465872544,1.205207765,1205,0.1736061086
0.1364022008,0.1131491878,1.205507556,1206,0.1737501801
0.1152591542,0.09560190275,1.205615693,1207,0.1738942515
0.2221860754,0.1841828197,1.206334422,1208,0.174038323
0.2222323895,0.184206368,1.206431634,1209,0.1741823945
0.1681983373,0.139412266,1.206481625,1210,0.1743264659
0.1292369438,0.1071096687,1.206585226,1211,0.1744705374
0.2011349348,0.1666814909,1.206702278,1212,0.1746146088
0.1343159097,0.111306811,1.206717796,1213,0.1747586803
0.2287726858,0.1895292141,1.207057639,1214,0.1749027518
0.210108613,0.1740471072,1.207193939,1215,0.1750468232
0.1445730067,0.119721528,1.20757736,1216,0.1751908947
0.121229015,0.1003812943,1.207685315,1217,0.1753349661
0.2442455545,0.2022271265,1.207778396,1218,0.1754790376
0.158794866,0.1314285814,1.208221715,1219,0.1756231091
0.1765913216,0.1460895965,1.208787797,1220,0.1757671805
0.1280709784,0.1059051048,1.209299388,1221,0.175911252
0.1444069943,0.1194086185,1.20935152,1222,0.1760553234
0.2890699854,0.2389612791,1.209693832,1223,0.1761993949
0.1171183018,0.09678982008,1.210027064,1224,0.1763434664
0.2001707718,0.1653913831,1.210285373,1225,0.1764875378
0.2181551329,0.1802468561,1.210313109,1226,0.1766316093
0.1946292148,0.1607717929,1.210593048,1227,0.1767756807
0.1869200803,0.1543971615,1.210644538,1228,0.1769197522
0.1313566346,0.1084997509,1.210663006,1229,0.1770638237
0.1785580168,0.1474185007,1.211232077,1230,0.1772078951
0.1095184171,0.09041292621,1.21131371,1231,0.1773519666
0.1390252881,0.1147496957,1.211552565,1232,0.177496038
0.2312599916,0.1908617999,1.211662007,1233,0.1776401095
0.3028549688,0.2499244196,1.211786224,1234,0.177784181
0.1124342548,0.09278122656,1.211821173,1235,0.1779282524
0.1874991145,0.1546777399,1.212191971,1236,0.1780723239
0.1600946853,0.1320370782,1.21249794,1237,0.1782163953
0.2715175841,0.2239259879,1.212532706,1238,0.1783604668
0.1154220758,0.09515957257,1.212931843,1239,0.1785045383
0.2089865036,0.1722876216,1.213009395,1240,0.1786486097
0.1444864613,0.1191119433,1.213030845,1241,0.1787926812
0.1478293328,0.1218545655,1.213162035,1242,0.1789367526
0.119334497,0.09835604467,1.213290931,1243,0.1790808241
0.2232978004,0.1840403624,1.213308849,1244,0.1792248955
0.2378673979,0.1960474353,1.21331553,1245,0.179368967
0.2157622501,0.1778126238,1.213424815,1246,0.1795130385
0.1650704573,0.1359957802,1.213791024,1247,0.1796571099
0.1031108317,0.08493729318,1.213964183,1248,0.1798011814
0.1567341826,0.1290671927,1.214361134,1249,0.1799452528
0.2033508701,0.1673594295,1.215054752,1250,0.1800893243
0.1210740858,0.09962573545,1.215289255,1251,0.1802333958
0.2166807387,0.1782749605,1.215430019,1252,0.1803774672
0.2135977866,0.1757162701,1.215583431,1253,0.1805215387
0.1446019664,0.1189545322,1.215607037,1254,0.1806656101
0.172638894,0.1419618485,1.21609359,1255,0.1808096816
0.1227099811,0.1008948642,1.216216327,1256,0.1809537531
0.1538932788,0.1265330708,1.216229701,1257,0.1810978245
0.228396023,0.1876999018,1.216814824,1258,0.181241896
0.2557146234,0.2101074371,1.217066026,1259,0.1813859674
0.2089256965,0.1716387487,1.21724085,1260,0.1815300389
0.2006355397,0.1648170762,1.217322527,1261,0.1816741104
0.2623955754,0.2155138608,1.217534568,1262,0.1818181818
0.2314744517,0.1900438771,1.218005311,1263,0.1819622533
0.3025567408,0.24838549,1.21809346,1264,0.1821063247
0.1194765707,0.0980372382,1.218685602,1265,0.1822503962
0.2133783048,0.1750625324,1.218869063,1266,0.1823944677
0.174281284,0.1429741203,1.218970843,1267,0.1825385391
0.2600045697,0.2132540255,1.219224674,1268,0.1826826106
0.1031157559,0.08457439406,1.219231389,1269,0.182826682
0.1655642412,0.1357835748,1.219324513,1270,0.1829707535
0.2518716721,0.206543078,1.219463148,1271,0.183114825
0.2332231297,0.1912192984,1.219663139,1272,0.1832588964
0.1122165552,0.09200454507,1.219684909,1273,0.1834029679
0.1741556697,0.14278159,1.219734769,1274,0.1835470393
0.2841273136,0.2329182747,1.219858399,1275,0.1836911108
0.2201627749,0.1804695816,1.219943954,1276,0.1838351823
0.1532343636,0.1255852121,1.220162478,1277,0.1839792537
0.2133357801,0.1748348038,1.220213456,1278,0.1841233252
0.1362011602,0.1116194021,1.220228362,1279,0.1842673966
0.226760773,0.1856629667,1.221357049,1280,0.1844114681
0.1393837147,0.1141162231,1.221418927,1281,0.1845555395
0.108604058,0.08886507409,1.222123079,1282,0.184699611
0.190816723,0.1560605802,1.222709301,1283,0.1848436825
0.1591213315,0.1301367513,1.222724019,1284,0.1849877539
0.1771172285,0.1448536363,1.22273236,1285,0.1851318254
0.1472117601,0.1203849061,1.222842338,1286,0.1852758968
0.1734100361,0.1417927255,1.2229826,1287,0.1854199683
0.1866071898,0.1525796732,1.223014744,1288,0.1855640398
0.1195264656,0.09770712571,1.223313701,1289,0.1857081112
0.1381152978,0.1128647489,1.223723963,1290,0.1858521827
0.21831252,0.1783939338,1.223766501,1291,0.1859962541
0.2967611998,0.2424802089,1.223857407,1292,0.1861403256
0.1858928723,0.1518834619,1.223917799,1293,0.1862843971
0.1915153168,0.1564411112,1.224200694,1294,0.1864284685
0.2648547339,0.2162449497,1.224790379,1295,0.18657254
0.162501333,0.1326446998,1.225087269,1296,0.1867166114
0.1881023479,0.1535125186,1.225322531,1297,0.1868606829
0.1504385601,0.122725701,1.225811374,1298,0.1870047544
0.1993067569,0.1625836774,1.225871872,1299,0.1871488258
0.1182293378,0.0963926393,1.226539066,1300,0.1872928973
0.2188146133,0.1783988783,1.226547024,1301,0.1874369687
0.2898893389,0.2363272522,1.226643716,1302,0.1875810402
0.2143620889,0.1747483422,1.226690258,1303,0.1877251117
0.1387403094,0.1130976353,1.226730417,1304,0.1878691831
0.2602631844,0.2121217016,1.226952181,1305,0.1880132546
0.1448429235,0.118048288,1.226980297,1306,0.188157326
0.1972274925,0.1607217212,1.227136513,1307,0.1883013975
0.1613529909,0.1314864327,1.227145551,1308,0.188445469
0.1984682146,0.1617184045,1.227245688,1309,0.1885895404
0.1153838818,0.09400455947,1.227428568,1310,0.1887336119
0.1287675215,0.1049060396,1.227455749,1311,0.1888776833
0.1721651963,0.1402488084,1.227569761,1312,0.1890217548
0.1934070732,0.1575379249,1.227685799,1313,0.1891658262
0.1522143499,0.1239827122,1.227706244,1314,0.1893098977
0.1183100704,0.09636079491,1.227782217,1315,0.1894539692
0.1042072642,0.08487354737,1.227794377,1316,0.1895980406
0.2192329875,0.1785133111,1.228104426,1317,0.1897421121
0.1958234669,0.1593676788,1.228752708,1318,0.1898861835
0.1118586806,0.09100569679,1.229139323,1319,0.190030255
0.1922212374,0.1563424495,1.229488459,1320,0.1901743265
0.1113796127,0.0905836773,1.229577072,1321,0.1903183979
0.1153997428,0.09384261563,1.229715754,1322,0.1904624694
0.1334225579,0.1084921488,1.229789984,1323,0.1906065408
0.1394182309,0.1133567402,1.229906847,1324,0.1907506123
0.1586852462,0.1289824701,1.230285372,1325,0.1908946838
0.1589723237,0.1291910874,1.230520827,1326,0.1910387552
0.1558082968,0.1266196903,1.23052186,1327,0.1911828267
0.1512007116,0.1228360048,1.23091525,1328,0.1913268981
0.135347903,0.1099114149,1.231427173,1329,0.1914709696
0.1318673738,0.1070814485,1.231467967,1330,0.1916150411
0.2475084178,0.2009713795,1.231560526,1331,0.1917591125
0.227420502,0.1846567141,1.23158534,1332,0.191903184
0.2137876507,0.1735751282,1.231672146,1333,0.1920472554
0.2734602789,0.2219983554,1.231812183,1334,0.1921913269
0.1486135616,0.1206341225,1.231936359,1335,0.1923353984
0.1615230611,0.1310782674,1.232264237,1336,0.1924794698
0.163212645,0.132444783,1.232307089,1337,0.1926235413
0.2199305476,0.1784409897,1.232511364,1338,0.1927676127
0.1320149749,0.1070961908,1.232676661,1339,0.1929116842
0.2449614791,0.1986598695,1.233069768,1340,0.1930557557
0.1138101543,0.09229625908,1.23309607,1341,0.1931998271
0.2642295047,0.2142702404,1.23316007,1342,0.1933438986
0.2096489991,0.1699891549,1.233308085,1343,0.19348797
0.1122281063,0.09098252247,1.233512802,1344,0.1936320415
0.1926648165,0.1561839585,1.233576216,1345,0.193776113
0.1462832568,0.118558157,1.233852318,1346,0.1939201844
0.1692017011,0.1371299616,1.233878425,1347,0.1940642559
0.1591809516,0.1290044872,1.233917944,1348,0.1942083273
0.187527076,0.1519566276,1.234082902,1349,0.1943523988
0.1831190861,0.1483763115,1.234153108,1350,0.1944964702
0.1838694773,0.148952035,1.234420713,1351,0.1946405417
0.232784883,0.1885726619,1.234457215,1352,0.1947846132
0.2011668631,0.1629319339,1.234668111,1353,0.1949286846
0.1044378552,0.08457009458,1.234926551,1354,0.1950727561
0.2268637751,0.1837020525,1.234955037,1355,0.1952168275
0.1417860492,0.1147726422,1.235364512,1356,0.195360899
0.1483883107,0.1201163251,1.235371716,1357,0.1955049705
0.26525493,0.2146642907,1.235673288,1358,0.1956490419
0.1311582549,0.1061427664,1.235677751,1359,0.1957931134
0.1045464267,0.0845469111,1.236549335,1360,0.1959371848
0.1220134325,0.09866966938,1.236584994,1361,0.1960812563
0.136839631,0.1106047956,1.237194376,1362,0.1962253278
0.1475390169,0.1192287992,1.237444458,1363,0.1963693992
0.1247486642,0.1008085177,1.237481386,1364,0.1965134707
0.3283572897,0.2652951992,1.237705359,1365,0.1966575421
0.1553413204,0.1254946476,1.237832238,1366,0.1968016136
0.1969869799,0.1591213315,1.237967141,1367,0.1969456851
0.2065563258,0.1668329752,1.238102513,1368,0.1970897565
0.3012514639,0.2432965343,1.238206967,1369,0.197233828
0.1394460862,0.1125992743,1.238427931,1370,0.1973778994
0.2157892311,0.1742401118,1.23845898,1371,0.1975219709
0.2975378984,0.2402314508,1.238546816,1372,0.1976660424
0.139601168,0.1127089668,1.238598595,1373,0.1978101138
0.225082149,0.1816631233,1.239008473,1374,0.1979541853
0.1868471863,0.1507938927,1.239089879,1375,0.1980982567
0.2683119346,0.2165308011,1.239139805,1376,0.1982423282
0.1083744969,0.08745713891,1.239172676,1377,0.1983863997
0.1885726619,0.1521646398,1.239267297,1378,0.1985304711
0.2072447912,0.1672313556,1.239269935,1379,0.1986745426
0.2264458364,0.1826879443,1.239522604,1380,0.198818614
0.1258379141,0.1014938127,1.239857985,1381,0.1989626855
0.118907674,0.09589979012,1.239915894,1382,0.199106757
0.1118501087,0.09020513353,1.239952809,1383,0.1992508284
0.3018610618,0.2434418378,1.239971997,1384,0.1993948999
0.2976209155,0.2400195255,1.239986268,1385,0.1995389713
0.1326446998,0.1069721037,1.239993374,1386,0.1996830428
0.2021448885,0.1629743802,1.240347644,1387,0.1998271142
0.1831508118,0.1475650388,1.241153144,1388,0.1999711857
0.1815556659,0.1462395552,1.241494926,1389,0.2001152572
0.1293817418,0.1041526256,1.242232167,1390,0.2002593286
0.1974676768,0.1589295994,1.24248521,1391,0.2004034001
0.2110509431,0.1698563214,1.242526279,1392,0.2005474715
0.2571072991,0.2069208538,1.24253933,1393,0.200691543
0.1255192497,0.101016601,1.242560613,1394,0.2008356145
0.1685122478,0.1356148994,1.24257916,1395,0.2009796859
0.1803929371,0.1450807392,1.243396871,1396,0.2011237574
0.1766482868,0.1420479678,1.243581936,1397,0.2012678288
0.1794153137,0.1442701895,1.24360628,1398,0.2014119003
0.1040420818,0.08365612371,1.243687578,1399,0.2015559718
0.1715294361,0.1379022492,1.243847995,1400,0.2017000432
0.1329756199,0.1068848897,1.244101203,1401,0.2018441147
0.1380136983,0.1109068352,1.244411113,1402,0.2019881861
0.2222167265,0.1785515888,1.244551942,1403,0.2021322576
0.1135968704,0.09127377281,1.244572969,1404,0.2022763291
0.199484311,0.1602820714,1.244582812,1405,0.2024204005
0.1291618952,0.1036544237,1.246081841,1406,0.202564472
0.1014389505,0.08137597817,1.24654662,1407,0.2027085434
0.2172541105,0.1742246163,1.246977121,1408,0.2028526149
0.1785133111,0.143137272,1.247147641,1409,0.2029966864
0.17363759,0.139210363,1.247303623,1410,0.2031407578
0.2189935073,0.1755382758,1.247554166,1411,0.2032848293
0.1224233004,0.09812470879,1.247629694,1412,0.2034289007
0.4252939242,0.3408722364,1.247663725,1413,0.2035729722
0.1640657362,0.1314971209,1.247675501,1414,0.2037170437
0.2951882124,0.2365857915,1.247700509,1415,0.2038611151
0.1775961193,0.1422809059,1.248207679,1416,0.2040051866
0.2152524198,0.1724351032,1.248309745,1417,0.204149258
0.1460091983,0.1169146683,1.248852692,1418,0.2042933295
0.3049748557,0.2441600067,1.249077848,1419,0.204437401
0.1373771096,0.1099606551,1.249329676,1420,0.2045814724
0.1896299786,0.1517679682,1.249473,1421,0.2047255439
0.3065135014,0.2453097408,1.249495843,1422,0.2048696153
0.1661349215,0.1329541302,1.249565705,1423,0.2050136868
0.2688456,0.2151462272,1.249594768,1424,0.2051577582
0.266058676,0.2128861088,1.249770018,1425,0.2053018297
0.2567151397,0.2054044854,1.249802988,1426,0.2054459012
0.1637469126,0.1310177061,1.249807507,1427,0.2055899726
0.2091761295,0.1673424693,1.249988305,1428,0.2057340441
0.2173987963,0.1739036365,1.250110697,1429,0.2058781155
0.2831725624,0.226503674,1.250189709,1430,0.206022187
0.2098439002,0.1678407837,1.250255722,1431,0.2061662585
0.107902264,0.08627891445,1.250621484,1432,0.2063103299
0.1832661053,0.1464851016,1.251090406,1433,0.2064544014
0.1640746844,0.131086316,1.251653792,1434,0.2065984728
0.3093935436,0.2471255602,1.251969013,1435,0.2067425443
0.1162759762,0.09287447513,1.251969134,1436,0.2068866158
0.1058717619,0.08453100843,1.252460651,1437,0.2070306872
0.15696005,0.1253002215,1.252671768,1438,0.2071747587
0.213888283,0.1707327167,1.252766822,1439,0.2073188301
0.1674763645,0.1336694719,1.252914088,1440,0.2074629016
0.1448788413,0.1156256868,1.252998753,1441,0.2076069731
0.2200615114,0.175597699,1.253214095,1442,0.2077510445
0.1012296478,0.0807615281,1.253438985,1443,0.207895116
0.1327460089,0.1058940724,1.253573556,1444,0.2080391874
0.1977000422,0.1576990763,1.253653774,1445,0.2081832589
0.2392392084,0.1908303079,1.253675116,1446,0.2083273304
0.173502207,0.1383798172,1.253811506,1447,0.2084714018
0.2082226835,0.166026194,1.254155616,1448,0.2086154733
0.1938814493,0.1545811796,1.254237093,1449,0.2087595447
0.1216663048,0.09699094445,1.254408909,1450,0.2089036162
0.2812624923,0.2241975615,1.254529668,1451,0.2090476877
0.246840834,0.1967055069,1.254875056,1452,0.2091917591
0.1138741318,0.09072511343,1.255155574,1453,0.2093358306
0.131574671,0.1048143119,1.255312072,1454,0.209479902
0.2839163197,0.2260780841,1.255833005,1455,0.2096239735
0.1941313255,0.1545715584,1.255931735,1456,0.209768045
0.1987869486,0.1581157773,1.257223991,1457,0.2099121164
0.1022891276,0.08135170482,1.257369195,1458,0.2100561879
0.313013565,0.2489386657,1.257392314,1459,0.2102002593
0.1661958816,0.1321331691,1.257790778,1460,0.2103443308
0.2841921309,0.2258946787,1.258073597,1461,0.2104884022
0.2009965671,0.1597352124,1.258310951,1462,0.2106324737
0.2392194316,0.1901102572,1.258319436,1463,0.2107765452
0.1524225407,0.1211236042,1.25840493,1464,0.2109206166
0.1690139931,0.1342779636,1.258687491,1465,0.2110646881
0.2139853902,0.1700056876,1.258695478,1466,0.2112087595
0.1302207381,0.1034151147,1.259204117,1467,0.211352831
0.1880681394,0.1493441255,1.259293854,1468,0.2114969025
0.1062389408,0.08435093597,1.259487398,1469,0.2116409739
0.230395109,0.1829124944,1.259591969,1470,0.2117850454
0.1104809677,0.08771134892,1.259597179,1471,0.2119291168
0.1895141225,0.150422734,1.259876864,1472,0.2120731883
0.2857080012,0.2267592331,1.259961931,1473,0.2122172598
0.1143735042,0.09076383637,1.260121969,1474,0.2123613312
0.3014656283,0.2392285154,1.260157585,1475,0.2125054027
0.1935593471,0.1535383678,1.26065784,1476,0.2126494741
0.113708784,0.0901940898,1.26071214,1477,0.2127935456
0.1045949595,0.08294065067,1.261081975,1478,0.2129376171
0.2215393759,0.1756391877,1.261332273,1479,0.2130816885
0.1883817552,0.1493267718,1.261540398,1480,0.21322576
0.370998964,0.2940741581,1.261583018,1481,0.2133698314
0.1215367807,0.09633419774,1.261616161,1482,0.2135139029
0.1277765268,0.1012634464,1.261822814,1483,0.2136579744
0.168752417,0.1337364971,1.261827703,1484,0.2138020458
0.1376348885,0.1090712991,1.261879978,1485,0.2139461173
0.3288135768,0.2605700163,1.261901048,1486,0.2140901887
0.1398373636,0.1108007334,1.262061714,1487,0.2142342602
0.2489471205,0.1972274925,1.26223336,1488,0.2143783317
0.1249756603,0.09894505534,1.263081413,1489,0.2145224031
0.1308106746,0.1035594358,1.263145879,1490,0.2146664746
0.1751171554,0.1385870109,1.263589959,1491,0.214810546
0.1293122004,0.102329834,1.26368035,1492,0.2149546175
0.1900285254,0.1502642245,1.264629196,1493,0.2150986889
0.2789895793,0.220579616,1.26480218,1494,0.2152427604
0.2024819885,0.1600630419,1.265013998,1495,0.2153868319
0.1612771043,0.1274178263,1.26573423,1496,0.2155309033
0.1642021043,0.1297112669,1.265904715,1497,0.2156749748
0.1931347149,0.1525640595,1.265925379,1498,0.2158190462
0.4873969202,0.3849549085,1.266114315,1499,0.2159631177
0.1183329731,0.09343756019,1.26643903,1500,0.2161071892
0.1493702305,0.1178769744,1.26717055,1501,0.2162512606
0.1387151927,0.1094601987,1.267266041,1502,0.2163953321
0.1838846017,0.1450877123,1.267402999,1503,0.2165394035
0.1352776282,0.1066772457,1.268101995,1504,0.216683475
0.3004804631,0.2369347513,1.268199204,1505,0.2168275465
0.2498374995,0.1969959854,1.268236502,1506,0.2169716179
0.123007076,0.09694823569,1.26879128,1507,0.2171156894
0.3376811113,0.2661365985,1.268826284,1508,0.2172597608
0.235133623,0.1852890825,1.269009593,1509,0.2174038323
0.184453192,0.1453399629,1.269115448,1510,0.2175479038
0.1751477377,0.137996178,1.269221657,1511,0.2176919752
0.1097226668,0.08644019992,1.269347675,1512,0.2178360467
0.1576661233,0.124178178,1.269676572,1513,0.2179801181
0.1022408326,0.08050490115,1.269995133,1514,0.2181241896
0.1413339395,0.1112533366,1.270379332,1515,0.2182682611
0.2297508562,0.1808411838,1.270456493,1516,0.2184123325
0.124019459,0.09758425032,1.270896262,1517,0.218556404
0.1404972677,0.1104996463,1.271472555,1518,0.2187004754
0.2367968003,0.1861575136,1.272023867,1519,0.2188445469
0.1366670673,0.1074222415,1.272241813,1520,0.2189886184
0.1060481705,0.0833332314,1.272579602,1521,0.2191326898
0.2322332768,0.1824189779,1.273076297,1522,0.2192767613
0.1982992434,0.1557628234,1.273084546,1523,0.2194208327
0.1564248152,0.1228163336,1.273648306,1524,0.2195649042
0.1666164452,0.1307900414,1.273923025,1525,0.2197089757
0.2268643099,0.1780541385,1.27413107,1526,0.2198530471
0.2402779555,0.1885167313,1.274570983,1527,0.2199971186
0.2647343407,0.2076045446,1.275185672,1528,0.22014119
0.1421865097,0.1114581066,1.275694645,1529,0.2202852615
0.156341931,0.1225437887,1.275804614,1530,0.2204293329
0.2782235399,0.2180493036,1.275966193,1531,0.2205734044
0.1889114008,0.1479736545,1.276655641,1532,0.2207174759
0.2766689169,0.2166807387,1.276850534,1533,0.2208615473
0.1689550012,0.1323149839,1.276915102,1534,0.2210056188
0.1671879994,0.1309275928,1.276950075,1535,0.2211496902
0.1292751027,0.1012054987,1.277352559,1536,0.2212937617
0.1323069477,0.103572728,1.277430364,1537,0.2214378332
0.2089108085,0.1635322391,1.277490051,1538,0.2215819046
0.1924400743,0.1506335041,1.277538324,1539,0.2217259761
0.1043200797,0.08165674759,1.277543899,1540,0.2218700475
0.1636020534,0.1280466229,1.27767566,1541,0.222014119
0.1832741778,0.1434073624,1.277996992,1542,0.2221581905
0.1934506042,0.1512788769,1.278768115,1543,0.2223022619
0.4633301701,0.362291921,1.278886288,1544,0.2224463334
0.2250933269,0.1760050785,1.278902455,1545,0.2225904048
0.2904430416,0.2269767875,1.279615615,1546,0.2227344763
0.173282816,0.1353799425,1.27997407,1547,0.2228785478
0.1006375255,0.07859679108,1.280427917,1548,0.2230226192
0.2529788475,0.1975626589,1.280499305,1549,0.2231666907
0.1537985128,0.1201058115,1.280525155,1550,0.2233107621
0.1519578453,0.1186387208,1.280845278,1551,0.2234548336
0.3028954743,0.2363829713,1.281376034,1552,0.2235989051
0.1621214184,0.1264926252,1.28166696,1553,0.2237429765
0.2316880164,0.1807586234,1.2817536,1554,0.223887048
0.1483738808,0.1157207964,1.282171273,1555,0.2240311194
0.1054200547,0.08220181782,1.282454057,1556,0.2241751909
0.1553619734,0.1211212676,1.282697717,1557,0.2243192624
0.1457126385,0.1135835285,1.282867688,1558,0.2244633338
0.1365254439,0.1064184392,1.282911542,1559,0.2246074053
0.3375497968,0.2631037355,1.282953266,1560,0.2247514767
0.1252226878,0.09758318463,1.28324043,1561,0.2248955482
0.2791352616,0.2175056779,1.283347011,1562,0.2250396197
0.20940527,0.1631682743,1.283370011,1563,0.2251836911
0.1211049065,0.09431585669,1.284035481,1564,0.2253277626
0.153329643,0.119398862,1.284180104,1565,0.225471834
0.1445540052,0.1125362586,1.284510495,1566,0.2256159055
0.1477892841,0.1150501006,1.28456458,1567,0.2257599769
0.2003617335,0.1559402159,1.284862486,1568,0.2259040484
0.1254751443,0.09765241467,1.284915941,1569,0.2260481199
0.1751964644,0.1362654463,1.285699854,1570,0.2261921913
0.1658667407,0.1289719199,1.286068633,1571,0.2263362628
0.2287914673,0.1777445882,1.287192311,1572,0.2264803342
0.1102044336,0.08560669491,1.287334287,1573,0.2266244057
0.1267242049,0.09843890812,1.287338587,1574,0.2267684772
0.1631021873,0.1266772591,1.287541177,1575,0.2269125486
0.2237420557,0.1737678487,1.287591792,1576,0.2270566201
0.1605413744,0.1246708142,1.287722194,1577,0.2272006915
0.3657606844,0.2840122436,1.287834214,1578,0.227344763
0.1402949645,0.108853589,1.288840963,1579,0.2274888345
0.125896246,0.09758324349,1.290142052,1580,0.2276329059
0.1042809603,0.08082570594,1.290195478,1581,0.2277769774
0.1508737124,0.1169057998,1.290557975,1582,0.2279210488
0.105121202,0.08145231271,1.290585847,1583,0.2280651203
0.2433583832,0.1885530412,1.290662731,1584,0.2282091918
0.1529832533,0.1185240847,1.29073558,1585,0.2283532632
0.2766656211,0.2142418557,1.291370541,1586,0.2284973347
0.1947084613,0.1507292223,1.29177646,1587,0.2286414061
0.1448794971,0.1121507077,1.291828648,1588,0.2287854776
0.1854093309,0.1435242513,1.291832769,1589,0.2289295491
0.1420120833,0.1099270356,1.291875856,1590,0.2290736205
0.1285249025,0.09947658215,1.292011644,1591,0.229217692
0.1070582149,0.08285240371,1.29215581,1592,0.2293617634
0.2550753312,0.1973862317,1.292265063,1593,0.2295058349
0.2310190621,0.1787667648,1.29229313,1594,0.2296499064
0.1834300284,0.1418930622,1.292734299,1595,0.2297939778
0.4079269317,0.315522438,1.292861878,1596,0.2299380493
0.1332713374,0.1030681068,1.29304148,1597,0.2300821207
0.1317242763,0.1018678145,1.293090236,1598,0.2302261922
0.1881372055,0.1454740635,1.293269748,1599,0.2303702637
0.199777098,0.1544608653,1.293383263,1600,0.2305143351
0.1118688672,0.08648792526,1.29346226,1601,0.2306584066
0.1408718943,0.1089064453,1.293512921,1602,0.230802478
0.1547765013,0.1196364073,1.293724084,1603,0.2309465495
0.2043916305,0.1579666355,1.293891143,1604,0.2310906209
0.2812668595,0.2173457442,1.294098767,1605,0.2312346924
0.1687017031,0.1303613534,1.294108252,1606,0.2313787639
0.1759644015,0.1359543664,1.294290181,1607,0.2315228353
0.1741970116,0.1345676588,1.294493886,1608,0.2316669068
0.1641516001,0.1267780198,1.294795426,1609,0.2318109782
0.1706929472,0.131829378,1.294802037,1610,0.2319550497
0.2556997175,0.1974676768,1.294894038,1611,0.2320991212
0.1504042447,0.1161364666,1.295064756,1612,0.2322431926
0.1770458646,0.136686002,1.295274293,1613,0.2323872641
0.2012604982,0.1553316151,1.295682775,1614,0.2325313355
0.3163427814,0.2441195492,1.295851899,1615,0.232675407
0.1110025449,0.0856532783,1.295952088,1616,0.2328194785
0.1715098048,0.1323408947,1.295969815,1617,0.2329635499
0.1173882748,0.09055963031,1.29625391,1618,0.2331076214
0.1543635744,0.1190754264,1.296351221,1619,0.2332516928
0.3614334718,0.27880818,1.296351749,1620,0.2333957643
0.1661656095,0.1281670036,1.29647729,1621,0.2335398358
0.1395699253,0.1076262986,1.296801312,1622,0.2336839072
0.2969148094,0.2289516604,1.296844971,1623,0.2338279787
0.2134724672,0.164306785,1.299230991,1624,0.2339720501
0.1786523568,0.1374992712,1.299296755,1625,0.2341161216
0.123343797,0.09492383544,1.299397527,1626,0.2342601931
0.1885367222,0.1450429339,1.299868371,1627,0.2344042645
0.1801800317,0.1386025986,1.299975856,1628,0.234548336
0.3959085676,0.304527599,1.300074505,1629,0.2346924074
0.4189719838,0.3221737467,1.300453523,1630,0.2348364789
0.2236302712,0.1719574709,1.300497559,1631,0.2349805504
0.1986598695,0.1527474543,1.300577285,1632,0.2351246218
0.2040396913,0.1568597815,1.300777608,1633,0.2352686933
0.1237722643,0.09514034106,1.300944089,1634,0.2354127647
0.1848916662,0.1421049752,1.301092139,1635,0.2355568362
0.220617389,0.1695374232,1.30129021,1636,0.2357009077
0.1826141448,0.1403281286,1.301336708,1637,0.2358449791
0.1371355539,0.1053659679,1.301516577,1638,0.2359890506
0.1126356736,0.08653969226,1.301549274,1639,0.236133122
0.1057331162,0.08121824248,1.3018395,1640,0.2362771935
0.2295808728,0.1763421197,1.301906052,1641,0.2364212649
0.1420404191,0.1090997707,1.301931417,1642,0.2365653364
0.2174982903,0.1670388833,1.302081803,1643,0.2367094079
0.1833567247,0.1408063607,1.302190638,1644,0.2368534793
0.1878267929,0.1442335549,1.302240612,1645,0.2369975508
0.169000759,0.1297509296,1.302501335,1646,0.2371416222
0.1097998837,0.08428377216,1.302740502,1647,0.2372856937
0.1642556419,0.1260836402,1.302751425,1648,0.2374297652
0.1029630677,0.07902572045,1.302905777,1649,0.2375738366
0.2234777612,0.1715135066,1.302974708,1650,0.2377179081
0.3068105421,0.2354667634,1.302988743,1651,0.2378619795
0.2113780645,0.1621802174,1.303352948,1652,0.238006051
0.1277805224,0.0980356454,1.303408794,1653,0.2381501225
0.1037829471,0.07960830047,1.303669925,1654,0.2382941939
0.1624737418,0.1246036624,1.303924288,1655,0.2384382654
0.1947231651,0.1493267718,1.304007063,1656,0.2385823368
0.1789784366,0.1372394477,1.304132592,1657,0.2387264083
0.1792467274,0.1373932964,1.304624987,1658,0.2388704798
0.2025233946,0.1552240641,1.304716481,1659,0.2390145512
0.1085978199,0.08323329108,1.304740188,1660,0.2391586227
0.2269767875,0.1739621598,1.304748043,1661,0.2393026941
0.1181780068,0.09048082843,1.306111016,1662,0.2394467656
0.1630895578,0.1248637137,1.306140535,1663,0.2395908371
0.1506803883,0.1153560295,1.306220307,1664,0.2397349085
0.1336152083,0.1022895519,1.306244928,1665,0.23987898
0.1472978134,0.1127560816,1.306340299,1666,0.2400230514
0.1218603101,0.09326385821,1.306618796,1667,0.2401671229
0.2859868677,0.2188146133,1.306982488,1668,0.2403111944
0.3066560065,0.234602381,1.307130836,1669,0.2404552658
0.1486985728,0.1137089429,1.307712209,1670,0.2405993373
0.2756850582,0.2107894579,1.307869288,1671,0.2407434087
0.1372319479,0.1049069302,1.308130431,1672,0.2408874802
0.1253589395,0.09580998954,1.308411995,1673,0.2410315516
0.1647192441,0.1258870703,1.308468325,1674,0.2411756231
0.2488713508,0.1901899345,1.308541125,1675,0.2413196946
0.2838758176,0.2169198253,1.308667003,1676,0.241463766
0.1897201838,0.1449678897,1.308704874,1677,0.2416078375
0.2239803647,0.1711353119,1.308791051,1678,0.2417519089
0.1228319707,0.0938473268,1.308848902,1679,0.2418959804
0.1390494928,0.1062279929,1.308972231,1680,0.2420400519
0.1697788175,0.1296895236,1.309117443,1681,0.2421841233
0.1986777759,0.1517286506,1.309428214,1682,0.2423281948
0.3304597621,0.2523437498,1.309561906,1683,0.2424722662
0.2323673736,0.177438613,1.309564867,1684,0.2426163377
0.1642366467,0.1253859309,1.309849084,1685,0.2427604092
0.151748434,0.1157935795,1.310508187,1686,0.2429044806
0.230726107,0.1760265321,1.310746194,1687,0.2430485521
0.1035796128,0.07900518848,1.311048234,1688,0.2431926235
0.2447977975,0.1866848371,1.311289129,1689,0.243336695
0.2085824726,0.1590388829,1.311518723,1690,0.2434807665
0.2736400763,0.208626249,1.311628224,1691,0.2436248379
0.2008143327,0.1531010916,1.311645335,1692,0.2437689094
0.2714899521,0.2069100143,1.312116057,1693,0.2439129808
0.120146038,0.09155155801,1.312331986,1694,0.2440570523
0.2325239755,0.1771741475,1.312403524,1695,0.2442011238
0.1936948858,0.1475534374,1.312710088,1696,0.2443451952
0.2315633737,0.1763933794,1.312766808,1697,0.2444892667
0.155700791,0.1185956172,1.312871375,1698,0.2446333381
0.2089446269,0.1591103718,1.313205573,1699,0.2447774096
0.1267401669,0.09648742839,1.313540727,1700,0.2449214811
0.1126924653,0.08579136838,1.313564143,1701,0.2450655525
0.2419035687,0.1841508324,1.313616483,1702,0.245209624
0.1063022944,0.08092176738,1.313642767,1703,0.2453536954
0.1652370089,0.125777796,1.313721612,1704,0.2454977669
0.2073835649,0.1578337414,1.313936824,1705,0.2456418384
0.2218564067,0.1688256673,1.314115384,1706,0.2457859098
0.2250730599,0.1712543901,1.314261548,1707,0.2459299813
0.1930466315,0.1468581262,1.314511062,1708,0.2460740527
0.1209288759,0.09197171359,1.314848568,1709,0.2462181242
0.2813433651,0.213955237,1.314963676,1710,0.2463621956
0.1768179524,0.1344347279,1.31526991,1711,0.2465062671
0.1233555107,0.09378526804,1.31529731,1712,0.2466503386
0.1576992569,0.1198752936,1.315527596,1713,0.24679441
0.2025032775,0.1538998955,1.315811663,1714,0.2469384815
0.1810639402,0.1376029269,1.315843669,1715,0.2470825529
0.1995172051,0.1516087365,1.316000711,1716,0.2472266244
0.1893643616,0.1438451732,1.316445713,1717,0.2473706959
0.2258946787,0.1715687443,1.316642374,1718,0.2475147673
0.2156353788,0.1637508075,1.316850781,1719,0.2476588388
0.1968328158,0.1494492798,1.317054295,1720,0.2478029102
0.200682665,0.1523401622,1.31733262,1721,0.2479469817
0.2475560681,0.1879084668,1.317429025,1722,0.2480910532
0.17402943,0.132086209,1.317544287,1723,0.2482351246
0.1816631233,0.1378310982,1.318012594,1724,0.2483791961
0.1052335506,0.07981488478,1.318470243,1725,0.2485232675
0.2462356073,0.18674536,1.318563456,1726,0.248667339
0.2358234967,0.1788211505,1.318767361,1727,0.2488114105
0.1834365193,0.1390790021,1.318937557,1728,0.2489554819
0.1889838856,0.1432778692,1.319002625,1729,0.2490995534
0.1886159133,0.1429826779,1.319152194,1730,0.2492436248
0.3201380028,0.2426318275,1.319439441,1731,0.2493876963
0.1971044131,0.1493702305,1.319569585,1732,0.2495317678
0.1682824918,0.1275262908,1.319590578,1733,0.2496758392
0.1228563023,0.09308948168,1.319765672,1734,0.2498199107
0.1266041296,0.09587789774,1.320472524,1735,0.2499639821
0.2797730681,0.2118325312,1.320727589,1736,0.2501080536
0.4363768569,0.3303554057,1.320931486,1737,0.2502521251
0.1893226317,0.143292192,1.321234807,1738,0.2503961965
0.1854237349,0.1403278137,1.321361247,1739,0.250540268
0.2832560457,0.2143637693,1.321380225,1740,0.2506843394
0.2199713604,0.1664254766,1.321740908,1741,0.2508284109
0.2531105436,0.1914885073,1.321805403,1742,0.2509724824
0.1971138266,0.1491032676,1.321995351,1743,0.2511165538
0.1815486648,0.137325868,1.322028161,1744,0.2512606253
0.2982664517,0.2255838216,1.322197885,1745,0.2514046967
0.1964611028,0.1485384579,1.322627861,1746,0.2515487682
0.1968037777,0.1487945507,1.322654471,1747,0.2516928396
0.1785620462,0.1349419476,1.323250845,1748,0.2518369111
0.1543249916,0.1165915511,1.323637864,1749,0.2519809826
0.2083997544,0.1574091835,1.323936442,1750,0.252125054
0.2884722653,0.2178604251,1.324115039,1751,0.2522691255
0.1372411481,0.1036255361,1.32439506,1752,0.2524131969
0.1533377689,0.1157635228,1.324577598,1753,0.2525572684
0.2581689895,0.1949016105,1.324611884,1754,0.2527013399
0.1252680491,0.0945336173,1.325116426,1755,0.2528454113
0.1519525777,0.114590797,1.326045212,1756,0.2529894828
0.1538330071,0.1159719527,1.326467335,1757,0.2531335542
0.1925715596,0.1451682605,1.326540381,1758,0.2532776257
0.1696669779,0.1279016434,1.326542595,1759,0.2534216972
0.1514018818,0.1140993777,1.326929953,1760,0.2535657686
0.2456762853,0.1850812883,1.327396667,1761,0.2537098401
0.2072174121,0.1560950981,1.327507491,1762,0.2538539115
0.1359438757,0.1024042546,1.327521754,1763,0.253997983
0.2684602886,0.2022101386,1.327630209,1764,0.2541420545
0.106959958,0.08056410437,1.327637896,1765,0.2542861259
0.2200636485,0.1657036218,1.328055755,1766,0.2544301974
0.2044053959,0.1538998955,1.328171115,1767,0.2545742688
0.3365490257,0.253285915,1.328731705,1768,0.2547183403
0.1110590735,0.08357775228,1.328811442,1769,0.2548624118
0.1150326301,0.08654874444,1.329108018,1770,0.2550064832
0.218241094,0.1641810523,1.329270893,1771,0.2551505547
0.1117961965,0.08407070709,1.32978775,1772,0.2552946261
0.2083537969,0.1566102853,1.330396637,1773,0.2554386976
0.1606272094,0.1206941682,1.330861398,1774,0.2555827691
0.1172584976,0.0880969018,1.331017269,1775,0.2557268405
0.1509357706,0.1133969931,1.331038562,1776,0.255870912
0.1061568366,0.07975410736,1.331051655,1777,0.2560149834
0.2029362501,0.1524222047,1.331408704,1778,0.2561590549
0.1378872486,0.1035634194,1.331428118,1779,0.2563031264
0.2126981419,0.1597338872,1.331578075,1780,0.2564471978
0.1975463873,0.1483524904,1.331601423,1781,0.2565912693
0.2585583905,0.1941313255,1.331873616,1782,0.2567353407
0.1525981775,0.1145525406,1.332123904,1783,0.2568794122
0.2834619592,0.2127195284,1.332561995,1784,0.2570234836
0.1912352126,0.1434858421,1.332781059,1785,0.2571675551
0.2018953734,0.1514418582,1.333154359,1786,0.2573116266
0.1332188962,0.09992360019,1.33320753,1787,0.257455698
0.1452467052,0.1089451952,1.333208912,1788,0.2575997695
0.2075225343,0.1556410745,1.333340412,1789,0.2577438409
0.1744585789,0.1308319933,1.333455025,1790,0.2578879124
0.1266026061,0.09490037772,1.334057979,1791,0.2580319839
0.2052601548,0.1538572668,1.334094639,1792,0.2581760553
0.1517579182,0.113700807,1.334712763,1793,0.2583201268
0.1668003428,0.1249101672,1.335362417,1794,0.2584641982
0.2042580348,0.1529568066,1.33539683,1795,0.2586082697
0.2274183497,0.1702668835,1.335658144,1796,0.2587523412
0.165868701,0.1241613138,1.335912902,1797,0.2588964126
0.3082549728,0.2306452548,1.33648955,1798,0.2590404841
0.3457194842,0.2586540877,1.336609397,1799,0.2591845555
0.1100260577,0.08230015998,1.336887531,1800,0.259328627
0.1724042086,0.1289461364,1.337025005,1801,0.2594726985
0.1761996571,0.1317804129,1.337070156,1802,0.2596167699
0.1642107486,0.1227706676,1.337540568,1803,0.2597608414
0.1545059131,0.1155129062,1.337564071,1804,0.2599049128
0.1613249514,0.120608641,1.337590326,1805,0.2600489843
0.1437155316,0.1074059127,1.338059777,1806,0.2601930558
0.1348050487,0.1006700515,1.339077975,1807,0.2603371272
0.1839357214,0.1373022984,1.339640512,1808,0.2604811987
0.1781107891,0.1329541302,1.339640888,1809,0.2606252701
0.1603154096,0.1196086814,1.340332555,1810,0.2607693416
0.1494250303,0.1114528078,1.340702251,1811,0.2609134131
0.2439032807,0.1819121584,1.340775036,1812,0.2610574845
0.1667404503,0.124212767,1.342377715,1813,0.261201556
0.1473525459,0.1097653238,1.342432571,1814,0.2613456274
0.1057794776,0.0787806921,1.342708153,1815,0.2614896989
0.1908592135,0.1421290116,1.342858938,1816,0.2616337704
0.2333562415,0.1737481017,1.343072179,1817,0.2617778418
0.2094363321,0.1559321021,1.343125176,1818,0.2619219133
0.2885423302,0.2148093483,1.343248478,1819,0.2620659847
0.20245143,0.1506951296,1.343450386,1820,0.2622100562
0.1118964903,0.08328467541,1.343542371,1821,0.2623541276
0.2042669985,0.1519983133,1.343876745,1822,0.2624981991
0.1367301742,0.1017351199,1.343982042,1823,0.2626422706
0.1986258879,0.1477323385,1.344498367,1824,0.262786342
0.1870868581,0.1391449116,1.344546889,1825,0.2629304135
0.153332111,0.1140109772,1.344889017,1826,0.2630744849
0.1116469145,0.08301399485,1.344916778,1827,0.2632185564
0.1764495786,0.1311814381,1.34508038,1828,0.2633626279
0.1345157119,0.09997729132,1.345462656,1829,0.2635066993
0.1120514328,0.08327900405,1.34549439,1830,0.2636507708
0.1922305205,0.1428496613,1.345684118,1831,0.2637948422
0.2211809554,0.1643450487,1.34583279,1832,0.2639389137
0.1465776302,0.1089117189,1.34583892,1833,0.2640829852
0.2118910827,0.1574091835,1.346116396,1834,0.2642270566
0.2357080706,0.1750835167,1.346260773,1835,0.2643711281
0.1148076735,0.08526425586,1.346492411,1836,0.2645151995
0.1889150029,0.1402536389,1.346952596,1837,0.264659271
0.1998641565,0.1483770085,1.347002198,1838,0.2648033425
0.1676507517,0.124434187,1.347304593,1839,0.2649474139
0.1965625583,0.1457829716,1.348323169,1840,0.2650914854
0.2040916879,0.1513449081,1.348520346,1841,0.2652355568
0.1466022218,0.1087038538,1.348638679,1842,0.2653796283
0.1265855904,0.09384261563,1.348913706,1843,0.2655236998
0.148450845,0.1100119199,1.349406911,1844,0.2656677712
0.1420166072,0.1052070846,1.349876842,1845,0.2658118427
0.1031832779,0.07641054491,1.350380082,1846,0.2659559141
0.3425226437,0.2535848718,1.350721915,1847,0.2660999856
0.2278988301,0.168680061,1.351071542,1848,0.2662440571
0.2409489414,0.1783301335,1.351139803,1849,0.2663881285
0.1351769249,0.09999047327,1.351898041,1850,0.2665322
0.1921825865,0.1421290116,1.352170007,1851,0.2666762714
0.2392285154,0.1769100465,1.352260768,1852,0.2668203429
0.1703969056,0.1259452594,1.35294418,1853,0.2669644143
0.2028204945,0.1498731092,1.353281424,1854,0.2671084858
0.1934861673,0.1428579581,1.354395442,1855,0.2672525573
0.2968915304,0.219204043,1.354407183,1856,0.2673966287
0.2030400276,0.1498590061,1.35487371,1857,0.2675407002
0.1060239615,0.07824820691,1.354969854,1858,0.2676847716
0.162746946,0.120062961,1.355513347,1859,0.2678288431
0.1344601404,0.09916139054,1.355972719,1860,0.2679729146
0.2509458799,0.1850115929,1.356379219,1861,0.268116986
0.2408376961,0.1775278303,1.356619386,1862,0.2682610575
0.1654000894,0.1218996395,1.356854623,1863,0.2684051289
0.1027870443,0.07574288876,1.357052075,1864,0.2685492004
0.1912130349,0.1408783973,1.357291385,1865,0.2686932719
0.3063549916,0.2256831052,1.357456471,1866,0.2688373433
0.2548118035,0.1877120952,1.35746076,1867,0.2689814148
0.1485520112,0.1093974252,1.357911404,1868,0.2691254862
0.28833138,0.2123024689,1.358116,1869,0.2692695577
0.4066047075,0.2993278436,1.358392532,1870,0.2694136292
0.1638155348,0.1205849045,1.358507811,1871,0.2695577006
0.2841826995,0.2091755394,1.358584758,1872,0.2697017721
0.1789191107,0.1316163847,1.35939846,1873,0.2698458435
0.3030202966,0.2228886975,1.359513964,1874,0.269989915
0.1907994256,0.1403257361,1.35968947,1875,0.2701339865
0.2149605,0.158090277,1.359732579,1876,0.2702780579
0.3029201272,0.2227633688,1.359829171,1877,0.2704221294
0.2181550235,0.1603886802,1.360164716,1878,0.2705662008
0.181637747,0.1335275289,1.360301869,1879,0.2707102723
0.1494448739,0.1098460759,1.360493514,1880,0.2708543438
0.1962332607,0.1442237458,1.360616864,1881,0.2709984152
0.1169185419,0.08592387232,1.360722448,1882,0.2711424867
0.1036525785,0.07616995405,1.36080663,1883,0.2712865581
0.2183103112,0.1603993405,1.361042449,1884,0.2714306296
0.1242332321,0.09127756716,1.361048897,1885,0.2715747011
0.1260337774,0.09258940763,1.361211618,1886,0.2717187725
0.1170421334,0.08598338697,1.361217993,1887,0.271862844
0.1099308021,0.08074385503,1.361475769,1888,0.2720069154
0.1381763052,0.1014827669,1.361574083,1889,0.2721509869
0.3526523607,0.2589756553,1.361720121,1890,0.2722950583
0.2672226884,0.1962109607,1.361915193,1891,0.2724391298
0.2770539342,0.2034064548,1.362070513,1892,0.2725832013
0.1672579288,0.1227873585,1.362175478,1893,0.2727272727
0.1756080838,0.1289089243,1.362264752,1894,0.2728713442
0.1813373122,0.1330970075,1.362444698,1895,0.2730154156
0.2044251605,0.1500422383,1.362450753,1896,0.2731594871
0.1345407964,0.09873216747,1.362684522,1897,0.2733035586
0.1566102853,0.1149065243,1.362936407,1898,0.27344763
0.1127991076,0.0827610535,1.362949151,1899,0.2735917015
0.1630397842,0.1196118085,1.363074317,1900,0.2737357729
0.1482178879,0.108730858,1.363163049,1901,0.2738798444
0.2478076805,0.1817222967,1.363661394,1902,0.2740239159
0.1419810057,0.1041084469,1.363779884,1903,0.2741679873
0.1397559341,0.1024393299,1.36428005,1904,0.2743120588
0.1558292139,0.1141198681,1.365487155,1905,0.2744561302
0.2995203404,0.2193421363,1.365539451,1906,0.2746002017
0.2561748305,0.1875802845,1.365681,1907,0.2747442732
0.1261626539,0.09235820401,1.366014587,1908,0.2748883446
0.1700813446,0.1244769848,1.366367806,1909,0.2750324161
0.208249619,0.152375042,1.366691135,1910,0.2751764875
0.2036503102,0.149003955,1.366744327,1911,0.275320559
0.2306859147,0.1687724473,1.366845824,1912,0.2754646305
0.2749821252,0.2010667655,1.367615998,1913,0.2756087019
0.2479699042,0.1813080079,1.367672101,1914,0.2757527734
0.2654537271,0.1940733221,1.367801222,1915,0.2758968448
0.1427511197,0.1043556392,1.36792914,1916,0.2760409163
0.1081744133,0.07903263926,1.368730872,1917,0.2761849878
0.2214397566,0.161765499,1.368893602,1918,0.2763290592
0.1444094011,0.1054830978,1.369028822,1919,0.2764731307
0.2700993735,0.1972836667,1.369091411,1920,0.2766172021
0.2243628239,0.1638707888,1.369144712,1921,0.2767612736
0.1363494165,0.09958059218,1.369236852,1922,0.2769053451
0.2456265259,0.1793863793,1.369259622,1923,0.2770494165
0.1638828368,0.1196867221,1.369264977,1924,0.277193488
0.1544781805,0.1128102391,1.369363116,1925,0.2773375594
0.1936033078,0.1413689,1.369490091,1926,0.2774816309
0.2026035967,0.1479054974,1.369817893,1927,0.2776257023
0.2020855206,0.1474909333,1.370155549,1928,0.2777697738
0.1507035709,0.1099606551,1.370522673,1929,0.2779138453
0.1841479806,0.1343247596,1.370916137,1930,0.2780579167
0.1309788652,0.0955400453,1.370931579,1931,0.2782019882
0.2514689323,0.1834167536,1.371024879,1932,0.2783460596
0.1535825617,0.1120176328,1.371057019,1933,0.2784901311
0.1103766082,0.08049573763,1.371210594,1934,0.2786342026
0.1096487429,0.0799222294,1.371942997,1935,0.278778274
0.1169633625,0.08524051873,1.37215686,1936,0.2789223455
0.1994627045,0.1453622919,1.372176387,1937,0.2790664169
0.146426109,0.1067017784,1.372293051,1938,0.2792104884
0.1442935577,0.1051415706,1.372373999,1939,0.2793545599
0.200838496,0.1463312413,1.372492259,1940,0.2794986313
0.2505030365,0.1825114473,1.372533287,1941,0.2796427028
0.4176224243,0.3042116595,1.372802163,1942,0.2797867742
0.1802440642,0.1312867325,1.372903878,1943,0.2799308457
0.1639157618,0.1193645778,1.373236222,1944,0.2800749172
0.1402121826,0.1020872219,1.373454777,1945,0.2802189886
0.2428457475,0.1767409607,1.374020751,1946,0.2803630601
0.1835678606,0.133571463,1.374304484,1947,0.2805071315
0.1218114726,0.08863482304,1.374307168,1948,0.280651203
0.1011940488,0.07362343516,1.374481489,1949,0.2807952745
0.138005108,0.1003978937,1.374581706,1950,0.2809393459
0.2795866653,0.2033631817,1.374814571,1951,0.2810834174
0.1131832832,0.08230829345,1.375113958,1952,0.2812274888
0.2283883484,0.1660348747,1.375544437,1953,0.2813715603
0.2203581428,0.160144265,1.375997716,1954,0.2815156318
0.241037168,0.1751171554,1.37643378,1955,0.2816597032
0.2096059068,0.1522143499,1.377044326,1956,0.2818037747
0.2288816955,0.1661908448,1.377222047,1957,0.2819478461
0.2573242241,0.186813421,1.377439708,1958,0.2820919176
0.2233336115,0.162118995,1.377590648,1959,0.2822359891
0.2164086563,0.1570730873,1.377757706,1960,0.2823800605
0.1433083424,0.1039837165,1.378180616,1961,0.282524132
0.1830109132,0.1327726428,1.378378176,1962,0.2826682034
0.1960291894,0.1421741724,1.378796064,1963,0.2828122749
0.2202374028,0.1597213052,1.378885569,1964,0.2829563463
0.2237489997,0.1622551322,1.378994899,1965,0.2831004178
0.2016964196,0.1461496181,1.380068058,1966,0.2832444893
0.1474667722,0.1068477445,1.380158026,1967,0.2833885607
0.166425276,0.120506671,1.381046166,1968,0.2835326322
0.2608504882,0.1888776673,1.381055219,1969,0.2836767036
0.2371008096,0.1716806456,1.381057304,1970,0.2838207751
0.1764552417,0.1277520005,1.38123271,1971,0.2839648466
0.162551082,0.1176775708,1.381325948,1972,0.284108918
0.1116056189,0.08078257965,1.381555521,1973,0.2842529895
0.1484423508,0.1073972902,1.382179667,1974,0.2843970609
0.1967614846,0.1423116662,1.382609661,1975,0.2845411324
0.165500194,0.1196792943,1.382864053,1976,0.2846852039
0.2339408966,0.169155163,1.382995898,1977,0.2848292753
0.1119550891,0.08091304232,1.38364701,1978,0.2849733468
0.1599830024,0.1155391353,1.384665048,1979,0.2851174182
0.1819740676,0.1314209057,1.38466606,1980,0.2852614897
0.1642590474,0.1185952411,1.385039112,1981,0.2854055612
0.1724074644,0.124475169,1.385075158,1982,0.2855496326
0.2750036307,0.1984682146,1.385630597,1983,0.2856937041
0.1500275199,0.1082702457,1.385676359,1984,0.2858377755
0.2066654654,0.1491058043,1.386032331,1985,0.285981847
0.3622191139,0.2613202055,1.386112157,1986,0.2861259185
0.1738124683,0.1253831486,1.386250627,1987,0.2862699899
0.300823968,0.2169842116,1.386386437,1988,0.2864140614
0.2536427242,0.1829053858,1.386742786,1989,0.2865581328
0.1952477404,0.1407727339,1.38697129,1990,0.2867022043
0.2202031637,0.1587098793,1.387457194,1991,0.2868462758
0.1405809102,0.1012817087,1.388018745,1992,0.2869903472
0.1097551412,0.07906780224,1.388114227,1993,0.2871344187
0.117800645,0.08486307106,1.388126113,1994,0.2872784901
0.1568078093,0.1129484665,1.388312867,1995,0.2874225616
0.1960057996,0.1411762999,1.388376092,1996,0.287566633
0.2918997545,0.2102314537,1.388468516,1997,0.2877107045
0.1314231707,0.09464074055,1.388653237,1998,0.287854776
0.1890856592,0.1361140086,1.389171189,1999,0.2879988474
0.2292861062,0.1649883449,1.38971093,2000,0.2881429189
0.1502127705,0.1080621602,1.390058927,2001,0.2882869903
0.2512313764,0.180707787,1.390263146,2002,0.2884310618
0.2290980333,0.1647798241,1.390328182,2003,0.2885751333
0.2125324293,0.1528475464,1.390486366,2004,0.2887192047
0.1998597665,0.1436824979,1.390981988,2005,0.2888632762
0.2356914372,0.16943645,1.391031488,2006,0.2890073476
0.1929327356,0.1386717747,1.391290593,2007,0.2891514191
0.1244569757,0.08943360393,1.39161311,2008,0.2892954906
0.3070706651,0.2205790449,1.392111682,2009,0.289439562
0.166675575,0.1197216061,1.392192942,2010,0.2895836335
0.1532509625,0.1100697836,1.392307293,2011,0.2897277049
0.1115589665,0.08011875718,1.392420082,2012,0.2898717764
0.2349337376,0.1686863652,1.392725116,2013,0.2900158479
0.2123846592,0.1524948897,1.39273296,2014,0.2901599193
0.1631649374,0.1171310979,1.393011253,2015,0.2903039908
0.1707977436,0.1225927127,1.393212857,2016,0.2904480622
0.15325269,0.1099841121,1.393407529,2017,0.2905921337
0.1926821703,0.1382538174,1.393684268,2018,0.2907362052
0.1451936368,0.104128748,1.394366491,2019,0.2908802766
0.2228742676,0.1597980685,1.394724415,2020,0.2910243481
0.1995458254,0.1430704875,1.394737859,2021,0.2911684195
0.2321586196,0.1664437469,1.394817312,2022,0.291312491
0.1130099107,0.08100611209,1.395078813,2023,0.2914565625
0.2274695615,0.1630501967,1.395089158,2024,0.2916006339
0.1055560492,0.07566211414,1.395097803,2025,0.2917447054
0.1486933731,0.1065732822,1.39522186,2026,0.2918887768
0.2008883456,0.1439760586,1.395289936,2027,0.2920328483
0.1808917439,0.1296389974,1.39534976,2028,0.2921769198
0.1137822729,0.08152565595,1.395662158,2029,0.2923209912
0.2165157427,0.1550986849,1.395986967,2030,0.2924650627
0.1344690889,0.09630798731,1.396240256,2031,0.2926091341
0.1575661671,0.1128251385,1.39655195,2032,0.2927532056
0.1542312288,0.1104117418,1.396873432,2033,0.292897277
0.1465530936,0.1049088512,1.396956425,2034,0.2930413485
0.1478015568,0.1057495437,1.397656686,2035,0.29318542
0.3229428237,0.2310548563,1.397688968,2036,0.2933294914
0.2687588696,0.1922099657,1.398256686,2037,0.2934735629
0.1219692967,0.08721953907,1.398417121,2038,0.2936176343
0.1798183518,0.1285249025,1.39909347,2039,0.2937617058
0.2861836172,0.204514463,1.399331925,2040,0.2939057773
0.2240404952,0.1601023212,1.399358195,2041,0.2940498487
0.1375386152,0.09828216022,1.399426049,2042,0.2941939202
0.1999902599,0.1428796437,1.399711356,2043,0.2943379916
0.1295542805,0.09252413716,1.40022144,2044,0.2944820631
0.1813404587,0.1294971905,1.400342803,2045,0.2946261346
0.1412353322,0.1008349888,1.400657985,2046,0.294770206
0.1461496181,0.1043314192,1.400820762,2047,0.2949142775
0.2792151863,0.1992751764,1.401153879,2048,0.2950583489
0.1529178526,0.1091278189,1.401272875,2049,0.2952024204
0.2115763305,0.1509674005,1.401470316,2050,0.2953464919
0.1747653491,0.1246782485,1.401730865,2051,0.2954905633
0.2261253961,0.1612771043,1.402092362,2052,0.2956346348
0.1929829779,0.1375232242,1.403275549,2053,0.2957787062
0.1287999233,0.09177241938,1.403470935,2054,0.2959227777
0.2699242062,0.192301275,1.403652712,2055,0.2960668492
0.1556016281,0.1107897426,1.404476844,2056,0.2962109206
0.2350143519,0.1673012118,1.404737894,2057,0.2963549921
0.2074534232,0.1476721507,1.404824282,2058,0.2964990635
0.1953341499,0.1390135614,1.405144562,2059,0.296643135
0.1276652079,0.09083360923,1.405484258,2060,0.2967872065
0.2606512291,0.1854239254,1.405704407,2061,0.2969312779
0.1291747994,0.09187595432,1.405969607,2062,0.2970753494
0.1049587036,0.07464601506,1.406085823,2063,0.2972194208
0.1529198988,0.1086241934,1.407788578,2064,0.2973634923
0.1925000988,0.1367351997,1.407831335,2065,0.2975075638
0.1253690971,0.08902418827,1.408258806,2066,0.2976516352
0.1759803074,0.1249462651,1.408447922,2067,0.2977957067
0.2406878256,0.1708503998,1.408763608,2068,0.2979397781
0.1399569122,0.09932191282,1.409124213,2069,0.2980838496
0.1335817737,0.09477975053,1.409391489,2070,0.298227921
0.1487654764,0.1055487835,1.409447569,2071,0.2983719925
0.2244393149,0.1591213315,1.410491684,2072,0.298516064
0.1721480346,0.1220467308,1.410509183,2073,0.2986601354
0.3141587454,0.2227198852,1.410555439,2074,0.2988042069
0.1651279458,0.1170616151,1.410607104,2075,0.2989482783
0.1753182722,0.1242089778,1.411478263,2076,0.2990923498
0.1108307897,0.07850507376,1.411765946,2077,0.2992364213
0.1491307795,0.1055825106,1.412457221,2078,0.2993804927
0.1203886521,0.08521074957,1.412834093,2079,0.2995245642
0.1603434958,0.1134630854,1.413177645,2080,0.2996686356
0.252855444,0.1788969099,1.413414263,2081,0.2998127071
0.1957556097,0.1384841873,1.413559291,2082,0.2999567786
0.3355708757,0.237362553,1.413748173,2083,0.30010085
0.1832509584,0.129604947,1.413919473,2084,0.3002449215
0.2271578301,0.1606204918,1.414251866,2085,0.3003889929
0.2756037149,0.1947949376,1.414840233,2086,0.3005330644
0.1164263277,0.08228168799,1.414972524,2087,0.3006771359
0.1365757227,0.09651722095,1.415039941,2088,0.3008212073
0.1501667712,0.1061076201,1.415230792,2089,0.3009652788
0.1449050704,0.1023729856,1.415461995,2090,0.3011093502
0.204514463,0.1443917206,1.416386357,2091,0.3012534217
0.1146141349,0.08091051984,1.416554178,2092,0.3013974932
0.1115733662,0.07875508792,1.416713119,2093,0.3015415646
0.1201500417,0.08480882481,1.416716267,2094,0.3016856361
0.1658415039,0.1170517763,1.416821761,2095,0.3018297075
0.1381886544,0.09741585467,1.418543777,2096,0.301973779
0.1159719527,0.08173497916,1.418877865,2097,0.3021178505
0.1522896153,0.1073293789,1.418899623,2098,0.3022619219
0.2087973409,0.1471488978,1.418952802,2099,0.3024059934
0.2427525935,0.171046825,1.419217185,2100,0.3025500648
0.2499244196,0.176061264,1.419530985,2101,0.3026941363
0.2715464183,0.1912791217,1.419634385,2102,0.3028382078
0.167433233,0.1178811287,1.420356548,2103,0.3029822792
0.2336844811,0.1644397096,1.421095194,2104,0.3031263507
0.1061798535,0.07462523355,1.422841155,2105,0.3032704221
0.2346999798,0.1649285286,1.423040524,2106,0.3034144936
0.1381040673,0.09703478062,1.423242949,2107,0.303558565
0.1904586271,0.1337670226,1.423808525,2108,0.3037026365
0.2584843032,0.1814940071,1.424202966,2109,0.303846708
0.1211060543,0.08498062792,1.425101899,2110,0.3039907794
0.2447850353,0.1717378895,1.425340885,2111,0.3041348509
0.2725349137,0.191167772,1.425632108,2112,0.3042789223
0.2016131634,0.1413578959,1.42626036,2113,0.3044229938
0.1987190526,0.1393162237,1.426388451,2114,0.3045670653
0.2154629148,0.1510530754,1.426405349,2115,0.3047111367
0.1073823387,0.07527958057,1.42644709,2116,0.3048552082
0.171699333,0.1203583673,1.426567481,2117,0.3049992796
0.121536736,0.08517892718,1.426840418,2118,0.3051433511
0.1503301809,0.1053561595,1.426876052,2119,0.3052874226
0.203506819,0.1426228858,1.426887542,2120,0.305431494
0.1091776991,0.07649722055,1.42721132,2121,0.3055755655
0.1190550265,0.08339761076,1.4275592,2122,0.3057196369
0.289421309,0.2024696992,1.429454926,2123,0.3058637084
0.1445192162,0.1010960869,1.429523344,2124,0.3060077799
0.148002001,0.1034675143,1.430419993,2125,0.3061518513
0.1630501967,0.1139631836,1.430726937,2126,0.3062959228
0.2305270696,0.1611004909,1.430951999,2127,0.3064399942
0.2331272491,0.162887519,1.431216158,2128,0.3065840657
0.1731966546,0.1209899061,1.431496727,2129,0.3067281372
0.1675761297,0.1170616151,1.431520739,2130,0.3068722086
0.480352047,0.3354516714,1.43195604,2131,0.3070162801
0.2224363745,0.1553249613,1.432071012,2132,0.3071603515
0.2633804977,0.183913414,1.432089655,2133,0.307304423
0.1266794119,0.08845477037,1.432137705,2134,0.3074484945
0.2356254325,0.1644616325,1.432707611,2135,0.3075925659
0.152010822,0.1060479514,1.433415922,2136,0.3077366374
0.2805624823,0.1957219589,1.433474731,2137,0.3078807088
0.1986029134,0.1385090637,1.433862219,2138,0.3080247803
0.1382287183,0.09640303324,1.433862749,2139,0.3081688518
0.1548751268,0.1080039074,1.433977072,2140,0.3083129232
0.2545525286,0.1774024347,1.434887458,2141,0.3084569947
0.2620346114,0.182541991,1.435475804,2142,0.3086010661
0.2356365243,0.1641516001,1.435481129,2143,0.3087451376
0.1710963782,0.1191332095,1.436177023,2144,0.308889209
0.261862298,0.1822392013,1.436915308,2145,0.3090332805
0.1969380044,0.1369672448,1.437847455,2146,0.309177352
0.1626480758,0.1131013578,1.438073592,2147,0.3093214234
0.4569807142,0.3177442973,1.438202725,2148,0.3094654949
0.3067540097,0.2131819671,1.438930383,2149,0.3096095663
0.1623424826,0.1128134415,1.439034928,2150,0.3097536378
0.1987218256,0.1380864737,1.439111451,2151,0.3098977093
0.1945691756,0.1351703817,1.439436459,2152,0.3100417807
0.2342693925,0.1627340859,1.439584039,2153,0.3101858522
0.2165404253,0.1504042447,1.439722834,2154,0.3103299236
0.3087428062,0.2144185933,1.439906873,2155,0.3104739951
0.1270335586,0.08816539912,1.440855028,2156,0.3106180666
0.1775751561,0.1232194062,1.441129782,2157,0.310762138
0.1383499671,0.09598717836,1.441337994,2158,0.3109062095
0.103582541,0.07185420852,1.441565402,2159,0.3110502809
0.1919123824,0.1331114336,1.441742285,2160,0.3111943524
0.1814052751,0.1258100708,1.441897886,2161,0.3113384239
0.2726842232,0.1890739036,1.442209728,2162,0.3114824953
0.1570910492,0.1088665697,1.442968669,2163,0.3116265668
0.1507421558,0.1044459252,1.443255497,2164,0.3117706382
0.2698382686,0.1869226175,1.443582763,2165,0.3119147097
0.1713809647,0.1187053893,1.443750497,2166,0.3120587812
0.1353888537,0.09376562432,1.443907132,2167,0.3122028526
0.2627339607,0.1818270479,1.444966322,2168,0.3123469241
0.1264028831,0.08746989764,1.445101533,2169,0.3124909955
0.1083410513,0.07496450634,1.445231305,2170,0.312635067
0.1044733136,0.07227935013,1.44541025,2171,0.3127791385
0.2357795691,0.1630343086,1.446196025,2172,0.3129232099
0.103901422,0.07184270516,1.446234823,2173,0.3130672814
0.2429261792,0.1679230071,1.44665215,2174,0.3132113528
0.1712708423,0.1183844582,1.446734183,2175,0.3133554243
0.3300655815,0.2280628356,1.447257203,2176,0.3134994957
0.2537518934,0.1753312718,1.447271161,2177,0.3136435672
0.178333983,0.1232056397,1.447449836,2178,0.3137876387
0.2175056779,0.1502383089,1.447737794,2179,0.3139317101
0.1395155322,0.09634547573,1.448075596,2180,0.3140757816
0.2199926415,0.1518834619,1.448430518,2181,0.314219853
0.2607329654,0.1799726824,1.448736341,2182,0.3143639245
0.200712113,0.13852049,1.448970568,2183,0.314507996
0.2290494621,0.158032017,1.449386438,2184,0.3146520674
0.1083146304,0.07471507347,1.449702522,2185,0.3147961389
0.2141102925,0.1476922398,1.449705772,2186,0.3149402103
0.2604713023,0.1796686617,1.44973141,2187,0.3150842818
0.1455683932,0.1003889289,1.450044291,2188,0.3152283533
0.2336636646,0.1610934307,1.450485371,2189,0.3153724247
0.1687192934,0.1162848222,1.450914145,2190,0.3155164962
0.2832564275,0.195199121,1.451115282,2191,0.3156605676
0.2429432466,0.1674182091,1.451116028,2192,0.3158046391
0.110073103,0.07585140172,1.451167684,2193,0.3159487106
0.1112361846,0.07664147006,1.451383754,2194,0.316092782
0.1354600387,0.09332044356,1.451558024,2195,0.3162368535
0.1546253305,0.1065076507,1.451776745,2196,0.3163809249
0.1719478739,0.1184366122,1.451813512,2197,0.3165249964
0.2675858587,0.1843094699,1.451829138,2198,0.3166690679
0.228988823,0.1576443814,1.452565712,2199,0.3168131393
0.1559991583,0.1073695352,1.45291826,2200,0.3169572108
0.320434351,0.2204180357,1.453757402,2201,0.3171012822
0.2737443795,0.1882924698,1.453825423,2202,0.3172453537
0.1942595067,0.1335970976,1.454069813,2203,0.3173894252
0.1801213353,0.123869141,1.454125974,2204,0.3175334966
0.2370053676,0.1629699378,1.454288875,2205,0.3176775681
0.2639219135,0.1814213215,1.454745844,2206,0.3178216395
0.1938542057,0.133214526,1.455203209,2207,0.317965711
0.2977680376,0.2044548326,1.456400095,2208,0.3181097825
0.2700693021,0.1854250778,1.456487469,2209,0.3182538539
0.2858670082,0.1962651297,1.456534885,2210,0.3183979254
0.1475534374,0.1012934921,1.456692175,2211,0.3185419968
0.1831645891,0.1256761501,1.457433164,2212,0.3186860683
0.1905000059,0.1306935406,1.457608425,2213,0.3188301397
0.2130927236,0.1461736667,1.457805146,2214,0.3189742112
0.1818574935,0.1247430777,1.457856395,2215,0.3191182827
0.2820828336,0.1934221362,1.458379269,2216,0.3192623541
0.2483055972,0.1702320707,1.458629952,2217,0.3194064256
0.1316007562,0.09021101813,1.458810231,2218,0.319550497
0.2461576975,0.1686936546,1.459199506,2219,0.3196945685
0.2370539091,0.1623038867,1.46055596,2220,0.31983864
0.3365036103,0.230388249,1.460593636,2221,0.3199827114
0.2051330612,0.1404167603,1.460887295,2222,0.3201267829
0.2539222424,0.1737107657,1.461753055,2223,0.3202708543
0.1499248425,0.1025440019,1.46205375,2224,0.3204149258
0.1796062246,0.1228026398,1.462559965,2225,0.3205589973
0.1393171756,0.09519879458,1.46343424,2226,0.3207030687
0.1777672354,0.1214678258,1.463492363,2227,0.3208471402
0.1538292909,0.1049574743,1.465634458,2228,0.3209912116
0.2544685844,0.1736098621,1.465749591,2229,0.3211352831
0.2710258608,0.1848617285,1.466100436,2230,0.3212793546
0.1216520162,0.08294152497,1.466720274,2231,0.321423426
0.2113655493,0.1441071358,1.466725073,2232,0.3215674975
0.2557600222,0.1743347889,1.467062449,2233,0.3217115689
0.2906430684,0.1981001678,1.467152056,2234,0.3218556404
0.1583088251,0.1078942458,1.467259203,2235,0.3219997119
0.131073809,0.08932925735,1.467311079,2236,0.3221437833
0.2626986813,0.1789784366,1.467767214,2237,0.3222878548
0.2872725236,0.1956835113,1.468046652,2238,0.3224319262
0.1605121053,0.1093256171,1.468202143,2239,0.3225759977
0.1363357037,0.0928411182,1.468484076,2240,0.3227200692
0.1369573458,0.09326385821,1.468493245,2241,0.3228641406
0.2156951002,0.1468758775,1.46855361,2242,0.3230082121
0.1392784836,0.09482510587,1.468793336,2243,0.3231522835
0.3344786286,0.227632486,1.469380028,2244,0.323296355
0.1806969886,0.1229718529,1.469417467,2245,0.3234404265
0.2417100607,0.1644936467,1.469418823,2246,0.3235844979
0.1550780362,0.1055037348,1.469881957,2247,0.3237285694
0.2037704475,0.1386304678,1.469882132,2248,0.3238726408
0.1875802845,0.1276029428,1.470031023,2249,0.3240167123
0.1991571172,0.1354243639,1.47061512,2250,0.3241607837
0.1287574064,0.08752417365,1.471106793,2251,0.3243048552
0.2859604232,0.1943456644,1.471401094,2252,0.3244489267
0.198445781,0.1348672186,1.471415982,2253,0.3245929981
0.1067386547,0.07253309381,1.471585577,2254,0.3247370696
0.2935831973,0.199495367,1.47162915,2255,0.324881141
0.235905874,0.1602831517,1.471807059,2256,0.3250252125
0.3063626006,0.2081367639,1.471929297,2257,0.325169284
0.1338561499,0.09093259853,1.472037004,2258,0.3253133554
0.1563732886,0.1062160287,1.472219311,2259,0.3254574269
0.1501268112,0.1019350859,1.472768771,2260,0.3256014983
0.1672313556,0.1135407318,1.472875443,2261,0.3257455698
0.1635301817,0.1109950605,1.473310442,2262,0.3258896413
0.2329826726,0.1581038993,1.473604849,2263,0.3260337127
0.3435200028,0.2331045579,1.47367347,2264,0.3261777842
0.1728853554,0.1172633621,1.474333947,2265,0.3263218556
0.2456836982,0.1666286918,1.474438138,2266,0.3264659271
0.2633775041,0.1785967559,1.474704861,2267,0.3266099986
0.2483278253,0.1683428234,1.475131641,2268,0.32675407
0.2983538219,0.2022022436,1.475521817,2269,0.3268981415
0.1137909358,0.0771087207,1.475720707,2270,0.3270422129
0.1347724461,0.09131610084,1.47588919,2271,0.3271862844
0.1418443149,0.09609221177,1.476127069,2272,0.3273303559
0.1119559853,0.07583276611,1.476353707,2273,0.3274744273
0.1672598725,0.1132863112,1.476434979,2274,0.3276184988
0.1502204434,0.1017443303,1.476450265,2275,0.3277625702
0.2581932239,0.17482492,1.476867393,2276,0.3279066417
0.222994468,0.1509408954,1.477362827,2277,0.3280507132
0.2007849915,0.1358183268,1.478335039,2278,0.3281947846
0.2363529784,0.1598439825,1.478647959,2279,0.3283388561
0.1587121362,0.1073204106,1.478862551,2280,0.3284829275
0.2036172588,0.1375644424,1.480159082,2281,0.328626999
0.1219577277,0.082390828,1.480234277,2282,0.3287710705
0.2306795822,0.1558288256,1.480339606,2283,0.3289151419
0.2201937174,0.1486896687,1.480894532,2284,0.3290592134
0.1197708756,0.08087212303,1.480990867,2285,0.3292032848
0.1064698441,0.07187383804,1.481343518,2286,0.3293473563
0.1756258548,0.1185537574,1.481402687,2287,0.3294914277
0.1829859742,0.1234915587,1.481769087,2288,0.3296354992
0.3347435465,0.2259059802,1.481782582,2289,0.3297795707
0.1916985246,0.1293695159,1.481790539,2290,0.3299236421
0.2593762007,0.1749937174,1.482202931,2291,0.3300677136
0.1098611547,0.0741085677,1.482435271,2292,0.330211785
0.1303071442,0.08788648166,1.482675626,2293,0.3303558565
0.2365614988,0.1595481099,1.482696968,2294,0.330499928
0.2474484395,0.166886826,1.482732013,2295,0.3306439994
0.1468491801,0.09903087591,1.482862579,2296,0.3307880709
0.1725236528,0.1163352614,1.482986763,2297,0.3309321423
0.1012272003,0.06825397626,1.483096016,2298,0.3310762138
0.2256831052,0.152167077,1.483127032,2299,0.3312202853
0.144266038,0.09726371241,1.483246264,2300,0.3313643567
0.164393368,0.1108315781,1.483271924,2301,0.3315084282
0.2546751359,0.1716537794,1.483655861,2302,0.3316524996
0.1947187594,0.1311907083,1.484242001,2303,0.3317965711
0.2317709572,0.1561304446,1.484469975,2304,0.3319406426
0.1653551547,0.1113854616,1.484530857,2305,0.332084714
0.2091602777,0.1408176295,1.485327359,2306,0.3322287855
0.1424912271,0.09586162274,1.486426194,2307,0.3323728569
0.366867801,0.2467407816,1.486855147,2308,0.3325169284
0.2267826291,0.1524759756,1.487333518,2309,0.3326609999
0.1573363405,0.1057455504,1.487876699,2310,0.3328050713
0.2446682779,0.164393368,1.488309905,2311,0.3329491428
0.1220312607,0.08199096919,1.488350021,2312,0.3330932142
0.1952902648,0.1312082687,1.488399067,2313,0.3332372857
0.1847094079,0.1240952424,1.488448745,2314,0.3333813572
0.1445954452,0.0971004687,1.48913231,2315,0.3335254286
0.2296052146,0.1541404875,1.489584069,2316,0.3336695001
0.209834492,0.1408063607,1.490234467,2317,0.3338135715
0.1342950796,0.09010554601,1.490419686,2318,0.333957643
0.1819117316,0.1220286318,1.490729912,2319,0.3341017145
0.2612805653,0.1752685554,1.490744102,2320,0.3342457859
0.1139662352,0.07637394589,1.492213527,2321,0.3343898574
0.119264278,0.07992314106,1.492237122,2322,0.3345339288
0.127277603,0.08529274227,1.492244236,2323,0.3346780003
0.2879127112,0.1928718341,1.492767011,2324,0.3348220717
0.2248586462,0.1505235231,1.493843895,2325,0.3349661432
0.3030682923,0.2025987136,1.495904327,2326,0.3351102147
0.1887863263,0.1261281026,1.496782417,2327,0.3352542861
0.1314566665,0.08782345047,1.49682876,2328,0.3353983576
0.1209202282,0.08076624248,1.497162979,2329,0.335542429
0.1343313871,0.08962056672,1.498890177,2330,0.3356865005
0.2434418378,0.1623995579,1.499030175,2331,0.335830572
0.3042908125,0.202983433,1.499091862,2332,0.3359746434
0.2285731966,0.1523894512,1.499927947,2333,0.3361187149
0.2111035211,0.1407276258,1.500085857,2334,0.3362627863
0.2161144552,0.1440271361,1.500512064,2335,0.3364068578
0.1835829794,0.1222787688,1.501347955,2336,0.3365509293
0.2023407024,0.1347724461,1.501350671,2337,0.3366950007
0.1899591926,0.1264838371,1.501845588,2338,0.3368390722
0.2074882204,0.1381506998,1.501897715,2339,0.3369831436
0.1338075202,0.08901646371,1.503177217,2340,0.3371272151
0.1361650712,0.09056360857,1.503529655,2341,0.3372712866
0.1753373041,0.1165615216,1.504246871,2342,0.337415358
0.2257163708,0.1500422383,1.504352197,2343,0.3375594295
0.2299031213,0.1527361687,1.50523038,2344,0.3377035009
0.1884902048,0.1251867904,1.505671679,2345,0.3378475724
0.1223493251,0.08123541153,1.50610827,2346,0.3379916439
0.1470586311,0.09760253105,1.506709196,2347,0.3381357153
0.1539313426,0.1021267864,1.507257284,2348,0.3382797868
0.1515321519,0.1005308853,1.507319381,2349,0.3384238582
0.1063036318,0.07051012401,1.507636432,2350,0.3385679297
0.1836414358,0.1217268122,1.508635876,2351,0.3387120012
0.1890929359,0.1253253658,1.508816149,2352,0.3388560726
0.1881392393,0.1246742971,1.50904592,2353,0.3390001441
0.1901102572,0.1259764266,1.509093902,2354,0.3391442155
0.1572628797,0.1041737857,1.509620474,2355,0.339288287
0.1420851866,0.09411462698,1.509703552,2356,0.3394323584
0.2361584393,0.1564141579,1.50982777,2357,0.3395764299
0.2315775641,0.1533710666,1.509916891,2358,0.3397205014
0.2635025313,0.1745084552,1.509969995,2359,0.3398645728
0.1201503836,0.07957015305,1.509993119,2360,0.3400086443
0.1203587828,0.07965072948,1.51108199,2361,0.3401527157
0.2654120556,0.1755955417,1.511496551,2362,0.3402967872
0.1048143119,0.06933158381,1.51178303,2363,0.3404408587
0.1769027779,0.1169207462,1.513014446,2364,0.3405849301
0.1129484665,0.07464275389,1.51318729,2365,0.3407290016
0.2445320845,0.1615829034,1.513353699,2366,0.340873073
0.1718674438,0.1135603249,1.513446214,2367,0.3410171445
0.1671831448,0.110353669,1.514975863,2368,0.341161216
0.2017860299,0.1331706925,1.515243528,2369,0.3413052874
0.2352257998,0.1552240641,1.515395188,2370,0.3414493589
0.1197122505,0.0789635516,1.516044404,2371,0.3415934303
0.264395913,0.1743957316,1.516068716,2372,0.3417375018
0.2047830832,0.135073694,1.516084125,2373,0.3418815733
0.1494477508,0.09856494577,1.516236322,2374,0.3420256447
0.1181514053,0.07791892947,1.516337636,2375,0.3421697162
0.1369110336,0.09028285697,1.516467669,2376,0.3423137876
0.1776351866,0.1170811841,1.517196703,2377,0.3424578591
0.1515381324,0.09984150927,1.517786876,2378,0.3426019306
0.1944343922,0.1280504581,1.518420122,2379,0.342746002
0.2515385775,0.1656480457,1.518512195,2380,0.3428900735
0.2018841835,0.1329298191,1.518727588,2381,0.3430341449
0.2087035637,0.1374022974,1.518923393,2382,0.3431782164
0.2616108449,0.1721291139,1.519852389,2383,0.3433222879
0.1247616987,0.08207706002,1.520055648,2384,0.3434663593
0.2623156997,0.1725217436,1.520479067,2385,0.3436104308
0.2397590166,0.1576661233,1.520675536,2386,0.3437545022
0.1303853689,0.08569927549,1.521429069,2387,0.3438985737
0.1779111136,0.1168728632,1.522261959,2388,0.3440426452
0.2152500428,0.1413999011,1.522278595,2389,0.3441867166
0.1182433033,0.07765300145,1.522713883,2390,0.3443307881
0.2470991686,0.1622667999,1.522795598,2391,0.3444748595
0.2138627624,0.1404388268,1.522817922,2392,0.344618931
0.2552465883,0.1676067249,1.522889899,2393,0.3447630024
0.2880283033,0.1890890674,1.52324144,2394,0.3449070739
0.1938398926,0.1272467686,1.523338429,2395,0.3450511454
0.2484124089,0.1630397842,1.523630629,2396,0.3451952168
0.3049822425,0.2001201471,1.523995694,2397,0.3453392883
0.1707925846,0.1120406195,1.524380937,2398,0.3454833597
0.2736040215,0.1794300177,1.524850886,2399,0.3456274312
0.148925855,0.09764244866,1.525216308,2400,0.3457715027
0.1295076225,0.0848868345,1.525650277,2401,0.3459155741
0.1809988948,0.1185963464,1.526175977,2402,0.3460596456
0.1367318704,0.0895884237,1.526222527,2403,0.346203717
0.2640313067,0.1728790227,1.527260524,2404,0.3463477885
0.1743173043,0.1141109804,1.527612012,2405,0.34649186
0.2771929342,0.1813320611,1.52864823,2406,0.3466359314
0.3232105235,0.2113780645,1.529063691,2407,0.3467800029
0.3188133231,0.208249619,1.530919118,2408,0.3469240743
0.1615981931,0.1055487835,1.531028475,2409,0.3470681458
0.2079643327,0.1358329549,1.531030027,2410,0.3472122173
0.1264774286,0.08260371133,1.53113494,2411,0.3473562887
0.2309353346,0.1507693666,1.531712573,2412,0.3475003602
0.2438501093,0.1591840749,1.531875029,2413,0.3476444316
0.2845241732,0.1857120881,1.53207137,2414,0.3477885031
0.120934224,0.07893343554,1.532103895,2415,0.3479325746
0.1186980024,0.07745433477,1.532490115,2416,0.348076646
0.1807695812,0.117882872,1.533467739,2417,0.3482207175
0.1932358909,0.1260058532,1.533546943,2418,0.3483647889
0.1095231284,0.07141656195,1.533581643,2419,0.3485088604
0.220718143,0.143887582,1.533962417,2420,0.3486529319
0.1328275081,0.08652834932,1.535075026,2421,0.3487970033
0.1841945502,0.1199838536,1.535161147,2422,0.3489410748
0.2241916542,0.1460371744,1.535168392,2423,0.3490851462
0.2252601264,0.1467005768,1.535509481,2424,0.3492292177
0.3732925676,0.2430847731,1.535647679,2425,0.3493732892
0.2897446777,0.188422729,1.537737401,2426,0.3495173606
0.1238225587,0.08046899852,1.538761026,2427,0.3496614321
0.1699054261,0.1104117418,1.538834759,2428,0.3498055035
0.2403032611,0.1561546842,1.53887962,2429,0.349949575
0.1586185587,0.1030687229,1.538959194,2430,0.3500936464
0.3164735745,0.2055010306,1.540009671,2431,0.3502377179
0.1735283102,0.1126570003,1.540324256,2432,0.3503817894
0.2141542682,0.1390315332,1.540328754,2433,0.3505258608
0.2437385964,0.1582331974,1.540375853,2434,0.3506699323
0.2796085671,0.1814442537,1.54101638,2435,0.3508140037
0.1296481135,0.08412021185,1.541224287,2436,0.3509580752
0.1430133763,0.09276344523,1.541699707,2437,0.3511021467
0.1760265321,0.114136243,1.542249223,2438,0.3512462181
0.1488305823,0.09648267061,1.542562839,2439,0.3513902896
0.2136835181,0.13852049,1.542613068,2440,0.351534361
0.2084081494,0.1350660799,1.543008797,2441,0.3516784325
0.3841772483,0.2489606317,1.543124492,2442,0.351822504
0.2708619747,0.17552675,1.543137868,2443,0.3519665754
0.1935255583,0.1253892014,1.543398922,2444,0.3521106469
0.1654285453,0.1071815166,1.54344285,2445,0.3522547183
0.1708516317,0.1106823374,1.543621464,2446,0.3523987898
0.305803815,0.1980063761,1.544413978,2447,0.3525428613
0.1440076841,0.09323623345,1.54454635,2448,0.3526869327
0.1972435345,0.1276537561,1.545144777,2449,0.3528310042
0.206570058,0.133631091,1.54582333,2450,0.3529750756
0.1737323253,0.112376529,1.545984084,2451,0.3531191471
0.1319591322,0.08534283256,1.546223956,2452,0.3532632186
0.1539725797,0.09954541533,1.546757118,2453,0.35340729
0.3383930217,0.2187317659,1.547068485,2454,0.3535513615
0.1206003211,0.07793670055,1.547413737,2455,0.3536954329
0.1846866909,0.1193413048,1.547550459,2456,0.3538395044
0.1890586775,0.122130155,1.548009805,2457,0.3539835759
0.3933515921,0.2540795425,1.5481435,2458,0.3541276473
0.178091762,0.1150316081,1.548198491,2459,0.3542717188
0.1912791217,0.1235140037,1.548643198,2460,0.3544157902
0.1723755596,0.1112991832,1.548758532,2461,0.3545598617
0.1331550776,0.08596810296,1.548889333,2462,0.3547039332
0.1093604852,0.07059581703,1.549107154,2463,0.3548480046
0.2305257182,0.1487446436,1.549808534,2464,0.3549920761
0.1905495861,0.1229284452,1.550085384,2465,0.3551361475
0.2026104487,0.1306274873,1.55105524,2466,0.355280219
0.1429402662,0.09212546511,1.551582573,2467,0.3554242904
0.1655467546,0.1066873083,1.551700547,2468,0.3555683619
0.2514853613,0.1620665365,1.551741444,2469,0.3557124334
0.2576812445,0.1660559593,1.551773544,2470,0.3558565048
0.3136907099,0.2020855206,1.552267124,2471,0.3560005763
0.203385125,0.1310177061,1.55234839,2472,0.3561446477
0.2786009364,0.1793778911,1.553150919,2473,0.3562887192
0.1545399552,0.09949782202,1.553199377,2474,0.3564327907
0.1173825468,0.07557421249,1.553208997,2475,0.3565768621
0.1161197265,0.0747374127,1.553702789,2476,0.3567209336
0.1163908663,0.07482643916,1.555477817,2477,0.356865005
0.2129925304,0.1368422223,1.556482545,2478,0.3570090765
0.2048567009,0.1316141768,1.556494185,2479,0.357153148
0.1524807557,0.09796184867,1.556532035,2480,0.3572972194
0.183565497,0.1179292638,1.556572907,2481,0.3574412909
0.2253762706,0.1447731212,1.556754934,2482,0.3575853623
0.3527138549,0.2264808786,1.557367037,2483,0.3577294338
0.2539098937,0.1629428943,1.558275338,2484,0.3578735053
0.2350247568,0.1507936736,1.558584994,2485,0.3580175767
0.1611382877,0.1033819355,1.558669673,2486,0.3581616482
0.1439187905,0.09230377531,1.559186393,2487,0.3583057196
0.186813421,0.119803858,1.559327255,2488,0.3584497911
0.1322764784,0.08482633923,1.559379782,2489,0.3585938626
0.2043646659,0.1310371448,1.559593398,2490,0.358737934
0.141851539,0.09090972118,1.560356111,2491,0.3588820055
0.1438295371,0.09217235116,1.560441231,2492,0.3590260769
0.3221737467,0.2063580473,1.561236651,2493,0.3591701484
0.2052922832,0.1314393491,1.561878423,2494,0.3593142199
0.1357901453,0.08690796074,1.562459229,2495,0.3594582913
0.1552223209,0.09931841883,1.562875474,2496,0.3596023628
0.1641329296,0.1050177094,1.562907157,2497,0.3597464342
0.3304369598,0.211376516,1.563262401,2498,0.3598905057
0.1518365541,0.09711811189,1.563421602,2499,0.3600345772
0.1543614855,0.09873216275,1.563436687,2500,0.3601786486
0.1476721507,0.09444631006,1.563556592,2501,0.3603227201
0.2458637004,0.1572222067,1.563797542,2502,0.3604667915
0.4074728352,0.2605184165,1.564084569,2503,0.360610863
0.1423074762,0.09095109593,1.56465928,2504,0.3607549344
0.1173455388,0.07497704657,1.565086172,2505,0.3608990059
0.1153157407,0.07367821664,1.565126654,2506,0.3610430774
0.1452910442,0.09282337518,1.565241987,2507,0.3611871488
0.1062093273,0.06783200635,1.565770099,2508,0.3613312203
0.2137507876,0.1363888343,1.567216178,2509,0.3614752917
0.209798135,0.1338585845,1.56731177,2510,0.3616193632
0.2823265627,0.1801213353,1.567424327,2511,0.3617634347
0.1119056995,0.07138806022,1.56756885,2512,0.3619075061
0.2859465564,0.1824120577,1.567585827,2513,0.3620515776
0.1655599654,0.1055992465,1.56781389,2514,0.362195649
0.2226375572,0.1419864851,1.568019358,2515,0.3623397205
0.1563258532,0.09966177071,1.568563874,2516,0.362483792
0.1354189102,0.08633197988,1.568583396,2517,0.3626278634
0.224265094,0.1429557855,1.568772423,2518,0.3627719349
0.2101074371,0.1339189954,1.568914376,2519,0.3629160063
0.170177538,0.1084577379,1.569067743,2520,0.3630600778
0.1386518115,0.08834374034,1.569458243,2521,0.3632041493
0.300862963,0.1916646631,1.569736216,2522,0.3633482207
0.2481780804,0.1580893927,1.569859155,2523,0.3634922922
0.15250418,0.09712675551,1.570156227,2524,0.3636363636
0.2148746559,0.1368234908,1.570451497,2525,0.3637804351
0.1422878323,0.09055963031,1.571205976,2526,0.3639245066
0.1578508516,0.1004557676,1.571346826,2527,0.364068578
0.1331100034,0.0845500455,1.574333906,2528,0.3642126495
0.1487365581,0.09447003955,1.574430993,2529,0.3643567209
0.3370514461,0.2140513907,1.574628621,2530,0.3645007924
0.1127467857,0.07157639399,1.575195108,2531,0.3646448639
0.109355312,0.06941127602,1.575468977,2532,0.3647889353
0.1221638442,0.07752074848,1.575885768,2533,0.3649330068
0.1699643159,0.1078318732,1.576197379,2534,0.3650770782
0.111382032,0.07064490937,1.576646258,2535,0.3652211497
0.2323418882,0.1473418529,1.576889958,2536,0.3653652211
0.1208866398,0.07665424795,1.577037712,2537,0.3655092926
0.2828257966,0.1792662022,1.577686107,2538,0.3656533641
0.1726845428,0.1094532569,1.577701273,2539,0.3657974355
0.1269586572,0.08045455647,1.578016992,2540,0.365941507
0.2500458875,0.1584036288,1.578536359,2541,0.3660855784
0.1036985233,0.06568183218,1.578800711,2542,0.3662296499
0.2290268559,0.14502024,1.579275113,2543,0.3663737214
0.1233296515,0.07802517517,1.580639214,2544,0.3665177928
0.3103562893,0.1962109607,1.581747973,2545,0.3666618643
0.1249353977,0.07893745287,1.582713822,2546,0.3668059357
0.4355731676,0.2749860132,1.583982991,2547,0.3669500072
0.1923384951,0.1213909944,1.584454399,2548,0.3670940787
0.1818726368,0.1147317072,1.585199429,2549,0.3672381501
0.2357652872,0.1486933731,1.585580327,2550,0.3673822216
0.1656450393,0.1044403705,1.586025007,2551,0.367526293
0.1163930264,0.07338281924,1.586107315,2552,0.3676703645
0.1755886733,0.1106551985,1.586809076,2553,0.367814436
0.1170029354,0.07370447292,1.587460445,2554,0.3679585074
0.1315690913,0.08285780629,1.587890112,2555,0.3681025789
0.2121108139,0.133571463,1.587994989,2556,0.3682466503
0.2866733692,0.1804033675,1.589068836,2557,0.3683907218
0.2216507595,0.1394460862,1.589508644,2558,0.3685347933
0.1108736764,0.0697345653,1.589938589,2559,0.3686788647
0.1708015797,0.1074059127,1.590243735,2560,0.3688229362
0.3489492977,0.2194015135,1.590459848,2561,0.3689670076
0.1727642077,0.1085871863,1.591018366,2562,0.3691110791
0.1163608569,0.073113036,1.59151997,2563,0.3692551506
0.1213800681,0.07625676798,1.591728463,2564,0.369399222
0.1170301414,0.07348892926,1.592486686,2565,0.3695432935
0.1540342975,0.09666883099,1.593422574,2566,0.3696873649
0.3054418276,0.1916835525,1.593469151,2567,0.3698314364
0.3343118502,0.2097722691,1.59368944,2568,0.3699755079
0.228256468,0.1432135382,1.593819068,2569,0.3701195793
0.1119915323,0.07026613362,1.593819476,2570,0.3702636508
0.2977837925,0.1868025885,1.594109562,2571,0.3704077222
0.1204063058,0.07552958456,1.594160837,2572,0.3705517937
0.1129198897,0.07081196571,1.59464419,2573,0.3706958651
0.1872527085,0.1173882748,1.595156831,2574,0.3708399366
0.143364905,0.08986941796,1.595257967,2575,0.3709840081
0.1240413212,0.07774664218,1.595455671,2576,0.3711280795
0.2430847731,0.152357154,1.595493002,2577,0.371272151
0.2213445577,0.1387235686,1.595580045,2578,0.3714162224
0.2793108816,0.175030374,1.595785207,2579,0.3715602939
0.199364773,0.1249300532,1.595811158,2580,0.3717043654
0.3421078739,0.214317938,1.59626337,2581,0.3718484368
0.1469272061,0.09203818115,1.596372334,2582,0.3719925083
0.1270733251,0.07952395089,1.5979252,2583,0.3721365797
0.1921742936,0.1202140564,1.598600858,2584,0.3722806512
0.3040696003,0.1901899345,1.5987681,2585,0.3724247227
0.1423056949,0.08899483274,1.59903323,2586,0.3725687941
0.1787760025,0.1117701106,1.59949741,2587,0.3727128656
0.247859642,0.1549244066,1.599874722,2588,0.372856937
0.2002762773,0.1251716464,1.600013126,2589,0.3730010085
0.1870948317,0.1168932398,1.600561606,2590,0.37314508
0.303835579,0.1898088856,1.60074476,2591,0.3732891514
0.2292883853,0.1431514316,1.601719122,2592,0.3734332229
0.1662849576,0.1037972582,1.602016859,2593,0.3735772943
0.2205892975,0.1376925349,1.602042533,2594,0.3737213658
0.1540544999,0.09614003643,1.602396937,2595,0.3738654373
0.2997720319,0.1868071765,1.604713681,2596,0.3740095087
0.1956145744,0.121811365,1.605881145,2597,0.3741535802
0.3063471394,0.1907640072,1.605895912,2598,0.3742976516
0.2303562753,0.1434195872,1.606170257,2599,0.3744417231
0.258104125,0.1606506073,1.606617799,2600,0.3745857946
0.2298238524,0.1429226459,1.60802965,2601,0.374729866
0.1102039796,0.06851397652,1.60848903,2602,0.3748739375
0.2608391924,0.1620828158,1.609295785,2603,0.3750180089
0.3401872126,0.2113316052,1.609731835,2604,0.3751620804
0.1648422864,0.1023898526,1.609947491,2605,0.3753061519
0.2550258136,0.1584048893,1.609961755,2606,0.3754502233
0.3430462248,0.2130744238,1.609983116,2607,0.3755942948
0.1647923909,0.102337609,1.610281816,2608,0.3757383662
0.222802809,0.1383354929,1.610597572,2609,0.3758824377
0.1298362834,0.08060200786,1.610831875,2610,0.3760265091
0.1306171979,0.08107456816,1.611074851,2611,0.3761705806
0.2072671471,0.128596242,1.611766751,2612,0.3763146521
0.1061537945,0.06582566316,1.612650589,2613,0.3764587235
0.2116175754,0.1311907083,1.613053075,2614,0.376602795
0.2155719982,0.133631091,1.613187445,2615,0.3767468664
0.160771585,0.09964501222,1.613443376,2616,0.3768909379
0.2853062951,0.1768179524,1.613559546,2617,0.3770350094
0.2200902055,0.136371103,1.613906471,2618,0.3771790808
0.1812365338,0.1122322296,1.614835012,2619,0.3773231523
0.1224688217,0.07582546487,1.61514106,2620,0.3774672237
0.1836544774,0.113704619,1.615189242,2621,0.3776112952
0.3767107129,0.2331818003,1.615523649,2622,0.3777553667
0.1202477514,0.07443267665,1.615523676,2623,0.3778994381
0.2913613146,0.1802852389,1.61611298,2624,0.3780435096
0.1966371837,0.1216520162,1.616390667,2625,0.378187581
0.4287027261,0.2652110689,1.616458649,2626,0.3783316525
0.3399200146,0.2102819632,1.616496296,2627,0.378475724
0.1451415345,0.08978765275,1.616497704,2628,0.3786197954
0.2644338035,0.1635757614,1.616583051,2629,0.3787638669
0.2391858607,0.1478415678,1.617852572,2630,0.3789079383
0.1403444444,0.08674327692,1.617928783,2631,0.3790520098
0.10763034,0.06651476748,1.618142017,2632,0.3791960813
0.1159841026,0.07167731303,1.618142445,2633,0.3793401527
0.130081205,0.08037426985,1.618443381,2634,0.3794842242
0.1493153607,0.09224849456,1.618621111,2635,0.3796282956
0.2396511339,0.1480178186,1.619069489,2636,0.3797723671
0.1339289928,0.08271766605,1.61910991,2637,0.3799164386
0.1592410463,0.09828973167,1.620118843,2638,0.38006051
0.2817118662,0.1738829706,1.620123381,2639,0.3802045815
0.1865292179,0.1150896857,1.620729232,2640,0.3803486529
0.1938937082,0.1196198216,1.620916213,2641,0.3804927244
0.1138347029,0.070225084,1.620997746,2642,0.3806367959
0.2096109503,0.1292724387,1.621466667,2643,0.3807808673
0.1052021092,0.06487439631,1.621627564,2644,0.3809249388
0.1194389236,0.07363636383,1.622010069,2645,0.3810690102
0.1881668604,0.1159802915,1.622403754,2646,0.3812130817
0.1581025094,0.09739352075,1.623337037,2647,0.3813571531
0.198835998,0.1224688217,1.623564228,2648,0.3815012246
0.1520934814,0.093670615,1.623705379,2649,0.3816452961
0.1638324749,0.1009003331,1.623705987,2650,0.3817893675
0.2407778616,0.1482430539,1.624210074,2651,0.381933439
0.1438094882,0.08853713312,1.624284446,2652,0.3820775104
0.3177442973,0.1956017773,1.624444838,2653,0.3822215819
0.1829567861,0.1126166802,1.62459758,2654,0.3823656534
0.2035968733,0.1253145856,1.624686163,2655,0.3825097248
0.2276847371,0.1400937359,1.62523139,2656,0.3826537963
0.1401449824,0.08621510657,1.625526987,2657,0.3827978677
0.20266111,0.12454352,1.627231268,2658,0.3829419392
0.2487549295,0.1528318169,1.627638371,2659,0.3830860107
0.2888983358,0.1774854337,1.627729835,2660,0.3832300821
0.4281172863,0.262874811,1.6285976,2661,0.3833741536
0.1090185542,0.06691302879,1.629257503,2662,0.383518225
0.4167516502,0.2556932874,1.629888897,2663,0.3836622965
0.1624536974,0.09964606614,1.630307183,2664,0.383806368
0.1116652621,0.06847529574,1.63073793,2665,0.3839504394
0.1289719199,0.07907762444,1.630953393,2666,0.3840945109
0.4078723943,0.2500817705,1.630956121,2667,0.3842385823
0.2606216214,0.1597507552,1.631426537,2668,0.3843826538
0.193563816,0.1186290589,1.631672862,2669,0.3845267253
0.2890054977,0.177051632,1.632323263,2670,0.3846707967
0.1240402217,0.07597885711,1.632562353,2671,0.3848148682
0.2596706235,0.1589953133,1.633196716,2672,0.3849589396
0.2129172707,0.1303616967,1.63328091,2673,0.3851030111
0.2255129106,0.1380581692,1.633462995,2674,0.3852470826
0.2997548877,0.1835081369,1.63346919,2675,0.385391154
0.1407275494,0.08612487416,1.633994253,2676,0.3855352255
0.1662822414,0.1017637603,1.634002526,2677,0.3856792969
0.1361386126,0.08330669742,1.634185688,2678,0.3858233684
0.3781146656,0.2313486871,1.63439296,2679,0.3859674399
0.171114638,0.1046883602,1.634514455,2680,0.3861115113
0.2128644261,0.1302044956,1.634846977,2681,0.3862555828
0.1974538468,0.1207522957,1.635197456,2682,0.3863996542
0.1416991035,0.08664175408,1.635459773,2683,0.3865437257
0.2098586057,0.1283107615,1.635549531,2684,0.3866877971
0.1730203747,0.1057382298,1.636308598,2685,0.3868318686
0.1358944713,0.08303890866,1.636515623,2686,0.3869759401
0.2415195721,0.1475658111,1.636690574,2687,0.3871200115
0.2044388388,0.1248807455,1.637072537,2688,0.387264083
0.1301493448,0.07950090455,1.63708005,2689,0.3874081544
0.2193773633,0.1339700286,1.63751076,2690,0.3875522259
0.2674100018,0.1631177505,1.639367886,2691,0.3876962974
0.1670670013,0.1018735873,1.639944226,2692,0.3878403688
0.1259938323,0.07674448121,1.641731501,2693,0.3879844403
0.1095775742,0.06672846965,1.642141275,2694,0.3881285117
0.1303058929,0.07935042602,1.642157445,2695,0.3882725832
0.3621096503,0.2204696802,1.64244648,2696,0.3884166547
0.2111015542,0.1284893303,1.64295007,2697,0.3885607261
0.1360816383,0.08279690128,1.643559556,2698,0.3887047976
0.2218178769,0.134947212,1.643738122,2699,0.388848869
0.221277071,0.1345820426,1.644179763,2700,0.3889929405
0.2245781453,0.1365756142,1.64435025,2701,0.389137012
0.2208849006,0.1343085921,1.644607371,2702,0.3892810834
0.1284109826,0.07804395857,1.645367367,2703,0.3894251549
0.2774401959,0.1685956914,1.645594817,2704,0.3895692263
0.1378842849,0.08376074739,1.646168273,2705,0.3897132978
0.2426318275,0.1473016238,1.647176869,2706,0.3898573693
0.2203900051,0.133756333,1.647697721,2707,0.3900014407
0.2171859498,0.1317232399,1.648805101,2708,0.3901455122
0.2278725353,0.138187279,1.649012391,2709,0.3902895836
0.1429991,0.08668325685,1.649673826,2710,0.3904336551
0.2296589639,0.1392089092,1.64974329,2711,0.3905777266
0.1115131321,0.0675412689,1.651036972,2712,0.390721798
0.2756994859,0.1669803689,1.651089214,2713,0.3908658695
0.1473596298,0.08922810272,1.651493479,2714,0.3910099409
0.2756528827,0.1668607014,1.651994031,2715,0.3911540124
0.188658899,0.114178689,1.652312709,2716,0.3912980838
0.1523646891,0.09215927495,1.653275692,2717,0.3914421553
0.1475658111,0.08925253461,1.653351491,2718,0.3915862268
0.1715135066,0.103703365,1.653885644,2719,0.3917302982
0.2045258574,0.1236100798,1.65460501,2720,0.3918743697
0.2495963831,0.1508340559,1.654774723,2721,0.3920184411
0.2567074303,0.1550715865,1.65541242,2722,0.3921625126
0.1758002321,0.106177455,1.655720906,2723,0.3923065841
0.2291329209,0.1382925947,1.656870503,2724,0.3924506555
0.1715932605,0.1035594358,1.656954378,2725,0.392594727
0.1484617123,0.0895383166,1.658080226,2726,0.3927387984
0.2135979458,0.1287243373,1.659343914,2727,0.3928828699
0.3294832202,0.1984978012,1.659883476,2728,0.3930269414
0.2784623438,0.1676307224,1.661165327,2729,0.3931710128
0.1550739449,0.09335248737,1.661165645,2730,0.3933150843
0.2367424347,0.1425052293,1.661289455,2731,0.3934591557
0.2364162762,0.1422809059,1.661616327,2732,0.3936032272
0.1138430413,0.06849793433,1.661992327,2733,0.3937472987
0.2398743629,0.1442335549,1.663096795,2734,0.3938913701
0.2008331185,0.1206534681,1.664544928,2735,0.3940354416
0.1964656511,0.1180117732,1.664797044,2736,0.394179513
0.2165082191,0.1300038712,1.665398246,2737,0.3943235845
0.1789414699,0.1074006326,1.66611188,2738,0.394467656
0.2472547975,0.1483951566,1.66619183,2739,0.3946117274
0.150873691,0.090547587,1.666236462,2740,0.3947557989
0.1370967855,0.0822715833,1.666392939,2741,0.3948998703
0.117287953,0.07038247125,1.666436983,2742,0.3950439418
0.3604398586,0.2162449497,1.666812839,2743,0.3951880133
0.1396720257,0.08378424782,1.667043977,2744,0.3953320847
0.119470361,0.07165485202,1.667303157,2745,0.3954761562
0.3793038446,0.2274183497,1.667868249,2746,0.3956202276
0.2947290791,0.1767041986,1.667923464,2747,0.3957642991
0.2071961154,0.1242089778,1.668125116,2748,0.3959083706
0.1287200599,0.0771405525,1.66864322,2749,0.396052442
0.2435188036,0.1458241349,1.669948557,2750,0.3961965135
0.2058813379,0.1232745683,1.670103904,2751,0.3963405849
0.1606107126,0.09616168505,1.670215248,2752,0.3964846564
0.2568904764,0.1537718798,1.670594629,2753,0.3966287278
0.2130386409,0.1275084846,1.670780118,2754,0.3967727993
0.1259587001,0.07538896699,1.670784269,2755,0.3969168708
0.1120042309,0.06699668475,1.671787662,2756,0.3970609422
0.1621135005,0.09694542226,1.672214085,2757,0.3972050137
0.2600169462,0.1554880301,1.672263428,2758,0.3973490851
0.2475197925,0.1479744972,1.672719268,2759,0.3974931566
0.1060166152,0.06337935206,1.67273113,2760,0.3976372281
0.293847941,0.1755838774,1.673547397,2761,0.3977812995
0.1377271394,0.08229051618,1.673669649,2762,0.397925371
0.1410748888,0.08425851454,1.674310181,2763,0.3980694424
0.1899215955,0.1134301359,1.674348655,2764,0.3982135139
0.285917657,0.1707546313,1.674435738,2765,0.3983575854
0.2616635013,0.156197915,1.675204827,2766,0.3985016568
0.1650333453,0.09849439677,1.67556075,2767,0.3986457283
0.1105113304,0.06593168772,1.676148969,2768,0.3987897997
0.229242287,0.1367658734,1.676165855,2769,0.3989338712
0.1430575169,0.0853434394,1.676256756,2770,0.3990779427
0.1780184979,0.1061376604,1.677241586,2771,0.3992220141
0.1909076637,0.1137444496,1.678391029,2772,0.3993660856
0.1310500153,0.07807748474,1.678461028,2773,0.399510157
0.1749078885,0.1041886566,1.678761338,2774,0.3996542285
0.2714967051,0.1617007163,1.679007436,2775,0.3997983
0.1264598407,0.07531636072,1.679048742,2776,0.3999423714
0.1191049836,0.07090801336,1.679711192,2777,0.4000864429
0.2072865792,0.1233302691,1.680743752,2778,0.4002305143
0.2598361816,0.1545471071,1.681274962,2779,0.4003745858
0.242504831,0.144209092,1.681619568,2780,0.4005186573
0.2520937062,0.1498689601,1.682094185,2781,0.4006627287
0.1797777543,0.1068762204,1.682111826,2782,0.4008068002
0.2016132227,0.1198541976,1.68215404,2783,0.4009508716
0.226157968,0.1343253201,1.683658508,2784,0.4010949431
0.1814712507,0.1077399034,1.684345771,2785,0.4012390146
0.1379927138,0.08189087847,1.685080394,2786,0.401383086
0.1823027783,0.1080801883,1.686736313,2787,0.4015271575
0.105537877,0.06256271688,1.686913265,2788,0.4016712289
0.1936696009,0.1147306454,1.688037231,2789,0.4018153004
0.2313420231,0.1369866863,1.688792023,2790,0.4019593718
0.2345856667,0.1386551757,1.691863759,2791,0.4021034433
0.1077555371,0.0636868494,1.691958986,2792,0.4022475148
0.1607427768,0.09497656391,1.692446749,2793,0.4023915862
0.4055125183,0.2395983659,1.692467796,2794,0.4025356577
0.2406020053,0.1421096859,1.693072529,2795,0.4026797291
0.3162243929,0.1867469744,1.693330743,2796,0.4028238006
0.2609520652,0.1540745455,1.693674087,2797,0.4029678721
0.1898328783,0.1120776987,1.693761387,2798,0.4031119435
0.1362386821,0.08037426985,1.695053433,2799,0.403256015
0.2496459786,0.1472536005,1.695347195,2800,0.4034000864
0.177213676,0.1044822672,1.696112467,2801,0.4035441579
0.3593905349,0.211812966,1.696735292,2802,0.4036882294
0.2227633688,0.1312867325,1.696769846,2803,0.4038323008
0.2383243153,0.1404369131,1.697020464,2804,0.4039763723
0.1949537774,0.1148776148,1.697056278,2805,0.4041204437
0.2862389774,0.1686093387,1.697646048,2806,0.4042645152
0.2753827266,0.162213895,1.697651897,2807,0.4044085867
0.2387229918,0.1406089935,1.697778968,2808,0.4045526581
0.1804930276,0.1062945411,1.698046068,2809,0.4046967296
0.12231983,0.07202136697,1.698382509,2810,0.404840801
0.158397055,0.09319779023,1.699579513,2811,0.4049848725
0.1269772323,0.07470755395,1.699657204,2812,0.405128944
0.1160717001,0.06829036711,1.699678959,2813,0.4052730154
0.1935551585,0.1138588586,1.699956954,2814,0.4054170869
0.1504800922,0.0885174316,1.70000518,2815,0.4055611583
0.1743760741,0.1025622622,1.70019723,2816,0.4057052298
0.2724799916,0.160221176,1.700649056,2817,0.4058493013
0.1469578369,0.08638994812,1.701098798,2818,0.4059933727
0.3359951687,0.1975095377,1.701159208,2819,0.4061374442
0.262740668,0.1544075338,1.701605236,2820,0.4062815156
0.2341064746,0.1375644424,1.701794959,2821,0.4064255871
0.199248619,0.1170405042,1.7023903,2822,0.4065696586
0.1553992908,0.09123963245,1.703199439,2823,0.40671373
0.2186460683,0.1283499315,1.703515271,2824,0.4068578015
0.1290348377,0.07571869189,1.704134534,2825,0.4070018729
0.2034333958,0.1193734588,1.704176103,2826,0.4071459444
0.1675288556,0.09828973167,1.704439037,2827,0.4072900158
0.2431606074,0.1426325705,1.704804215,2828,0.4074340873
0.2133156026,0.1249940285,1.706606348,2829,0.4075781588
0.2601104961,0.1524078776,1.706673567,2830,0.4077222302
0.2552796461,0.1494796474,1.707788656,2831,0.4078663017
0.1254378842,0.0734253254,1.708373555,2832,0.4080103731
0.139268284,0.08151750823,1.708446284,2833,0.4081544446
0.3461590766,0.2024819885,1.709579598,2834,0.4082985161
0.1891756053,0.1106140411,1.71023139,2835,0.4084425875
0.2133084425,0.1247120192,1.710408058,2836,0.408586659
0.1429644558,0.08356897321,1.710736059,2837,0.4087307304
0.2611090591,0.1525166669,1.712003444,2838,0.4088748019
0.2183767155,0.1275535888,1.712038976,2839,0.4090188734
0.2433712075,0.1420967304,1.712715042,2840,0.4091629448
0.4035589504,0.2356194756,1.712757187,2841,0.4093070163
0.1313084864,0.07665282674,1.713028625,2842,0.4094510877
0.1948967195,0.1136576887,1.714769337,2843,0.4095951592
0.1823183382,0.1063148719,1.714890258,2844,0.4097392307
0.1707546313,0.09956220635,1.715054713,2845,0.4098833021
0.2467669978,0.1438146507,1.715868284,2846,0.4100273736
0.1188788518,0.06926987789,1.716169501,2847,0.410171445
0.1971850266,0.114869022,1.716607516,2848,0.4103155165
0.3109355264,0.1811069608,1.716861268,2849,0.410459588
0.183768656,0.1069691899,1.717958751,2850,0.4106036594
0.2002004324,0.1165317805,1.717989991,2851,0.4107477309
0.202868925,0.118012447,1.719046847,2852,0.4108918023
0.1745107248,0.1015032101,1.719263112,2853,0.4110358738
0.2348472984,0.1364239723,1.721451842,2854,0.4111799453
0.131830697,0.07657204477,1.721655695,2855,0.4113240167
0.1509335556,0.0876675304,1.721658576,2856,0.4114680882
0.2342744507,0.1360319682,1.722201434,2857,0.4116121596
0.3013599668,0.1749823639,1.722230516,2858,0.4117562311
0.1663313965,0.09657826701,1.722244576,2859,0.4119003026
0.2370654895,0.1376276559,1.722513458,2860,0.412044374
0.2617622036,0.1519525777,1.72265721,2861,0.4121884455
0.1253103878,0.0727356226,1.722820034,2862,0.4123325169
0.1430942181,0.08304979171,1.722993101,2863,0.4124765884
0.1043103125,0.06053527288,1.72313277,2864,0.4126206598
0.2294195078,0.1330773917,1.723955548,2865,0.4127647313
0.1754319461,0.1017355403,1.724391944,2866,0.4129088028
0.1785918559,0.1035634194,1.724468514,2867,0.4130528742
0.1852890825,0.107446075,1.724484421,2868,0.4131969457
0.1518770639,0.0880626172,1.724648537,2869,0.4133410171
0.1629325758,0.09446208896,1.724846206,2870,0.4134850886
0.1959901981,0.1135919098,1.725388704,2871,0.4136291601
0.1637193203,0.09480103728,1.726978154,2872,0.4137732315
0.1350543897,0.07818919753,1.727276836,2873,0.413917303
0.226548935,0.131149953,1.727403859,2874,0.4140613744
0.133273826,0.07711487625,1.728250533,2875,0.4142054459
0.1162241716,0.06724845839,1.728280088,2876,0.4143495174
0.1571198731,0.09090121412,1.728468367,2877,0.4144935888
0.1106596217,0.06401837368,1.728560339,2878,0.4146376603
0.2848042796,0.1647037627,1.729191094,2879,0.4147817317
0.1317746227,0.07618025139,1.729774059,2880,0.4149258032
0.1706153818,0.09863405335,1.729781713,2881,0.4150698747
0.2054044854,0.118713879,1.730248284,2882,0.4152139461
0.1676969336,0.09680970674,1.732232638,2883,0.4153580176
0.1836925877,0.1060338782,1.732395257,2884,0.415502089
0.1070947144,0.06179348743,1.733106819,2885,0.4156461605
0.2641530694,0.1523658,1.73367691,2886,0.415790232
0.2936365267,0.1692778622,1.73464222,2887,0.4159343034
0.2234295593,0.1287957853,1.734758313,2888,0.4160783749
0.1378341577,0.07944491044,1.734965235,2889,0.4162224463
0.1839505954,0.1060166152,1.735111001,2890,0.4163665178
0.2024525614,0.1166517452,1.73552964,2891,0.4165105893
0.1351426771,0.07784940037,1.735950136,2892,0.4166546607
0.1661798264,0.09571287641,1.736232705,2893,0.4167987322
0.2480709415,0.1428594343,1.736468738,2894,0.4169428036
0.1604445959,0.09234455113,1.737456016,2895,0.4170868751
0.2484420018,0.142982585,1.737568263,2896,0.4172309465
0.2165438897,0.1246115074,1.737751948,2897,0.417375018
0.1310003325,0.07535270795,1.738495352,2898,0.4175190895
0.168680061,0.0969674792,1.739552914,2899,0.4176631609
0.130922331,0.07526119513,1.739572841,2900,0.4178072324
0.2948698637,0.1694793296,1.739857388,2901,0.4179513038
0.1751279192,0.1006539613,1.739900913,2902,0.4180953753
0.2381539983,0.1366850006,1.742356494,2903,0.4182394468
0.1912955301,0.1097567542,1.742904402,2904,0.4183835182
0.2363488003,0.1356003353,1.742980943,2905,0.4185275897
0.1414393041,0.08113068521,1.743351529,2906,0.4186716611
0.1053089682,0.06034741413,1.745045247,2907,0.4188157326
0.1628582128,0.09332044356,1.745150437,2908,0.4189598041
0.1639549741,0.09391083599,1.745857891,2909,0.4191038755
0.309385544,0.1771688836,1.746274728,2910,0.419247947
0.1292401166,0.07398636697,1.746809878,2911,0.4193920184
0.2142727932,0.1226410528,1.747153897,2912,0.4195360899
0.2494694256,0.1427767318,1.747269477,2913,0.4196801614
0.1042210693,0.05964225977,1.747436628,2914,0.4198242328
0.1615618096,0.09243267999,1.747886241,2915,0.4199683043
0.2239521992,0.1281143935,1.748064313,2916,0.4201123757
0.1058940724,0.06057327586,1.748197879,2917,0.4202564472
0.2080982858,0.1189405117,1.749599718,2918,0.4204005187
0.1071227818,0.06122310499,1.749711678,2919,0.4205445901
0.1541404875,0.08808827285,1.749841182,2920,0.4206886616
0.3349567002,0.1913834208,1.750186608,2921,0.420832733
0.2628184544,0.1501429614,1.750454713,2922,0.4209768045
0.1084735076,0.06195648381,1.750801546,2923,0.421120876
0.1654157465,0.09446061047,1.7511611,2924,0.4212649474
0.1656330938,0.09454800992,1.751841143,2925,0.4214090189
0.2141781209,0.1222295038,1.752262049,2926,0.4215530903
0.2647439759,0.1510858248,1.752275412,2927,0.4216971618
0.2091155367,0.1193126645,1.752668399,2928,0.4218412333
0.1550133734,0.08844176927,1.752716784,2929,0.4219853047
0.291931706,0.166510394,1.753234131,2930,0.4221293762
0.1670754493,0.09529036584,1.753329917,2931,0.4222734476
0.2056446337,0.1172584976,1.753771692,2932,0.4224175191
0.1312448855,0.07482643916,1.753990795,2933,0.4225615905
0.2201938153,0.1255028002,1.754493245,2934,0.422705662
0.3348818225,0.1908483954,1.754700749,2935,0.4228497335
0.1861554912,0.1060400479,1.755520626,2936,0.4229938049
0.3588434461,0.2042971505,1.75647798,2937,0.4231378764
0.2482236384,0.1411697876,1.758334008,2938,0.4232819478
0.1625627956,0.09242946782,1.758776713,2939,0.4234260193
0.1793337001,0.101964545,1.75878488,2940,0.4235700908
0.2265578504,0.1287760953,1.759316044,2941,0.4237141622
0.1121072163,0.06368384873,1.760371249,2942,0.4238582337
0.2485405917,0.1411233213,1.761158889,2943,0.4240023051
0.2080307538,0.1181130265,1.761285439,2944,0.4241463766
0.1490994088,0.08465178946,1.761326131,2945,0.4242904481
0.1295924902,0.07356999169,1.761485726,2946,0.4244345195
0.1411337924,0.08011875718,1.761557435,2947,0.424578591
0.2597464279,0.1473016238,1.763364321,2948,0.4247226624
0.2081532179,0.1180351039,1.763485701,2949,0.4248667339
0.2552410118,0.1447295479,1.763572232,2950,0.4250108054
0.1975295167,0.1117701106,1.767283898,2951,0.4251548768
0.1976011239,0.1117719547,1.767895393,2952,0.4252989483
0.2557070893,0.1446295786,1.76801379,2953,0.4254430197
0.3001349866,0.1697034282,1.768585288,2954,0.4255870912
0.2411614045,0.1362992805,1.769351999,2955,0.4257311627
0.1886150692,0.106558523,1.770060845,2956,0.4258752341
0.1185578841,0.06694350759,1.771013925,2957,0.4260193056
0.2070607011,0.1168907962,1.771402948,2958,0.426163377
0.14841338,0.08376589192,1.771763861,2959,0.4263074485
0.2146284178,0.1210800136,1.7726164,2960,0.42645152
0.4141616716,0.233502505,1.773692627,2961,0.4265955914
0.2222312958,0.125276516,1.773926215,2962,0.4267396629
0.225325912,0.1270185432,1.773960764,2963,0.4268837343
0.2958776928,0.166750884,1.77436956,2964,0.4270278058
0.2270922668,0.1279784045,1.774457712,2965,0.4271718773
0.1444355239,0.08132950911,1.775930108,2966,0.4273159487
0.2257638159,0.1271165054,1.776038565,2967,0.4274600202
0.2000365414,0.1126149232,1.776288042,2968,0.4276040916
0.1665861,0.09372509532,1.777390564,2969,0.4277481631
0.1532775709,0.0861882697,1.778404084,2970,0.4278922345
0.1053042564,0.05921192287,1.77842994,2971,0.428036306
0.1938521979,0.1089741789,1.778881931,2972,0.4281803775
0.1157569466,0.0650583674,1.779278381,2973,0.4283244489
0.2504644339,0.1407275494,1.77978253,2974,0.4284685204
0.1245790668,0.06998192481,1.780160622,2975,0.4286125918
0.1830161228,0.1027893875,1.780496287,2976,0.4287566633
0.1756391877,0.09860054598,1.78132064,2977,0.4289007348
0.1565100353,0.0878339023,1.781886393,2978,0.4290448062
0.1738884969,0.09757867815,1.782033742,2979,0.4291888777
0.1749611358,0.09815189805,1.782554788,2980,0.4293329491
0.1416252227,0.07943442459,1.78291998,2981,0.4294770206
0.2574080338,0.144340383,1.783340382,2982,0.4296210921
0.1600913893,0.08975559181,1.783636942,2983,0.4297651635
0.1583431857,0.08873595311,1.784431002,2984,0.429909235
0.1189769369,0.06667421464,1.784452018,2985,0.4300533064
0.2721711335,0.1524558597,1.785245474,2986,0.4301973779
0.1189158425,0.06659683847,1.785607923,2987,0.4303414494
0.1276201283,0.07146415147,1.785792256,2988,0.4304855208
0.307084972,0.1719584635,1.785809001,2989,0.4306295923
0.1607332958,0.08998407029,1.786241668,2990,0.4307736637
0.244741617,0.1370140014,1.786252606,2991,0.4309177352
0.2124914408,0.1189520847,1.786361637,2992,0.4310618067
0.2389096334,0.1337364971,1.786420601,2993,0.4312058781
0.1341966445,0.07510285238,1.786838185,2994,0.4313499496
0.2762819888,0.1546053448,1.787014473,2995,0.431494021
0.3250651834,0.1818396838,1.7876471,2996,0.4316380925
0.2257630726,0.1262143132,1.788727972,2997,0.431782164
0.1376345165,0.07693592092,1.788950011,2998,0.4319262354
0.2404061554,0.1343754465,1.789063119,2999,0.4320703069
0.1539938356,0.08605575667,1.789465825,3000,0.4322143783
0.167357557,0.09352221862,1.789495154,3001,0.4323584498
0.2467926422,0.1378468509,1.790339355,3002,0.4325025213
0.4189833816,0.2340145912,1.790415629,3003,0.4326465927
0.2003989578,0.1119233436,1.790501885,3004,0.4327906642
0.1109470512,0.06196405357,1.790506671,3005,0.4329347356
0.120414892,0.06724439922,1.79070515,3006,0.4330788071
0.1238254773,0.06906085548,1.792990783,3007,0.4332228785
0.1031510933,0.05751649153,1.793417688,3008,0.43336695
0.1097962253,0.06116501487,1.795082132,3009,0.4335110215
0.1573576046,0.08763393261,1.795624137,3010,0.4336550929
0.1361554184,0.07580635375,1.796095072,3011,0.4337991644
0.1363888343,0.07583208189,1.798563759,3012,0.4339432358
0.1030532995,0.05729535919,1.798632577,3013,0.4340873073
0.1743459879,0.09693107482,1.79865939,3014,0.4342313788
0.1253892014,0.06966795209,1.799811788,3015,0.4343754502
0.1423191282,0.07904021062,1.80059146,3016,0.4345195217
0.1972836667,0.1095368788,1.801070733,3017,0.4346635931
0.1627776119,0.09037333194,1.801168646,3018,0.4348076646
0.3927890404,0.2178881403,1.802709591,3019,0.4349517361
0.2787445255,0.1545910157,1.803109477,3020,0.4350958075
0.2021426751,0.1120514328,1.80401687,3021,0.435239879
0.1707381209,0.09464132384,1.804054655,3022,0.4353839504
0.1213167829,0.0672040804,1.805199656,3023,0.4355280219
0.1828946943,0.1012887888,1.805675598,3024,0.4356720934
0.1115398138,0.06175203432,1.806253268,3025,0.4358161648
0.1449695762,0.08018385163,1.807964736,3026,0.4359602363
0.368220523,0.2036504526,1.808100686,3027,0.4361043077
0.2719622784,0.1504042447,1.808208798,3028,0.4362483792
0.1101484555,0.06090770044,1.808448763,3029,0.4363924507
0.1711104081,0.09455073109,1.809720624,3030,0.4365365221
0.244721593,0.1351842964,1.81028122,3031,0.4366805936
0.1938663912,0.1070667872,1.810705227,3032,0.436824665
0.2798776773,0.1545399552,1.81103765,3033,0.4369687365
0.2919167743,0.1611572798,1.811378144,3034,0.437112808
0.2567220671,0.1416764677,1.812030405,3035,0.4372568794
0.2375111036,0.1310138285,1.812870492,3036,0.4374009509
0.3023273767,0.166750884,1.81304812,3037,0.4375450223
0.1037983306,0.05719931423,1.814677886,3038,0.4376890938
0.1548073925,0.08524692158,1.815988068,3039,0.4378331652
0.1126782122,0.06202589527,1.816631775,3040,0.4379772367
0.1570730873,0.08645405354,1.816838897,3041,0.4381213082
0.2728254851,0.1500965899,1.817666113,3042,0.4382653796
0.2284443313,0.1256487947,1.818117969,3043,0.4384094511
0.1195665157,0.06572532833,1.819184761,3044,0.4385535225
0.1057382298,0.05809319228,1.82014838,3045,0.438697594
0.1353919875,0.07431861277,1.821777647,3046,0.4388416655
0.3073530259,0.1686885235,1.822015034,3047,0.4389857369
0.1066740997,0.05853263306,1.822472253,3048,0.4391298084
0.2356933949,0.1292724387,1.82323005,3049,0.4392738798
0.2032075809,0.1114528078,1.823261207,3050,0.4394179513
0.1127962896,0.06186161679,1.82336472,3051,0.4395620228
0.2302458102,0.1262717443,1.823415139,3052,0.4397060942
0.3097811563,0.1698541371,1.823806953,3053,0.4398501657
0.1692301556,0.09276743983,1.824240875,3054,0.4399942371
0.2244693516,0.1230478474,1.824244441,3055,0.4401383086
0.1417745119,0.07769127379,1.824844735,3056,0.4402823801
0.184607201,0.1010760578,1.826418689,3057,0.4404264515
0.1657956155,0.0907581145,1.826785588,3058,0.440570523
0.150547266,0.08239660125,1.827105289,3059,0.4407145944
0.2586540877,0.1414667637,1.828373541,3060,0.4408586659
0.2109969815,0.1153560295,1.829093654,3061,0.4410027374
0.1615384703,0.08829986876,1.829430468,3062,0.4411468088
0.1676639338,0.09163765269,1.829640206,3063,0.4412908803
0.2248134338,0.1228481326,1.830010998,3064,0.4414349517
0.2858532392,0.156197915,1.830070773,3065,0.4415790232
0.1811109965,0.09893970325,1.830518897,3066,0.4417230947
0.1460475586,0.07976717361,1.830923072,3067,0.4418671661
0.1467165349,0.08012710675,1.831047455,3068,0.4420112376
0.1484233449,0.08105609166,1.831118944,3069,0.442155309
0.2245624893,0.1226031731,1.831620533,3070,0.4422993805
0.1689830084,0.09224683142,1.83185705,3071,0.442443452
0.1376374564,0.07510277376,1.832654768,3072,0.4425875234
0.2209211383,0.120544516,1.832693395,3073,0.4427315949
0.2241564726,0.122302156,1.832808839,3074,0.4428756663
0.2141254641,0.1168244397,1.83288244,3075,0.4430197378
0.2029017593,0.1106999117,1.832899017,3076,0.4431638092
0.221819636,0.1210180213,1.832947139,3077,0.4433078807
0.1445616896,0.07883246329,1.833783743,3078,0.4434519522
0.2377634541,0.129622941,1.834269861,3079,0.4435960236
0.2467565773,0.1345178101,1.834378489,3080,0.4437400951
0.2592849753,0.1413374291,1.834510341,3081,0.4438841665
0.1084350123,0.05910535179,1.834605649,3082,0.444028238
0.2853564767,0.155511495,1.834954237,3083,0.4441723095
0.2280894832,0.1242860023,1.835198486,3084,0.4443163809
0.1903395901,0.1037051171,1.835392461,3085,0.4444604524
0.3799761917,0.2069439458,1.836130989,3086,0.4446045238
0.155392968,0.08460350267,1.836720266,3087,0.4447485953
0.1167267858,0.0635440533,1.836942715,3088,0.4448926668
0.1887550477,0.1027465706,1.83709341,3089,0.4450367382
0.3516697332,0.1914267919,1.837097774,3090,0.4451808097
0.2677172333,0.1456542773,1.838032074,3091,0.4453248811
0.1076400269,0.05850272736,1.839914681,3092,0.4454689526
0.1889128905,0.102658683,1.840203722,3093,0.4456130241
0.1198448143,0.06512286764,1.840287731,3094,0.4457570955
0.258153476,0.140207569,1.841223536,3095,0.445901167
0.1027440288,0.05580147655,1.841242116,3096,0.4460452384
0.2042445169,0.1109267753,1.841255336,3097,0.4461893099
0.2502198023,0.135834865,1.842088203,3098,0.4463333814
0.2443013238,0.1326131087,1.842210971,3099,0.4464774528
0.1124794289,0.06104026568,1.842708704,3100,0.4466215243
0.1751194938,0.09500080124,1.843347546,3101,0.4467655957
0.2175991453,0.1180432525,1.843384867,3102,0.4469096672
0.2123111851,0.1151202586,1.84425563,3103,0.4470537387
0.2691735011,0.1459340919,1.844486766,3104,0.4471978101
0.1874810142,0.1016414987,1.844532171,3105,0.4473418816
0.3066260355,0.1662331497,1.844554086,3106,0.447485953
0.1666384739,0.09025450405,1.84631754,3107,0.4476300245
0.2475299074,0.1340646003,1.846348005,3108,0.447774096
0.1204129642,0.06518733545,1.847183403,3109,0.4479181674
0.2122490689,0.1149012633,1.847230073,3110,0.4480622389
0.2379207638,0.1287737114,1.847588,3111,0.4482063103
0.2502812027,0.1353224093,1.849517785,3112,0.4483503818
0.1494128857,0.08075068573,1.850298661,3113,0.4484944532
0.1440185019,0.07782669202,1.850502677,3114,0.4486385247
0.1617137921,0.08735639692,1.851195766,3115,0.4487825962
0.2106186476,0.1137222578,1.852044197,3116,0.4489266676
0.3010439888,0.1625076255,1.852491463,3117,0.4490707391
0.1322036901,0.07132557586,1.853524328,3118,0.4492148105
0.2395620373,0.1291789692,1.854497205,3119,0.449358882
0.1716595536,0.09252413716,1.855294833,3120,0.4495029535
0.1446295786,0.07792961772,1.855900013,3121,0.4496470249
0.2200487163,0.118558157,1.856040292,3122,0.4497910964
0.1727697348,0.09307525012,1.856237126,3123,0.4499351678
0.1694294345,0.09124691219,1.856823759,3124,0.4500792393
0.1067568149,0.05747848086,1.857335359,3125,0.4502233108
0.2350915473,0.1265517597,1.857671105,3126,0.4503673822
0.2741952843,0.1475303413,1.858568766,3127,0.4505114537
0.421290145,0.226540176,1.859670777,3128,0.4506555251
0.1367311815,0.07348160805,1.860753802,3129,0.4507995966
0.1281387046,0.06885845626,1.860900049,3130,0.4509436681
0.1390469879,0.07470378223,1.861311218,3131,0.4510877395
0.2010769139,0.1079863779,1.862058139,3132,0.451231811
0.1097635027,0.05890442321,1.863416986,3133,0.4513758824
0.2889060293,0.1550304258,1.863544061,3134,0.4515199539
0.1463973339,0.07853260008,1.864160027,3135,0.4516640254
0.2113728434,0.1133522364,1.864743476,3136,0.4518080968
0.1310177061,0.07025912148,1.864778598,3137,0.4519521683
0.1323566461,0.07096065857,1.865211637,3138,0.4520962397
0.1350231602,0.07235660286,1.86607932,3139,0.4522403112
0.2326248756,0.1245608276,1.867560452,3140,0.4523843827
0.252830573,0.1353548373,1.867909401,3141,0.4525284541
0.3261378735,0.1744934288,1.869055332,3142,0.4526725256
0.2613174949,0.1397785565,1.869510613,3143,0.452816597
0.2012141588,0.1076255006,1.869576984,3144,0.4529606685
0.1327276525,0.07097544559,1.870050289,3145,0.45310474
0.2377575945,0.1271260203,1.870251219,3146,0.4532488114
0.1974030317,0.105537877,1.870447249,3147,0.4533928829
0.1748272205,0.09338779676,1.872056378,3148,0.4535369543
0.1727798947,0.09227432809,1.872458985,3149,0.4536810258
0.2052469862,0.1095033557,1.874344259,3150,0.4538250972
0.1351703817,0.07211359075,1.874409252,3151,0.4539691687
0.1366579791,0.07288754809,1.874915301,3152,0.4541132402
0.2156493128,0.11497797,1.87557071,3153,0.4542573116
0.3172900489,0.1691624785,1.875652638,3154,0.4544013831
0.2019674025,0.1076753526,1.875706907,3155,0.4545454545
0.1386391739,0.07391216763,1.875728698,3156,0.454689526
0.1608646581,0.08570516081,1.87695416,3157,0.4548335975
0.4080725051,0.2172561901,1.878300935,3158,0.4549776689
0.1143849719,0.06089776588,1.878311465,3159,0.4551217404
0.2265415345,0.1206030478,1.87840638,3160,0.4552658118
0.1500778868,0.07988649821,1.878638946,3161,0.4554098833
0.2010823988,0.1069996215,1.879281403,3162,0.4555539548
0.1677569139,0.08924719009,1.879688466,3163,0.4556980262
0.1046447933,0.0556694569,1.879752365,3164,0.4558420977
0.1556301694,0.08275183893,1.880685328,3165,0.4559861691
0.2690493368,0.1430138005,1.881282338,3166,0.4561302406
0.1602820714,0.08518695295,1.881533097,3167,0.4562743121
0.1076211813,0.05717355889,1.882359318,3168,0.4564183835
0.3992979693,0.2120961961,1.882626736,3169,0.456562455
0.1997060579,0.1060481705,1.883163632,3170,0.4567065264
0.1502979264,0.07980430736,1.883331005,3171,0.4568505979
0.1399964779,0.07432410078,1.883594641,3172,0.4569946694
0.1790279646,0.09502421025,1.884024757,3173,0.4571387408
0.2428704043,0.1288952198,1.88424679,3174,0.4572828123
0.2866914198,0.1521068927,1.884802291,3175,0.4574268837
0.2175351031,0.1152951736,1.886766778,3176,0.4575709552
0.216688641,0.1146667525,1.889725106,3177,0.4577150267
0.2597321922,0.137417111,1.890100805,3178,0.4578590981
0.1605435227,0.08492492757,1.890416952,3179,0.4580031696
0.2463566883,0.1302801475,1.89097643,3180,0.458147241
0.191352914,0.1011498037,1.891777414,3181,0.4582913125
0.1635720334,0.08646120058,1.891854754,3182,0.458435384
0.1807220345,0.09552449358,1.891892097,3183,0.4585794554
0.2024709143,0.1070139618,1.892004659,3184,0.4587235269
0.1289854304,0.06817387076,1.892006849,3185,0.4588675983
0.3411445813,0.1802971737,1.892123844,3186,0.4590116698
0.1009910576,0.05336831171,1.892341249,3187,0.4591557412
0.2236417444,0.1181780068,1.892414253,3188,0.4592998127
0.1028184882,0.05431411482,1.893034408,3189,0.4594438842
0.2213022085,0.116886079,1.893315357,3190,0.4595879556
0.2631761174,0.1388966159,1.894762631,3191,0.4597320271
0.3134972568,0.1654097338,1.895276957,3192,0.4598760985
0.1775456789,0.09363854177,1.896074795,3193,0.46002017
0.1795485533,0.09469120912,1.896148069,3194,0.4601642415
0.2243919928,0.1183329731,1.896276134,3195,0.4603083129
0.1663126548,0.08761056079,1.898317432,3196,0.4604523844
0.1500854193,0.07899381283,1.899964237,3197,0.4605964558
0.1159602518,0.06095793392,1.902299575,3198,0.4607405273
0.1814940071,0.09534645977,1.903521195,3199,0.4608845988
0.133012117,0.06985631244,1.904081569,3200,0.4610286702
0.1296895236,0.06806043868,1.905505255,3201,0.4611727417
0.3329729551,0.1747231503,1.905717442,3202,0.4613168131
0.3082226403,0.1616917474,1.906236065,3203,0.4614608846
0.1271962045,0.06667616749,1.907671201,3204,0.4616049561
0.1164986815,0.06102999239,1.908875897,3205,0.4617490275
0.2205263801,0.1155089105,1.909172021,3206,0.461893099
0.1808286011,0.09468388741,1.909813866,3207,0.4620371704
0.2310766407,0.1209492049,1.910526331,3208,0.4621812419
0.1301963313,0.06813943296,1.910734,3209,0.4623253134
0.2528072782,0.1322694881,1.911304578,3210,0.4624693848
0.1470804503,0.07695246868,1.911315553,3211,0.4626134563
0.2017061182,0.1054981314,1.911940198,3212,0.4627575277
0.2047217061,0.1070667872,1.912093483,3213,0.4629015992
0.1719783561,0.08993867233,1.912173613,3214,0.4630456707
0.238796668,0.1248807455,1.91219765,3215,0.4631897421
0.2783577031,0.1455578246,1.912351355,3216,0.4633338136
0.1590684848,0.08316170514,1.912761222,3217,0.463477885
0.2465845643,0.1288878796,1.913171083,3218,0.4636219565
0.2795059016,0.1460584256,1.913658185,3219,0.4637660279
0.2115394648,0.1105361831,1.91375764,3220,0.4639100994
0.2646761804,0.1381702853,1.915579605,3221,0.4640541709
0.2042971505,0.1066474057,1.915631694,3222,0.4641982423
0.2204180357,0.1150544047,1.91577225,3223,0.4643423138
0.2516559874,0.1313537737,1.91586416,3224,0.4644863852
0.2103172311,0.1097567542,1.916212197,3225,0.4646304567
0.115236948,0.06013717986,1.916234653,3226,0.4647745282
0.1158623285,0.06043205799,1.917232878,3227,0.4649185996
0.2845220612,0.1483910192,1.917380599,3228,0.4650626711
0.2864831995,0.1494127955,1.917394013,3229,0.4652067425
0.2219746584,0.1157387244,1.91789446,3230,0.465350814
0.1223575975,0.06379722544,1.917914088,3231,0.4654948855
0.1709778624,0.08911833751,1.918548608,3232,0.4656389569
0.1449678897,0.07555277725,1.918763214,3233,0.4657830284
0.3046063769,0.1586783189,1.919647114,3234,0.4659270998
0.212757437,0.1108075651,1.92006238,3235,0.4660711713
0.1167636539,0.06077605765,1.921211384,3236,0.4662152428
0.1108696225,0.05769951175,1.921500184,3237,0.4663593142
0.206711009,0.1073956253,1.924761912,3238,0.4665033857
0.2327732492,0.1209123406,1.925140544,3239,0.4666474571
0.3048391438,0.1583344294,1.925286527,3240,0.4667915286
0.2660024449,0.1380864737,1.926346858,3241,0.4669356001
0.1281117033,0.06649742868,1.926566273,3242,0.4670796715
0.2850982248,0.1479367879,1.927162465,3243,0.467223743
0.2373081076,0.1231236168,1.927397147,3244,0.4673678144
0.2722921328,0.1412224871,1.928107474,3245,0.4675118859
0.1503205205,0.07795381912,1.928327851,3246,0.4676559574
0.1258433063,0.06524368085,1.928819843,3247,0.4678000288
0.1729217201,0.08962064588,1.929485315,3248,0.4679441003
0.2765482924,0.1433113919,1.929702089,3249,0.4680881717
0.1222703597,0.06333705941,1.930471052,3250,0.4682322432
0.2751423496,0.1425108694,1.93067624,3251,0.4683763147
0.386347417,0.2000906979,1.930861459,3252,0.4685203861
0.1991479456,0.1030992516,1.931613882,3253,0.4686644576
0.1366946704,0.07067812783,1.934044868,3254,0.468808529
0.4105808325,0.2122882722,1.934072137,3255,0.4689526005
0.1182557388,0.06112842856,1.934545704,3256,0.4690966719
0.1126849847,0.05824860303,1.934552571,3257,0.4692407434
0.249489916,0.128859671,1.936136528,3258,0.4693848149
0.129107189,0.06657725874,1.939208544,3259,0.4695288863
0.1093179227,0.05636512867,1.939460181,3260,0.4696729578
0.3042116595,0.1566645574,1.941802693,3261,0.4698170292
0.1725116197,0.08877303506,1.943288517,3262,0.4699611007
0.1824120577,0.09378526804,1.944996922,3263,0.4701051722
0.1366963566,0.07025815628,1.945629715,3264,0.4702492436
0.1806103059,0.09279350103,1.946368052,3265,0.4703933151
0.2335394752,0.1199804173,1.946479939,3266,0.4705373865
0.130103623,0.06683152005,1.946740444,3267,0.470681458
0.2446955504,0.1256753581,1.947044784,3268,0.4708255295
0.2653205877,0.136267534,1.947056499,3269,0.4709696009
0.1068325416,0.05486782834,1.947088937,3270,0.4711136724
0.363865046,0.1868627404,1.947231669,3271,0.4712577438
0.3785505701,0.1943771881,1.947505125,3272,0.4714018153
0.1611464214,0.0827254337,1.947967078,3273,0.4715458868
0.2363310027,0.121316852,1.948047603,3274,0.4716899582
0.207113174,0.1063036318,1.94831701,3275,0.4718340297
0.1836568882,0.09425142008,1.948584839,3276,0.4719781011
0.1704049739,0.08741526888,1.949373103,3277,0.4721221726
0.2725401253,0.1397346496,1.950411914,3278,0.4722662441
0.2611778751,0.1338924524,1.950654204,3279,0.4724103155
0.1777445882,0.09107634489,1.951599929,3280,0.472554387
0.288350957,0.1477081817,1.952166452,3281,0.4726984584
0.1387556026,0.0710294085,1.953495116,3282,0.4728425299
0.2129640186,0.1090129429,1.953566366,3283,0.4729866014
0.3100879721,0.1586604474,1.954412566,3284,0.4731306728
0.1801866691,0.09217307205,1.954873209,3285,0.4732747443
0.2438192162,0.124641236,1.956168151,3286,0.4734188157
0.2468434536,0.1261626539,1.956549311,3287,0.4735628872
0.1344456973,0.06869342493,1.957184366,3288,0.4737069587
0.119404778,0.06100055291,1.957437635,3289,0.4738510301
0.1012240184,0.05169462055,1.958115125,3290,0.4739951016
0.1181547441,0.06027608839,1.960225808,3291,0.474139173
0.250841377,0.1279478383,1.960497187,3292,0.4742832445
0.1250848984,0.06379696542,1.960671602,3293,0.4744273159
0.1228596625,0.06265407705,1.960920475,3294,0.4745713874
0.176024796,0.08973247543,1.961662098,3295,0.4747154589
0.2245692071,0.1144671587,1.961865829,3296,0.4748595303
0.2649765481,0.1350303013,1.962348789,3297,0.4750036018
0.1554950482,0.07922882958,1.962606907,3298,0.4751476732
0.1980179584,0.1008576413,1.963341159,3299,0.4752917447
0.1626533822,0.08283120702,1.963672727,3300,0.4754358162
0.1222284606,0.06219433266,1.965266856,3301,0.4755798876
0.1149012633,0.05844517515,1.965966617,3302,0.4757239591
0.1705446906,0.08674379078,1.966073756,3303,0.4758680305
0.1477595683,0.07515325277,1.966110087,3304,0.476012102
0.2949359337,0.1499982753,1.966262166,3305,0.4761561735
0.1850170259,0.09407814489,1.966631316,3306,0.4763002449
0.2121310087,0.1077890428,1.968020155,3307,0.4764443164
0.1102063092,0.05597762395,1.968756468,3308,0.4765883878
0.2852358435,0.144840932,1.969304115,3309,0.4767324593
0.1796548733,0.09121258453,1.969628141,3310,0.4768765308
0.1716806456,0.08713413854,1.970302897,3311,0.4770206022
0.1429806966,0.07254630267,1.970888817,3312,0.4771646737
0.100508731,0.05099490003,1.970956525,3313,0.4773087451
0.1721235844,0.08730680436,1.971479607,3314,0.4774528166
0.2153428732,0.1092208968,1.971627037,3315,0.4775968881
0.2405769384,0.1220157824,1.971687053,3316,0.4777409595
0.1561604073,0.0791990989,1.971744748,3317,0.477885031
0.2914391641,0.1478015568,1.971827431,3318,0.4780291024
0.2269467008,0.1150548308,1.9725091,3319,0.4781731739
0.2805468583,0.1420927117,1.974393022,3320,0.4783172454
0.1322481168,0.06695747531,1.975106083,3321,0.4784613168
0.1589876312,0.08048637066,1.975336072,3322,0.4786053883
0.221175506,0.1117497429,1.979203713,3323,0.4787494597
0.4493596706,0.2270213016,1.979372277,3324,0.4788935312
0.2231194389,0.1126782122,1.980147133,3325,0.4790376027
0.2615899891,0.1321041862,1.980179406,3326,0.4791816741
0.3071489473,0.1550196091,1.981355449,3327,0.4793257456
0.1839246873,0.09282284055,1.981459372,3328,0.479469817
0.1565053749,0.07898468271,1.981464881,3329,0.4796138885
0.1770654978,0.0893410346,1.981905611,3330,0.4797579599
0.2618270161,0.1321041862,1.981973649,3331,0.4799020314
0.1090712991,0.05501851199,1.982447274,3332,0.4800461029
0.2721182084,0.1371919954,1.983484587,3333,0.4801901743
0.2326996864,0.1172488655,1.984664716,3334,0.4803342458
0.2252707775,0.1134656233,1.985365884,3335,0.4804783172
0.1449213093,0.07297702534,1.985848404,3336,0.4806223887
0.2557752898,0.1287200599,1.987066273,3337,0.4807664602
0.2091127117,0.1052341145,1.987119032,3338,0.4809105316
0.1660213324,0.08350334708,1.988199733,3339,0.4810546031
0.1446549365,0.07271305851,1.989394195,3340,0.4811986745
0.2909591632,0.146230217,1.989733512,3341,0.481342746
0.25202645,0.1266173793,1.990457007,3342,0.4814868175
0.1837579219,0.09229488821,1.990986993,3343,0.4816308889
0.2333629845,0.1170545885,1.99362526,3344,0.4817749604
0.2717025108,0.1362465045,1.994198029,3345,0.4819190318
0.1218551426,0.0610803072,1.994998849,3346,0.4820631033
0.1358408585,0.06808046583,1.995298605,3347,0.4822071748
0.2007785398,0.1006160765,1.995491643,3348,0.4823512462
0.3160274921,0.1583347602,1.995945121,3349,0.4824953177
0.2508485291,0.1256680688,1.996119869,3350,0.4826393891
0.1459060148,0.07307343382,1.996703962,3351,0.4827834606
0.2039109663,0.1020997479,1.997174043,3352,0.4829275321
0.135297557,0.06771875547,1.997933307,3353,0.4830716035
0.2439563843,0.1221005914,1.997995107,3354,0.483215675
0.186737538,0.09345443539,1.99816667,3355,0.4833597464
0.3480615233,0.174172015,1.998378002,3356,0.4835038179
0.2178963312,0.1089885039,1.999259769,3357,0.4836478894
0.408026918,0.2040396913,1.99974287,3358,0.4837919608
0.2868713545,0.1434195872,2.000224377,3359,0.4839360323
0.2549172285,0.1274361311,2.000352854,3360,0.4840801037
0.2126891179,0.1062598384,2.001594593,3361,0.4842241752
0.1667717385,0.08329464754,2.002190338,3362,0.4843682467
0.1394838639,0.06962092826,2.003476072,3363,0.4845123181
0.2899254919,0.1447021666,2.003601596,3364,0.4846563896
0.1951552916,0.09737015052,2.004261989,3365,0.484800461
0.1248637137,0.06227343347,2.005087993,3366,0.4849445325
0.1097584275,0.05469299053,2.006809766,3367,0.4850886039
0.2119364518,0.1055628338,2.007680583,3368,0.4852326754
0.1166014526,0.058049476,2.008656418,3369,0.4853767469
0.2497731397,0.1243323728,2.008914766,3370,0.4855208183
0.1286503375,0.06395739884,2.011500465,3371,0.4856648898
0.1611018644,0.08007799575,2.011811895,3372,0.4858089612
0.367444747,0.1821884376,2.016839004,3373,0.4859530327
0.1313493009,0.0650966251,2.017758996,3374,0.4860971042
0.2120701501,0.105095314,2.017883975,3375,0.4862411756
0.153675721,0.07613861077,2.018367809,3376,0.4863852471
0.1091286881,0.05404307684,2.019290804,3377,0.4865293185
0.3291985273,0.1629382897,2.020387767,3378,0.48667339
0.1563129055,0.07733484805,2.021247981,3379,0.4868174615
0.2740307517,0.1354600387,2.022963779,3380,0.4869615329
0.2965913906,0.1463445355,2.02666529,3381,0.4871056044
0.3038020955,0.1498664242,2.027152493,3382,0.4872496758
0.3092576918,0.1525210915,2.027638858,3383,0.4873937473
0.2343120763,0.1155527663,2.027749605,3384,0.4875378188
0.1990311997,0.09814864816,2.027854723,3385,0.4876818902
0.3968737515,0.1956217037,2.028781796,3386,0.4878259617
0.2318753371,0.1141544924,2.031241455,3387,0.4879700331
0.1081797943,0.05325206331,2.031466718,3388,0.4881141046
0.1927273487,0.09485143444,2.031886495,3389,0.4882581761
0.1387051773,0.06820238005,2.033729281,3390,0.4884022475
0.2968087708,0.1459340919,2.03385492,3391,0.488546319
0.1418648294,0.0697345653,2.034354538,3392,0.4886903904
0.140508525,0.06900728902,2.036140341,3393,0.4888344619
0.1056275583,0.05185201787,2.037096389,3394,0.4889785334
0.1280542899,0.06285788556,2.037203268,3395,0.4891226048
0.1538198949,0.07549936487,2.037366741,3396,0.4892666763
0.2180765563,0.1069998989,2.038100582,3397,0.4894107477
0.2024391091,0.09931904336,2.038270832,3398,0.4895548192
0.1514703242,0.07424859065,2.040043089,3399,0.4896988906
0.3867115558,0.1895292141,2.040379672,3400,0.4898429621
0.1686938629,0.08264094559,2.041286697,3401,0.4899870336
0.2003163885,0.0981252345,2.041436023,3402,0.490131105
0.1732947067,0.0848868345,2.041479197,3403,0.4902751765
0.185710808,0.09093791375,2.042171415,3404,0.4904192479
0.1845017595,0.09034389496,2.04221613,3405,0.4905633194
0.2333029306,0.1142078744,2.042791986,3406,0.4907073909
0.2106464686,0.1030640349,2.043840693,3407,0.4908514623
0.3507101775,0.1715823676,2.043975628,3408,0.4909955338
0.164244523,0.08035103166,2.044087295,3409,0.4911396052
0.3377536668,0.1652187312,2.04428193,3410,0.4912836767
0.2209427391,0.1080481582,2.044854284,3411,0.4914277482
0.1539670435,0.07528124395,2.045224487,3412,0.4915718196
0.2689716268,0.1314971209,2.045456395,3413,0.4917158911
0.2312524682,0.1130527045,2.045527961,3414,0.4918599625
0.2266255527,0.110750605,2.046269208,3415,0.492004034
0.2120509191,0.1036060052,2.046704905,3416,0.4921481055
0.2821815132,0.1378582781,2.046895675,3417,0.4922921769
0.3113325033,0.1520183358,2.047993103,3418,0.4924362484
0.1864532082,0.09100478596,2.048828599,3419,0.4925803198
0.2918284768,0.1424122866,2.049180472,3420,0.4927243913
0.1832812156,0.08942444097,2.049565125,3421,0.4928684628
0.1769580288,0.08631990016,2.050025875,3422,0.4930125342
0.3007100696,0.1466813643,2.050090488,3423,0.4931566057
0.1948406384,0.09503572442,2.050183124,3424,0.4933006771
0.2030845202,0.09899398525,2.051483428,3425,0.4934447486
0.3006344971,0.1465166647,2.051879203,3426,0.4935888201
0.2341736028,0.1141067526,2.052232646,3427,0.4937328915
0.2039146929,0.09935736837,2.052335889,3428,0.493876963
0.1417726417,0.06904742219,2.053264802,3429,0.4940210344
0.1310907494,0.06384484089,2.053270829,3430,0.4941651059
0.1799104179,0.08761821648,2.0533449,3431,0.4943091774
0.2675534488,0.1302960533,2.053427115,3432,0.4944532488
0.1598441395,0.07781816683,2.054072281,3433,0.4945973203
0.1839592657,0.08953390393,2.054632465,3434,0.4947413917
0.2551512357,0.124081944,2.056312365,3435,0.4948854632
0.146630297,0.07129314405,2.056723672,3436,0.4950295346
0.2372977656,0.1153137929,2.057843729,3437,0.4951736061
0.4037400371,0.1961726635,2.058085106,3438,0.4953176776
0.1984978012,0.09640947659,2.058903421,3439,0.495461749
0.1616516906,0.07847166465,2.060000783,3440,0.4956058205
0.1670150333,0.08107474246,2.060013122,3441,0.4957498919
0.3142342994,0.1524558597,2.061149371,3442,0.4958939634
0.1678662241,0.08143874727,2.061257445,3443,0.4960380349
0.1020378619,0.04946910246,2.062658445,3444,0.4961821063
0.2029663273,0.09838272425,2.063028127,3445,0.4963261778
0.3696945251,0.1791906095,2.063135597,3446,0.4964702492
0.128780046,0.06241870241,2.06316442,3447,0.4966143207
0.2739100692,0.1327438543,2.063448215,3448,0.4967583922
0.271624001,0.1316256882,2.063609351,3449,0.4969024636
0.1869528954,0.0905863907,2.063807753,3450,0.4970465351
0.1223009753,0.05922938841,2.064869799,3451,0.4971906065
0.1789643315,0.08664175408,2.065566809,3452,0.497334678
0.1927571055,0.09322110194,2.067741118,3453,0.4974787495
0.3054289538,0.1476926115,2.068004287,3454,0.4976228209
0.1059686159,0.05121859295,2.068948205,3455,0.4977668924
0.2194346122,0.1060189982,2.06976689,3456,0.4979109638
0.1325578993,0.06401373619,2.07077273,3457,0.4980550353
0.1108091536,0.05347619772,2.072121024,3458,0.4981991068
0.1948695689,0.09403672239,2.072270959,3459,0.4983431782
0.105678388,0.05098895117,2.072574266,3460,0.4984872497
0.1918065114,0.09254071681,2.072671555,3461,0.4986313211
0.2048733924,0.09883032323,2.072981102,3462,0.4987753926
0.3743983345,0.1804222503,2.075122852,3463,0.4989194641
0.2304962649,0.110875923,2.078866707,3464,0.4990635355
0.3005276027,0.1445506142,2.079047567,3465,0.499207607
0.143218543,0.06887770091,2.079316543,3466,0.4993516784
0.2796247393,0.1343811636,2.080832847,3467,0.4994957499
0.1934707842,0.0929730641,2.080933721,3468,0.4996398214
0.1096411902,0.05267464081,2.081479599,3469,0.4997838928
0.1587560872,0.07622835989,2.082638108,3470,0.4999279643
0.1586108289,0.07615271932,2.082799279,3471,0.5000720357
0.1859370335,0.08924719009,2.083393699,3472,0.5002161072
0.2102870598,0.1008100059,2.085974084,3473,0.5003601786
0.2912650533,0.1395892636,2.08658636,3474,0.5005042501
0.1735594879,0.08316050623,2.087042225,3475,0.5006483216
0.2539295872,0.1216048766,2.088152995,3476,0.500792393
0.1840898318,0.08812924566,2.088861994,3477,0.5009364645
0.1800559497,0.08615583808,2.089886812,3478,0.5010805359
0.1408376236,0.06735204613,2.091066741,3479,0.5012246074
0.1061542043,0.05075869456,2.091350166,3480,0.5013686789
0.1641866173,0.07847166465,2.092304502,3481,0.5015127503
0.3161541589,0.1510481987,2.093068052,3482,0.5016568218
0.2130184527,0.1017599414,2.093342918,3483,0.5018008932
0.1999468551,0.09549222824,2.093854744,3484,0.5019449647
0.1980217203,0.09455539429,2.094240331,3485,0.5020890362
0.2618260758,0.124995867,2.094677865,3486,0.5022331076
0.1886105431,0.0900232116,2.095132353,3487,0.5023771791
0.2020613862,0.09638126518,2.09647991,3488,0.5025212505
0.256693472,0.1224144097,2.096922027,3489,0.502665322
0.136649639,0.06514520947,2.097616081,3490,0.5028093935
0.1165169392,0.05552024093,2.098638934,3491,0.5029534649
0.1313341724,0.06255232557,2.099588964,3492,0.5030975364
0.234909556,0.1117136884,2.102782204,3493,0.5032416078
0.4269632258,0.2027303792,2.106064358,3494,0.5033856793
0.362291921,0.1719532483,2.106921065,3495,0.5035297508
0.1757697807,0.08336286974,2.108490042,3496,0.5036738222
0.1102913899,0.05223637298,2.111390659,3497,0.5038178937
0.169829484,0.0803734118,2.113005783,3498,0.5039619651
0.1522632747,0.07199074115,2.115039687,3499,0.5041060366
0.2679469716,0.1266434249,2.115759044,3500,0.5042501081
0.2408980548,0.1137861678,2.117111943,3501,0.5043941795
0.2481644015,0.1172067482,2.117321787,3502,0.504538251
0.18301054,0.08639624356,2.118269643,3503,0.5046823224
0.2153553629,0.1016171454,2.119281761,3504,0.5048263939
0.1353844174,0.06384360093,2.120563619,3505,0.5049704654
0.2527960059,0.1191678392,2.121344212,3506,0.5051145368
0.1720793557,0.08107136242,2.122566472,3507,0.5052586083
0.1863028355,0.08776904201,2.122648615,3508,0.5054026797
0.2619068038,0.123379793,2.122769033,3509,0.5055467512
0.1066061205,0.05017824842,2.124548462,3510,0.5056908226
0.1743925811,0.08207133127,2.124890366,3511,0.5058348941
0.2875786066,0.1353128936,2.12528606,3512,0.5059789656
0.2165749062,0.1018095912,2.127254453,3513,0.506123037
0.2609863828,0.1226842692,2.127301116,3514,0.5062671085
0.164002449,0.07708808331,2.127468241,3515,0.5064111799
0.2568768685,0.1207423406,2.127479616,3516,0.5065552514
0.1745071604,0.08199249031,2.128331018,3517,0.5066993229
0.1511243173,0.07099323757,2.128714262,3518,0.5068433943
0.3840795802,0.1804240683,2.128760225,3519,0.5069874658
0.181668898,0.08532150434,2.129227554,3520,0.5071315372
0.1513382352,0.07104358043,2.130216894,3521,0.5072756087
0.2253339558,0.1057772964,2.130267681,3522,0.5074196802
0.1119082606,0.05252684048,2.130496706,3523,0.5075637516
0.2312443083,0.1084490759,2.132284728,3524,0.5077078231
0.2329589628,0.1091770651,2.133771984,3525,0.5078518945
0.194369248,0.09106773757,2.134337068,3526,0.507995966
0.1584875357,0.07424417277,2.134679797,3527,0.5081400375
0.1357759372,0.06360343681,2.134726424,3528,0.5082841089
0.1292846219,0.06053538092,2.135686931,3529,0.5084281804
0.2502495149,0.1171739945,2.135708661,3530,0.5085722518
0.1316256882,0.06161838819,2.136142993,3531,0.5087163233
0.1764665611,0.08255531458,2.137555431,3532,0.5088603948
0.2475701384,0.115808432,2.137755724,3533,0.5090044662
0.1114847704,0.05211560899,2.139181957,3534,0.5091485377
0.1087004545,0.05080913177,2.139388152,3535,0.5092926091
0.1916019732,0.08954864856,2.139641149,3536,0.5094366806
0.1772469302,0.08281940856,2.140161748,3537,0.5095807521
0.1615290379,0.0754709444,2.140281127,3538,0.5097248235
0.273709279,0.127857655,2.14073439,3539,0.509868895
0.124246408,0.05803642624,2.140834921,3540,0.5100129664
0.2965026143,0.1384235035,2.141996171,3541,0.5101570379
0.2485980561,0.1160159586,2.142791897,3542,0.5103011094
0.1807077824,0.08431414161,2.143267772,3543,0.5104451808
0.1635639577,0.07631259477,2.143341583,3544,0.5105892523
0.1984062848,0.09254741606,2.143833866,3545,0.5107333237
0.1773869235,0.08273958412,2.143918481,3546,0.5108773952
0.2148520102,0.1001615373,2.145055037,3547,0.5110214666
0.2433459977,0.1133905086,2.146087893,3548,0.5111655381
0.1328696559,0.06185927466,2.147934268,3549,0.5113096096
0.2148044923,0.1000025736,2.147989643,3550,0.511453681
0.1945576517,0.09051093043,2.149548687,3551,0.5115977525
0.2832423922,0.1317127645,2.150455146,3552,0.5117418239
0.2700394199,0.1255643762,2.150605355,3553,0.5118858954
0.2718571842,0.1264060648,2.150665671,3554,0.5120299669
0.1893884542,0.08805219189,2.150865869,3555,0.5121740383
0.3103977402,0.1442858352,2.151269664,3556,0.5123181098
0.3052081268,0.1418634464,2.15142191,3557,0.5124621812
0.1660591791,0.07717441542,2.151738736,3558,0.5126062527
0.3116030794,0.1447731212,2.152354504,3559,0.5127503242
0.1680972601,0.07807529895,2.15301462,3560,0.5128943956
0.1103911312,0.05127263964,2.153022196,3561,0.5130384671
0.2299450968,0.1067392917,2.154268529,3562,0.5131825385
0.2199580889,0.1020580165,2.155225983,3563,0.51332661
0.2099794143,0.09742616883,2.155267078,3564,0.5134706815
0.2073203594,0.09613828534,2.156480726,3565,0.5136147529
0.1492946827,0.06922271958,2.156729519,3566,0.5137588244
0.4138916596,0.191810325,2.157817414,3567,0.5139028958
0.2419899267,0.1121189705,2.158331687,3568,0.5140469673
0.1217268122,0.05639545195,2.158450867,3569,0.5141910388
0.2658564055,0.1231189811,2.1593454,3570,0.5143351102
0.1534373802,0.07099323757,2.161295715,3571,0.5144791817
0.2387341391,0.1104577962,2.161315429,3572,0.5146232531
0.1452368814,0.06714483351,2.16303882,3573,0.5147673246
0.2495963506,0.1153609254,2.16361259,3574,0.5149113961
0.1366859031,0.06315192362,2.164398093,3575,0.5150554675
0.1018064901,0.04703434625,2.164513769,3576,0.515199539
0.1299806936,0.05996640786,2.167558443,3577,0.5153436104
0.1767002898,0.08149160639,2.168325029,3578,0.5154876819
0.2888471885,0.1332035697,2.168464323,3579,0.5156317533
0.259025751,0.1194434492,2.168605752,3580,0.5157758248
0.2165421837,0.099786877,2.170046706,3581,0.5159198963
0.1328876647,0.06122307911,2.170548536,3582,0.5160639677
0.3316132464,0.1527629208,2.17077053,3583,0.5162080392
0.3678546573,0.1693288478,2.172427569,3584,0.5163521106
0.2632669432,0.1211824718,2.172483688,3585,0.5164961821
0.229827548,0.1057702225,2.172894626,3586,0.5166402536
0.2760625248,0.1269772323,2.174110428,3587,0.516784325
0.3139469484,0.1443018004,2.175627384,3588,0.5169283965
0.3058550579,0.1405500534,2.176129077,3589,0.5170724679
0.2611176833,0.1199394341,2.177079501,3590,0.5172165394
0.187488974,0.08608794382,2.177877246,3591,0.5173606109
0.1424689366,0.06541421818,2.177950613,3592,0.5175046823
0.2843671879,0.1305655546,2.177964846,3593,0.5176487538
0.1478415678,0.06785954319,2.178640775,3594,0.5177928252
0.2613864664,0.1199684953,2.178792573,3595,0.5179368967
0.115161442,0.05284688067,2.179153065,3596,0.5180809682
0.3042706309,0.1396183925,2.17930192,3597,0.5182250396
0.1540847545,0.07069933065,2.179437247,3598,0.5183691111
0.1585676059,0.07275171428,2.179572089,3599,0.5185131825
0.2027691986,0.09294154268,2.181685313,3600,0.518657254
0.2892396657,0.1325578993,2.181987397,3601,0.5188013255
0.2887324036,0.1322709683,2.182885688,3602,0.5189453969
0.1491305489,0.06830926067,2.183167369,3603,0.5190894684
0.246198951,0.112746142,2.183657433,3604,0.5192335398
0.2238244648,0.1024774306,2.184134238,3605,0.5193776113
0.2684907437,0.122921614,2.18424356,3606,0.5195216828
0.2745370739,0.1255028002,2.187497597,3607,0.5196657542
0.1261852948,0.05765870359,2.188486507,3608,0.5198098257
0.1237424392,0.05652251323,2.189259326,3609,0.5199538971
0.2023594878,0.09242946782,2.189339532,3610,0.5200979686
0.2595619256,0.1185015631,2.190367105,3611,0.5202420401
0.1358229755,0.06200400785,2.19055155,3612,0.5203861115
0.2261903824,0.1032200936,2.191340606,3613,0.520530183
0.2725468828,0.1243285452,2.192150502,3614,0.5206742544
0.2196493871,0.1001323145,2.193591431,3615,0.5208183259
0.130008149,0.05922878291,2.195016386,3616,0.5209623973
0.1126542768,0.05131626356,2.19529383,3617,0.5211064688
0.1370799692,0.06242928984,2.195763712,3618,0.5212505403
0.1532353427,0.06977883107,2.196014757,3619,0.5213946117
0.1946031335,0.08853763114,2.197970862,3620,0.5215386832
0.3357688132,0.1526405997,2.199734631,3621,0.5216827546
0.1926512715,0.0875573721,2.200286131,3622,0.5218268261
0.1184586551,0.05383509716,2.200398279,3623,0.5219708976
0.2329637742,0.1057867019,2.20220283,3624,0.522114969
0.1779504802,0.08076790278,2.203232647,3625,0.5222590405
0.1855652203,0.0841965453,2.203952902,3626,0.5224031119
0.2212223527,0.1003402764,2.204721381,3627,0.5225471834
0.2406448427,0.1091435031,2.204848075,3628,0.5226912549
0.1596031545,0.07237354684,2.20526921,3629,0.5228353263
0.1532928152,0.06947358065,2.206490781,3630,0.5229793978
0.1277571023,0.05781971849,2.209576691,3631,0.5231234692
0.2137905449,0.09669962226,2.210872596,3632,0.5232675407
0.1823394584,0.08243323297,2.211965391,3633,0.5234116122
0.2385333019,0.1076753526,2.215300867,3634,0.5235556836
0.1707641025,0.07705793847,2.216048156,3635,0.5236997551
0.1323305153,0.05970953175,2.2162377,3636,0.5238438265
0.1078701109,0.04865095363,2.217225004,3637,0.523987898
0.1155928658,0.05211560899,2.218008539,3638,0.5241319695
0.1616420445,0.07284941754,2.218851571,3639,0.5242760409
0.1734551222,0.07816312911,2.219142506,3640,0.5244201124
0.130733202,0.05890442321,2.219412311,3641,0.5245641838
0.1951252379,0.08790070934,2.219836897,3642,0.5247082553
0.2204696802,0.09927051792,2.220897854,3643,0.5248523268
0.1664209565,0.07491559237,2.22144618,3644,0.5249963982
0.2040632261,0.09183789782,2.221993653,3645,0.5251404697
0.1599120357,0.07194746455,2.222622252,3646,0.5252845411
0.1178795914,0.05302760739,2.222985294,3647,0.5254286126
0.2721555761,0.1224233004,2.223070079,3648,0.5255726841
0.2224433496,0.1000613062,2.223070615,3649,0.5257167555
0.155787579,0.07002999937,2.22458347,3650,0.525860827
0.2132540255,0.09582136397,2.225537361,3651,0.5260048984
0.4409415079,0.1981264018,2.225556533,3652,0.5261489699
0.1869895495,0.08399496997,2.226199373,3653,0.5262930413
0.1351546331,0.06068558076,2.227129268,3654,0.5264371128
0.1316499732,0.05906227032,2.229002924,3655,0.5265811843
0.2828146684,0.1268467692,2.22957723,3656,0.5267252557
0.2712183902,0.1216427505,2.22963053,3657,0.5268693272
0.162098536,0.07269515475,2.229839617,3658,0.5270133986
0.3402089001,0.1525210915,2.230569535,3659,0.5271574701
0.2603050045,0.1166517452,2.231471154,3660,0.5273015416
0.3170997451,0.1420971028,2.231570798,3661,0.527445613
0.119378811,0.05347144595,2.232571214,3662,0.5275896845
0.3812509126,0.1707652638,2.232602252,3663,0.5277337559
0.1879975009,0.08418873145,2.233048268,3664,0.5278778274
0.2118325312,0.09483451057,2.233707222,3665,0.5280218989
0.1967319504,0.08801636574,2.23517466,3666,0.5281659703
0.2532353503,0.113236791,2.236334571,3667,0.5283100418
0.1876272945,0.0838457625,2.237767168,3668,0.5284541132
0.1964473479,0.08778436679,2.237839778,3669,0.5285981847
0.2374535247,0.1060817672,2.238400914,3670,0.5287422562
0.195745036,0.08744678128,2.238447581,3671,0.5288863276
0.1110402435,0.04960305013,2.238576926,3672,0.5290303991
0.2520287312,0.112565381,2.238954189,3673,0.5291744705
0.3350387031,0.1496188489,2.239281384,3674,0.529318542
0.1744138207,0.07783844595,2.240715608,3675,0.5294626135
0.2497136336,0.1114333808,2.240923069,3676,0.5296066849
0.1320803691,0.05891359297,2.241933693,3677,0.5297507564
0.1733945351,0.07733849037,2.242021202,3678,0.5298948278
0.4076947226,0.1816886624,2.243919446,3679,0.5300388993
0.2531900864,0.1128102391,2.244389237,3680,0.5301829708
0.2093353208,0.09322110194,2.245578699,3681,0.5303270422
0.1079090803,0.04804687557,2.245912539,3682,0.5304711137
0.1331014839,0.05919287194,2.248606624,3683,0.5306151851
0.1169595546,0.05200778412,2.248885558,3684,0.5307592566
0.1233145456,0.05482796502,2.249117682,3685,0.5309033281
0.1333126159,0.0592131157,2.251403499,3686,0.5310473995
0.2217355385,0.09847258755,2.251748877,3687,0.531191471
0.157658805,0.06991104585,2.255134408,3688,0.5313355424
0.1052651889,0.04662518998,2.257689222,3689,0.5314796139
0.137165646,0.0607367137,2.258364631,3690,0.5316236853
0.178990251,0.07922882958,2.259155562,3691,0.5317677568
0.2688872112,0.1190102239,2.259362283,3692,0.5319118283
0.1854309457,0.08207051161,2.259410135,3693,0.5320558997
0.1360201288,0.06018250401,2.260127441,3694,0.5321999712
0.1188308868,0.05256957992,2.260449617,3695,0.5323440426
0.2303051564,0.1018735873,2.26069546,3696,0.5324881141
0.246578118,0.1090207845,2.26175329,3697,0.5326321856
0.106631521,0.0471378178,2.262122559,3698,0.532776257
0.2365266071,0.1045418709,2.26250597,3699,0.5329203285
0.2011870898,0.08881473901,2.265244395,3700,0.5330643999
0.211996739,0.0935804945,2.265394516,3701,0.5332084714
0.2687575801,0.1185963464,2.266153961,3702,0.5333525429
0.1623215847,0.07162028723,2.26641907,3703,0.5334966143
0.1748646075,0.07714069455,2.266826978,3704,0.5336406858
0.1020788388,0.04502888753,2.266963374,3705,0.5337847572
0.2162525549,0.09536968257,2.26751887,3706,0.5339288287
0.113863327,0.05020402371,2.268011976,3707,0.5340729002
0.2583204877,0.1138304318,2.269344705,3708,0.5342169716
0.3617661524,0.1593232396,2.270642709,3709,0.5343610431
0.1100274739,0.04843531899,2.271637231,3710,0.5345051145
0.1760937429,0.07748553186,2.27260159,3711,0.534649186
0.22027825,0.0968947801,2.273375818,3712,0.5347932575
0.1401171015,0.0616109613,2.274223588,3713,0.5349373289
0.1680386832,0.07379420029,2.277125879,3714,0.5350814004
0.110013172,0.04830729103,2.277361649,3715,0.5352254718
0.2025566161,0.08893855272,2.277489456,3716,0.5353695433
0.2781702126,0.1220919144,2.278367196,3717,0.5355136148
0.2283223505,0.1002080186,2.278483835,3718,0.5356576862
0.1101629122,0.04833329698,2.27923438,3719,0.5358017577
0.1835126414,0.08031637437,2.284872081,3720,0.5359458291
0.2746098498,0.1201234846,2.286062968,3721,0.5360899006
0.1434608759,0.06272542831,2.287124692,3722,0.5362339721
0.2134095199,0.09330480345,2.287229725,3723,0.5363780435
0.247210995,0.1080569584,2.287784135,3724,0.536522115
0.2211377031,0.09654480304,2.290518973,3725,0.5366661864
0.2044355051,0.08925253461,2.290528847,3726,0.5368102579
0.3292684542,0.1436403785,2.29231124,3727,0.5369543293
0.1262329232,0.05503126882,2.293839955,3728,0.5370984008
0.1926121231,0.08393127868,2.294878931,3729,0.5372424723
0.1090371238,0.04745441778,2.297723351,3730,0.5373865437
0.1305810207,0.05682376495,2.298000155,3731,0.5375306152
0.341156304,0.148450845,2.298109546,3732,0.5376746866
0.1169527008,0.0508844584,2.298397281,3733,0.5378187581
0.1669363633,0.07260944422,2.299099863,3734,0.5379628296
0.1877933,0.08166550751,2.299542435,3735,0.538106901
0.131384529,0.05707686565,2.301887596,3736,0.5382509725
0.1248649819,0.05424392663,2.301916355,3737,0.5383950439
0.1715853627,0.07451728377,2.30262503,3738,0.5385391154
0.1369443338,0.05942869086,2.304347139,3739,0.5386831869
0.2274120634,0.09868773183,2.304360017,3740,0.5388272583
0.1639021596,0.07111468109,2.304758414,3741,0.5389713298
0.3070548661,0.1331550776,2.305994421,3742,0.5391154012
0.1978759464,0.08580904159,2.306003455,3743,0.5392594727
0.2630553043,0.1140452216,2.306587691,3744,0.5394035442
0.1629919672,0.07066361434,2.306589731,3745,0.5395476156
0.1681976082,0.07288900948,2.307585319,3746,0.5396916871
0.4312820247,0.1867469744,2.309445848,3747,0.5398357585
0.1148189462,0.04970471868,2.310021045,3748,0.53997983
0.1605897017,0.06947547726,2.311458776,3749,0.5401239015
0.3051235802,0.1319620342,2.312207311,3750,0.5402679729
0.1448875492,0.06265589039,2.31243301,3751,0.5404120444
0.2382032063,0.1026960048,2.319498278,3752,0.5405561158
0.1442453629,0.06218498887,2.319617089,3753,0.5407001873
0.2140852614,0.09229028194,2.319694521,3754,0.5408442588
0.1063396496,0.04582341717,2.320639886,3755,0.5409883302
0.1327431526,0.05718932431,2.321117694,3756,0.5411324017
0.2111137204,0.09094404247,2.321358438,3757,0.5412764731
0.1918068597,0.0826181429,2.32160701,3758,0.5414205446
0.2352248424,0.1012685004,2.322783902,3759,0.541564616
0.2428439146,0.1045418709,2.322934461,3760,0.5417086875
0.2249720607,0.09675962341,2.325061351,3761,0.541852759
0.4421212828,0.1899016184,2.328159636,3762,0.5419968304
0.148462706,0.06376687956,2.328210304,3763,0.5421409019
0.2027163025,0.08705025743,2.328727202,3764,0.5422849733
0.2331681279,0.1001165411,2.328967074,3765,0.5424290448
0.2082091916,0.08933134744,2.330751719,3766,0.5425731163
0.2109283924,0.09043588056,2.332352946,3767,0.5427171877
0.1166321713,0.04999451032,2.332899564,3768,0.5428612592
0.2771750959,0.1187981048,2.333160924,3769,0.5430053306
0.2789691168,0.1195665157,2.333170915,3770,0.5431494021
0.1749771155,0.07496929165,2.333983844,3771,0.5432934736
0.2011352227,0.08617356426,2.334071063,3772,0.543437545
0.1860782138,0.07965799502,2.335964065,3773,0.5435816165
0.2090217552,0.08944717464,2.33681786,3774,0.5437256879
0.1123542431,0.04807963528,2.336836426,3775,0.5438697594
0.123237039,0.05272392832,2.337402445,3776,0.5440138309
0.3509912646,0.1501429614,2.337713745,3777,0.5441579023
0.1872120516,0.0800452371,2.338828123,3778,0.5443019738
0.1149836051,0.04913070648,2.34036132,3779,0.5444460452
0.1881701657,0.08033770627,2.342239708,3780,0.5445901167
0.2898887173,0.1237625192,2.34229813,3781,0.5447341882
0.3540414647,0.1511206418,2.342773697,3782,0.5448782596
0.1937353817,0.08261467509,2.345048037,3783,0.5450223311
0.1072828935,0.04572876757,2.346070082,3784,0.5451664025
0.1747166933,0.07445942818,2.346468373,3785,0.545310474
0.4142002161,0.1764706921,2.347133176,3786,0.5454545455
0.2400171676,0.1022327854,2.347751424,3787,0.5455986169
0.1594439147,0.06790844619,2.347924649,3788,0.5457426884
0.1562866555,0.06655235636,2.348326401,3789,0.5458867598
0.2112451517,0.089955256,2.34833584,3790,0.5460308313
0.177377964,0.07553208219,2.348379111,3791,0.5461749028
0.2191350185,0.09328496919,2.349092468,3792,0.5463189742
0.152323674,0.06482460835,2.349781631,3793,0.5464630457
0.1135328722,0.04830729103,2.350222291,3794,0.5466071171
0.1926968558,0.08197425466,2.3506997,3795,0.5467511886
0.1899654262,0.08078257965,2.351564249,3796,0.54689526
0.103684236,0.04408625062,2.351849717,3797,0.5470393315
0.2328031726,0.09882765113,2.355648141,3798,0.547183403
0.2598140121,0.1102536056,2.356512612,3799,0.5473274744
0.2344980493,0.09946498452,2.357593986,3800,0.5474715459
0.1545717729,0.06553956615,2.358449743,3801,0.5476156173
0.3216551699,0.1363382513,2.35924377,3802,0.5477596888
0.1898962046,0.08039960875,2.361904586,3803,0.5479037603
0.1980821269,0.08377778562,2.364375299,3804,0.5480478317
0.1433113919,0.06059127523,2.365214981,3805,0.5481919032
0.1806377556,0.07635545334,2.365747928,3806,0.5483359746
0.1845058417,0.07794764547,2.3670483,3807,0.5484800461
0.1521241754,0.06422658731,2.368554547,3808,0.5486241176
0.1325371159,0.0559482782,2.368922157,3809,0.548768189
0.2878734366,0.1213431802,2.372390736,3810,0.5489122605
0.1323040071,0.0557601161,2.372735503,3811,0.5490563319
0.2135793517,0.0900091337,2.372863097,3812,0.5492004034
0.2216831903,0.09341132655,2.3731939,3813,0.5493444749
0.1027666594,0.0432818306,2.374360279,3814,0.5494885463
0.2825279154,0.1189648193,2.374886266,3815,0.5496326178
0.3016677614,0.1269772323,2.375762614,3816,0.5497766892
0.1392519323,0.05859400617,2.376555921,3817,0.5499207607
0.2291314817,0.0963848982,2.377255005,3818,0.5500648322
0.1639934244,0.06885845626,2.381601814,3819,0.5502089036
0.2304803482,0.09676927966,2.381751203,3820,0.5503529751
0.1792567377,0.0752178132,2.383168695,3821,0.5504970465
0.2165303909,0.09080787736,2.384489069,3822,0.550641118
0.1378574079,0.05776314313,2.386598104,3823,0.5507851895
0.1906374678,0.07987597978,2.386668286,3824,0.5509292609
0.1097950912,0.04600319696,2.386683935,3825,0.5510733324
0.1925868457,0.08068722634,2.386831899,3826,0.5512174038
0.218053811,0.09130497122,2.3881921,3827,0.5513614753
0.1509255139,0.06316657846,2.389325457,3828,0.5515055468
0.262897197,0.1100260577,2.389408495,3829,0.5516496182
0.2529473773,0.1058361698,2.389989905,3830,0.5517936897
0.1316786911,0.05509197578,2.390160985,3831,0.5519377611
0.2191376752,0.09166610775,2.390607396,3832,0.5520818326
0.160280434,0.06702365594,2.391400943,3833,0.552225904
0.3787986149,0.1582653263,2.393440331,3834,0.5523699755
0.1806592012,0.07546272379,2.394019088,3835,0.552514047
0.2506661669,0.1046679806,2.394869621,3836,0.5526581184
0.4500289464,0.1878377858,2.39583822,3837,0.5528021899
0.1116334751,0.04652439948,2.399460849,3838,0.5529462613
0.1958996559,0.08162571212,2.399974847,3839,0.5530903328
0.1536906814,0.06401837368,2.400727675,3840,0.5532344043
0.1862492714,0.07752074848,2.402573183,3841,0.5533784757
0.1261818209,0.05251705957,2.402682518,3842,0.5535225472
0.1207650911,0.0502536594,2.403110392,3843,0.5536666186
0.2999381425,0.1246030947,2.407148419,3844,0.5538106901
0.1750307669,0.07269651553,2.407691285,3845,0.5539547616
0.1119492582,0.04647118833,2.409003562,3846,0.554098833
0.1134673818,0.04707970712,2.410112312,3847,0.5542429045
0.2203245619,0.09140457405,2.410432565,3848,0.5543869759
0.1940550924,0.08050295259,2.410533852,3849,0.5545310474
0.2325333947,0.096389563,2.412433332,3850,0.5546751189
0.1661988937,0.06882722986,2.414725887,3851,0.5548191903
0.1933180405,0.08004065438,2.415248126,3852,0.5549632618
0.2510034616,0.1038831858,2.416208741,3853,0.5551073332
0.1504294189,0.06222440563,2.417530828,3854,0.5552514047
0.319796508,0.1322794649,2.417582413,3855,0.5553954762
0.1249030074,0.05163441987,2.41898733,3856,0.5555395476
0.1922854992,0.07948252584,2.41921727,3857,0.5556836191
0.3014680229,0.1246115074,2.419263111,3858,0.5558276905
0.439732806,0.1817426465,2.419535615,3859,0.555971762
0.1822965456,0.0752477973,2.422616371,3860,0.5561158335
0.2598143359,0.1072327543,2.42290089,3861,0.5562599049
0.2324240438,0.09584030229,2.425118017,3862,0.5564039764
0.2405655339,0.0991771359,2.425614853,3863,0.5565480478
0.1253823805,0.05168374122,2.425954034,3864,0.5566921193
0.1092478683,0.04503013344,2.426105809,3865,0.5568361908
0.1697669612,0.06994656943,2.427094889,3866,0.5569802622
0.2645299478,0.1089885039,2.427136242,3867,0.5571243337
0.2554067727,0.1052189407,2.427383995,3868,0.5572684051
0.1245576507,0.05130066034,2.427993127,3869,0.5574124766
0.1130183711,0.04654718955,2.428038561,3870,0.557556548
0.273268425,0.1125414973,2.428157005,3871,0.5577006195
0.3511437799,0.144491782,2.430198971,3872,0.557844691
0.1629249179,0.06704170935,2.430202324,3873,0.5579887624
0.108433243,0.04458115249,2.432266484,3874,0.5581328339
0.3449309073,0.141705987,2.434130799,3875,0.5582769053
0.3504592336,0.1439323059,2.434889314,3876,0.5584209768
0.1343870504,0.05518499983,2.435209763,3877,0.5585650483
0.1119376031,0.04595630606,2.435739786,3878,0.5587091197
0.1176556361,0.04829593963,2.436139291,3879,0.5588531912
0.2751905916,0.1129234333,2.436966212,3880,0.5589972626
0.2738355864,0.1123329566,2.437713691,3881,0.5591413341
0.1926857606,0.07904021062,2.437819422,3882,0.5592854056
0.2046155775,0.08392045972,2.438208491,3883,0.559429477
0.2877702907,0.1179402548,2.439966669,3884,0.5595735485
0.1769209191,0.07250412695,2.440149638,3885,0.5597176199
0.2770610162,0.1134745543,2.441613611,3886,0.5598616914
0.1644210973,0.06731211492,2.44266723,3887,0.5600057629
0.2047878491,0.08381313598,2.443386072,3888,0.5601498343
0.1488817648,0.06090946535,2.444312455,3889,0.5602939058
0.3248465403,0.1328696559,2.444851221,3890,0.5604379772
0.2497665323,0.1020319437,2.447924867,3891,0.5605820487
0.2692009168,0.1099312579,2.448811394,3892,0.5607261202
0.2559074163,0.1043841979,2.451591539,3893,0.5608701916
0.3295863888,0.1344347279,2.451646192,3894,0.5610142631
0.163385036,0.06662743345,2.452218666,3895,0.5611583345
0.1832598992,0.07472574984,2.452433058,3896,0.561302406
0.1976764295,0.08059794256,2.452623767,3897,0.5614464775
0.169951413,0.0692860056,2.452896679,3898,0.5615905489
0.3055416867,0.1245576507,2.453014206,3899,0.5617346204
0.2348141975,0.09569066019,2.453888363,3900,0.5618786918
0.1858489533,0.07566774912,2.456118431,3901,0.5620227633
0.2426707006,0.09874971648,2.457431872,3902,0.5621668348
0.1780279185,0.0724377994,2.457666024,3903,0.5623109062
0.3836027058,0.1560274484,2.458559117,3904,0.5624549777
0.2462071994,0.1000253988,2.461446815,3905,0.5625990491
0.2827348595,0.1148485496,2.461806096,3906,0.5627431206
0.1279455561,0.05195245294,2.462743313,3907,0.562887192
0.1241403499,0.05037955953,2.464101533,3908,0.5630312635
0.3669769977,0.1489176721,2.464294483,3909,0.563175335
0.1482240165,0.06008924307,2.466731297,3910,0.5633194064
0.1298110565,0.05260895997,2.467470495,3911,0.5634634779
0.1032840963,0.04185811512,2.467480822,3912,0.5636075493
0.4451850016,0.1802605463,2.469675205,3913,0.5637516208
0.1644154706,0.06656894252,2.469852522,3914,0.5638956923
0.298905754,0.1209584705,2.471143631,3915,0.5640397637
0.2151561743,0.0870142012,2.472655858,3916,0.5641838352
0.1378468509,0.05572570699,2.473667151,3917,0.5643279066
0.1392980373,0.05631103248,2.473725506,3918,0.5644719781
0.2896411554,0.1170811841,2.473848873,3919,0.5646160496
0.1674432095,0.06767178531,2.474343018,3920,0.564760121
0.1386594634,0.05601266788,2.475501858,3921,0.5649041925
0.2744751097,0.1108435586,2.476238703,3922,0.5650482639
0.1404721432,0.0567258919,2.476332033,3923,0.5651923354
0.234680692,0.0947074327,2.47795432,3924,0.5653364069
0.1558884717,0.0629062359,2.478108401,3925,0.5654804783
0.1262143132,0.05091592972,2.478876727,3926,0.5656245498
0.3027590132,0.1220337466,2.480944997,3927,0.5657686212
0.1653201182,0.06662010703,2.481534863,3928,0.5659126927
0.3168462867,0.1276652079,2.481853058,3929,0.5660567642
0.2238843388,0.09016336005,2.483096667,3930,0.5662008356
0.3613912584,0.1453723417,2.48596985,3931,0.5663449071
0.1628043094,0.06548895542,2.485981161,3932,0.5664889785
0.2638663336,0.106094937,2.487077528,3933,0.56663305
0.4103677441,0.1649788784,2.487395647,3934,0.5667771215
0.3304302876,0.132827646,2.487662002,3935,0.5669211929
0.1458517141,0.05860614904,2.488675958,3936,0.5670652644
0.1585276698,0.06368321438,2.489316398,3937,0.5672093358
0.1272757747,0.05110482266,2.490484618,3938,0.5673534073
0.1696036713,0.06806043868,2.491956775,3939,0.5674974787
0.1185007278,0.04755168593,2.492040513,3940,0.5676415502
0.1656223152,0.06644666035,2.492560413,3941,0.5677856217
0.1087894906,0.04359203024,2.495627984,3942,0.5679296931
0.118130746,0.04728209464,2.49842455,3943,0.5680737646
0.2624428475,0.1050312001,2.498713214,3944,0.568217836
0.2385654013,0.09544761419,2.499438077,3945,0.5683619075
0.2583062149,0.1032553927,2.50162445,3946,0.568505979
0.2012660771,0.08045156186,2.501705031,3947,0.5686500504
0.1800292092,0.07196162626,2.501739031,3948,0.5687941219
0.1510572235,0.06037157305,2.502125022,3949,0.5689381933
0.3682075562,0.1471488978,2.502278723,3950,0.5690822648
0.2633291529,0.1051957354,2.503230305,3951,0.5692263363
0.1041017221,0.04157997986,2.503650133,3952,0.5693704077
0.245590357,0.09803840389,2.505042384,3953,0.5695144792
0.2361725981,0.09424985356,2.505813953,3954,0.5696585506
0.1696559342,0.0676739859,2.506959387,3955,0.5698026221
0.1081459429,0.04313459087,2.507174421,3956,0.5699466936
0.1393211056,0.05548166661,2.511119693,3957,0.570090765
0.2221543082,0.08845232125,2.511571263,3958,0.5702348365
0.1906728823,0.07588046059,2.512806074,3959,0.5703789079
0.2620725104,0.1042375887,2.514184313,3960,0.5705229794
0.2919592084,0.1161197265,2.51429466,3961,0.5706670509
0.1492974819,0.05934256863,2.515858098,3962,0.5708111223
0.1680353738,0.06678688422,2.515993607,3963,0.5709551938
0.2386934303,0.09481527754,2.517457487,3964,0.5710992652
0.2617061693,0.1039126232,2.51852144,3965,0.5712433367
0.3814609244,0.1514567948,2.518612156,3966,0.5713874082
0.132838027,0.05272221457,2.519583598,3967,0.5715314796
0.2059935515,0.08165674759,2.522676417,3968,0.5716755511
0.1708503998,0.06771649875,2.523024713,3969,0.5718196225
0.2978739939,0.1180105639,2.524129909,3970,0.571963694
0.2269353666,0.08987729312,2.52494661,3971,0.5721077655
0.1322956464,0.05238984968,2.525215231,3972,0.5722518369
0.2423598138,0.09584119483,2.528764528,3973,0.5723959084
0.1746755533,0.06905578682,2.529484658,3974,0.5725399798
0.1604775388,0.06342509954,2.530189782,3975,0.5726840513
0.414822473,0.1638578257,2.531600009,3976,0.5728281227
0.1454958368,0.05743161268,2.533375436,3977,0.5729721942
0.1725036375,0.06807914688,2.533868966,3978,0.5731162657
0.231628691,0.09140948225,2.53396787,3979,0.5732603371
0.1814134518,0.07157044693,2.534753652,3980,0.5734044086
0.1891891232,0.07456884299,2.537106861,3981,0.57354848
0.2501710651,0.09850645926,2.539641228,3982,0.5736925515
0.1546578083,0.06089211828,2.539865794,3983,0.573836623
0.1199154244,0.04707686507,2.547226205,3984,0.5739806944
0.2475803177,0.09718147623,2.547608118,3985,0.5741247659
0.1043398204,0.04095585574,2.54761666,3986,0.5742688373
0.1443712478,0.05664175208,2.548848553,3987,0.5744129088
0.3004869226,0.1178637947,2.549442119,3988,0.5745569803
0.2020751916,0.07908199086,2.555261817,3989,0.5747010517
0.2423636366,0.09484749315,2.555298285,3990,0.5748451232
0.1486526294,0.05813074445,2.557211865,3991,0.5749891946
0.1962341484,0.07671627449,2.557920725,3992,0.5751332661
0.3046727231,0.1190550265,2.55909164,3993,0.5752773376
0.3062200941,0.1194155847,2.564322695,3994,0.575421409
0.261068363,0.1017797023,2.565033666,3995,0.5755654805
0.1801919706,0.07020117277,2.566794306,3996,0.5757095519
0.1390610799,0.05414302183,2.568402634,3997,0.5758536234
0.196223136,0.07639024454,2.568693649,3998,0.5759976949
0.2666753071,0.1036475104,2.572906056,3999,0.5761417663
0.2347409783,0.09114507027,2.575465437,4000,0.5762858378
0.1920580444,0.07450153343,2.577907267,4001,0.5764299092
0.2558199099,0.09921900394,2.5783358,4002,0.5765739807
0.364609235,0.1413374291,2.579707563,4003,0.5767180522
0.3559593293,0.1378357495,2.582489163,4004,0.5768621236
0.2428989953,0.09403672239,2.583022772,4005,0.5770061951
0.1295164261,0.05014114494,2.58303687,4006,0.5771502665
0.2346294631,0.09081834941,2.583502834,4007,0.577294338
0.2258165489,0.0873650806,2.584746071,4008,0.5774384095
0.2763229927,0.1068060541,2.587147284,4009,0.5775824809
0.2611897685,0.1008935774,2.588765065,4010,0.5777265524
0.1074768818,0.04151563425,2.588829095,4011,0.5778706238
0.1515531775,0.05852894225,2.589371542,4012,0.5780146953
0.2448195831,0.09452247089,2.590067535,4013,0.5781587667
0.1533571212,0.05918694174,2.591063446,4014,0.5783028382
0.3220583558,0.1241851649,2.593372213,4015,0.5784469097
0.1078222997,0.04156268713,2.594209065,4016,0.5785909811
0.2394675061,0.09224139131,2.59609599,4017,0.5787350526
0.263019123,0.1012837593,2.596853876,4018,0.578879124
0.1934276334,0.07435503436,2.601406012,4019,0.5790231955
0.3265668923,0.1255304037,2.601496393,4020,0.579167267
0.2462091307,0.09464132384,2.601497113,4021,0.5793113384
0.1090340949,0.04190240072,2.60209661,4022,0.5794554099
0.3049847919,0.1171038081,2.604396876,4023,0.5795994813
0.1556797862,0.05977180007,2.604569145,4024,0.5797435528
0.216454772,0.08307840989,2.605427479,4025,0.5798876243
0.1922951382,0.07378800755,2.60604866,4026,0.5800316957
0.2416966405,0.09262373373,2.609446097,4027,0.5801757672
0.1120274326,0.04293066489,2.6094968,4028,0.5803198386
0.1081109315,0.0413997313,2.611392107,4029,0.5804639101
0.1131362058,0.04328640713,2.613665889,4030,0.5806079816
0.1750959108,0.06693665477,2.615844957,4031,0.580752053
0.1990375292,0.07605851227,2.616900111,4032,0.5808961245
0.3168793107,0.1210740858,2.6172348,4033,0.5810401959
0.2495569775,0.09532097633,2.618069885,4034,0.5811842674
0.2233734632,0.08521772867,2.621208834,4035,0.5813283389
0.2600105263,0.09919376196,2.621238686,4036,0.5814724103
0.139518993,0.05321103677,2.621993509,4037,0.5816164818
0.1369940601,0.052246996,2.622046637,4038,0.5817605532
0.1841490048,0.07020504143,2.623016825,4039,0.5819046247
0.2164395349,0.08249748139,2.623589609,4040,0.5820486962
0.207317365,0.07899381283,2.624475988,4041,0.5821927676
0.1018883493,0.03881252349,2.625141066,4042,0.5823368391
0.2169354945,0.0826181429,2.625760963,4043,0.5824809105
0.2251885295,0.08574863719,2.626147037,4044,0.582624982
0.1812989426,0.06903232911,2.626290391,4045,0.5827690535
0.1843094699,0.07014530619,2.627538176,4046,0.5829131249
0.3091276874,0.1175723174,2.629255714,4047,0.5830571964
0.1758841788,0.06688413498,2.629684586,4048,0.5832012678
0.197516183,0.07508485936,2.630572724,4049,0.5833453393
0.1930099271,0.0733237407,2.632297879,4050,0.5834894107
0.1567778895,0.0595079449,2.634570725,4051,0.5836334822
0.1062368619,0.04029127454,2.636721303,4052,0.5837775537
0.2095732808,0.07942341061,2.638683974,4053,0.5839216251
0.1507847937,0.0571348005,2.639105981,4054,0.5840656966
0.1448940941,0.05489160392,2.639640379,4055,0.584209768
0.2582872225,0.09783963321,2.639903831,4056,0.5843538395
0.2123675579,0.08042503131,2.640565436,4057,0.584497911
0.1100320268,0.04164855209,2.641917216,4058,0.5846419824
0.2540748287,0.0961695371,2.64194709,4059,0.5847860539
0.1286617133,0.04866497134,2.643825933,4060,0.5849301253
0.2209464289,0.08354937259,2.644501354,4061,0.5850741968
0.3435105632,0.1298936594,2.644552203,4062,0.5852182683
0.1416816257,0.05352974572,2.646783088,4063,0.5853623397
0.1657635118,0.06261889833,2.647180263,4064,0.5855064112
0.1673991559,0.06319929751,2.648750263,4065,0.5856504826
0.2379062258,0.08978033435,2.649870125,4066,0.5857945541
0.1856657112,0.07005257016,2.650376863,4067,0.5859386256
0.2040541187,0.07697812733,2.650806479,4068,0.586082697
0.4305883294,0.1624141519,2.651174941,4069,0.5862267685
0.2767357826,0.1043693145,2.651505223,4070,0.5863708399
0.1358271232,0.05122439547,2.651610077,4071,0.5865149114
0.1524392543,0.05747123359,2.652444445,4072,0.5866589829
0.1800429562,0.06786969644,2.652773855,4073,0.5868030543
0.1599364481,0.06027343672,2.653514663,4074,0.5869471258
0.1947304174,0.07337179433,2.654022832,4075,0.5870911972
0.2413797247,0.09091762283,2.654927804,4076,0.5872352687
0.2133067734,0.08032278068,2.655619883,4077,0.5873793402
0.1143442904,0.04304867017,2.656163128,4078,0.5875234116
0.1414039054,0.05323010333,2.65646498,4079,0.5876674831
0.132448348,0.04985803292,2.656509699,4080,0.5878115545
0.2903083759,0.1092502622,2.657278529,4081,0.587955626
0.1386884541,0.05217673252,2.65805173,4082,0.5880996974
0.3118176342,0.1171202262,2.6623722,4083,0.5882437689
0.2458870737,0.09235453539,2.662425539,4084,0.5883878404
0.2291383961,0.08602072914,2.663757892,4085,0.5885319118
0.2058236095,0.07710699999,2.669324569,4086,0.5886759833
0.2247464172,0.08418769774,2.669587401,4087,0.5888200547
0.3731320054,0.1397559341,2.669883092,4088,0.5889641262
0.4320476812,0.1617950147,2.670339887,4089,0.5891081977
0.1038872882,0.03885570371,2.673668943,4090,0.5892522691
0.1944293485,0.07268848563,2.674830089,4091,0.5893963406
0.1489631524,0.05565140247,2.67671875,4092,0.589540412
0.1498837945,0.05597461036,2.677710368,4093,0.5896844835
0.2132112754,0.07961703756,2.67796042,4094,0.589828555
0.1474628804,0.05503762094,2.679310586,4095,0.5899726264
0.2603559804,0.09714366533,2.680112795,4096,0.5901166979
0.1460695135,0.05443411974,2.683418307,4097,0.5902607693
0.3174129357,0.1182557388,2.684122892,4098,0.5904048408
0.1583559039,0.0589970747,2.684131455,4099,0.5905489123
0.1321312089,0.04915839168,2.6878668,4100,0.5906929837
0.1746771323,0.06498001474,2.688167015,4101,0.5908370552
0.1502974223,0.05587166456,2.690047335,4102,0.5909811266
0.2739568431,0.1016835817,2.694209219,4103,0.5911251981
0.1458889195,0.0540830524,2.697497886,4104,0.5912692696
0.2500811441,0.09256656075,2.701635905,4105,0.591413341
0.2171847857,0.08037972623,2.70198464,4106,0.5915574125
0.1294531986,0.04787282681,2.704106008,4107,0.5917014839
0.2124226407,0.07853260008,2.70489759,4108,0.5918455554
0.1062523551,0.03928057188,2.704959476,4109,0.5919896269
0.1275630908,0.04713802132,2.706161337,4110,0.5921336983
0.1553698577,0.05734575382,2.709352435,4111,0.5922777698
0.261107776,0.0963129023,2.711036318,4112,0.5924218412
0.3511427158,0.1294514112,2.712544518,4113,0.5925659127
0.2429190609,0.08941840671,2.716656109,4114,0.5927099842
0.2630610154,0.09680970674,2.717299993,4115,0.5928540556
0.1447764537,0.05325670455,2.718464368,4116,0.5929981271
0.114090328,0.04195150091,2.719576786,4117,0.5931421985
0.1225481517,0.04505955483,2.719692907,4118,0.59328627
0.1270216705,0.04667487836,2.721414066,4119,0.5934303414
0.1472432274,0.0540830524,2.722539148,4120,0.5935744129
0.2597649881,0.09529036584,2.726036213,4121,0.5937184844
0.2068947293,0.07586946848,2.726982718,4122,0.5938625558
0.3256382629,0.1193795763,2.727755223,4123,0.5940066273
0.2557820838,0.09368051106,2.730366016,4124,0.5941506987
0.1794325332,0.06571682323,2.730389639,4125,0.5942947702
0.1599738655,0.05857458243,2.731114058,4126,0.5944388417
0.2754838309,0.1007533106,2.734240983,4127,0.5945829131
0.3044118656,0.1113146898,2.734696256,4128,0.5947269846
0.3541669038,0.1295076225,2.734718597,4129,0.594871056
0.2437528601,0.08911906109,2.73513721,4130,0.5950151275
0.129082307,0.0471526046,2.737543515,4131,0.595159199
0.1496329637,0.0546301008,2.739020457,4132,0.5953032704
0.1688538003,0.0616229288,2.740113196,4133,0.5954473419
0.2748790124,0.1002487407,2.74196973,4134,0.5955914133
0.228594711,0.08336855211,2.741977703,4135,0.5957354848
0.1736310339,0.06326150338,2.744655512,4136,0.5958795563
0.479973501,0.1748068118,2.745736829,4137,0.5960236277
0.1583646847,0.05766934533,2.746080847,4138,0.5961676992
0.2486624409,0.090547587,2.746207261,4139,0.5963117706
0.1564296326,0.0569382273,2.747356917,4140,0.5964558421
0.1583495228,0.0576281718,2.747779737,4141,0.5965999136
0.1314224004,0.04781369857,2.748634896,4142,0.596743985
0.1049632638,0.03816697033,2.750107301,4143,0.5968880565
0.1510596868,0.05489500785,2.751792791,4144,0.5970321279
0.1188335771,0.04316861411,2.752777211,4145,0.5971761994
0.1313585703,0.04769492668,2.754141363,4146,0.5973202709
0.1555506641,0.05640676286,2.757659829,4147,0.5974643423
0.1349656853,0.04889525557,2.760302277,4148,0.5976084138
0.1312634179,0.04750860299,2.762939966,4149,0.5977524852
0.1254965149,0.04541105617,2.763567411,4150,0.5978965567
0.1842137443,0.06665526013,2.763679025,4151,0.5980406282
0.3038706351,0.1097634113,2.768414642,4152,0.5981846996
0.1425729539,0.05147929032,2.769520578,4153,0.5983287711
0.2680084082,0.09675962341,2.76983724,4154,0.5984728425
0.1516350909,0.05470304406,2.771968059,4155,0.598616914
0.1427424227,0.05147512957,2.773036687,4156,0.5987609854
0.2442639953,0.08808494779,2.77305035,4157,0.5989050569
0.2122630327,0.07620480903,2.785428314,4158,0.5990491284
0.2699121615,0.0968931028,2.785669503,4159,0.5991931998
0.3583357514,0.1286301709,2.785783061,4160,0.5993372713
0.2872545548,0.1030794001,2.786730951,4161,0.5994813427
0.2967936179,0.1064549046,2.78797505,4162,0.5996254142
0.1868988881,0.06701053592,2.78909705,4163,0.5997694857
0.1804937254,0.06469614183,2.789868457,4164,0.5999135571
0.3292659921,0.117974777,2.790986348,4165,0.6000576286
0.3330547994,0.1192468153,2.792986953,4166,0.6002017
0.1640385478,0.05865735249,2.796555604,4167,0.6003457715
0.312642062,0.1117897621,2.796696729,4168,0.600489843
0.1580893927,0.05646290401,2.799880656,4169,0.6006339144
0.2307271485,0.08235705177,2.801546966,4170,0.6007779859
0.313504581,0.1118879,2.801952499,4171,0.6009220573
0.3645515834,0.1300862519,2.802383635,4172,0.6010661288
0.1288343534,0.04596373851,2.802956364,4173,0.6012102003
0.1282091038,0.04572749305,2.80376411,4174,0.6013542717
0.2419448479,0.0862797878,2.804189186,4175,0.6014983432
0.2753774105,0.09818718119,2.804616724,4176,0.6016424146
0.1327954611,0.04731407042,2.806680126,4177,0.6017864861
0.3396042351,0.1209978972,2.806695348,4178,0.6019305576
0.2814820541,0.10022865,2.808399137,4179,0.602074629
0.1267272213,0.04509118765,2.810465368,4180,0.6022187005
0.2007927682,0.07144261567,2.810546146,4181,0.6023627719
0.114343573,0.04067691512,2.811018795,4182,0.6025068434
0.2649148912,0.09422266679,2.811583456,4183,0.6026509149
0.1530934519,0.05442296555,2.813030314,4184,0.6027949863
0.1312032564,0.04661132415,2.814836498,4185,0.6029390578
0.1886047056,0.06699180698,2.815339877,4186,0.6030831292
0.3711217271,0.131574671,2.820616797,4187,0.6032272007
0.143811083,0.05098099021,2.820876613,4188,0.6033712722
0.1844718405,0.06536319211,2.822258745,4189,0.6035153436
0.1504051241,0.05326308193,2.823815647,4190,0.6036594151
0.2047762206,0.07250206335,2.824419212,4191,0.6038034865
0.24491705,0.08668792819,2.82527285,4192,0.603947558
0.1385937392,0.04905107135,2.825498718,4193,0.6040916294
0.1247117458,0.04412844746,2.826107716,4194,0.6042357009
0.160881801,0.05692625909,2.82614392,4195,0.6043797724
0.120506671,0.04263645078,2.826376699,4196,0.6045238438
0.2945854574,0.1042159566,2.826682852,4197,0.6046679153
0.1632116822,0.05772805514,2.827250663,4198,0.6048119867
0.1974185542,0.06979224542,2.828660305,4199,0.6049560582
0.1512305356,0.05342793707,2.830551652,4200,0.6051001297
0.2767144043,0.0977113531,2.831957551,4201,0.6052442011
0.2753137907,0.09718608537,2.832851942,4202,0.6053882726
0.219231763,0.0773778447,2.833262723,4203,0.605532344
0.1255123795,0.04425681493,2.836001183,4204,0.6056764155
0.1292389399,0.04556940362,2.83609022,4205,0.605820487
0.1962772316,0.069199592,2.836392903,4206,0.6059645584
0.1700982002,0.0599170453,2.838894998,4207,0.6061086299
0.3018338058,0.1062795398,2.839999178,4208,0.6062527013
0.133972039,0.0471726608,2.840035664,4209,0.6063967728
0.3258700797,0.1147288521,2.840349865,4210,0.6065408443
0.1165806075,0.04100082791,2.843372034,4211,0.6066849157
0.2504127767,0.08799718446,2.845690782,4212,0.6068289872
0.1530066204,0.05376248531,2.845973722,4213,0.6069730586
0.2957027517,0.1038325741,2.847880391,4214,0.6071171301
0.3263036098,0.1145525406,2.848506094,4215,0.6072612016
0.1422930778,0.04994809375,2.848818985,4216,0.607405273
0.2851339382,0.09998649352,2.851724549,4217,0.6075493445
0.2940871691,0.1029820748,2.855712217,4218,0.6076934159
0.1719269217,0.06020221192,2.855824,4219,0.6078374874
0.2837116904,0.09930058278,2.857099953,4220,0.6079815589
0.162346386,0.05676905732,2.859768925,4221,0.6081256303
0.2051050465,0.0717014001,2.860544511,4222,0.6082697018
0.1597320747,0.0557784496,2.863687962,4223,0.6084137732
0.3306734994,0.1154223251,2.864900695,4224,0.6085578447
0.254118638,0.08869068406,2.865223566,4225,0.6087019162
0.2069837955,0.07222591691,2.865782871,4226,0.6088459876
0.1793155414,0.06256736828,2.865959466,4227,0.6089900591
0.1553352972,0.05419832998,2.866053203,4228,0.6091341305
0.1368206351,0.04771746271,2.867307425,4229,0.609278202
0.2352552879,0.08202590357,2.868060913,4230,0.6094222734
0.1387881473,0.04838551999,2.868381848,4231,0.6095663449
0.1492023432,0.05198187186,2.870276461,4232,0.6097104164
0.174687505,0.0608580142,2.870410862,4233,0.6098544878
0.1762549335,0.06137854997,2.871604716,4234,0.6099985593
0.1654762992,0.05761761817,2.871973963,4235,0.6101426307
0.221218427,0.07701525306,2.872397587,4236,0.6102867022
0.3372213571,0.1173075691,2.874676883,4237,0.6104307737
0.1339171762,0.04654630614,2.877074194,4238,0.6105748451
0.1817426465,0.06309894586,2.880280233,4239,0.6107189166
0.3273173069,0.1135217191,2.883301182,4240,0.610862988
0.234538853,0.08133937006,2.883460406,4241,0.6110070595
0.331307341,0.1148569921,2.884520437,4242,0.611151131
0.2876035612,0.099671558,2.885512848,4243,0.6112952024
0.1340019809,0.046435386,2.885772951,4244,0.6114392739
0.1218289649,0.04219441161,2.887324654,4245,0.6115833453
0.1498412523,0.05188814359,2.887774392,4246,0.6117274168
0.1192986849,0.04130896745,2.88796095,4247,0.6118714883
0.178489007,0.0617887922,2.888695517,4248,0.6120155597
0.1716880619,0.05939180066,2.890770442,4249,0.6121596312
0.1015494588,0.03512242193,2.891300009,4250,0.6123037026
0.1590122529,0.05495150795,2.893683155,4251,0.6124477741
0.3695139917,0.1274793013,2.898619525,4252,0.6125918456
0.1942665909,0.06701053592,2.899045474,4253,0.612735917
0.1819807707,0.06272542831,2.901228029,4254,0.6128799885
0.1438293359,0.04957286925,2.901372021,4255,0.6130240599
0.257260639,0.0885918767,2.903885193,4256,0.6131681314
0.2269064111,0.07813221966,2.904133686,4257,0.6133122029
0.2051978551,0.07065625955,2.904170931,4258,0.6134562743
0.1226842692,0.04221100288,2.906452367,4259,0.6136003458
0.1860742886,0.06391377223,2.911333225,4260,0.6137444172
0.1576154021,0.05407926188,2.914525765,4261,0.6138884887
0.1885131448,0.06459219054,2.918512953,4262,0.6140325601
0.3181880462,0.1089184774,2.921341298,4263,0.6141766316
0.1378454113,0.04712315502,2.92521609,4264,0.6143207031
0.1661730851,0.05680162934,2.925498565,4265,0.6144647745
0.2483646783,0.08481088425,2.92845288,4266,0.614608846
0.1150024196,0.03923664056,2.930995569,4267,0.6147529174
0.1830687399,0.06244412967,2.931720577,4268,0.6148969889
0.2027591556,0.06914822159,2.932239629,4269,0.6150410604
0.1386208414,0.04726443025,2.932878714,4270,0.6151851318
0.1950636274,0.06645577689,2.935239591,4271,0.6153292033
0.1054390199,0.03584024331,2.941916967,4272,0.6154732747
0.2880554399,0.09787278574,2.943161756,4273,0.6156173462
0.1674210187,0.05681648381,2.946697991,4274,0.6157614177
0.1822270669,0.06180145064,2.948588828,4275,0.6159054891
0.2162213087,0.07332894715,2.948648755,4276,0.6160495606
0.1072353459,0.0363646098,2.948893073,4277,0.616193632
0.2366281213,0.08013417775,2.95289885,4278,0.6163377035
0.1425981513,0.04827089105,2.954123038,4279,0.616481775
0.2474675956,0.08373838551,2.955246797,4280,0.6166258464
0.2053118583,0.06947284003,2.955282356,4281,0.6167699179
0.2527100888,0.08547693667,2.956471051,4282,0.6169139893
0.2235590002,0.07553208737,2.959788456,4283,0.6170580608
0.3011657565,0.1017412819,2.960113642,4284,0.6172021323
0.2715172455,0.09171748329,2.960365198,4285,0.6173462037
0.3361799088,0.1135203939,2.961405411,4286,0.6174902752
0.1532634976,0.05173228083,2.962627882,4287,0.6176343466
0.2282563739,0.07701976424,2.963607798,4288,0.6177784181
0.2527239154,0.08525776195,2.964233515,4289,0.6179224896
0.2278254497,0.07682879838,2.96536526,4290,0.618066561
0.2422117498,0.08161255867,2.967824483,4291,0.6182106325
0.1898997363,0.06395745271,2.969157279,4292,0.6183547039
0.2251272422,0.07581499564,2.969428941,4293,0.6184987754
0.2420670802,0.08144218173,2.972256821,4294,0.6186428469
0.104416996,0.03511013105,2.973984798,4295,0.6187869183
0.3772109351,0.126802301,2.974795663,4296,0.6189309898
0.1667640275,0.05605299372,2.975113663,4297,0.6190750612
0.1750485776,0.05879969765,2.977031934,4298,0.6192191327
0.3471150375,0.1165904104,2.977217735,4299,0.6193632041
0.19015919,0.06383701432,2.978823367,4300,0.6195072756
0.3147098592,0.1056485357,2.978837871,4301,0.6196513471
0.1953879661,0.06547593658,2.984118691,4302,0.6197954185
0.1072140651,0.03591812094,2.984957516,4303,0.61993949
0.1303187623,0.04361163107,2.988165293,4304,0.6200835614
0.151784495,0.05077286544,2.989480576,4305,0.6202276329
0.1408468387,0.04707591634,2.991908595,4306,0.6203717044
0.1880352922,0.06274964716,2.996595211,4307,0.6205157758
0.2149713533,0.07161859197,3.00161379,4308,0.6206598473
0.2332997354,0.07769833972,3.002634757,4309,0.6208039187
0.1547054634,0.051517414,3.002974167,4310,0.6209479902
0.2228737808,0.07420978271,3.003293807,4311,0.6210920617
0.183061048,0.06087761073,3.007034045,4312,0.6212361331
0.2505449764,0.08324526572,3.009720423,4313,0.6213802046
0.1168735899,0.03880991442,3.011436423,4314,0.621524276
0.1701375433,0.05644913252,3.013997482,4315,0.6216683475
0.1107979494,0.03674466161,3.015348203,4316,0.621812419
0.2372757926,0.0786463442,3.016997103,4317,0.6219564904
0.1333769073,0.04417754679,3.01911077,4318,0.6221005619
0.2473124201,0.08186794606,3.020869974,4319,0.6222446333
0.2437567369,0.08068722634,3.02100776,4320,0.6223887048
0.1084025006,0.03587834044,3.021391158,4321,0.6225327763
0.1769386291,0.05846098094,3.026610678,4322,0.6226768477
0.1724866726,0.05694412631,3.029051173,4323,0.6228209192
0.2522443411,0.08324789925,3.030038517,4324,0.6229649906
0.1536598907,0.05071125631,3.030094341,4325,0.6231090621
0.2575417497,0.08496984375,3.030978267,4326,0.6232531336
0.189152817,0.06230176926,3.036074565,4327,0.623397205
0.2168826857,0.07142925746,3.036328438,4328,0.6235412765
0.3784949392,0.1245790668,3.038190515,4329,0.6236853479
0.1035006146,0.03405625144,3.039107658,4330,0.6238294194
0.2306452548,0.07587132372,3.039952956,4331,0.6239734909
0.1902210895,0.06256736828,3.040260358,4332,0.6241175623
0.32979485,0.108474899,3.040287228,4333,0.6242616338
0.4425295392,0.1455044582,3.041346944,4334,0.6244057052
0.1187802449,0.03905452688,3.041395054,4335,0.6245497767
0.1540339174,0.0506457705,3.041397454,4336,0.6246938481
0.2237178767,0.07349250263,3.044091148,4337,0.6248379196
0.2821871614,0.09259656435,3.047490621,4338,0.6249819911
0.3865982832,0.1267543444,3.049980536,4339,0.6251260625
0.260470786,0.08534283256,3.052052272,4340,0.625270134
0.3082680767,0.1009552854,3.053511024,4341,0.6254142054
0.2717372327,0.08893855272,3.055336796,4342,0.6255582769
0.1856725525,0.06074242975,3.05671922,4343,0.6257023484
0.1716599863,0.05612460877,3.058551143,4344,0.6258464198
0.2945400119,0.09621319579,3.061326562,4345,0.6259904913
0.2203806597,0.07187383804,3.06621527,4346,0.6261345627
0.1308685658,0.04267999858,3.066273904,4347,0.6262786342
0.1159724237,0.03780324685,3.067790028,4348,0.6264227057
0.1780657916,0.05803556838,3.068218276,4349,0.6265667771
0.1497419029,0.04880387122,3.068238218,4350,0.6267108486
0.1562805547,0.05093259502,3.068379977,4351,0.62685492
0.1732174718,0.05641362184,3.070490179,4352,0.6269989915
0.3608109936,0.1174959097,3.070838759,4353,0.627143063
0.2496668656,0.08126400275,3.072293477,4354,0.6272871344
0.2972071271,0.09670420216,3.073363106,4355,0.6274312059
0.2049949698,0.06669635403,3.073555861,4356,0.6275752773
0.2119998261,0.06897045527,3.073777391,4357,0.6277193488
0.1073922209,0.03492418759,3.075009851,4358,0.6278634203
0.127119766,0.04131918187,3.076531534,4359,0.6280074917
0.1285809949,0.04178899641,3.076910333,4360,0.6281515632
0.1593684559,0.05177721752,3.077964858,4361,0.6282956346
0.3873047031,0.1257669534,3.079542698,4362,0.6284397061
0.1255990427,0.04077401652,3.080369643,4363,0.6285837776
0.2199925344,0.07140896326,3.08074119,4364,0.628727849
0.1942075119,0.06302968723,3.081206975,4365,0.6288719205
0.1821884376,0.05910797602,3.082298699,4366,0.6290159919
0.2148093483,0.06968322824,3.082654948,4367,0.6291600634
0.144242128,0.04678987389,3.08276377,4368,0.6293041349
0.1253567833,0.04066087216,3.08298314,4369,0.6294482063
0.2790543225,0.09040036747,3.08687155,4370,0.6295922778
0.1139559204,0.03690585153,3.087746677,4371,0.6297363492
0.191623914,0.06204903172,3.088265985,4372,0.6298804207
0.2680962719,0.08678602547,3.089164072,4373,0.6300244921
0.1865917598,0.06038996016,3.089781138,4374,0.6301685636
0.1614817952,0.0522622994,3.089833341,4375,0.6303126351
0.2137075528,0.0691563552,3.090208444,4376,0.6304567065
0.2308265491,0.07462523355,3.093143406,4377,0.630600778
0.1267865041,0.04096393651,3.095076179,4378,0.6307448494
0.2204495759,0.07121775779,3.095429887,4379,0.6308889209
0.1463892807,0.04728496272,3.095895021,4380,0.6310329924
0.2255452266,0.07284271674,3.096331888,4381,0.6311770638
0.1716575305,0.05543096682,3.096780381,4382,0.6313211353
0.2928828189,0.09447621096,3.100069487,4383,0.6314652067
0.1933129719,0.0623495684,3.100470089,4384,0.6316092782
0.5043348993,0.1626533822,3.100672685,4385,0.6317533497
0.2488008301,0.08018385163,3.102879508,4386,0.6318974211
0.1968246252,0.06342509954,3.103260801,4387,0.6320414926
0.1672594435,0.05376300402,3.111050928,4388,0.632185564
0.413843091,0.1329962994,3.111688767,4389,0.6323296355
0.2826282358,0.09082455243,3.111804333,4390,0.632473707
0.1873742544,0.06011026097,3.117175859,4391,0.6326177784
0.1159111115,0.0371828169,3.117330024,4392,0.6327618499
0.1802189949,0.05776818376,3.119692937,4393,0.6329059213
0.123128981,0.0394390836,3.122004107,4394,0.6330499928
0.2156299517,0.06903109132,3.123664244,4395,0.6331940643
0.1283705908,0.04108661496,3.124389559,4396,0.6333381357
0.2948699854,0.09435822858,3.125005523,4397,0.6334822072
0.1174868646,0.03758613366,3.125803404,4398,0.6336262786
0.2299062332,0.07354742494,3.125958977,4399,0.6337703501
0.2361246894,0.07553208219,3.126150935,4400,0.6339144216
0.2264517082,0.07236429458,3.129329312,4401,0.634058493
0.22749968,0.07267592114,3.130330877,4402,0.6342025645
0.2512627842,0.08025251418,3.130902337,4403,0.6343466359
0.1800331921,0.05748612484,3.131767754,4404,0.6344907074
0.2522449589,0.08046354263,3.134897504,4405,0.6346347789
0.2261339273,0.07210700676,3.136088121,4406,0.6347788503
0.1378255309,0.04393954918,3.136707897,4407,0.6349229218
0.1609619303,0.05127419125,3.139238794,4408,0.6350669932
0.1023343888,0.03257108453,3.141878458,4409,0.6352110647
0.2717388131,0.08644547235,3.143470742,4410,0.6353551361
0.1017484562,0.03235732648,3.144526056,4411,0.6354992076
0.1317311977,0.04184437367,3.148122104,4412,0.6356432791
0.1166145201,0.03699616252,3.152070706,4413,0.6357873505
0.117179351,0.03717254032,3.152309474,4414,0.635931422
0.1609066484,0.05099558124,3.155305705,4415,0.6360754934
0.4473338417,0.1416695943,3.157585393,4416,0.6362195649
0.280208224,0.08872324768,3.158227762,4417,0.6363636364
0.1948995473,0.06165251359,3.161258737,4418,0.6365077078
0.2786254973,0.08799882988,3.166240934,4419,0.6366517793
0.1236403935,0.03903773109,3.167202346,4420,0.6367958507
0.1918691221,0.0605695428,3.167749222,4421,0.6369399222
0.2978492975,0.09398534877,3.169103498,4422,0.6370839937
0.2625927231,0.08277965345,3.172189205,4423,0.6372280651
0.1774965579,0.05593994148,3.172984333,4424,0.6373721366
0.2158438688,0.06799362647,3.17447208,4425,0.637516208
0.1976799243,0.06225850776,3.175147163,4426,0.6376602795
0.1020415873,0.03213399242,3.175502936,4427,0.637804351
0.4652013801,0.1463522883,3.178640973,4428,0.6379484224
0.2121195121,0.0667170049,3.179392007,4429,0.6380924939
0.2318164002,0.07290995092,3.179489182,4430,0.6382365653
0.2184312655,0.06869498671,3.179726439,4431,0.6383806368
0.2681014934,0.08426501808,3.181646424,4432,0.6385247083
0.1449197304,0.0455477844,3.181707569,4433,0.6386687797
0.2581018391,0.08111236611,3.182028234,4434,0.6388128512
0.1607382195,0.0505030702,3.182741541,4435,0.6389569226
0.1529370352,0.04804606657,3.183133315,4436,0.6391009941
0.3530841127,0.1108307897,3.185794432,4437,0.6392450656
0.2660133564,0.08349153969,3.186111519,4438,0.639389137
0.3251635544,0.1020508752,3.186288738,4439,0.6395332085
0.1371438106,0.04303199781,3.187019371,4440,0.6396772799
0.1971432846,0.06181022102,3.18949328,4441,0.6398213514
0.126495558,0.03961620593,3.193025557,4442,0.6399654228
0.1150092181,0.03601745677,3.19315211,4443,0.6401094943
0.1903559481,0.05960793601,3.193466522,4444,0.6402535658
0.2057022866,0.06438911322,3.194674943,4445,0.6403976372
0.2019699214,0.06319929751,3.195762126,4446,0.6405417087
0.2896243119,0.09059710096,3.196838628,4447,0.6406857801
0.1512275078,0.04722214602,3.20247004,4448,0.6408298516
0.2431341946,0.0758991187,3.203386267,4449,0.6409739231
0.2604906484,0.08121824248,3.207292357,4450,0.6411179945
0.3192150786,0.09933796523,3.213424775,4451,0.641262066
0.1305899067,0.04058945402,3.217335879,4452,0.6414061374
0.1922309135,0.05974450062,3.217549926,4453,0.6415502089
0.3537147923,0.1099179905,3.217988162,4454,0.6416942804
0.1278253953,0.0397073037,3.219191015,4455,0.6418383518
0.3517034994,0.1092502622,3.219246274,4456,0.6419824233
0.3380222848,0.1049910277,3.219534965,4457,0.6421264947
0.2941243401,0.09134762903,3.219835515,4458,0.6422705662
0.3354428522,0.104128748,3.221424043,4459,0.6424146377
0.1660106862,0.05147494817,3.225077287,4460,0.6425587091
0.348959279,0.1081683032,3.226077037,4461,0.6427027806
0.2045483027,0.06338513344,3.227070634,4462,0.642846852
0.1987663642,0.06156536037,3.228542203,4463,0.6429909235
0.163604007,0.05061687125,3.232203077,4464,0.643134995
0.242445279,0.07495452897,3.234564773,4465,0.6432790664
0.2470805825,0.07635876856,3.235785322,4466,0.6434231379
0.3292849546,0.1017009438,3.237776782,4467,0.6435672093
0.1608140977,0.04961180951,3.241447939,4468,0.6437112808
0.1143672202,0.03526815371,3.242790115,4469,0.6438553523
0.1768298624,0.05446232716,3.246828985,4470,0.6439994237
0.3934871525,0.1211178374,3.248796056,4471,0.6441434952
0.2005000511,0.06169799831,3.24970107,4472,0.6442875666
0.3178892057,0.09774938634,3.252083901,4473,0.6444316381
0.3302092262,0.1012934921,3.259925383,4474,0.6445757096
0.1840390608,0.05643944566,3.260823325,4475,0.644719781
0.3190862939,0.09776697893,3.263743008,4476,0.6448638525
0.1822837149,0.05583014577,3.264969352,4477,0.6450079239
0.1813834675,0.0555419232,3.265703762,4478,0.6451519954
0.1490442233,0.04560584692,3.268094626,4479,0.6452960668
0.1083563934,0.03314964486,3.268704502,4480,0.6454401383
0.3157582221,0.09657826701,3.269454215,4481,0.6455842098
0.2935710075,0.08977892139,3.26993244,4482,0.6457282812
0.1630072744,0.04980109159,3.273166696,4483,0.6458723527
0.1362819196,0.04161721852,3.274652283,4484,0.6460164241
0.1512735487,0.04617487476,3.276100899,4485,0.6461604956
0.3551433123,0.1084038387,3.276113804,4486,0.6463045671
0.1557864358,0.04754051797,3.276919193,4487,0.6464486385
0.2590747827,0.07904977111,3.277362845,4488,0.64659271
0.1516683433,0.04622444601,3.281128416,4489,0.6467367814
0.3746182042,0.1141109804,3.282928627,4490,0.6468808529
0.1405547247,0.04280215985,3.28382318,4491,0.6470249244
0.2949805723,0.0897886996,3.285275025,4492,0.6471689958
0.2794777571,0.08498811377,3.288433461,4493,0.6473130673
0.2129140227,0.06473965365,3.288772965,4494,0.6474571387
0.2773467943,0.08430635699,3.289749482,4495,0.6476012102
0.2185618857,0.06642296242,3.29045676,4496,0.6477452817
0.220377481,0.06692931075,3.292690132,4497,0.6478893531
0.1529705572,0.0464460192,3.293512767,4498,0.6480334246
0.3320438195,0.100779146,3.294767149,4499,0.648177496
0.2622920518,0.07952144325,3.298381431,4500,0.6483215675
0.1326450834,0.0401974442,3.299838735,4501,0.648465639
0.2263638179,0.06848324667,3.305389696,4502,0.6486097104
0.2520682142,0.07625907349,3.305419311,4503,0.6487537819
0.117524745,0.03555503406,3.305431934,4504,0.6488978533
0.2922658563,0.08839804637,3.306247912,4505,0.6490419248
0.176415187,0.05332898022,3.308054763,4506,0.6491859963
0.1833740383,0.05536800789,3.311913238,4507,0.6493300677
0.2265419826,0.06839860884,3.312084653,4508,0.6494741392
0.3486800098,0.1052651889,3.312396182,4509,0.6496182106
0.1464116581,0.04419748204,3.312669667,4510,0.6497622821
0.1094707699,0.03301943559,3.315343462,4511,0.6499063536
0.2844912643,0.08577192154,3.316834451,4512,0.650050425
0.131221065,0.03956027758,3.316990501,4513,0.6501944965
0.1150237348,0.03467220064,3.317462771,4514,0.6503385679
0.1231540656,0.03711900496,3.317816998,4515,0.6504826394
0.2668602403,0.08042218746,3.318241504,4516,0.6506267108
0.2170262831,0.06533646994,3.321671393,4517,0.6507707823
0.1089388729,0.03277749073,3.323587939,4518,0.6509148538
0.2434702468,0.0732473881,3.323944418,4519,0.6510589252
0.193436917,0.05818071974,3.32475978,4520,0.6512029967
0.1644381833,0.04939742783,3.328881492,4521,0.6513470681
0.2726871526,0.08183671453,3.332088223,4522,0.6514911396
0.1700543891,0.05088066287,3.342220394,4523,0.6516352111
0.273069699,0.08166030759,3.343970982,4524,0.6517792825
0.1703083648,0.0509209322,3.344564945,4525,0.651923354
0.1533710666,0.04584335826,3.34554606,4526,0.6520674254
0.2125405557,0.06351460386,3.34632577,4527,0.6522114969
0.1514154939,0.04521735654,3.348614458,4528,0.6523555684
0.180152733,0.05367551313,3.356329963,4529,0.6524996398
0.1711962191,0.05091592972,3.362331199,4530,0.6526437113
0.1755611995,0.05221338287,3.362379334,4531,0.6527877827
0.1397621086,0.04156296067,3.362660078,4532,0.6529318542
0.3108475901,0.09231385726,3.367290668,4533,0.6530759257
0.2510071905,0.07448946793,3.369700409,4534,0.6532199971
0.2787331797,0.08263959526,3.372876873,4535,0.6533640686
0.2294424821,0.06797664949,3.375313196,4536,0.65350814
0.3230521006,0.09569454087,3.375867606,4537,0.6536522115
0.2023446056,0.05993668805,3.375972417,4538,0.653796283
0.2453599324,0.07250206335,3.384178616,4539,0.6539403544
0.1209857757,0.03569154921,3.389759715,4540,0.6540844259
0.1203426599,0.0355008442,3.389853471,4541,0.6542284973
0.2854645135,0.08419563869,3.390490504,4542,0.6543725688
0.2258250037,0.06658868599,3.391341943,4543,0.6545166403
0.2431059923,0.07167731303,3.391672791,4544,0.6546607117
0.134783428,0.03968364899,3.396447439,4545,0.6548047832
0.1132634298,0.03332675456,3.398573648,4546,0.6549488546
0.114991093,0.03383294148,3.398790882,4547,0.6550929261
0.1788205896,0.05260112999,3.399557949,4548,0.6552369976
0.238716851,0.07015962477,3.402481865,4549,0.655381069
0.259547788,0.07625907349,3.403500412,4550,0.6555251405
0.1175695609,0.03452374679,3.405469331,4551,0.6556692119
0.1516087365,0.04449698312,3.407168889,4552,0.6558132834
0.1104511908,0.03241143038,3.407785138,4553,0.6559573548
0.1980330029,0.05800353606,3.41415397,4554,0.6561014263
0.3277458057,0.09595131278,3.415751137,4555,0.6562454978
0.1898284804,0.05551838685,3.419200218,4556,0.6563895692
0.197108101,0.05760214919,3.421887963,4557,0.6565336407
0.3222689443,0.094110757,3.42435822,4558,0.6566777121
0.2974299929,0.08685456689,3.424460032,4559,0.6568217836
0.1118110527,0.03264981798,3.424553631,4560,0.6569658551
0.2398236401,0.06998192481,3.426936895,4561,0.6571099265
0.2146634642,0.0626157904,3.428264066,4562,0.657253998
0.3030548831,0.08832639207,3.431079612,4563,0.6573980694
0.3104958232,0.09045352827,3.432655742,4564,0.6575421409
0.2037553658,0.05932850205,3.434358846,4565,0.6576862124
0.3217872971,0.09369598908,3.434376437,4566,0.6578302838
0.2788633632,0.08111476782,3.437886475,4567,0.6579743553
0.1946093172,0.05659439397,3.438667747,4568,0.6581184267
0.1655406023,0.04812767983,3.439613189,4569,0.6582624982
0.1769304643,0.05139852614,3.442325638,4570,0.6584065697
0.2227033111,0.06465119029,3.444690037,4571,0.6585506411
0.1908622644,0.05534570002,3.4485473,4572,0.6586947126
0.1509006683,0.04375503813,3.448760984,4573,0.658838784
0.1840323151,0.05334770317,3.449676447,4574,0.6589828555
0.2140777143,0.06196364905,3.454891983,4575,0.659126927
0.1160376425,0.0335820665,3.455345503,4576,0.6592709984
0.1418225006,0.04101110454,3.458148767,4577,0.6594150699
0.1137747894,0.03289501991,3.458723834,4578,0.6595591413
0.2529606256,0.07313669734,3.458737334,4579,0.6597032128
0.1618605167,0.04675637335,3.461785101,4580,0.6598472843
0.2338262277,0.06749139148,3.464534107,4581,0.6599913557
0.1449437203,0.04181094936,3.466645042,4582,0.6601354272
0.1435574965,0.04140267401,3.467348425,4583,0.6602794986
0.12681668,0.03655329138,3.469364186,4584,0.6604235701
0.3073386148,0.08852055021,3.471946504,4585,0.6605676416
0.2523994179,0.07268848563,3.472343875,4586,0.660711713
0.1949896947,0.05615434917,3.472388115,4587,0.6608557845
0.190702585,0.05482176034,3.478592876,4588,0.6609998559
0.3001259438,0.0862761344,3.478667025,4589,0.6611439274
0.1448196235,0.04163012162,3.478722085,4590,0.6612879988
0.2226328446,0.06397966685,3.479743731,4591,0.6614320703
0.4364390148,0.1253691736,3.481230692,4592,0.6615761418
0.2482704518,0.07129962955,3.482072114,4593,0.6617202132
0.2105794079,0.06044644533,3.483735176,4594,0.6618642847
0.2446817958,0.0701229121,3.489327361,4595,0.6620083561
0.1264926252,0.0362293176,3.491443768,4596,0.6621524276
0.1420971028,0.04063780135,3.496673002,4597,0.6622964991
0.4765015412,0.1361984462,3.4985828,4598,0.6624405705
0.1180957184,0.03374424263,3.499729412,4599,0.662584642
0.212098868,0.06059184447,3.500452409,4600,0.6627287134
0.2498154624,0.07135097735,3.501219908,4601,0.6628727849
0.2160378684,0.06161335132,3.50634828,4602,0.6630168564
0.2861739105,0.08154644015,3.509336643,4603,0.6631609278
0.3360847584,0.09569066019,3.512200226,4604,0.6633049993
0.2577765482,0.07331422816,3.516050767,4605,0.6634490707
0.1170847399,0.03329678672,3.516397571,4606,0.6635931422
0.2463567309,0.07003335837,3.517705514,4607,0.6637372137
0.1165904104,0.03310821108,3.52149532,4608,0.6638812851
0.1742956679,0.04949037378,3.521809487,4609,0.6640253566
0.3204608838,0.09091762283,3.524738921,4610,0.664169428
0.126204784,0.03579638868,3.525628943,4611,0.6643134995
0.2676720602,0.07585575047,3.528698333,4612,0.664457571
0.1019161111,0.02887002911,3.530170014,4613,0.6646016424
0.2974386024,0.08423600396,3.531015105,4614,0.6647457139
0.1129824458,0.03197979553,3.532932087,4615,0.6648897853
0.2342128863,0.06627708703,3.533843999,4616,0.6650338568
0.2194542407,0.0620339734,3.537646046,4617,0.6651779283
0.2562620605,0.07239541765,3.539755261,4618,0.6653219997
0.1918877371,0.05411342201,3.546028509,4619,0.6654660712
0.2726986384,0.07688736097,3.546729072,4620,0.6656101426
0.1686210056,0.04750860299,3.549273078,4621,0.6657542141
0.2774313866,0.07807529895,3.553382316,4622,0.6658982855
0.1100710297,0.03097302906,3.553770264,4623,0.666042357
0.2464137745,0.0692698893,3.557299961,4624,0.6661864285
0.2599281275,0.07297096913,3.562075859,4625,0.6663304999
0.1401640413,0.03933652748,3.563203218,4626,0.6664745714
0.3425187503,0.09602175705,3.567095218,4627,0.6666186428
0.2566723274,0.07193238174,3.568244527,4628,0.6667627143
0.176582961,0.04947717309,3.568978378,4629,0.6669067858
0.1651969857,0.04627308648,3.570044668,4630,0.6670508572
0.1688305246,0.04723598668,3.574192823,4631,0.6671949287
0.2787058234,0.07788783507,3.578297216,4632,0.6673390001
0.2921208036,0.08162591526,3.578775229,4633,0.6674830716
0.1936055702,0.05407926188,3.580033518,4634,0.6676271431
0.1619687497,0.04517975815,3.584984877,4635,0.6677712145
0.2639766268,0.07361577997,3.585870134,4636,0.667915286
0.1734294273,0.0483183375,3.589308661,4637,0.6680593574
0.1026618089,0.02859548778,3.590140154,4638,0.6682034289
0.3470191343,0.09663725913,3.590945536,4639,0.6683475004
0.1790820935,0.04981862222,3.594681777,4640,0.6684915718
0.2391188026,0.06645386208,3.598267958,4641,0.6686356433
0.3602121457,0.1000954826,3.598685338,4642,0.6687797147
0.2765472665,0.07684473927,3.598779423,4643,0.6689237862
0.2585135907,0.07177228899,3.601857965,4644,0.6690678577
0.1363584457,0.0378163859,3.605803212,4645,0.6692119291
0.22456661,0.06223892606,3.608137611,4646,0.6693560006
0.231462743,0.06413149297,3.609189998,4647,0.669500072
0.2612131923,0.07237354684,3.609235745,4648,0.6696441435
0.2577969484,0.07134587579,3.613340582,4649,0.669788215
0.5977289643,0.1654000894,3.613837008,4650,0.6699322864
0.2626701665,0.07265243597,3.615435092,4651,0.6700763579
0.1245476475,0.03443612779,3.616772719,4652,0.6702204293
0.2256563558,0.06239086174,3.616817424,4653,0.6703645008
0.1726453118,0.04765415395,3.622880641,4654,0.6705085723
0.2027660982,0.05593054483,3.625319561,4655,0.6706526437
0.158266321,0.04363760483,3.626833361,4656,0.6707967152
0.2807357593,0.0774044063,3.62687052,4657,0.6709407866
0.1477230504,0.04071272422,3.628424607,4658,0.6710848581
0.2985087338,0.08218669181,3.632081147,4659,0.6712289295
0.1114907953,0.03068505571,3.633390674,4660,0.671373001
0.2111585891,0.0580331588,3.638585138,4661,0.6715170725
0.3942037863,0.1082345733,3.642124455,4662,0.6716611439
0.2991018112,0.08204837146,3.645432638,4663,0.6718052154
0.4353353268,0.119334497,3.648025823,4664,0.6719492868
0.2277921489,0.06242413609,3.649103747,4665,0.6720933583
0.1636648964,0.04483558777,3.650334578,4666,0.6722374298
0.2062605685,0.0564737791,3.652324527,4667,0.6723815012
0.242629696,0.06633183134,3.657816934,4668,0.6725255727
0.13950448,0.03813123899,3.658535198,4669,0.6726696441
0.4516378635,0.1234112495,3.65961665,4670,0.6728137156
0.1147959365,0.03134315365,3.662552204,4671,0.6729577871
0.236849272,0.06463287959,3.664532255,4672,0.6731018585
0.2751789102,0.07507996724,3.66514425,4673,0.67324593
0.1009687158,0.02752966788,3.667632905,4674,0.6733900014
0.2668303556,0.0727356226,3.668496206,4675,0.6735340729
0.1103799541,0.03007541907,3.670105272,4676,0.6736781444
0.2081815819,0.05671059521,3.670946868,4677,0.6738222158
0.3002916413,0.08178577877,3.671685296,4678,0.6739662873
0.1156487598,0.03144731871,3.677539598,4679,0.6741103587
0.1251574621,0.03400878578,3.680150855,4680,0.6742544302
0.1479736545,0.0401974442,3.681170718,4681,0.6743985017
0.2800819269,0.07607449399,3.681679787,4682,0.6745425731
0.1674118934,0.04544001572,3.684239337,4683,0.6746866446
0.1889310338,0.05125416386,3.68615971,4684,0.674830716
0.1179087121,0.03198149502,3.686779246,4685,0.6749747875
0.1362879558,0.03693293799,3.690146606,4686,0.675118859
0.2825689133,0.07657142021,3.690266061,4687,0.6752629304
0.175330452,0.04747678673,3.692972168,4688,0.6754070019
0.2789665583,0.07547965208,3.695917384,4689,0.6755510733
0.175775459,0.04754766372,3.696826411,4690,0.6756951448
0.3870026262,0.1046679806,3.697430906,4691,0.6758392163
0.1691847415,0.04564873618,3.706230569,4692,0.6759832877
0.2990882324,0.0806796626,3.70710812,4693,0.6761273592
0.2052489201,0.05536259281,3.707357436,4694,0.6762714306
0.244362147,0.06588844143,3.708725562,4695,0.6764155021
0.2524850954,0.06807300843,3.709033892,4696,0.6765595735
0.1684326143,0.04539036874,3.710756686,4697,0.676703645
0.2635023988,0.07100595821,3.710989971,4698,0.6768477165
0.1550162347,0.04177112446,3.711085987,4699,0.6769917879
0.2969304969,0.07995606811,3.713670568,4700,0.6771358594
0.2041793853,0.05496276517,3.714867414,4701,0.6772799308
0.1044947652,0.02811440447,3.716769649,4702,0.6774240023
0.2993278436,0.0804597645,3.720217744,4703,0.6775680738
0.1691973001,0.04547045323,3.721038347,4704,0.6777121452
0.2939272572,0.07891847733,3.724441565,4705,0.6778562167
0.2546020027,0.06835461294,3.724723055,4706,0.6780002881
0.1107099033,0.02969229414,3.728573576,4707,0.6781443596
0.153829542,0.04122975051,3.731032568,4708,0.6782884311
0.2144551781,0.05747848086,3.731051603,4709,0.6784325025
0.3528096981,0.09455839265,3.73113045,4710,0.678576574
0.1444952207,0.03872497126,3.731318991,4711,0.6787206454
0.2182581558,0.05843451419,3.735089764,4712,0.6788647169
0.3407718247,0.09110877185,3.740274595,4713,0.6790087884
0.1273142311,0.03399901922,3.744644227,4714,0.6791528598
0.1661959551,0.04437059232,3.745633007,4715,0.6792969313
0.1710896344,0.04567667019,3.745667836,4716,0.6794410027
0.1524948897,0.04067366742,3.749228909,4717,0.6795850742
0.1358118812,0.03610070075,3.762028947,4718,0.6797291457
0.1924731536,0.05110711861,3.766073276,4719,0.6798732171
0.1338321434,0.0354813703,3.77189895,4720,0.6800172886
0.1900424575,0.05037597241,3.772482165,4721,0.68016136
0.4463767212,0.1183011632,3.773223434,4722,0.6803054315
0.3145745834,0.08333072736,3.775013052,4723,0.680449503
0.2455990007,0.06505485641,3.775260054,4724,0.6805935744
0.1234268504,0.03269044185,3.775625026,4725,0.6807376459
0.1447154284,0.0383206429,3.776435295,4726,0.6808817173
0.1055775357,0.02791757986,3.781758167,4727,0.6810257888
0.3135075208,0.08284412881,3.784305844,4728,0.6811698603
0.1334993984,0.03525718172,3.786445537,4729,0.6813139317
0.3053435939,0.08060879828,3.787968565,4730,0.6814580032
0.2165834738,0.05716855839,3.788506828,4731,0.6816020746
0.2415793105,0.06374226833,3.789939028,4732,0.6817461461
0.1862762252,0.04914308773,3.790486797,4733,0.6818902175
0.2004108014,0.05285708837,3.791559611,4734,0.682034289
0.1248060303,0.03289826907,3.793695956,4735,0.6821783605
0.1119454269,0.0294738217,3.798130695,4736,0.6823224319
0.1889089961,0.04967468694,3.80292273,4737,0.6824665034
0.1453310481,0.03821462604,3.803021595,4738,0.6826105748
0.2585251803,0.06791776267,3.806444296,4739,0.6827546463
0.1173734704,0.03082819981,3.807341042,4740,0.6828987178
0.2360966807,0.0619731782,3.809659075,4741,0.6830427892
0.2201681894,0.05771945405,3.814453774,4742,0.6831868607
0.1010477705,0.02648972107,3.814603041,4743,0.6833309321
0.125803213,0.03295870451,3.816995082,4744,0.6834750036
0.298653609,0.07819585592,3.819302257,4745,0.6836190751
0.2480787198,0.06493029324,3.820693046,4746,0.6837631465
0.1462218867,0.03817003246,3.830803309,4747,0.683907218
0.229999517,0.05992618354,3.838047134,4748,0.6840512894
0.2046882662,0.05328777916,3.841185905,4749,0.6841953609
0.2366881328,0.0616109613,3.841656221,4750,0.6843394324
0.2502869802,0.06512045763,3.843446273,4751,0.6844835038
0.1917775576,0.04988956614,3.844041398,4752,0.6846275753
0.2274392923,0.05911916224,3.847133209,4753,0.6847716467
0.2567887209,0.06671879794,3.848821155,4754,0.6849157182
0.373411446,0.09689966204,3.853588734,4755,0.6850597897
0.2493207151,0.06460363956,3.859236365,4756,0.6852038611
0.3283442179,0.08493828018,3.865680082,4757,0.6853479326
0.1381821318,0.03573373896,3.866993374,4758,0.685492004
0.1762033868,0.04553512969,3.869614251,4759,0.6856360755
0.2026734136,0.05236200905,3.870619505,4760,0.685780147
0.1313148801,0.03391707431,3.871645264,4761,0.6859242184
0.3394485646,0.08765454252,3.872572429,4762,0.6860682899
0.3163227059,0.08166397379,3.873466979,4763,0.6862123613
0.1509586753,0.03895140367,3.875564449,4764,0.6863564328
0.103256267,0.02660862364,3.880556484,4765,0.6865005043
0.132480912,0.03413853188,3.880685688,4766,0.6866445757
0.2664422793,0.0685778451,3.885253014,4767,0.6867886472
0.1711705491,0.04402392978,3.888125162,4768,0.6869327186
0.42063603,0.1081744133,3.888498373,4769,0.6870767901
0.1941965302,0.0499064972,3.89120738,4770,0.6872208615
0.208262891,0.05348527595,3.893835963,4771,0.687364933
0.2041825392,0.05241506799,3.895493166,4772,0.6875090045
0.2122497111,0.05445436121,3.897754126,4773,0.6876530759
0.2102917695,0.05393436501,3.899031156,4774,0.6877971474
0.2145371151,0.05498313381,3.901871361,4775,0.6879412188
0.1585442251,0.04063091384,3.902059051,4776,0.6880852903
0.1095326958,0.02804751484,3.905254936,4777,0.6882293618
0.3023086309,0.07733849037,3.908902663,4778,0.6883734332
0.10209917,0.02611014718,3.910325333,4779,0.6885175047
0.1103228827,0.02817242605,3.915988012,4780,0.6886615761
0.2335585619,0.05960513026,3.918430526,4781,0.6888056476
0.1500605763,0.0382880312,3.919255486,4782,0.6889497191
0.1952079199,0.04974843807,3.923900478,4783,0.6890937905
0.1397805749,0.03559498103,3.926974278,4784,0.689237862
0.259158295,0.06598704645,3.927411649,4785,0.6893819334
0.2564559589,0.06528252461,3.928401368,4786,0.6895260049
0.227254509,0.05773686698,3.936038114,4787,0.6896700764
0.2071183484,0.05249564534,3.945438657,4788,0.6898141478
0.1129452669,0.0286229536,3.945968277,4789,0.6899582193
0.2051387341,0.05198187186,3.946351426,4790,0.6901022907
0.1991826779,0.05038501116,3.953212936,4791,0.6902463622
0.2235066143,0.05652566333,3.954073268,4792,0.6903904337
0.1682400365,0.04253797717,3.955054935,4793,0.6905345051
0.1503805798,0.03798500752,3.958945637,4794,0.6906785766
0.2431613326,0.06139848701,3.96037988,4795,0.690822648
0.118313483,0.02986262591,3.961924962,4796,0.6909667195
0.163225076,0.04113087747,3.968431652,4797,0.691110791
0.158839709,0.03997842464,3.97313577,4798,0.6912548624
0.1926454144,0.04845326135,3.975901911,4799,0.6913989339
0.1687781283,0.04240057424,3.980562324,4800,0.6915430053
0.1352203561,0.03395579491,3.982246815,4801,0.6916870768
0.2244979804,0.05626163775,3.990249652,4802,0.6918311482
0.1859065915,0.04649152783,3.998719771,4803,0.6919752197
0.1669925574,0.04172021454,4.00267734,4804,0.6921192912
0.1078312326,0.02691696401,4.006069651,4805,0.6922633626
0.2060837971,0.05141591221,4.008171561,4806,0.6924074341
0.285100243,0.07112136626,4.008644069,4807,0.6925515055
0.1180089651,0.02941127433,4.012371709,4808,0.692695577
0.1653213191,0.04115855599,4.01669386,4809,0.6928396485
0.111398571,0.02771478481,4.019463683,4810,0.6929837199
0.1440307214,0.03579288039,4.024004771,4811,0.6931277914
0.1071507951,0.02662349815,4.024670029,4812,0.6932718628
0.269805239,0.06699668475,4.027143134,4813,0.6934159343
0.1780688733,0.04415987103,4.032368508,4814,0.6935600058
0.2296414657,0.05692755977,4.033924283,4815,0.6937040772
0.285269572,0.07071464228,4.034094818,4816,0.6938481487
0.1649071494,0.04086949251,4.034969345,4817,0.6939922201
0.100538739,0.02488243432,4.040550766,4818,0.6941362916
0.2925041351,0.07238153337,4.041143113,4819,0.6942803631
0.1065418559,0.02634423465,4.044219059,4820,0.6944244345
0.2461271607,0.06075863416,4.050900158,4821,0.694568506
0.3611933869,0.08911690974,4.053028633,4822,0.6947125774
0.3040642804,0.07499458885,4.054482931,4823,0.6948566489
0.1790081673,0.0441360094,4.055830369,4824,0.6950007204
0.1591518592,0.03921764138,4.05817009,4825,0.6951447918
0.1546631442,0.0380458386,4.065179001,4826,0.6952888633
0.1023265185,0.02514608912,4.069281629,4827,0.6954329347
0.3064134198,0.07522999543,4.073021911,4828,0.6955770062
0.1690876536,0.0414937171,4.075018228,4829,0.6957210777
0.1719313715,0.04212218628,4.081729528,4830,0.6958651491
0.2801909167,0.06862476664,4.082941632,4831,0.6960092206
0.1398277135,0.0342360931,4.084219339,4832,0.696153292
0.1219135427,0.02983612972,4.08610446,4833,0.6962973635
0.2566445144,0.06274506645,4.090274008,4834,0.696441435
0.1164087357,0.0284585839,4.090461288,4835,0.6965855064
0.4473712234,0.1091928671,4.097073694,4836,0.6967295779
0.1217190021,0.0297078529,4.09719957,4837,0.6968736493
0.3272388679,0.07962509908,4.109745189,4838,0.6970177208
0.231128208,0.05622747592,4.110591916,4839,0.6971617922
0.3084553289,0.0749456258,4.115721572,4840,0.6973058637
0.1478240288,0.03591641485,4.115779077,4841,0.6974499352
0.3394659988,0.08245008555,4.117230401,4842,0.6975940066
0.1639361857,0.03980044049,4.118954055,4843,0.6977380781
0.1247904926,0.03022718981,4.1284186,4844,0.6978821495
0.2041894075,0.04944946744,4.129253926,4845,0.698026221
0.3191809868,0.07725653799,4.131443048,4846,0.6981702925
0.32808283,0.07931645304,4.136377982,4847,0.6983143639
0.17298607,0.04180223702,4.138201262,4848,0.6984584354
0.4249623762,0.1025519098,4.143875788,4849,0.6986025068
0.1922816551,0.04637421237,4.146305572,4850,0.6987465783
0.1606854972,0.03871184429,4.15080966,4851,0.6988906498
0.1319315322,0.03175408123,4.154789782,4852,0.6990347212
0.1149836948,0.02759982386,4.166102488,4853,0.6991787927
0.130112016,0.03120723213,4.169290486,4854,0.6993228641
0.3490095667,0.08355514243,4.176996849,4855,0.6994669356
0.2846781458,0.06814119184,4.177768807,4856,0.6996110071
0.2624118913,0.06278016234,4.179853659,4857,0.6997550785
0.1044229673,0.02495754748,4.184023587,4858,0.69989915
0.2679314524,0.0640262671,4.184711441,4859,0.7000432214
0.2057897471,0.04915210958,4.186793789,4860,0.7001872929
0.2487327822,0.05938586027,4.188417598,4861,0.7003313644
0.1500903069,0.03583127853,4.188806905,4862,0.7004754358
0.19799617,0.04723099066,4.192081664,4863,0.7006195073
0.2132282253,0.05086360204,4.192157393,4864,0.7007635787
0.1884931479,0.04493591326,4.194710516,4865,0.7009076502
0.2011194606,0.04794230115,4.19503144,4866,0.7010517217
0.2432965343,0.0578692716,4.204243938,4867,0.7011957931
0.107425439,0.02552392061,4.208814181,4868,0.7013398646
0.3550819362,0.08432772692,4.210737669,4869,0.701483936
0.1865283324,0.04429343452,4.211195958,4870,0.7016280075
0.2770519238,0.06578197528,4.21166927,4871,0.701772079
0.3514810934,0.08340820996,4.213986771,4872,0.7019161504
0.2958405219,0.07019609333,4.214486986,4873,0.7020602219
0.1317517205,0.03124865154,4.21623699,4874,0.7022042933
0.2609713748,0.06188049114,4.217344917,4875,0.7023483648
0.1126090924,0.02666115408,4.223714099,4876,0.7024924362
0.1849017676,0.04377319337,4.224086785,4877,0.7026365077
0.1230498792,0.02906654831,4.233384642,4878,0.7027805792
0.220627853,0.05211477797,4.233498857,4879,0.7029246506
0.227138553,0.05365227117,4.233530995,4880,0.7030687221
0.1236703409,0.02920784437,4.234148174,4881,0.7032127935
0.2780291566,0.06564036377,4.235643141,4882,0.703356865
0.3909662321,0.09215544709,4.24246471,4883,0.7035009365
0.1616457563,0.03808918348,4.243875598,4884,0.7036450079
0.1590970616,0.03744289469,4.249058811,4885,0.7037890794
0.3160194811,0.07435503436,4.250142358,4886,0.7039331508
0.2186190757,0.05143680897,4.250245691,4887,0.7040772223
0.3413956311,0.08021598756,4.255954972,4888,0.7042212938
0.3433267957,0.0806362962,4.257720306,4889,0.7043653652
0.2057494428,0.04829312688,4.260429093,4890,0.7045094367
0.2286333524,0.05365834396,4.260909591,4891,0.7046535081
0.2831718125,0.06645386208,4.261179165,4892,0.7047975796
0.157593343,0.03697536293,4.262117543,4893,0.7049416511
0.3074622203,0.07212447449,4.262938794,4894,0.7050857225
0.1873695944,0.04391436696,4.266703754,4895,0.705229794
0.1772131237,0.04150719911,4.269455118,4896,0.7053738654
0.1332904047,0.03120410426,4.271566444,4897,0.7055179369
0.1232637312,0.0288402117,4.274023106,4898,0.7056620084
0.1711976151,0.04004553681,4.275073547,4899,0.7058060798
0.1918316804,0.04484734085,4.277437117,4900,0.7059501513
0.1513388075,0.03537159723,4.278540391,4901,0.7060942227
0.1265315809,0.02956346628,4.279998149,4902,0.7062382942
0.214320674,0.05003823548,4.283138123,4903,0.7063823657
0.174699633,0.04078628519,4.283293567,4904,0.7065264371
0.2049970951,0.04781369857,4.287413466,4905,0.7066705086
0.1495433555,0.0348645054,4.28927225,4906,0.70681458
0.227056868,0.05291769292,4.290755237,4907,0.7069586515
0.2334769856,0.054371924,4.294072536,4908,0.707102723
0.2819908293,0.06566396934,4.294452987,4909,0.7072467944
0.1236187208,0.02875764433,4.298638628,4910,0.7073908659
0.3088307092,0.07182674413,4.299661817,4911,0.7075349373
0.1158696651,0.0268886896,4.309234361,4912,0.7076790088
0.3865512853,0.08965358985,4.311609674,4913,0.7078230802
0.1112830576,0.02580035735,4.313237063,4914,0.7079671517
0.4570130392,0.1058235822,4.318631345,4915,0.7081112232
0.2012888898,0.04660865556,4.318701911,4916,0.7082552946
0.2411704232,0.05582617375,4.32002423,4917,0.7083993661
0.179396503,0.04149645645,4.323176444,4918,0.7085434375
0.2090568839,0.04831390372,4.327054281,4919,0.708687509
0.1802381687,0.04163146788,4.329373378,4920,0.7088315805
0.244085286,0.05635840275,4.330947545,4921,0.7089756519
0.1124613167,0.02596674171,4.33097529,4922,0.7091197234
0.1766225,0.0407780234,4.331315872,4923,0.7092637948
0.2627480946,0.06053282086,4.340588971,4924,0.7094078663
0.1788957507,0.0412049001,4.341613503,4925,0.7095519378
0.3290206522,0.07577310346,4.34218261,4926,0.7096960092
0.1402466435,0.03229812421,4.34225352,4927,0.7098400807
0.2715594212,0.062524589,4.343242004,4928,0.7099841521
0.1207887368,0.02775811227,4.351475187,4929,0.7101282236
0.1551419131,0.03563071963,4.354161655,4930,0.7102722951
0.1915046608,0.04395264298,4.357068149,4931,0.7104163665
0.3154679336,0.07228692879,4.364107576,4932,0.710560438
0.2986429223,0.06829036711,4.373133941,4933,0.7107045094
0.1154252968,0.02637622143,4.376111913,4934,0.7108485809
0.1166907067,0.02665764641,4.377382194,4935,0.7109926524
0.1748467205,0.03992457505,4.379425962,4936,0.7111367238
0.3235846211,0.07388093914,4.379811963,4937,0.7112807953
0.3017535934,0.06889213511,4.380087697,4938,0.7114248667
0.1791765753,0.04090504772,4.380304762,4939,0.7115689382
0.1456363211,0.03321153607,4.385112475,4940,0.7117130097
0.2796066588,0.06374604181,4.386259144,4941,0.7118570811
0.2561361797,0.05827000894,4.395677715,4942,0.7120011526
0.2523030172,0.05738166644,4.396927327,4943,0.712145224
0.1581551735,0.03590657981,4.404629301,4944,0.7122892955
0.1965809417,0.0446243803,4.40523634,4945,0.712433367
0.1984973078,0.04505036385,4.40611997,4946,0.7125774384
0.1385661907,0.0314346451,4.408072374,4947,0.7127215099
0.2714377229,0.06156354756,4.409065651,4948,0.7128655813
0.3061713637,0.06943445628,4.409501854,4949,0.7130096528
0.2541818084,0.05763339813,4.410321387,4950,0.7131537242
0.1322847533,0.02993241368,4.419448252,4951,0.7132977957
0.1626108142,0.03678654911,4.420387835,4952,0.7134418672
0.2571001838,0.05814814898,4.421468066,4953,0.7135859386
0.1419218132,0.03206018648,4.426730746,4954,0.7137300101
0.1594508047,0.03600544658,4.428519012,4955,0.7138740815
0.4221963147,0.09532097633,4.42920678,4956,0.714018153
0.1113547754,0.02511549918,4.433707434,4957,0.7141622245
0.2059823811,0.04643002962,4.436404258,4958,0.7143062959
0.3135282205,0.07064490937,4.438086528,4959,0.7144503674
0.2174350071,0.0489802433,4.439239017,4960,0.7145944388
0.1629880358,0.03670721189,4.44021835,4961,0.7147385103
0.1586765426,0.03571827255,4.442447276,4962,0.7148825818
0.2477101359,0.05575228754,4.44304883,4963,0.7150266532
0.2170030995,0.04877467294,4.449093893,4964,0.7151707247
0.1813869322,0.04075885061,4.450246497,4965,0.7153147961
0.2334251529,0.05244539987,4.450822256,4966,0.7154588676
0.128118705,0.02878151388,4.451423421,4967,0.7156029391
0.230442972,0.05174707368,4.453256109,4968,0.7157470105
0.1956217304,0.04392576049,4.453462575,4969,0.715891082
0.2389149505,0.05357150515,4.459739368,4970,0.7160351534
0.1426162697,0.03187848179,4.473747234,4971,0.7161792249
0.1771688836,0.03959791107,4.474197725,4972,0.7163232964
0.2773109583,0.0619731782,4.474693188,4973,0.7164673678
0.2011676432,0.04489402809,4.480944387,4974,0.7166114393
0.1744120776,0.03892200198,4.48106646,4975,0.7167555107
0.2038705481,0.0454564423,4.484964897,4976,0.7168995822
0.2211456037,0.04927895909,4.487627332,4977,0.7170436537
0.1555602344,0.03463926993,4.49086354,4978,0.7171877251
0.1026189038,0.02284924568,4.491128733,4979,0.7173317966
0.3409784912,0.07591630687,4.491505255,4980,0.717475868
0.1212581546,0.02699698083,4.491545011,4981,0.7176199395
0.2288443776,0.05091680263,4.494476594,4982,0.7177640109
0.1751473991,0.03893589288,4.49835322,4983,0.7179080824
0.1268626136,0.02816849831,4.503705244,4984,0.7180521539
0.2279057759,0.05056872844,4.506852019,4985,0.7181962253
0.2343083688,0.0519800456,4.507659931,4986,0.7183402968
0.2645805841,0.05868550179,4.508448867,4987,0.7184843682
0.1784604627,0.039576562,4.509246223,4988,0.7186284397
0.1379571361,0.0305711777,4.512653633,4989,0.7187725112
0.3439859193,0.07620567042,4.513915007,4990,0.7189165826
0.1684995393,0.03732609547,4.514255701,4991,0.7190606541
0.1030673824,0.02278017061,4.524434173,4992,0.7192047255
0.2364727945,0.0522028964,4.529878816,4993,0.719348797
0.2587524785,0.0570369736,4.536574475,4994,0.7194928685
0.1329655257,0.02925474816,4.545092131,4995,0.7196369399
0.2284671641,0.05019231515,4.551835543,4996,0.7197810114
0.135068494,0.02966966224,4.552410906,4997,0.7199250828
0.1350707712,0.02965940921,4.554061417,4998,0.7200691543
0.449008536,0.09845180006,4.560694022,4999,0.7202132258
0.2752833666,0.06033037688,4.562931327,5000,0.7203572972
0.1229602376,0.02692715736,4.566402459,5001,0.7205013687
0.1856334217,0.04060240076,4.571981416,5002,0.7206454401
0.1183071098,0.02586845426,4.573412415,5003,0.7207895116
0.2618432159,0.05722594653,4.575603056,5004,0.7209335831
0.1090834006,0.02381421494,4.580600323,5005,0.7210776545
0.1678777897,0.03664773388,4.580850491,5006,0.721221726
0.2495174268,0.05445436121,4.582138533,5007,0.7213657974
0.189840553,0.04141213701,4.584176686,5008,0.7215098689
0.2354635826,0.05123008083,4.596197757,5009,0.7216539404
0.2306859339,0.05015930756,4.599065359,5010,0.7217980118
0.1109173976,0.02409711246,4.602933142,5011,0.7219420833
0.1261842637,0.02741257467,4.603152576,5012,0.7220861547
0.1960567795,0.04257085056,4.605423122,5013,0.7222302262
0.1028842287,0.0223225907,4.608973488,5014,0.7223742977
0.119091648,0.02582286062,4.611868909,5015,0.7225183691
0.3154858164,0.0682961202,4.61938124,5016,0.7226624406
0.2270270969,0.04908583718,4.625103898,5017,0.722806512
0.233489324,0.05045119309,4.628023833,5018,0.7229505835
0.1896179668,0.04094833336,4.630663846,5019,0.7230946549
0.1022097362,0.02203776117,4.637936468,5020,0.7232387264
0.2205742264,0.04754810916,4.638969462,5021,0.7233827979
0.1384539955,0.02983417303,4.640785429,5022,0.7235268693
0.1496244878,0.03223997708,4.640961357,5023,0.7236709408
0.1522304135,0.03276297969,4.646415404,5024,0.7238150122
0.2903602977,0.06245782963,4.648901498,5025,0.7239590837
0.2427556132,0.05216080585,4.653985099,5026,0.7241031552
0.2836847147,0.06087278025,4.66028845,5027,0.7242472266
0.392630965,0.08423538952,4.661116512,5028,0.7243912981
0.1960994729,0.04202797156,4.665927611,5029,0.7245353695
0.1163049941,0.02490862224,4.66926645,5030,0.724679441
0.2591395645,0.05548166661,4.670724228,5031,0.7248235125
0.1400524997,0.02997556551,4.672222102,5032,0.7249675839
0.1697679733,0.03633200121,4.672684346,5033,0.7251116554
0.2143298511,0.04582545944,4.677091157,5034,0.7252557268
0.1778281417,0.03800544926,4.679016961,5035,0.7253997983
0.267339773,0.0571239534,4.679994243,5036,0.7255438698
0.1777592399,0.03793103001,4.686380513,5037,0.7256879412
0.2559128939,0.05453692508,4.692470167,5038,0.7258320127
0.2047656535,0.04363536622,4.692653489,5039,0.7259760841
0.2296627315,0.04884245326,4.702112939,5040,0.7261201556
0.1679782241,0.03571907268,4.702759942,5041,0.7262642271
0.101355045,0.02155147008,4.702929528,5042,0.7264082985
0.2110846491,0.04486347597,4.70504446,5043,0.72655237
0.1054830978,0.02241384644,4.706157781,5044,0.7266964414
0.2995506053,0.0636242163,4.708122515,5045,0.7268405129
0.2007768082,0.04263996317,4.708653415,5046,0.7269845844
0.1434855096,0.03045103794,4.712007187,5047,0.7271286558
0.205043491,0.04347742263,4.716091216,5048,0.7272727273
0.1230776464,0.02606247772,4.722407737,5049,0.7274167987
0.1976447028,0.04184197607,4.723598676,5050,0.7275608702
0.1184609585,0.02507739431,4.723814486,5051,0.7277049417
0.1802867846,0.03813253217,4.727899625,5052,0.7278490131
0.1410931738,0.02983194281,4.729600572,5053,0.7279930846
0.1296202513,0.02739496989,4.731534722,5054,0.728137156
0.1663801432,0.03513229785,4.735817278,5055,0.7282812275
0.2083651921,0.04395087721,4.740865377,5056,0.7284252989
0.1953552403,0.04116017175,4.746220241,5057,0.7285693704
0.1564085373,0.03290319736,4.75359691,5058,0.7287134419
0.2124127466,0.04468236709,4.753838268,5059,0.7288575133
0.2650382324,0.05569414001,4.758817218,5060,0.7290015848
0.3650231568,0.07665996931,4.761587568,5061,0.7291456562
0.1618591577,0.03392285026,4.771390272,5062,0.7292897277
0.1261816608,0.02641476147,4.776937357,5063,0.7294337992
0.376443409,0.07877786172,4.778543118,5064,0.7295778706
0.1122062147,0.02347270717,4.780284349,5065,0.7297219421
0.2490335915,0.0520577395,4.783795721,5066,0.7298660135
0.2228001649,0.04646991679,4.794503202,5067,0.730010085
0.2345338507,0.0486631655,4.819535439,5068,0.7301541565
0.1304220199,0.02703299425,4.824549537,5069,0.7302982279
0.179421481,0.03716655272,4.827498593,5070,0.7304422994
0.3474420676,0.07191145148,4.83152628,5071,0.7305863708
0.1020416922,0.02110478945,4.835001666,5072,0.7307304423
0.2425568904,0.0501665035,4.835036797,5073,0.7308745138
0.1240952424,0.02566513588,4.83516795,5074,0.7310185852
0.322561496,0.06667421464,4.837874697,5075,0.7311626567
0.3317926127,0.06857343773,4.838500499,5076,0.7313067281
0.173354994,0.0357171882,4.853545385,5077,0.7314507996
0.152200465,0.03133562173,4.857106916,5078,0.7315948711
0.2071695339,0.04258463986,4.864888715,5079,0.7317389425
0.2777088995,0.05707536742,4.865652418,5080,0.731883014
0.1753485245,0.03602210635,4.867803199,5081,0.7320270854
0.1844548517,0.03785723582,4.872380346,5082,0.7321711569
0.2215219633,0.04537613619,4.881904496,5083,0.7323152284
0.2450713646,0.05019231515,4.882647152,5084,0.7324592998
0.1559795259,0.03192359016,4.886027076,5085,0.7326033713
0.286685084,0.05851507651,4.899337078,5086,0.7327474427
0.2627763971,0.05363414288,4.899423819,5087,0.7328915142
0.1493348401,0.03042390588,4.908470354,5088,0.7330355857
0.2105893807,0.04286549483,4.912794814,5089,0.7331796571
0.2667087274,0.05424392663,4.916840354,5090,0.7333237286
0.1283244714,0.02609822421,4.916980956,5091,0.7334678
0.1751003189,0.03559549418,4.919170893,5092,0.7336118715
0.1481066593,0.03003572351,4.931016869,5093,0.7337559429
0.3593521853,0.07281896873,4.934870564,5094,0.7339000144
0.2037737085,0.04125876957,4.938918698,5095,0.7340440859
0.2651761157,0.05368369761,4.93960229,5096,0.7341881573
0.3446374925,0.06974817514,4.941168595,5097,0.7343322288
0.1514185615,0.03058979393,4.949969974,5098,0.7344763002
0.1294424597,0.02605571028,4.967911382,5099,0.7346203717
0.2996855604,0.06028810801,4.970890118,5100,0.7347644432
0.4482645538,0.09012601844,4.973752991,5101,0.7349085146
0.1899477365,0.03812543811,4.98217846,5102,0.7350525861
0.3586383023,0.07195232483,4.98438797,5103,0.7351966575
0.1504176068,0.03015463142,4.988209099,5104,0.735340729
0.1794814959,0.03594728541,4.992908193,5105,0.7354848005
0.302769679,0.06062646833,4.99401808,5106,0.7356288719
0.2579144037,0.05162631618,4.995793285,5107,0.7357729434
0.2707121138,0.05417462225,4.997028176,5108,0.7359170148
0.2191322714,0.04382402816,5.000276802,5109,0.7360610863
0.2188614524,0.04370091771,5.008166048,5110,0.7362051578
0.3087229096,0.06157134676,5.014067839,5111,0.7363492292
0.2629126761,0.05243453441,5.014112913,5112,0.7364933007
0.2095941065,0.04177885534,5.016750813,5113,0.7366373721
0.1462001896,0.02912404485,5.019913625,5114,0.7367814436
0.1104869063,0.02199865407,5.022439369,5115,0.7369255151
0.2602858802,0.05179107822,5.025689541,5116,0.7370695865
0.2528328541,0.05029381326,5.027116412,5117,0.737213658
0.2522009458,0.05013098939,5.030839185,5118,0.7373577294
0.119953561,0.02383901598,5.031816798,5119,0.7375018009
0.2193986841,0.04357867379,5.034542472,5120,0.7376458724
0.1670062073,0.03316845101,5.035092149,5121,0.7377899438
0.2230231263,0.04420865148,5.044784649,5122,0.7379340153
0.1888652982,0.03739003821,5.051219715,5123,0.7380780867
0.3455696594,0.06829708319,5.05980114,5124,0.7382221582
0.2327909154,0.04600380584,5.06025341,5125,0.7383662296
0.3323443363,0.06563880147,5.06322981,5126,0.7385103011
0.1790850853,0.0353174484,5.070725474,5127,0.7386543726
0.2852539372,0.05609049846,5.085601753,5128,0.738798444
0.2920097626,0.05741610767,5.085850895,5129,0.7389425155
0.2826490426,0.05550211935,5.092581075,5130,0.7390865869
0.1453293201,0.02852697947,5.094451737,5131,0.7392306584
0.1848003398,0.03623541256,5.099992707,5132,0.7393747299
0.2273310438,0.04453044581,5.105070019,5133,0.7395188013
0.3361489264,0.06584161326,5.105417527,5134,0.7396628728
0.1432499421,0.02803604911,5.109491055,5135,0.7398069442
0.2497826796,0.04886893976,5.111276832,5136,0.7399510157
0.1864297916,0.03642221178,5.118574148,5137,0.7400950872
0.3109330952,0.06074179248,5.118931834,5138,0.7402391586
0.1544047184,0.03011699803,5.126829646,5139,0.7403832301
0.237101483,0.04624493153,5.127080422,5140,0.7405273015
0.159414422,0.03103976341,5.135813051,5141,0.740671373
0.3437133511,0.06687562436,5.139590911,5142,0.7408154445
0.1936586078,0.03765443636,5.143048907,5143,0.7409595159
0.1541480009,0.02995984333,5.145153771,5144,0.7411035874
0.2381636599,0.04627857403,5.146305065,5145,0.7412476588
0.3013310361,0.05851796393,5.149376633,5146,0.7413917303
0.1340254467,0.02600643604,5.153549164,5147,0.7415358018
0.1075879754,0.0208379312,5.163083342,5148,0.7416798732
0.1954456358,0.03784492243,5.164381989,5149,0.7418239447
0.2061384865,0.03988440517,5.168398166,5150,0.7419680161
0.2755599272,0.05329622726,5.170345845,5151,0.7421120876
0.1669676099,0.03227712157,5.172939895,5152,0.7422561591
0.267785431,0.05174707368,5.174890327,5153,0.7424002305
0.1708906801,0.0330157735,5.176031393,5154,0.742544302
0.1971463074,0.0380663117,5.179023093,5155,0.7426883734
0.1903618578,0.03672598157,5.183302111,5156,0.7428324449
0.260495503,0.05016145954,5.193140418,5157,0.7429765164
0.180860844,0.03480397957,5.196556435,5158,0.7431205878
0.1657693057,0.03187710682,5.20026195,5159,0.7432646593
0.1121367635,0.02153622533,5.206890332,5160,0.7434087307
0.1170160239,0.02243148249,5.216597874,5161,0.7435528022
0.1492921789,0.02860235839,5.219575841,5162,0.7436968736
0.1148446324,0.02197653004,5.225785517,5163,0.7438409451
0.4627454451,0.08848639917,5.22956578,5164,0.7439850166
0.2039332537,0.0389186942,5.239981912,5165,0.744129088
0.1566054296,0.02987361207,5.242266292,5166,0.7442731595
0.110660389,0.02106534803,5.253195381,5167,0.7444172309
0.2157643247,0.04104893797,5.256270573,5168,0.7445613024
0.1134064529,0.02157376766,5.256682779,5169,0.7447053739
0.3007987442,0.05722086624,5.256801653,5170,0.7448494453
0.1024519834,0.01945360363,5.266478404,5171,0.7449935168
0.1527008803,0.02894367086,5.275795216,5172,0.7451375882
0.2081556113,0.03937989833,5.285834148,5173,0.7452816597
0.3845845814,0.07274146107,5.287006553,5174,0.7454257312
0.1046948616,0.0197504406,5.300887397,5175,0.7455698026
0.3248606494,0.06127677172,5.301530095,5176,0.7457138741
0.2688146489,0.05069352377,5.302741433,5177,0.7458579455
0.2318499044,0.04370858878,5.30444727,5178,0.746002017
0.2338267392,0.04407624973,5.305050694,5179,0.7461460885
0.1448895914,0.02726105589,5.314892865,5180,0.7462901599
0.1741701057,0.03271861805,5.323272072,5181,0.7464342314
0.1190739712,0.02233222147,5.331935802,5182,0.7465783028
0.2172561901,0.04071272422,5.336321612,5183,0.7467223743
0.2863904667,0.05365834396,5.337296039,5184,0.7468664458
0.2540795425,0.04758804863,5.339146064,5185,0.7470105172
0.1703405952,0.03190066761,5.339718819,5186,0.7471545887
0.1444577787,0.0270226053,5.345812407,5187,0.7472986601
0.1690923151,0.03158081138,5.354273932,5188,0.7474427316
0.2287270013,0.04264136197,5.363970349,5189,0.7475868031
0.1637943484,0.03053065651,5.364914063,5190,0.7477308745
0.1749843288,0.03261244051,5.365569889,5191,0.747874946
0.262799495,0.04895339482,5.368360989,5192,0.7480190174
0.172376264,0.03208620103,5.372286481,5193,0.7481630889
0.2746191002,0.05110711861,5.373402135,5194,0.7483071604
0.4046071905,0.07526668071,5.375648119,5195,0.7484512318
0.2346118455,0.04357587985,5.383984128,5196,0.7485953033
0.3256607143,0.06044762454,5.387485725,5197,0.7487393747
0.1982054123,0.03677816978,5.389213588,5198,0.7488834462
0.143557105,0.02660358833,5.396155708,5199,0.7490275176
0.1203790351,0.02230389806,5.397219572,5200,0.7491715891
0.2607483125,0.04821948282,5.407530261,5201,0.7493156606
0.1496534417,0.02765165797,5.412096515,5202,0.749459732
0.2234788802,0.04125557185,5.416938129,5203,0.7496038035
0.1327700643,0.02445310799,5.429578289,5204,0.7497478749
0.2585726027,0.04754810916,5.438125874,5205,0.7498919464
0.1262696501,0.02318405135,5.446401416,5206,0.7500360179
0.2013030676,0.03691439615,5.453240162,5207,0.7501800893
0.2957316587,0.05416936824,5.459389102,5208,0.7503241608
0.182999778,0.03348358255,5.465358364,5209,0.7504682322
0.2362073478,0.04319414716,5.468503565,5210,0.7506123037
0.1824897103,0.03336961634,5.46873864,5211,0.7507563752
0.2148265629,0.03928155966,5.468890867,5212,0.7509004466
0.3263761475,0.05962409487,5.473896891,5213,0.7510445181
0.270112849,0.04929133514,5.479925593,5214,0.7511885895
0.3006311196,0.05482337502,5.483630285,5215,0.751332661
0.2456999576,0.04480224797,5.484098873,5216,0.7514767325
0.3002586575,0.05472702192,5.486479018,5217,0.7516208039
0.2888710957,0.05263088076,5.488623627,5218,0.7517648754
0.1459795781,0.02659015484,5.489986009,5219,0.7519089468
0.2485287135,0.04523707324,5.493916731,5220,0.7520530183
0.2998094144,0.0545578306,5.495259087,5221,0.7521970898
0.3534069733,0.06428464473,5.497533272,5222,0.7523411612
0.2377797302,0.04322961497,5.50038973,5223,0.7524852327
0.2183645822,0.03968883221,5.501915023,5224,0.7526293041
0.1433437804,0.02602276109,5.508400123,5225,0.7527733756
0.1882370178,0.0341443841,5.512971542,5226,0.7529174471
0.2470007619,0.04478669688,5.515047527,5227,0.7530615185
0.1156435446,0.02096552913,5.515889628,5228,0.75320559
0.1071225641,0.0194066586,5.51988708,5229,0.7533496614
0.1406782513,0.0254537638,5.526815303,5230,0.7534937329
0.1880383037,0.03400878578,5.529109593,5231,0.7536378044
0.218877207,0.0395670776,5.531801193,5232,0.7537818758
0.339799726,0.06140567776,5.533685783,5233,0.7539259473
0.2231277617,0.04029767038,5.536989101,5234,0.7540700187
0.1094986171,0.01974652979,5.545208109,5235,0.7542140902
0.2667452537,0.0480712484,5.548956238,5236,0.7543581616
0.2116492122,0.03807820586,5.558276904,5237,0.7545022331
0.2241662682,0.04031494791,5.560375984,5238,0.7546463046
0.5790926487,0.1040291729,5.566637055,5239,0.754790376
0.1598601267,0.02871149766,5.567808708,5240,0.7549344475
0.1659389084,0.02979939508,5.568532784,5241,0.7550785189
0.2768462089,0.04959872704,5.581720045,5242,0.7552225904
0.2373546836,0.0424741776,5.588211403,5243,0.7553666619
0.1678596218,0.0300129629,5.59290405,5244,0.7555107333
0.1633744105,0.02914548624,5.60547898,5245,0.7556548048
0.3682718143,0.06557343245,5.61617412,5246,0.7557988762
0.2690401637,0.04788447215,5.618526249,5247,0.7559429477
0.1277372542,0.02270765909,5.625293814,5248,0.7560870192
0.1509657621,0.02682154957,5.628524995,5249,0.7562310906
0.1398293381,0.02484013805,5.629169124,5250,0.7563751621
0.2564029385,0.04550141897,5.635053682,5251,0.7565192335
0.1917478112,0.03398301693,5.642459926,5252,0.756663305
0.2577459001,0.04561068212,5.650998584,5253,0.7568073765
0.3022469469,0.05345984717,5.653718874,5254,0.7569514479
0.3283387534,0.05807004364,5.654184719,5255,0.7570955194
0.3256604065,0.0575778744,5.655999113,5256,0.7572395908
0.1478651919,0.02613290711,5.658199115,5257,0.7573836623
0.2490157908,0.04396476973,5.663984875,5258,0.7575277338
0.1538983778,0.02716959379,5.664360645,5259,0.7576718052
0.3282417864,0.0578903615,5.670059365,5260,0.7578158767
0.2115553688,0.03730122174,5.671539938,5261,0.7579599481
0.3873979547,0.06812958967,5.686192396,5262,0.7581040196
0.1787450982,0.0314320955,5.686706384,5263,0.7582480911
0.2113387385,0.03711267405,5.694516602,5264,0.7583921625
0.2055792114,0.03609088454,5.696153309,5265,0.758536234
0.1647572583,0.02889544282,5.701842305,5266,0.7586803054
0.1591186105,0.02783806266,5.715865088,5267,0.7588243769
0.2614566012,0.04571611115,5.71913478,5268,0.7589684484
0.2003534548,0.03500197104,5.724062071,5269,0.7591125198
0.1434858421,0.02504949104,5.728094111,5270,0.7592565913
0.3990224643,0.06963512935,5.730189174,5271,0.7594006627
0.1597125191,0.02785685902,5.733328333,5272,0.7595447342
0.1185330034,0.02064496522,5.741496879,5273,0.7596888056
0.2827999679,0.04923957746,5.743346765,5274,0.7598328771
0.2303106051,0.04009279988,5.744438048,5275,0.7599769486
0.2351121453,0.04091891626,5.745805774,5276,0.76012102
0.126127231,0.02191839031,5.75440209,5277,0.7602650915
0.2785903511,0.048401781,5.755787191,5278,0.7604091629
0.2209436559,0.03837842412,5.756975723,5279,0.7605532344
0.2423549185,0.04207331689,5.760299791,5280,0.7606973059
0.19631031,0.03403609628,5.767709326,5281,0.7608413773
0.2293406232,0.03975245538,5.769219059,5282,0.7609854488
0.6593911702,0.113976028,5.785349619,5283,0.7611295202
0.1757706995,0.03037714257,5.786281546,5284,0.7612735917
0.106451429,0.01837112866,5.794495859,5285,0.7614176632
0.1483558879,0.02555618156,5.805088195,5286,0.7615617346
0.1878610941,0.03232473535,5.811682356,5287,0.7617058061
0.1259015897,0.02165896972,5.8129076,5288,0.7618498775
0.1074314161,0.01846192281,5.819080563,5289,0.761993949
0.2613105909,0.04489883533,5.819985952,5290,0.7621380205
0.1456464875,0.02500413085,5.824897028,5291,0.7622820919
0.1062081156,0.01823332951,5.824943577,5292,0.7624261634
0.1034668367,0.01774218534,5.831685034,5293,0.7625702348
0.2664528115,0.04566711494,5.834675824,5294,0.7627143063
0.2482735131,0.0425438613,5.835707092,5295,0.7628583778
0.4130801691,0.07052430004,5.857274285,5296,0.7630024492
0.1790199984,0.03056264524,5.857477222,5297,0.7631465207
0.1232968117,0.0210430672,5.859260465,5298,0.7632905921
0.1854528788,0.03159788675,5.869154486,5299,0.7634346636
0.1557222913,0.02646129109,5.884909045,5300,0.7635787351
0.2652110689,0.04494116498,5.901294926,5301,0.7637228065
0.236015395,0.03998935133,5.901956075,5302,0.763866878
0.3025164636,0.0511812941,5.910684147,5303,0.7640109494
0.1953049553,0.03302287069,5.914233112,5304,0.7641550209
0.1636447988,0.02765770373,5.916789056,5305,0.7642990923
0.33392011,0.05638384821,5.922265339,5306,0.7644431638
0.1805395475,0.03047771835,5.923656929,5307,0.7645872353
0.2291019074,0.03859621718,5.935864292,5308,0.7647313067
0.3627195254,0.06101287703,5.944966752,5309,0.7648753782
0.1121853067,0.01886583807,5.946478829,5310,0.7650194496
0.1385346833,0.02329351322,5.947350319,5311,0.7651635211
0.226190486,0.03794886349,5.96040211,5312,0.7653075926
0.2794652218,0.04684447244,5.965809994,5313,0.765451664
0.2030611105,0.03403290172,5.966611726,5314,0.7655957355
0.2657639561,0.04447756477,5.975236221,5315,0.7657398069
0.1894075219,0.03167610931,5.979507143,5316,0.7658838784
0.2442990904,0.04079294018,5.988759067,5317,0.7660279499
0.2261812191,0.03774729897,5.991984203,5318,0.7661720213
0.2102476535,0.03507901695,5.993544625,5319,0.7663160928
0.2858506921,0.04758157374,6.007592218,5320,0.7664601642
0.1525175956,0.02536150615,6.013743612,5321,0.7666042357
0.1713336561,0.02848648914,6.014558527,5322,0.7667483072
0.1711757468,0.02840101601,6.027099409,5323,0.7668923786
0.1677711875,0.02777794624,6.039726122,5324,0.7670364501
0.2453104103,0.04057771081,6.045447252,5325,0.7671805215
0.5236745944,0.08661771202,6.045814212,5326,0.767324593
0.2782490772,0.04599922939,6.048994317,5327,0.7674686645
0.2186239789,0.03604781375,6.064833235,5328,0.7676127359
0.2226675283,0.03663109173,6.078648432,5329,0.7677568074
0.2244738269,0.03692430091,6.079297953,5330,0.7679008788
0.1953306725,0.03204115697,6.0962428,5331,0.7680449503
0.14657332,0.02403360956,6.098681084,5332,0.7681890218
0.4555652116,0.07459820733,6.106919025,5333,0.7683330932
0.1999027792,0.0327227269,6.108989017,5334,0.7684771647
0.1197530778,0.01957624873,6.117263804,5335,0.7686212361
0.2837560203,0.0463795471,6.118128314,5336,0.7687653076
0.1651778493,0.02694684744,6.129765261,5337,0.7689093791
0.2896564844,0.04713753184,6.144922593,5338,0.7690534505
0.121053837,0.01966193459,6.156761251,5339,0.769197522
0.1200856611,0.01950301505,6.157287005,5340,0.7693415934
0.1864351063,0.03023160711,6.166893663,5341,0.7694856649
0.1749500304,0.02836112765,6.168655654,5342,0.7696297363
0.2908774324,0.04714721254,6.169557365,5343,0.7697738078
0.1182469635,0.01915900852,6.171872796,5344,0.7699178793
0.1422242581,0.02301027598,6.180901883,5345,0.7700619507
0.2820922656,0.0455477844,6.193325741,5346,0.7702060222
0.1026339029,0.01656448711,6.196020572,5347,0.7703500936
0.2535376338,0.04089641919,6.199506921,5348,0.7704941651
0.2018984326,0.03254108451,6.204416221,5349,0.7706382366
0.1110347864,0.01787361161,6.212218816,5350,0.770782308
0.1022586727,0.01645889672,6.212972501,5351,0.7709263795
0.2012409347,0.03238178428,6.214633912,5352,0.7710704509
0.1977866161,0.03179844231,6.220009589,5353,0.7712145224
0.1921099153,0.03086941511,6.223309208,5354,0.7713585939
0.2667877405,0.04286453952,6.223973092,5355,0.7715026653
0.1882253949,0.0302152353,6.229486318,5356,0.7716467368
0.2048737921,0.0328310973,6.240235904,5357,0.7717908082
0.198962919,0.03188195175,6.24061289,5358,0.7719348797
0.7017690487,0.1122322296,6.252829969,5359,0.7720789512
0.1768034167,0.02824778355,6.259019098,5360,0.7722230226
0.1637244478,0.02609108625,6.275110441,5361,0.7723670941
0.3181242161,0.05064907963,6.28094762,5362,0.7725111655
0.1826597889,0.02907330148,6.282732942,5363,0.772655237
0.1393008935,0.02215573882,6.287350409,5364,0.7727993085
0.2539041565,0.04034648988,6.293091598,5365,0.7729433799
0.3059431529,0.0485779926,6.297978499,5366,0.7730874514
0.2096049513,0.03322791723,6.308097791,5367,0.7732315228
0.3271300882,0.05182339893,6.312401251,5368,0.7733755943
0.2622874712,0.04151563425,6.317799932,5369,0.7735196658
0.1032418119,0.01633867788,6.318859619,5370,0.7736637372
0.176862037,0.02796522921,6.324354992,5371,0.7738078087
0.1838276634,0.02905589459,6.326690885,5372,0.7739518801
0.3025599147,0.04780931603,6.328471933,5373,0.7740959516
0.1829475987,0.02890045343,6.330267418,5374,0.7742400231
0.1454256624,0.0229661647,6.332170143,5375,0.7743840945
0.1611182975,0.02540128462,6.342919264,5376,0.774528166
0.1998359785,0.03148526457,6.346968374,5377,0.7746722374
0.1863865675,0.0293390435,6.352850852,5378,0.7748163089
0.168896452,0.02655483922,6.36028901,5379,0.7749603803
0.1786183514,0.02802629557,6.37324155,5380,0.7751044518
0.2925466562,0.04587443644,6.377117167,5381,0.7752485233
0.2805340249,0.04395062044,6.382936625,5382,0.7753925947
0.1528127791,0.0239328747,6.385057418,5383,0.7755366662
0.1621505585,0.0253045768,6.407953779,5384,0.7756807376
0.1596558792,0.02487556379,6.418181336,5385,0.7758248091
0.2670496944,0.04158806072,6.421306736,5386,0.7759688806
0.3183656014,0.04956353273,6.423383965,5387,0.776112952
0.1039825465,0.01618635599,6.424086225,5388,0.7762570235
0.1103607569,0.01717421354,6.42595695,5389,0.7764010949
0.1060920681,0.01649896434,6.430225917,5390,0.7765451664
0.1805442927,0.02806747685,6.432508831,5391,0.7766892379
0.1208105107,0.01876991283,6.436391678,5392,0.7768333093
0.1554171589,0.02413895531,6.438437656,5393,0.7769773808
0.1409252132,0.02182257793,6.457771105,5394,0.7771214522
0.1208935703,0.01867991949,6.471846433,5395,0.7772655237
0.2297829706,0.03550118805,6.472543125,5396,0.7774095952
0.3288218848,0.05079443284,6.473581187,5397,0.7775536666
0.200032381,0.03089416291,6.474762937,5398,0.7776977381
0.2836893448,0.04380029427,6.476882165,5399,0.7778418095
0.1272710817,0.01962637027,6.484697881,5400,0.777985881
0.2165550992,0.03339202531,6.485234038,5401,0.7781299525
0.1910986572,0.0294549164,6.487835669,5402,0.7782740239
0.172349021,0.02656176114,6.488614218,5403,0.7784180954
0.1168265951,0.01800424034,6.488837788,5404,0.7785621668
0.4762921889,0.07338101929,6.49067284,5405,0.7787062383
0.1382297982,0.02128484419,6.494282831,5406,0.7788503098
0.221981544,0.03416345615,6.49763136,5407,0.7789943812
0.3947994611,0.0607367137,6.500178181,5408,0.7791384527
0.1655862349,0.02545875374,6.504098221,5409,0.7792825241
0.2558148751,0.03931761018,6.506368873,5410,0.7794265956
0.2769158686,0.0424442039,6.524232831,5411,0.7795706671
0.118997919,0.01820294722,6.537288585,5412,0.7797147385
0.260201921,0.03974845387,6.546214899,5413,0.77985881
0.1673317176,0.02555200627,6.548672377,5414,0.7800028814
0.1265312682,0.01930354435,6.554820499,5415,0.7801469529
0.2677958356,0.04077401652,6.567806129,5416,0.7802910243
0.3180404951,0.04839912086,6.571203969,5417,0.7804350958
0.1447833828,0.02203145807,6.57166595,5418,0.7805791673
0.1666419123,0.0253423362,6.575633395,5419,0.7807232387
0.2524832502,0.03839452262,6.576022645,5420,0.7808673102
0.1274660645,0.01937573282,6.578644829,5421,0.7810113816
0.3204057212,0.04855864443,6.598325077,5422,0.7811554531
0.1598591543,0.02420101491,6.605473152,5423,0.7812995246
0.4054397407,0.0613427397,6.609416904,5424,0.781443596
0.1385940267,0.02096891574,6.609498956,5425,0.7815876675
0.2557932801,0.03864817373,6.618508856,5426,0.7817317389
0.3006594279,0.04534159583,6.630984692,5427,0.7818758104
0.1590599287,0.02394610545,6.642413274,5428,0.7820198819
0.1963618623,0.02953898795,6.647548744,5429,0.7821639533
0.4570888692,0.06873689242,6.649833199,5430,0.7823080248
0.2426035048,0.03646817671,6.65247146,5431,0.7824520962
0.2843485535,0.04273972457,6.653027279,5432,0.7825961677
0.1068490021,0.01605533011,6.655048597,5433,0.7827402392
0.2383036679,0.03579601302,6.657268442,5434,0.7828843106
0.1254488233,0.01882489167,6.663986466,5435,0.7830283821
0.1922651152,0.02880741649,6.674153346,5436,0.7831724535
0.1294514112,0.01939477057,6.674552335,5437,0.783316525
0.2106911486,0.03149337705,6.690014485,5438,0.7834605965
0.2071298853,0.03095691423,6.690908652,5439,0.7836046679
0.1505634414,0.02245620445,6.704759113,5440,0.7837487394
0.1775423817,0.02646468489,6.708652774,5441,0.7838928108
0.2965338763,0.04409444358,6.724971498,5442,0.7840368823
0.1528022375,0.02268647622,6.735388785,5443,0.7841809538
0.3134029143,0.04644903637,6.747242543,5444,0.7843250252
0.1902020198,0.0280934464,6.770334159,5445,0.7844690967
0.2736471387,0.04041824409,6.770386612,5446,0.7846131681
0.2316384702,0.03420704442,6.771659876,5447,0.7847572396
0.2522837841,0.03725324064,6.772129881,5448,0.7849013111
0.1230384081,0.01815968849,6.775358958,5449,0.7850453825
0.1149852276,0.01697039699,6.775635693,5450,0.785189454
0.1645451864,0.02426900481,6.780054959,5451,0.7853335254
0.1697651305,0.02503383994,6.781425898,5452,0.7854775969
0.1639073001,0.02415278803,6.786268316,5453,0.7856216683
0.2747895108,0.04047919842,6.788412852,5454,0.7857657398
0.113522495,0.01671160642,6.793033069,5455,0.7859098113
0.1045862246,0.01539210545,6.794796519,5456,0.7860538827
0.1646557409,0.02422510237,6.796905886,5457,0.7861979542
0.2438248984,0.03584286681,6.802605932,5458,0.7863420256
0.1925750859,0.02829334634,6.806373611,5459,0.7864860971
0.146748682,0.02155290824,6.808764755,5460,0.7866301686
0.1062370144,0.01559484252,6.812317229,5461,0.78677424
0.1262712066,0.0185339943,6.812951628,5462,0.7869183115
0.1040306761,0.01525706302,6.818525689,5463,0.7870623829
0.1551523927,0.0227312989,6.825496133,5464,0.7872064544
0.3231503216,0.0473321806,6.827285739,5465,0.7873505259
0.3170123205,0.04640373652,6.831611942,5466,0.7874945973
0.1784392641,0.02611754873,6.83215971,5467,0.7876386688
0.3298329655,0.04825898833,6.834643182,5468,0.7877827402
0.2418140711,0.03537122456,6.83646309,5469,0.7879268117
0.1617950147,0.02362329058,6.848961796,5470,0.7880708832
0.1902736153,0.02776416575,6.853208448,5471,0.7882149546
0.1875981395,0.02736592325,6.855173047,5472,0.7883590261
0.1975523667,0.02881241668,6.8565011,5473,0.7885030975
0.2745650245,0.04001196693,6.862072666,5474,0.788647169
0.1836191638,0.02672903364,6.869652164,5475,0.7887912405
0.3668486356,0.05334770317,6.876559135,5476,0.7889353119
0.3301580276,0.04793553108,6.887542917,5477,0.7890793834
0.3483167404,0.05056498763,6.888496502,5478,0.7892234548
0.2571085905,0.03731297989,6.89059387,5479,0.7893675263
0.1951924983,0.02830050107,6.897139307,5480,0.7895115978
0.2590070386,0.03754565734,6.898455293,5481,0.7896556692
0.2103337124,0.03043670471,6.910528402,5482,0.7897997407
0.3172731952,0.04590746509,6.911146032,5483,0.7899438121
0.1489314271,0.0215407711,6.913932022,5484,0.7900878836
0.2758173175,0.03982524745,6.925689986,5485,0.790231955
0.2135674451,0.03083583459,6.925949887,5486,0.7903760265
0.1968929965,0.02840787235,6.93093077,5487,0.790520098
0.2351169197,0.03391325067,6.932892456,5488,0.7906641694
0.1780437999,0.02566513588,6.937185163,5489,0.7908082409
0.2949957611,0.04244673949,6.949786123,5490,0.7909523123
0.1134047972,0.01629454834,6.959677239,5491,0.7910963838
0.3214850081,0.0461493532,6.966186649,5492,0.7912404553
0.236622124,0.03395545484,6.968604166,5493,0.7913845267
0.1772891966,0.02539377373,6.98160102,5494,0.7915285982
0.1756072204,0.02514358552,6.984175755,5495,0.7916726696
0.2196997575,0.03136069342,7.005577158,5496,0.7918167411
0.1433683417,0.02045460417,7.009098811,5497,0.7919608126
0.1062580078,0.01515018344,7.013644961,5498,0.792104884
0.2333580423,0.03325803864,7.01659063,5499,0.7922489555
0.2904643944,0.04137390459,7.020473345,5500,0.7923930269
0.1857195634,0.02644920583,7.021744418,5501,0.7925370984
0.1074975796,0.01529153687,7.02987414,5502,0.7926811699
0.1237058428,0.01756891246,7.041178166,5503,0.7928252413
0.2774675472,0.03937016839,7.047659651,5504,0.7929693128
0.2617452995,0.03712572196,7.050241334,5505,0.7931133842
0.1359961215,0.0192740661,7.055912373,5506,0.7932574557
0.2012354941,0.02850304213,7.060140921,5507,0.7934015272
0.111755522,0.01581498087,7.066434219,5508,0.7935455986
0.2674133884,0.03781001756,7.072553932,5509,0.7936896701
0.2220682454,0.0312918366,7.096683018,5510,0.7938337415
0.2606195549,0.03671162878,7.099100846,5511,0.793977813
0.1155592885,0.01627248853,7.101512978,5512,0.7941218845
0.244794581,0.03445305044,7.105164213,5513,0.7942659559
0.1933337766,0.02718304492,7.11229287,5514,0.7944100274
0.1550333018,0.02179740821,7.112464948,5515,0.7945540988
0.275723426,0.03871184429,7.122456474,5516,0.7946981703
0.3092400723,0.04335986251,7.1319431,5517,0.7948422418
0.3208208165,0.0449685816,7.134332573,5518,0.7949863132
0.3639913882,0.05096810333,7.141552547,5519,0.7951303847
0.1283988335,0.01797566254,7.142926342,5520,0.7952744561
0.3668677518,0.0513116281,7.14979753,5521,0.7954185276
0.1173647355,0.01640319959,7.154990396,5522,0.795562599
0.1816489966,0.02535861696,7.163205979,5523,0.7957066705
0.1604188361,0.02237635207,7.169123706,5524,0.795850742
0.1082471848,0.01508108171,7.177680412,5525,0.7959948134
0.1317792163,0.01833609223,7.186875735,5526,0.7961388849
0.2190940149,0.0304322614,7.199399742,5527,0.7962829563
0.1835862151,0.02548532713,7.20360442,5528,0.7964270278
0.1489120249,0.02065196234,7.210550868,5529,0.7965710993
0.2164078775,0.02998079642,7.218216438,5530,0.7967151707
0.1970802416,0.02728319169,7.223503901,5531,0.7968592422
0.2108937864,0.02919441881,7.223770671,5532,0.7970033136
0.1970891597,0.02727777914,7.225264152,5533,0.7971473851
0.214275753,0.02963903622,7.229511494,5534,0.7972914566
0.2413041669,0.03337299045,7.230522756,5535,0.797435528
0.1534002614,0.02120009229,7.235829884,5536,0.7975795995
0.3162448873,0.0436719819,7.241367887,5537,0.7977236709
0.2739079229,0.03779839091,7.246549821,5538,0.7978677424
0.1948405164,0.02682773114,7.262653534,5539,0.7980118139
0.2627847492,0.0361724631,7.264773442,5540,0.7981558853
0.1135636928,0.01562572992,7.267736833,5541,0.7982999568
0.1311733204,0.01803532617,7.273132695,5542,0.7984440282
0.1183042134,0.01622874634,7.289793735,5543,0.7985880997
0.217386147,0.02980936885,7.292544438,5544,0.7987321712
0.1892798357,0.02589903573,7.308373859,5545,0.7988762426
0.1943473778,0.02657582415,7.312938886,5546,0.7990203141
0.1433352837,0.01958775089,7.317597847,5547,0.7991643855
0.245200005,0.03346771197,7.326464539,5548,0.799308457
0.1963259296,0.02676710298,7.334597615,5549,0.7994525285
0.1275372019,0.01738197503,7.337325117,5550,0.7995965999
0.1356205249,0.01847922958,7.339078954,5551,0.7997406714
0.1035305044,0.01410635141,7.33928295,5552,0.7998847428
0.1060672667,0.01441981907,7.355658633,5553,0.8000288143
0.3400635507,0.04620453045,7.359961187,5554,0.8001728858
0.2395481831,0.03240036679,7.393378744,5555,0.8003169572
0.1036798385,0.01401758937,7.396410025,5556,0.8004610287
0.2333816997,0.03150311781,7.408209598,5557,0.8006051001
0.3743681866,0.05052962406,7.408885253,5558,0.8007491716
0.2073659323,0.02793977998,7.42188852,5559,0.800893243
0.3666822931,0.04940042275,7.422654963,5560,0.8010373145
0.1803396615,0.02428273566,7.426661643,5561,0.801181386
0.1947323275,0.02613252856,7.451721599,5562,0.8013254574
0.1761280781,0.02357689634,7.470367413,5563,0.8014695289
0.1370285608,0.01831874067,7.480239131,5564,0.8016136003
0.1206010087,0.0161185779,7.482112222,5565,0.8017576718
0.2972437662,0.03961693588,7.502946899,5566,0.8019017433
0.2169395198,0.02890045343,7.506440006,5567,0.8020458147
0.1965809767,0.02614488889,7.518906564,5568,0.8021898862
0.291947043,0.03880122423,7.524170921,5569,0.8023339576
0.2697005517,0.03581530417,7.530315822,5570,0.8024780291
0.1869077129,0.02481263391,7.532763898,5571,0.8026221006
0.1886534526,0.02503617899,7.535233419,5572,0.802766172
0.2242805483,0.02975343094,7.537972638,5573,0.8029102435
0.1683124368,0.0223193673,7.54109355,5574,0.8030543149
0.2957221176,0.03919834278,7.544250512,5575,0.8031983864
0.1154926877,0.01529221761,7.552383218,5576,0.8033424579
0.1238912104,0.0164015653,7.553621146,5577,0.8034865293
0.2921996493,0.03866477285,7.557257622,5578,0.8036306008
0.2139816763,0.02829334634,7.562968119,5579,0.8037746722
0.3106078633,0.04105263642,7.566088085,5580,0.8039187437
0.1195310791,0.01578573464,7.572094799,5581,0.8040628152
0.2165994711,0.02859362933,7.575095439,5582,0.8042068866
0.2672079105,0.03526815371,7.576464385,5583,0.8043509581
0.2232947471,0.02944674874,7.583001745,5584,0.8044950295
0.1768695811,0.02331150774,7.587221859,5585,0.804639101
0.3981548651,0.05240666374,7.597409121,5586,0.8047831725
0.1311651755,0.01725034355,7.603626859,5587,0.8049272439
0.2902396095,0.03817096321,7.603675283,5588,0.8050713154
0.298274073,0.03921265391,7.606577041,5589,0.8052153868
0.1189808446,0.01563722633,7.60882027,5590,0.8053594583
0.2434066576,0.03189189637,7.632241582,5591,0.8055035298
0.1372506577,0.01797859769,7.634113629,5592,0.8056476012
0.1177202159,0.01541979844,7.634355039,5593,0.8057916727
0.1477878372,0.0193467809,7.638885144,5594,0.8059357441
0.3733091368,0.04881715145,7.647089716,5595,0.8060798156
0.1169598803,0.01527412086,7.657388688,5596,0.806223887
0.2340971798,0.03055540539,7.6613999,5597,0.8063679585
0.1713714033,0.02235079313,7.66735222,5598,0.80651203
0.3101172368,0.04041297234,7.673705221,5599,0.8066561014
0.2155595374,0.02805849709,7.682504757,5600,0.8068001729
0.3040487534,0.0395638122,7.685021652,5601,0.8069442443
0.1997205653,0.02598372621,7.68637122,5602,0.8070883158
0.1983662089,0.02579286086,7.690740858,5603,0.8072323873
0.1856452623,0.02413806833,7.690974264,5604,0.8073764587
0.1302801475,0.01693752656,7.691804766,5605,0.8075205302
0.1766678149,0.02296583689,7.692635618,5606,0.8076646016
0.2767656955,0.03597590225,7.6930856,5607,0.8078086731
0.1853566372,0.02409259423,7.693510938,5608,0.8079527446
0.3304249193,0.04293255271,7.696372531,5609,0.808096816
0.225544222,0.02930262768,7.697064731,5610,0.8082408875
0.3650811733,0.04743028472,7.697216567,5611,0.8083849589
0.3385680051,0.04395264298,7.703018115,5612,0.8085290304
0.1513008042,0.01962870397,7.708140309,5613,0.8086731019
0.2917789756,0.03784895419,7.709036665,5614,0.8088171733
0.2416997344,0.03133937427,7.712334405,5615,0.8089612448
0.3585781473,0.0464865121,7.713595431,5616,0.8091053162
0.2441748109,0.0316039134,7.726094164,5617,0.8092493877
0.1320595617,0.01708824909,7.728092038,5618,0.8093934592
0.2436159611,0.03150746989,7.732006473,5619,0.8095375306
0.3218010497,0.04154224909,7.746355981,5620,0.8096816021
0.1843133961,0.02376765629,7.754798951,5621,0.8098256735
0.206442825,0.02661283356,7.757265851,5622,0.809969745
0.2118998747,0.02731548827,7.757499063,5623,0.8101138165
0.1966548965,0.02532698589,7.764638765,5624,0.8102578879
0.2619745584,0.03373909365,7.764718314,5625,0.8104019594
0.1197705577,0.01541411315,7.770188042,5626,0.8105460308
0.153796324,0.01979140916,7.770862743,5627,0.8106901023
0.2469264726,0.03175959846,7.774861289,5628,0.8108341738
0.1647037627,0.02116547179,7.78171941,5629,0.8109782452
0.139174786,0.01781954898,7.810230557,5630,0.8111223167
0.1269775634,0.01625291674,7.812601608,5631,0.8112663881
0.2029684793,0.02595912817,7.81877103,5632,0.8114104596
0.2683539103,0.03431838256,7.819538401,5633,0.811554531
0.1876445682,0.02399121448,7.821386798,5634,0.8116986025
0.3025967744,0.03864352143,7.830465838,5635,0.811842674
0.3993500472,0.05098720644,7.832357863,5636,0.8119867454
0.1612847662,0.02054111956,7.851800175,5637,0.8121308169
0.3380364835,0.04300970072,7.859540474,5638,0.8122748883
0.1259589968,0.01600521685,7.869871303,5639,0.8124189598
0.2336746728,0.02958321157,7.898894691,5640,0.8125630313
0.2792887053,0.03526549164,7.919603339,5641,0.8127071027
0.2367597211,0.02984319008,7.933458871,5642,0.8128511742
0.2112741166,0.02657616317,7.949759911,5643,0.8129952456
0.2257337583,0.02837881451,7.954305426,5644,0.8131393171
0.1956032939,0.0245893929,7.954783375,5645,0.8132833886
0.1436559088,0.01805387244,7.957069005,5646,0.81342746
0.2698715622,0.03390941522,7.958602661,5647,0.8135715315
0.324784291,0.04080801934,7.958834959,5648,0.8137156029
0.3397557651,0.04266980783,7.962439543,5649,0.8138596744
0.2015167869,0.02530452549,7.963665906,5650,0.8140037459
0.1741046394,0.0218540613,7.966694931,5651,0.8141478173
0.1827793245,0.02288529414,7.986758805,5652,0.8142918888
0.3110481583,0.03893342831,7.989231153,5653,0.8144359602
0.3089397754,0.03863616189,7.996130057,5654,0.8145800317
0.1332794016,0.01665362853,8.003024772,5655,0.8147241032
0.1911839017,0.02388138978,8.00556012,5656,0.8148681746
0.254661601,0.03181018018,8.005663581,5657,0.8150122461
0.2208135654,0.02754032992,8.017825713,5658,0.8151563175
0.2216432086,0.02764099209,8.018641583,5659,0.815300389
0.1736074332,0.02164714779,8.019875641,5660,0.8154444605
0.5037804296,0.06281537533,8.020017822,5661,0.8155885319
0.2394683661,0.02985223885,8.021789163,5662,0.8157326034
0.3797573351,0.04729359349,8.02978389,5663,0.8158766748
0.1032623096,0.01282609552,8.05095436,5664,0.8160207463
0.1807755289,0.02244481334,8.054222868,5665,0.8161648177
0.2105213149,0.02612320929,8.05878453,5666,0.8163088892
0.2310014496,0.02859916726,8.077208946,5667,0.8164529607
0.2649398044,0.03278802083,8.080384167,5668,0.8165970321
0.1797834606,0.0222320385,8.086683575,5669,0.8167411036
0.1683609421,0.02079215124,8.097331545,5670,0.816885175
0.3372536301,0.04164491345,8.098315067,5671,0.8170292465
0.2977110223,0.03674100788,8.102962862,5672,0.817173318
0.1369462266,0.01689813799,8.104219924,5673,0.8173173894
0.1611636736,0.0198593044,8.115272842,5674,0.8174614609
0.1304251704,0.01607128393,8.115416974,5675,0.8176055323
0.1425052293,0.01754347208,8.122977521,5676,0.8177496038
0.2657912654,0.03269466416,8.129499789,5677,0.8178936753
0.1190727794,0.01464053372,8.133090067,5678,0.8180377467
0.394278188,0.04837666254,8.150173395,5679,0.8181818182
0.166886826,0.02044438617,8.162965847,5680,0.8183258896
0.182669047,0.02237565509,8.163740736,5681,0.8184699611
0.2448524871,0.02997024003,8.169854058,5682,0.8186140326
0.201278442,0.02462060923,8.17520152,5683,0.818758104
0.1402863526,0.01715416877,8.177974371,5684,0.8189021755
0.2947824928,0.03598564462,8.191669092,5685,0.8190462469
0.2035635373,0.02480719062,8.205827915,5686,0.8191903184
0.2179411869,0.02653087809,8.214623961,5687,0.8193343899
0.2689835523,0.03267827662,8.231264929,5688,0.8194784613
0.2008876132,0.02439488386,8.234825563,5689,0.8196225328
0.2308674075,0.02801278508,8.241501401,5690,0.8197666042
0.1740444585,0.021108667,8.245165768,5691,0.8199106757
0.2290554412,0.02768711781,8.272996953,5692,0.8200547472
0.2185939855,0.02641630428,8.274964705,5693,0.8201988186
0.3115917948,0.03762361493,8.281814371,5694,0.8203428901
0.2508503198,0.0302799727,8.284364134,5695,0.8204869615
0.2357648156,0.02845196413,8.286416171,5696,0.820631033
0.1664281097,0.02006893523,8.292822101,5697,0.8207751045
0.1771152823,0.02134543768,8.29757089,5698,0.8209191759
0.176227824,0.02117943211,8.32070582,5699,0.8210632474
0.1482646069,0.01780055439,8.32921288,5700,0.8212073188
0.1297321006,0.01556321809,8.335814604,5701,0.8213513903
0.2040010134,0.02446510705,8.338447607,5702,0.8214954617
0.2035015428,0.02438647056,8.344854261,5703,0.8216395332
0.2417219372,0.02892276601,8.357497243,5704,0.8217836047
0.2264154316,0.02707347577,8.362998289,5705,0.8219276761
0.3592618807,0.04293255271,8.368053097,5706,0.8220717476
0.1400356498,0.01671752925,8.37657573,5707,0.822215819
0.3352815681,0.04001459784,8.378981325,5708,0.8223598905
0.3481862635,0.04154111816,8.381725842,5709,0.822503962
0.1574603208,0.01876618007,8.390643176,5710,0.8226480334
0.2644098224,0.03148342273,8.398382371,5711,0.8227921049
0.1419825639,0.01689239749,8.405116205,5712,0.8229361763
0.1648165311,0.01960324083,8.407616505,5713,0.8230802478
0.1357659178,0.01613088726,8.416518921,5714,0.8232243193
0.3209362609,0.03809433935,8.424775607,5715,0.8233683907
0.2272396677,0.02695852152,8.429233314,5716,0.8235124622
0.1915973818,0.02264211091,8.461992902,5717,0.8236565336
0.2070959793,0.02444878769,8.470603201,5718,0.8238006051
0.2120340348,0.02495754748,8.495788095,5719,0.8239446766
0.2844389371,0.03345843554,8.501262313,5720,0.824088748
0.2811909863,0.03304387405,8.509625291,5721,0.8242328195
0.1348480434,0.01582213739,8.522745067,5722,0.8243768909
0.2245385504,0.02625610487,8.551860665,5723,0.8245209624
0.1647185401,0.01920096594,8.578659043,5724,0.8246650339
0.2258917704,0.02632624309,8.580478788,5725,0.8248091053
0.11324209,0.01319519221,8.582072032,5726,0.8249531768
0.3075951462,0.03575760366,8.602230426,5727,0.8250972482
0.1593971265,0.01849881005,8.616615128,5728,0.8252413197
0.2815880729,0.03267762425,8.617152542,5729,0.8253853912
0.1644359157,0.01905156916,8.631095648,5730,0.8255294626
0.1414590401,0.016377621,8.637337504,5731,0.8256735341
0.1504789868,0.01741750433,8.639526303,5732,0.8258176055
0.2279508714,0.02632488015,8.659141849,5733,0.825961677
0.2186268636,0.02521607719,8.670137784,5734,0.8261057485
0.1829349675,0.02109211603,8.673144376,5735,0.8262498199
0.2465064456,0.02840653983,8.677806134,5736,0.8263938914
0.2653920306,0.03050765408,8.699194962,5737,0.8265379628
0.2223362074,0.0254983909,8.719617181,5738,0.8266820343
0.1592003267,0.0182534506,8.721656535,5739,0.8268261057
0.4307751221,0.04929133514,8.739368103,5740,0.8269701772
0.1679642765,0.01917644122,8.758886727,5741,0.8271142487
0.3904799789,0.0443607791,8.802369724,5742,0.8272583201
0.1492896866,0.01695793638,8.803529111,5743,0.8274023916
0.1405939643,0.01595380682,8.812565294,5744,0.827546463
0.2944304126,0.03339484874,8.816641597,5745,0.8276905345
0.2250780989,0.02540472713,8.859693622,5746,0.827834606
0.1459835803,0.01647264639,8.862181389,5747,0.8279786774
0.3703455034,0.04169636886,8.881960553,5748,0.8281227489
0.2548375196,0.02866680505,8.889638004,5749,0.8282668203
0.2494471508,0.02805927986,8.890005446,5750,0.8284108918
0.181418899,0.02039876332,8.89362243,5751,0.8285549633
0.3048556237,0.03423490811,8.904817934,5752,0.8286990347
0.1423979285,0.01597717351,8.912585722,5753,0.8288431062
0.2070265729,0.02320780734,8.9205572,5754,0.8289871776
0.208195565,0.02326628555,8.948380027,5755,0.8291312491
0.2022664671,0.02243635678,9.015120817,5756,0.8292753206
0.230781635,0.025580748,9.021692209,5757,0.829419392
0.2101418662,0.02326915493,9.030919552,5758,0.8295634635
0.3167293642,0.03502511379,9.042921774,5759,0.8297075349
0.2392342226,0.02645231457,9.043980708,5760,0.8298516064
0.2733137179,0.03020440336,9.048803732,5761,0.8299956779
0.2204289297,0.02434813128,9.053217562,5762,0.8301397493
0.2523996908,0.02785961571,9.059697501,5763,0.8302838208
0.3595968032,0.03967810755,9.062851668,5764,0.8304278922
0.1753593109,0.0193466871,9.064048537,5765,0.8305719637
0.3592555955,0.0395670776,9.079659589,5766,0.8307160352
0.1856607669,0.02042395992,9.090341327,5767,0.8308601066
0.1302044956,0.01430452285,9.102330571,5768,0.8310041781
0.2257216436,0.02475781074,9.117189156,5769,0.8311482495
0.1336004055,0.01464170767,9.124646419,5770,0.831292321
0.169957815,0.01862455798,9.125468388,5771,0.8314363925
0.1560589679,0.0171010726,9.125683022,5772,0.8315804639
0.2410788265,0.02641515633,9.126534159,5773,0.8317245354
0.1263124506,0.01382531536,9.13631605,5774,0.8318686068
0.1766390565,0.01931746645,9.144007416,5775,0.8320126783
0.2481271725,0.02713209823,9.145152371,5776,0.8321567497
0.2535262616,0.02769721712,9.153492228,5777,0.8323008212
0.1094115783,0.01194831716,9.157070142,5778,0.8324448927
0.2409704985,0.02627979965,9.169419164,5779,0.8325889641
0.2363851446,0.02572436349,9.189154272,5780,0.8327330356
0.2233084942,0.02428976987,9.193520373,5781,0.832877107
0.1632895978,0.01775076931,9.199015266,5782,0.8330211785
0.5311437539,0.05765189036,9.212946021,5783,0.83316525
0.244706572,0.0265239412,9.225875226,5784,0.8333093214
0.2661557707,0.02883157714,9.231398248,5785,0.8334533929
0.2153695208,0.02332512135,9.233371934,5786,0.8335974643
0.1516093485,0.01641337023,9.236941978,5787,0.8337415358
0.1399081567,0.01513382738,9.244730576,5788,0.8338856073
0.1497004141,0.01617840852,9.253098897,5789,0.8340296787
0.1678381404,0.01806749599,9.28950755,5790,0.8341737502
0.3389215084,0.03648353132,9.289712266,5791,0.8343178216
0.1829858806,0.01968028515,9.29792832,5792,0.8344618931
0.1748871898,0.01874868485,9.327971066,5793,0.8346059646
0.234271609,0.02506191362,9.347714326,5794,0.834750036
0.2069980924,0.02213175459,9.352990589,5795,0.8348941075
0.1325325903,0.01415875578,9.3604687,5796,0.8350381789
0.3824754597,0.04083488935,9.366389032,5797,0.8351822504
0.186183766,0.01986395276,9.372946476,5798,0.8353263219
0.2478691597,0.02643270944,9.377364825,5799,0.8354703933
0.1708316203,0.01818248996,9.395391976,5800,0.8356144648
0.2072878519,0.02202896623,9.409785721,5801,0.8357585362
0.1902304652,0.02020993183,9.412721764,5802,0.8359026077
0.1843321112,0.01955471446,9.426479307,5803,0.8360466792
0.1480113696,0.01569958378,9.427725706,5804,0.8361907506
0.1652637847,0.01752760249,9.428772981,5805,0.8363348221
0.2586781359,0.02739810902,9.441459471,5806,0.8364788935
0.160926673,0.01700923742,9.461133909,5807,0.836622965
0.3496369005,0.03691439615,9.471559525,5808,0.8367670365
0.2583591518,0.02727414532,9.472676369,5809,0.8369111079
0.2317049672,0.02445433228,9.475006903,5810,0.8370551794
0.2740228882,0.02888633303,9.486246933,5811,0.8371992508
0.2139775526,0.02253980476,9.493318815,5812,0.8373433223
0.191858612,0.02020265606,9.496702385,5813,0.8374873937
0.3817012518,0.04017886533,9.500050553,5814,0.8376314652
0.2350203013,0.02465192456,9.533547807,5815,0.8377755367
0.2066009001,0.02159947745,9.565087889,5816,0.8379196081
0.2648062737,0.02760105517,9.59406342,5817,0.8380636796
0.2519820489,0.02626233451,9.594807682,5818,0.838207751
0.2397193287,0.02496447646,9.602417624,5819,0.8383518225
0.1480720305,0.01537162009,9.632818769,5820,0.838495894
0.2413693669,0.02504359128,9.637969419,5821,0.8386399654
0.1273493777,0.01319356674,9.652384395,5822,0.8387840369
0.1252569765,0.01294639911,9.675043651,5823,0.8389281083
0.1287733043,0.01330208797,9.680683558,5824,0.8390721798
0.2188290147,0.02259769258,9.683688453,5825,0.8392162513
0.3000942925,0.03097302906,9.688890676,5826,0.8393603227
0.1659737844,0.01712268258,9.693211539,5827,0.8395043942
0.2933804536,0.03020558002,9.712789935,5828,0.8396484656
0.1973030177,0.02030981274,9.714664543,5829,0.8397925371
0.2941808396,0.03024512623,9.726553543,5830,0.8399366086
0.1358550276,0.01396220724,9.730197041,5831,0.84008068
0.3131265669,0.03217674503,9.731455639,5832,0.8402247515
0.2378593025,0.02442131699,9.739822902,5833,0.8403688229
0.1455775429,0.0149235544,9.754884057,5834,0.8405128944
0.1105455106,0.01132449512,9.761628178,5835,0.8406569659
0.3051101289,0.03124802819,9.764140222,5836,0.8408010373
0.1916108158,0.01959383366,9.779138637,5837,0.8409451088
0.2945272047,0.03010161423,9.784432237,5838,0.8410891802
0.3267356489,0.03330279221,9.81105869,5839,0.8412332517
0.2750466895,0.02801998241,9.816090727,5840,0.8413773232
0.3313583703,0.03369186447,9.834966854,5841,0.8415213946
0.1029454425,0.01045950595,9.842285381,5842,0.8416654661
0.1750028984,0.01777162933,9.84731873,5843,0.8418095375
0.1524759756,0.01547398482,9.853698151,5844,0.841953609
0.2301525052,0.02334725289,9.8577981,5845,0.8420976804
0.276417611,0.02798906355,9.875914945,5846,0.8422417519
0.2168917943,0.02192887297,9.890695002,5847,0.8423858234
0.1867947241,0.01886992069,9.899073092,5848,0.8425298948
0.2375822684,0.02399869267,9.899800445,5849,0.8426739663
0.1150701601,0.01159581257,9.923423597,5850,0.8428180377
0.3137705791,0.03160151753,9.928971885,5851,0.8429621092
0.1357501283,0.01365234563,9.943355667,5852,0.8431061807
0.1932511688,0.01941407348,9.954179323,5853,0.8432502521
0.2391339619,0.02392795281,9.99391648,5854,0.8433943236
0.245723064,0.02458107629,9.996432258,5855,0.843538395
0.2140070349,0.02140455822,9.99819911,5856,0.8436824665
0.1884547101,0.01884842188,9.998434417,5857,0.843826538
0.3127475118,0.0312614997,10.00423892,5858,0.8439706094
0.1488266694,0.01487408506,10.00576968,5859,0.8441146809
0.2957577399,0.02955357849,10.00751026,5860,0.8442587523
0.2441195492,0.02434972436,10.02555699,5861,0.8444028238
0.4095300102,0.04074360732,10.05139302,5862,0.8445468953
0.1175510548,0.01169202731,10.05394973,5863,0.8446909667
0.3395926041,0.03377346337,10.05501273,5864,0.8448350382
0.2642144652,0.02622551615,10.07470983,5865,0.8449791096
0.3403634448,0.03377346337,10.07783658,5866,0.8451231811
0.1918790367,0.01900809443,10.09459614,5867,0.8452672526
0.2109082381,0.02086785547,10.10684775,5868,0.845411324
0.2189272066,0.02165503852,10.10975835,5869,0.8455553955
0.1354231131,0.01339316211,10.1113622,5870,0.8456994669
0.2933876892,0.02897546309,10.12538396,5871,0.8458435384
0.1322395179,0.013028473,10.15003968,5872,0.8459876099
0.4205462119,0.04131525784,10.17895649,5873,0.8461316813
0.2157991497,0.02118731806,10.18529807,5874,0.8462757528
0.2945372364,0.02888555999,10.1966947,5875,0.8464198242
0.1877037636,0.01832034956,10.24564313,5876,0.8465638957
0.2706227859,0.02637567113,10.26031848,5877,0.8467079672
0.176325857,0.01716387059,10.27308241,5878,0.8468520386
0.1087903893,0.01058764662,10.27521914,5879,0.8469961101
0.179613624,0.01746186938,10.28604784,5880,0.8471401815
0.1537236604,0.01494441956,10.28635872,5881,0.847284253
0.2494169134,0.02420041343,10.30630795,5882,0.8474283244
0.3910134233,0.03793082334,10.30859309,5883,0.8475723959
0.2189457741,0.02121046405,10.32253578,5884,0.8477164674
0.1610315185,0.01552401531,10.37305847,5885,0.8478605388
0.1103304812,0.01061209024,10.39667763,5886,0.8480046103
0.1932617059,0.01854344741,10.4221023,5887,0.8481486817
0.1532220989,0.01469836645,10.42443046,5888,0.8482927532
0.3318513658,0.03178115913,10.44176408,5889,0.8484368247
0.2575227517,0.02464654278,10.4486359,5890,0.8485808961
0.2340935266,0.02235921756,10.4696654,5891,0.8487249676
0.3485046198,0.03327589901,10.4731842,5892,0.848869039
0.24381454,0.02326598144,10.47944359,5893,0.8490131105
0.1958020305,0.01865339424,10.496858,5894,0.849157182
0.1223446828,0.01163397947,10.51615082,5895,0.8493012534
0.1262623164,0.01199774992,10.523833,5896,0.8494453249
0.2041324242,0.01937834779,10.53404688,5897,0.8495893963
0.3515366003,0.03334838204,10.541339,5898,0.8497334678
0.2017613969,0.0191396895,10.54151881,5899,0.8498775393
0.1230919434,0.01167156728,10.546308,5900,0.8500216107
0.1500291856,0.0142180671,10.55200996,5901,0.8501656822
0.1380091299,0.0130499962,10.57541534,5902,0.8503097536
0.1676438825,0.01579489158,10.61380394,5903,0.8504538251
0.1779598857,0.01676465299,10.61518457,5904,0.8505978966
0.1775850504,0.01672432596,10.61836817,5905,0.850741968
0.2133682008,0.02007057917,10.63089406,5906,0.8508860395
0.2013048491,0.01890025509,10.65090646,5907,0.8510301109
0.1124484734,0.01055685439,10.6517026,5908,0.8511741824
0.2295476554,0.02153923883,10.65718511,5909,0.8513182539
0.2533986966,0.02377478833,10.65829454,5910,0.8514623253
0.2088163511,0.01957624873,10.66682151,5911,0.8516063968
0.2149528871,0.02011112657,10.68825689,5912,0.8517504682
0.2315226865,0.02166084623,10.68853377,5913,0.8518945397
0.1314917864,0.01229559262,10.69422113,5914,0.8520386112
0.2245755856,0.02098857488,10.69989682,5915,0.8521826826
0.1373467614,0.01282755333,10.70716744,5916,0.8523267541
0.126003391,0.0117560788,10.71814788,5917,0.8524708255
0.2283018657,0.02125731467,10.73992032,5918,0.852614897
0.2061116992,0.0191851631,10.74328627,5919,0.8527589684
0.2077529063,0.01931163329,10.75791484,5920,0.8529030399
0.1618510245,0.01503893804,10.76213122,5921,0.8530471114
0.2235133109,0.0207236356,10.78542951,5922,0.8531911828
0.2574643608,0.02384332674,10.79817274,5923,0.8533352543
0.1400963112,0.01291008174,10.85169823,5924,0.8534793257
0.2298220417,0.02117368287,10.85413639,5925,0.8536233972
0.317499126,0.02923179094,10.86143256,5926,0.8537674687
0.2507566925,0.02298567581,10.90925908,5927,0.8539115401
0.2155320711,0.01971904188,10.93014927,5928,0.8540556116
0.1080219768,0.009798131343,11.02475289,5929,0.854199683
0.3160392081,0.0286502616,11.03093621,5930,0.8543437545
0.3334662077,0.03022558717,11.03257997,5931,0.854487826
0.1127290754,0.01020548529,11.04592993,5932,0.8546318974
0.1030681068,0.009296526504,11.08673296,5933,0.8547759689
0.2951555436,0.02658538935,11.10217118,5934,0.8549200403
0.1887764169,0.01694864191,11.13814416,5935,0.8550641118
0.1878757793,0.01683075142,11.16264952,5936,0.8552081833
0.2658996462,0.02381738091,11.164101,5937,0.8553522547
0.2799295414,0.02506321671,11.16893911,5938,0.8554963262
0.2912557597,0.02607167145,11.17134973,5939,0.8556403976
0.330095064,0.02945227647,11.20779456,5940,0.8557844691
0.1667003606,0.01484180017,11.23181546,5941,0.8559285406
0.1174632671,0.01043481625,11.25686014,5942,0.856072612
0.2547273262,0.02260178557,11.27023019,5943,0.8562166835
0.2131480813,0.01890756145,11.27316613,5944,0.8563607549
0.3172948734,0.02814053769,11.27536641,5945,0.8565048264
0.2207077206,0.01955471446,11.28667571,5946,0.8566488979
0.3738321491,0.0329854476,11.3332447,5947,0.8567929693
0.1882240573,0.0165904797,11.3453053,5948,0.8569370408
0.1595719775,0.0140640269,11.34610867,5949,0.8570811122
0.2257104161,0.01989267801,11.34640676,5950,0.8572251837
0.1515280396,0.0133374795,11.3610701,5951,0.8573692552
0.21051883,0.01852645782,11.36314519,5952,0.8575133266
0.3520949607,0.03086941511,11.40594855,5953,0.8576573981
0.1560319049,0.01367218602,11.41235971,5954,0.8578014695
0.2056151329,0.01799855362,11.42398091,5955,0.857945541
0.2995498826,0.02620190909,11.43236859,5956,0.8580896124
0.1513648193,0.013239771,11.4325859,5957,0.8582336839
0.2864115952,0.0250279504,11.4436696,5958,0.8583777554
0.1155439341,0.01009467986,11.44602262,5959,0.8585218268
0.1706443284,0.01488041766,11.46771094,5960,0.8586658983
0.4372680072,0.03799211293,11.50944166,5961,0.8588099697
0.252398916,0.02180448886,11.57554839,5962,0.8589540412
0.164340539,0.01418549847,11.58510851,5963,0.8590981127
0.3211583364,0.02753464819,11.66378935,5964,0.8592421841
0.1451045577,0.01243727615,11.66690809,5965,0.8593862556
0.269305278,0.02303569897,11.69077953,5966,0.859530327
0.3408722364,0.02915703436,11.69090903,5967,0.8596743985
0.2393361396,0.02042223013,11.71939294,5968,0.85981847
0.219762641,0.01874791664,11.72197664,5969,0.8599625414
0.1628412518,0.01384304531,11.76339802,5970,0.8601066129
0.141381362,0.01201223795,11.76977701,5971,0.8602506843
0.2391283979,0.02029398872,11.78321331,5972,0.8603947558
0.1089213239,0.009235374989,11.79392542,5973,0.8605388273
0.322855987,0.02734887471,11.80509218,5974,0.8606828987
0.1171678999,0.009919281408,11.81213589,5975,0.8608269702
0.2749122282,0.02318750319,11.85605134,5976,0.8609710416
0.1576527227,0.01329094559,11.86166339,5977,0.8611151131
0.247914917,0.02083907826,11.89663544,5978,0.8612591846
0.1267100391,0.01065022027,11.89741018,5979,0.861403256
0.1992211944,0.01671035765,11.92201858,5980,0.8615473275
0.2555078283,0.02137558684,11.95325444,5981,0.8616913989
0.1932554012,0.01616431746,11.95567964,5982,0.8618354704
0.4279199841,0.03577993552,11.95977516,5983,0.8619795419
0.1068069297,0.008920100888,11.97373562,5984,0.8621236133
0.1285381435,0.01072955449,11.97982112,5985,0.8622676848
0.1472667105,0.01228389112,11.98860434,5986,0.8624117562
0.4341646217,0.0360686308,12.03718056,5987,0.8625558277
0.1142582814,0.009475733633,12.05798789,5988,0.8626998991
0.1132711227,0.009380648585,12.07497772,5989,0.8628439706
0.1657344917,0.01370802345,12.09032741,5990,0.8629880421
0.1964402634,0.01623870936,12.09703672,5991,0.8631321135
0.4426229522,0.03646493381,12.13831772,5992,0.863276185
0.1534328294,0.01263254391,12.14583781,5993,0.8634202564
0.2446899277,0.02011367149,12.16535369,5994,0.8635643279
0.284839098,0.02340588611,12.16954986,5995,0.8637083994
0.1685922962,0.01383079838,12.18962865,5996,0.8638524708
0.325435341,0.02666109283,12.20637665,5997,0.8639965423
0.1382631021,0.01132711701,12.20638067,5998,0.8641406137
0.2078723723,0.01700953744,12.22093035,5999,0.8642846852
0.1028829582,0.008417403423,12.22264789,6000,0.8644287567
0.2469909954,0.02017758037,12.24086292,6001,0.8645728281
0.2892090972,0.02356943762,12.27051328,6002,0.8647168996
0.2084215586,0.0169814413,12.27349051,6003,0.864860971
0.2566304448,0.02089923998,12.27941519,6004,0.8650050425
0.1854226081,0.01508445017,12.29230141,6005,0.865149114
0.2380225079,0.01934319945,12.30522947,6006,0.8652931854
0.1358253901,0.01103351203,12.31025893,6007,0.8654372569
0.3056799869,0.02482760925,12.31209916,6008,0.8655813283
0.2510937168,0.02038670126,12.31654467,6009,0.8657253998
0.2208753835,0.01791205309,12.33110366,6010,0.8658694713
0.236330163,0.01915351681,12.33873473,6011,0.8660135427
0.2639397736,0.02134622805,12.36470317,6012,0.8661576142
0.1786433765,0.01442016357,12.38844314,6013,0.8663016856
0.301956823,0.02436218932,12.39448635,6014,0.8664457571
0.3266962077,0.02635128937,12.3977314,6015,0.8665898286
0.1381959854,0.01114392211,12.40101861,6016,0.8667339
0.1224992723,0.009868993723,12.41253929,6017,0.8668779715
0.4708746487,0.03775802596,12.47084922,6018,0.8670220429
0.2256069882,0.01808230937,12.47666896,6019,0.8671661144
0.1804691137,0.0144596552,12.48087255,6020,0.8673101859
0.3416195769,0.02732919483,12.50016984,6021,0.8674542573
0.4045871799,0.03229244115,12.52885089,6022,0.8675983288
0.1107402584,0.008831665287,12.53900083,6023,0.8677424002
0.1773159378,0.01410072772,12.57494942,6024,0.8678864717
0.2609919075,0.02071158944,12.60124957,6025,0.8680305431
0.2841800044,0.02253921971,12.60824501,6026,0.8681746146
0.1608329358,0.01275522989,12.60917578,6027,0.8683186861
0.1627696126,0.01288930771,12.62826649,6028,0.8684627575
0.1943862005,0.01539097464,12.62988245,6029,0.868606829
0.1443360948,0.01140151026,12.65938385,6030,0.8687509004
0.2921924124,0.02300120344,12.70335325,6031,0.8688949719
0.2384802176,0.01874907272,12.71957398,6032,0.8690390434
0.4763723803,0.03744562697,12.72170928,6033,0.8691831148
0.1878862439,0.01476471486,12.72535539,6034,0.8693271863
0.1453423211,0.01139787128,12.75170754,6035,0.8694712577
0.3604518764,0.02825753428,12.75595644,6036,0.8696153292
0.2047204114,0.01604077177,12.76250385,6037,0.8697594007
0.2505086761,0.01957863942,12.79499922,6038,0.8699034721
0.1939682806,0.01510307419,12.84296681,6039,0.8700475436
0.2763752941,0.02151195209,12.84752276,6040,0.870191615
0.2878597097,0.02237250721,12.86667189,6041,0.8703356865
0.2225594106,0.01726672983,12.889494,6042,0.870479758
0.174811496,0.01352921427,12.92103832,6043,0.8706238294
0.1378129819,0.01064369781,12.94784805,6044,0.8707679009
0.3068952302,0.02368208201,12.95896324,6045,0.8709119723
0.2124988721,0.01632454389,13.01713993,6046,0.8710560438
0.1622237444,0.01243224892,13.04862422,6047,0.8712001153
0.1950281767,0.01491815605,13.07320932,6048,0.8713441867
0.2230672549,0.01704658133,13.08574726,6049,0.8714882582
0.5254825023,0.04010207776,13.10362285,6050,0.8716323296
0.2298465469,0.01753624142,13.10694472,6051,0.8717764011
0.3390572715,0.02586712377,13.10765258,6052,0.8719204726
0.1030131004,0.007846995564,13.12771233,6053,0.872064544
0.2685279528,0.02040060006,13.16274776,6054,0.8722086155
0.2447299366,0.01848184621,13.24163905,6055,0.8723526869
0.2218134712,0.01675008467,13.24252836,6056,0.8724967584
0.1580443434,0.01192780236,13.25008066,6057,0.8726408299
0.2433532346,0.01836498209,13.25093776,6058,0.8727849013
0.1933954072,0.01459475167,13.25102417,6059,0.8729289728
0.3328539545,0.02506111795,13.2816882,6060,0.8730730442
0.2976157925,0.02239563787,13.28900718,6061,0.8732171157
0.1267049176,0.009533547474,13.29042709,6062,0.8733611871
0.1693332856,0.01269355403,13.34010044,6063,0.8735052586
0.121141696,0.00908100706,13.34011692,6064,0.8736493301
0.2936480903,0.02196346323,13.3698446,6065,0.8737934015
0.1673930497,0.01251430117,13.37614042,6066,0.873937473
0.1707908304,0.01276530592,13.37929788,6067,0.8740815444
0.1895789649,0.01410306657,13.44239312,6068,0.8742256159
0.2129581171,0.01584188065,13.44272955,6069,0.8743696874
0.4448742191,0.03288903558,13.52652065,6070,0.8745137588
0.2504624929,0.0185133922,13.52871965,6071,0.8746578303
0.3969240992,0.02930761796,13.54337633,6072,0.8748019017
0.2451275467,0.01807076173,13.56487072,6073,0.8749459732
0.233502505,0.01721036252,13.56755297,6074,0.8750900447
0.183222488,0.01348205907,13.59009682,6075,0.8752341161
0.2045782857,0.01504607212,13.59679018,6076,0.8753781876
0.1281217084,0.009382561855,13.65530123,6077,0.875522259
0.1941284765,0.01417215208,13.69788267,6078,0.8756663305
0.2028050671,0.01479849682,13.70443698,6079,0.875810402
0.1331384322,0.009705427605,13.71793574,6080,0.8759544734
0.2517466963,0.01833186468,13.73273809,6081,0.8760985449
0.2984757513,0.02169228152,13.75953705,6082,0.8762426163
0.1522384082,0.01105415953,13.77204733,6083,0.8763866878
0.1526839586,0.01107760598,13.78311874,6084,0.8765307593
0.1231708635,0.008926216912,13.79877553,6085,0.8766748307
0.1877455796,0.01358744346,13.81757945,6086,0.8768189022
0.1680427642,0.01215966287,13.81968941,6087,0.8769629736
0.1837864985,0.01329626854,13.82241175,6088,0.8771070451
0.1333436042,0.009642121503,13.82928064,6089,0.8772511166
0.2739109115,0.01977391815,13.85213135,6090,0.877395188
0.2004563416,0.01441901138,13.90222507,6091,0.8775392595
0.4354439632,0.03130589967,13.90932597,6092,0.8776833309
0.2685529024,0.01927970644,13.92930454,6093,0.8778274024
0.1954290668,0.0140218733,13.9374435,6094,0.8779714739
0.330105183,0.02364876294,13.95866599,6095,0.8781155453
0.2518093476,0.01793501306,14.04009836,6096,0.8782596168
0.173626024,0.01232303894,14.089546,6097,0.8784036882
0.1325277139,0.009402333528,14.09519387,6098,0.8785477597
0.1838391219,0.01304033078,14.09773456,6099,0.8786918311
0.103207689,0.007311508628,14.11578571,6100,0.8788359026
0.3892309603,0.02748299365,14.16261144,6101,0.8789799741
0.2059485706,0.0144957946,14.20747026,6102,0.8791240455
0.2626641661,0.01847262712,14.21910183,6103,0.879268117
0.3001370944,0.02106661199,14.24705095,6104,0.8794121884
0.1650789652,0.01158348675,14.2512327,6105,0.8795562599
0.2145900043,0.01505247375,14.25612878,6106,0.8797003314
0.2792574688,0.01958638314,14.25773543,6107,0.8798444028
0.3792798063,0.02656048085,14.27985467,6108,0.8799884743
0.2111243132,0.01475403609,14.30959718,6109,0.8801325457
0.2766758471,0.0193280695,14.31471711,6110,0.8802766172
0.2287661663,0.01597922258,14.31647661,6111,0.8804206887
0.116296843,0.00811033698,14.3393355,6112,0.8805647601
0.3592776197,0.02504927736,14.34283371,6113,0.8807088316
0.2740002576,0.01910046762,14.34521202,6114,0.880852903
0.1324016627,0.009200108774,14.39131493,6115,0.8809969745
0.2935872314,0.0203501622,14.42677599,6116,0.881141046
0.1330765788,0.009220332614,14.43294775,6117,0.8812851174
0.1767218442,0.01222269903,14.45849594,6118,0.8814291889
0.2323729797,0.01602047299,14.50475151,6119,0.8815732603
0.2102819632,0.01448111754,14.52111431,6120,0.8817173318
0.4918988605,0.03379760117,14.55425366,6121,0.8818614033
0.3482769897,0.02389640789,14.57444949,6122,0.8820054747
0.2852549101,0.01955722092,14.58565668,6123,0.8821495462
0.2660072851,0.0182176083,14.60165795,6124,0.8822936176
0.1865632742,0.01275002468,14.63238533,6125,0.8824376891
0.3244023719,0.022166252,14.63496724,6126,0.8825817606
0.2830305352,0.01933698158,14.63674845,6127,0.882725832
0.185909502,0.01265822533,14.68685359,6128,0.8828699035
0.1215243071,0.008270578539,14.69356788,6129,0.8830139749
0.276536901,0.01880240985,14.70752437,6130,0.8831580464
0.1372309486,0.009322834506,14.71987393,6131,0.8833021179
0.3131630757,0.02127473985,14.71994854,6132,0.8834461893
0.1965903881,0.01332901999,14.74905044,6133,0.8835902608
0.2341398428,0.01583680809,14.78453496,6134,0.8837343322
0.2383448875,0.01611608591,14.78925397,6135,0.8838784037
0.1523274784,0.01029638417,14.79426911,6136,0.8840224751
0.2699271026,0.01818299739,14.84502785,6137,0.8841665466
0.3153542313,0.02121126347,14.86730066,6138,0.8843106181
0.1147680434,0.007714933422,14.87608993,6139,0.8844546895
0.2667324264,0.01792834387,14.87769469,6140,0.884598761
0.4089616178,0.02747706924,14.8837423,6141,0.8847428324
0.4551835027,0.03052524763,14.91170549,6142,0.8848869039
0.1389839865,0.009295701204,14.95142577,6143,0.8850309754
0.2889147246,0.01931825958,14.95552554,6144,0.8851750468
0.1821047437,0.01216199708,14.97325994,6145,0.8853191183
0.3222088124,0.02150155271,14.98537416,6146,0.8854631897
0.2173787699,0.01446660688,15.02624435,6147,0.8856072612
0.2380802804,0.01584048204,15.02986335,6148,0.8857513327
0.3652234257,0.02428813621,15.03711205,6149,0.8858954041
0.1912258232,0.01270971877,15.04563764,6150,0.8860394756
0.1335508529,0.008870420286,15.05575256,6151,0.886183547
0.1165442105,0.007735012358,15.06710075,6152,0.8863276185
0.1639694658,0.01086563125,15.09065253,6153,0.88647169
0.1734707292,0.01148351651,15.10606346,6154,0.8866157614
0.1132403943,0.007455289596,15.18926834,6155,0.8867598329
0.1881987261,0.01238895404,15.19084868,6156,0.8869039043
0.2819544382,0.01851839464,15.22564151,6157,0.8870479758
0.2220935441,0.01458530683,15.22721097,6158,0.8871920473
0.2184943071,0.01433681091,15.24009129,6159,0.8873361187
0.3047673294,0.0199884157,15.24719788,6160,0.8874801902
0.25740538,0.01687749013,15.2514016,6161,0.8876242616
0.45726429,0.02996066839,15.2621525,6162,0.8877683331
0.2157993382,0.01412087432,15.28229296,6163,0.8879124046
0.4144702302,0.02706415896,15.31435841,6164,0.888056476
0.2330669347,0.01512311405,15.41130576,6165,0.8882005475
0.1113575449,0.007219896359,15.42370408,6166,0.8883446189
0.143334211,0.009287455824,15.43309747,6167,0.8884886904
0.1542678147,0.009985887853,15.44858274,6168,0.8886327618
0.3086129909,0.0198693509,15.53211237,6169,0.8887768333
0.3404814447,0.02190333731,15.54472909,6170,0.8889209048
0.2807750542,0.01805427098,15.55172482,6171,0.8890649762
0.2787684375,0.01790853951,15.56622958,6172,0.8892090477
0.2944379131,0.01891208562,15.56877009,6173,0.8893531191
0.1870095871,0.01198890884,15.59854943,6174,0.8894971906
0.3148268321,0.02016642356,15.61143606,6175,0.8896412621
0.1981657279,0.01268386423,15.62345074,6176,0.8897853335
0.3552659893,0.02272573809,15.63275912,6177,0.889929405
0.216502628,0.01379075864,15.69910936,6178,0.8900734764
0.2623893875,0.01669324939,15.71829315,6179,0.8902175479
0.5797287536,0.03680145679,15.75287513,6180,0.8903616194
0.1485075774,0.009403246999,15.79322307,6181,0.8905056908
0.1823896866,0.01149340975,15.86906676,6182,0.8906497623
0.1542813629,0.00967840334,15.94078666,6183,0.8907938337
0.138903492,0.008629853281,16.09569566,6184,0.8909379052
0.1899405949,0.0117883067,16.11262751,6185,0.8910819767
0.2325505785,0.01440318401,16.14577571,6186,0.8912260481
0.266850348,0.01649736176,16.17533469,6187,0.8913701196
0.242008977,0.01491942223,16.22106898,6188,0.891514191
0.1876032731,0.01154657294,16.24752851,6189,0.8916582625
0.2897561998,0.01781586936,16.26393829,6190,0.891802334
0.2646344876,0.01624917581,16.28602525,6191,0.8919464054
0.3036435186,0.01864373737,16.28662283,6192,0.8920904769
0.2030011351,0.01242378365,16.33971911,6193,0.8922345483
0.2645976403,0.01615286331,16.38085058,6194,0.8923786198
0.1688013509,0.01029603123,16.39479787,6195,0.8925226913
0.2266731573,0.01382344728,16.39773008,6196,0.8926667627
0.1865748186,0.01137067862,16.40841544,6197,0.8928108342
0.1955295405,0.0119161573,16.40877472,6198,0.8929549056
0.3498566624,0.02131352104,16.41477547,6199,0.8930989771
0.2469534557,0.01501289826,16.44941913,6200,0.8932430486
0.1848759835,0.0112322708,16.45935953,6201,0.89338712
0.1295578958,0.007860565618,16.48200678,6202,0.8935311915
0.2446530535,0.01484196777,16.48386907,6203,0.8936752629
0.3959044978,0.02398296171,16.50774006,6204,0.8938193344
0.1390250583,0.008367937657,16.61401697,6205,0.8939634058
0.1527479625,0.009187205889,16.62616081,6206,0.8941074773
0.280204341,0.01683619491,16.64297321,6207,0.8942515488
0.2397392186,0.0143817777,16.66965125,6208,0.8943956202
0.1689856188,0.01011988411,16.69837489,6209,0.8945396917
0.2014355708,0.01200580964,16.77817464,6210,0.8946837631
0.1085762316,0.006464508418,16.79574449,6211,0.8948278346
0.1066872741,0.006334918042,16.84114512,6212,0.8949719061
0.2430949614,0.01443082094,16.84553931,6213,0.8951159775
0.1145324441,0.006784166987,16.88231501,6214,0.895260049
0.1245515467,0.007371709196,16.89588444,6215,0.8954041204
0.1363509466,0.008057994365,16.92120153,6216,0.8955481919
0.1328212012,0.007845012971,16.93065412,6217,0.8956922634
0.1554069439,0.009136307379,17.00981999,6218,0.8958363348
0.3582740865,0.02104465008,17.02447345,6219,0.8959804063
0.2057130106,0.01199427651,17.15093114,6220,0.8961244777
0.1455561154,0.008389036828,17.35075413,6221,0.8962685492
0.28031629,0.01615483842,17.35184734,6222,0.8964126207
0.1929691491,0.01111334493,17.36373256,6223,0.8965566921
0.3040298917,0.01749943654,17.37369606,6224,0.8967007636
0.4236417068,0.02435389132,17.39523681,6225,0.896844835
0.2104489947,0.01208971787,17.40727095,6226,0.8969889065
0.1562348005,0.008970114241,17.41725873,6227,0.897132978
0.4461659624,0.02558892202,17.43590301,6228,0.8972770494
0.2036445694,0.01161919111,17.52657027,6229,0.8974211209
0.3134338301,0.01785400148,17.55538278,6230,0.8975651923
0.1890699425,0.01071267162,17.64918679,6231,0.8977092638
0.2997628883,0.01696308275,17.67148653,6232,0.8978533353
0.2109590784,0.01192337707,17.69289666,6233,0.8979974067
0.2191062172,0.012365189,17.71960114,6234,0.8981414782
0.285641452,0.01610699159,17.73400392,6235,0.8982855496
0.1211120864,0.006825397571,17.744327,6236,0.8984296211
0.2365232587,0.01316641943,17.96412912,6237,0.8985736926
0.1976205907,0.010990324,17.98132528,6238,0.898717764
0.1834612874,0.01019472049,17.99571528,6239,0.8988618355
0.1567817579,0.008711140089,17.99784601,6240,0.8990059069
0.2652557484,0.0146815414,18.0672956,6241,0.8991499784
0.2690092755,0.01488890417,18.06776861,6242,0.8992940498
0.2257287596,0.01248231123,18.08389132,6243,0.8994381213
0.3017801049,0.01665156005,18.12323314,6244,0.8995821928
0.1034865374,0.005705206386,18.13896473,6245,0.8997262642
0.1440705248,0.007930741868,18.16608423,6246,0.8998703357
0.1367961766,0.007524491053,18.1801235,6247,0.9000144071
0.1295295757,0.007121862551,18.18759836,6248,0.9001584786
0.13630334,0.007485139654,18.2098593,6249,0.9003025501
0.2916851687,0.01590201965,18.34264924,6250,0.9004466215
0.3184438614,0.0173573584,18.34633208,6251,0.900590693
0.2579525532,0.01404374846,18.36778506,6252,0.9007347644
0.2366409601,0.01286925275,18.38808863,6253,0.9008788359
0.2936584496,0.0158865836,18.48468223,6254,0.9010229074
0.2460185678,0.01328686556,18.51592211,6255,0.9011669788
0.2683305255,0.014478996,18.53239862,6256,0.9013110503
0.2919571208,0.01574372345,18.54435017,6257,0.9014551217
0.1968888766,0.01060822261,18.56002498,6258,0.9015991932
0.1083969123,0.005782208352,18.74662857,6259,0.9017432647
0.1902923651,0.01012209603,18.79969964,6260,0.9018873361
0.1339284642,0.007106655715,18.84549774,6261,0.9020314076
0.1568086066,0.008299181447,18.89446659,6262,0.902175479
0.2316962699,0.0122351536,18.93693185,6263,0.9023195505
0.1115766456,0.005882638646,18.96710853,6264,0.902463622
0.2339595433,0.0123172627,18.99444292,6265,0.9026076934
0.2327650473,0.01223620428,19.0226513,6266,0.9027517649
0.1585454269,0.008263173688,19.18698951,6267,0.9028958363
0.3254227488,0.01689022705,19.26692565,6268,0.9030399078
0.2325484459,0.01203444315,19.32357343,6269,0.9031839793
0.2325576171,0.01198547766,19.40328318,6270,0.9033280507
0.1573683456,0.008107704206,19.40972951,6271,0.9034721222
0.130389921,0.006707719913,19.43878437,6272,0.9036161936
0.1743424943,0.00896321291,19.45089289,6273,0.9037602651
0.1826561746,0.009360965534,19.51253575,6274,0.9039043366
0.3678959432,0.01884570854,19.5214705,6275,0.904048408
0.2913323241,0.014893426,19.5611355,6276,0.9041924795
0.1228026398,0.006267835698,19.59251099,6277,0.9043365509
0.2305590133,0.01172561146,19.66285631,6278,0.9044806224
0.2281957826,0.01154367304,19.76803932,6279,0.9046246938
0.2240376148,0.01125892901,19.89866129,6280,0.9047687653
0.1352375068,0.006778119835,19.95206785,6281,0.9049128368
0.1368328264,0.006857971887,19.95237494,6282,0.9050569082
0.2726529848,0.01365925012,19.96105074,6283,0.9052009797
0.2352688999,0.01175675333,20.01138352,6284,0.9053450511
0.2266951373,0.01131201457,20.0402091,6285,0.9054891226
0.1118136785,0.005572474592,20.06535457,6286,0.9056331941
0.1954484326,0.009722697944,20.10228372,6287,0.9057772655
0.2952244865,0.01468199154,20.10793193,6288,0.905921337
0.3284318839,0.01628158764,20.17198146,6289,0.9060654084
0.3345391327,0.01657348968,20.18519571,6290,0.9062094799
0.2946591674,0.01458902286,20.19732028,6291,0.9063535514
0.1163228782,0.00575712198,20.2050397,6292,0.9064976228
0.1305186047,0.006444219916,20.25359258,6293,0.9066416943
0.1766921768,0.008720264251,20.26225028,6294,0.9067857657
0.1766990641,0.008712610286,20.28084102,6295,0.9069298372
0.3693641162,0.0181151985,20.38973607,6296,0.9070739087
0.2534315942,0.01239382296,20.44821804,6297,0.9072179801
0.317481547,0.01550857101,20.47136043,6298,0.9073620516
0.2496961172,0.01219320518,20.4783003,6299,0.907506123
0.2956301505,0.01442580257,20.49315101,6300,0.9076501945
0.2334467558,0.01139007181,20.49563513,6301,0.907794266
0.251947309,0.01229156352,20.4975802,6302,0.9079383374
0.2497157076,0.01216963265,20.51957645,6303,0.9080824089
0.1673518257,0.00814952644,20.53515955,6304,0.9082264803
0.2273797586,0.01106594235,20.54770858,6305,0.9083705518
0.2325141522,0.01131553189,20.54823003,6306,0.9085146233
0.1757223914,0.00851091865,20.64670086,6307,0.9086586947
0.1409472027,0.00682448799,20.65315418,6308,0.9088027662
0.1071906188,0.005167048181,20.74503954,6309,0.9089468376
0.3795764245,0.0182578958,20.7897136,6310,0.9090909091
0.2588259036,0.01243501451,20.81428239,6311,0.9092349806
0.2583434663,0.01239741664,20.83849191,6312,0.909379052
0.1292753444,0.006200698059,20.84851465,6313,0.9095231235
0.3819478099,0.01830151761,20.86973431,6314,0.9096671949
0.6000494624,0.02873560681,20.88173973,6315,0.9098112664
0.2885633126,0.01375995327,20.97124219,6316,0.9099553378
0.1711615601,0.008159391379,20.97724599,6317,0.9100994093
0.3829158087,0.0182220364,21.01388672,6318,0.9102434808
0.2632372662,0.01251793638,21.02880684,6319,0.9103875522
0.1703089661,0.008060157394,21.12973206,6320,0.9105316237
0.3788985432,0.01785542208,21.22036329,6321,0.9106756951
0.1391070102,0.006530833399,21.30003963,6322,0.9108197666
0.2187070094,0.0102311714,21.37653655,6323,0.9109638381
0.1271034332,0.005945357171,21.37860342,6324,0.9111079095
0.2385405096,0.01115438743,21.38535272,6325,0.911251981
0.1692890767,0.007883588472,21.4736065,6326,0.9113960524
0.3605910971,0.016743309,21.5364297,6327,0.9115401239
0.21795357,0.01011280778,21.55223107,6328,0.9116841954
0.2646631473,0.0122351536,21.63137104,6329,0.9118282668
0.1481439046,0.006848540949,21.63145489,6330,0.9119723383
0.1061478355,0.004890052272,21.70689179,6331,0.9121164097
0.1620160242,0.007458260071,21.72303227,6332,0.9122604812
0.2820447628,0.01298056256,21.72823878,6333,0.9124045527
0.1864121141,0.008577485199,21.73272349,6334,0.9125486241
0.2688051378,0.01236707774,21.73554201,6335,0.9126926956
0.1827375183,0.008406294601,21.73817681,6336,0.912836767
0.2850018854,0.01310928272,21.74046372,6337,0.9129808385
0.2114443932,0.009725377132,21.74151093,6338,0.91312491
0.1329562126,0.006079617811,21.86917283,6339,0.9132689814
0.1444662708,0.006598220417,21.89473248,6340,0.9134130529
0.1606268787,0.00731627309,21.95474072,6341,0.9135571243
0.225174426,0.01020639087,22.06210098,6342,0.9137011958
0.2630457161,0.01190565073,22.09419057,6343,0.9138452673
0.1099160555,0.004960238337,22.15943025,6344,0.9139893387
0.1761834302,0.007925137305,22.23096249,6345,0.9141334102
0.1138414693,0.005119200741,22.23813345,6346,0.9142774816
0.2637710271,0.01182798998,22.30057917,6347,0.9144215531
0.2616300051,0.01172956754,22.3051706,6348,0.9145656245
0.3725707915,0.01667727628,22.34002635,6349,0.914709696
0.3313850989,0.01482546151,22.35243057,6350,0.9148537675
0.1839570018,0.008179745694,22.48933019,6351,0.9149978389
0.117991155,0.005235169819,22.53817147,6352,0.9151419104
0.3360671801,0.01487145876,22.59813146,6353,0.9152859818
0.1892125858,0.008348570854,22.66406898,6354,0.9154300533
0.2323637065,0.01024213521,22.68703759,6355,0.9155741248
0.2802213226,0.01231576867,22.75305181,6356,0.9157181962
0.1345246152,0.005900443832,22.79906715,6357,0.9158622677
0.1655124174,0.007259198726,22.80037008,6358,0.9160063391
0.1244797117,0.005448691039,22.8458011,6359,0.9161504106
0.2147170794,0.009379364902,22.89249663,6360,0.9162944821
0.1313767941,0.0057376544,22.8973,6361,0.9164385535
0.297926213,0.01297981152,22.95304617,6362,0.916582625
0.17943426,0.007809119884,22.97752662,6363,0.9167266964
0.2753454927,0.01197264097,22.99789105,6364,0.9168707679
0.4766477212,0.02068453573,23.04367511,6365,0.9170148394
0.3019716656,0.01310041406,23.05054361,6366,0.9171589108
0.1861336854,0.008058837768,23.09683986,6367,0.9173029823
0.3244344475,0.01389532063,23.34846789,6368,0.9174470537
0.1339042234,0.005729116238,23.37257927,6369,0.9175911252
0.2822942786,0.01197140946,23.58070531,6370,0.9177351967
0.188367314,0.007964215404,23.65171011,6371,0.9178792681
0.2701380763,0.01137467517,23.74908051,6372,0.9180233396
0.1255310048,0.005269692491,23.821315,6373,0.918167411
0.1631792887,0.006848540949,23.8268691,6374,0.9183114825
0.213492203,0.008944301425,23.86907516,6375,0.918455554
0.1195273913,0.004984474035,23.9799406,6376,0.9185996254
0.2579996389,0.01072893099,24.04709652,6377,0.9187436969
0.1545604819,0.006413755407,24.0982813,6378,0.9188877683
0.2670655671,0.01107537488,24.1134562,6379,0.9190318398
0.174071373,0.007206235096,24.15566113,6380,0.9191759113
0.3172084361,0.0131108582,24.19433047,6381,0.9193199827
0.2090914956,0.008637693723,24.20686612,6382,0.9194640542
0.203935561,0.008420750747,24.21821606,6383,0.9196081256
0.3000720668,0.01224913386,24.49741102,6384,0.9197521971
0.2386587856,0.009738988593,24.50550006,6385,0.9198962685
0.125096407,0.005104778335,24.50574713,6386,0.92004034
0.2232784096,0.009077266779,24.59753745,6387,0.9201844115
0.2217886816,0.008972266297,24.71936011,6388,0.9203284829
0.1251053544,0.005057365617,24.73725728,6389,0.9204725544
0.3949542062,0.01596042994,24.74583753,6390,0.9206166258
0.165187334,0.006663698429,24.78913711,6391,0.9207606973
0.2163133237,0.008694429004,24.8795319,6392,0.9209047688
0.109115994,0.004371165976,24.96267462,6393,0.9210488402
0.1551502925,0.006210617922,24.98145827,6394,0.9211929117
0.2262312414,0.009047399785,25.00511161,6395,0.9213369831
0.3716527262,0.0148236983,25.07152525,6396,0.9214810546
0.4102475215,0.01635986517,25.07646104,6397,0.9216251261
0.1386763097,0.005518099829,25.13117087,6398,0.9217691975
0.2649311021,0.01049189965,25.25101374,6399,0.921913269
0.1138782757,0.00450515946,25.27730189,6400,0.9220573404
0.2285627621,0.00902486319,25.32589772,6401,0.9222014119
0.3554142433,0.01401213303,25.36474943,6402,0.9223454834
0.1497272549,0.005899266155,25.38065769,6403,0.9224895548
0.1781928002,0.007020698246,25.38106524,6404,0.9226336263
0.2651265155,0.01044314453,25.38761334,6405,0.9227776977
0.27880818,0.01097990736,25.39258036,6406,0.9229217692
0.2506795792,0.00986001371,25.42385706,6407,0.9230658407
0.1227815367,0.004823260304,25.45612903,6408,0.9232099121
0.3383843735,0.01327107917,25.49787919,6409,0.9233539836
0.4101294499,0.01601400269,25.61067697,6410,0.923498055
0.3218213797,0.01255324283,25.63651354,6411,0.9236421265
0.159012075,0.006200224751,25.6461792,6412,0.923786198
0.1326248027,0.005151515446,25.74481317,6413,0.9239302694
0.215841576,0.008317572157,25.95006955,6414,0.9240743409
0.1616315442,0.006226215977,25.95983576,6415,0.9242184123
0.2057458269,0.007916150107,25.99064243,6416,0.9243624838
0.2367711807,0.009105885758,26.00199333,6417,0.9245065553
0.1795037269,0.006894736085,26.03489455,6418,0.9246506267
0.209500128,0.008022058913,26.11550604,6419,0.9247946982
0.3076748348,0.01177814603,26.12251826,6420,0.9249387696
0.1688961292,0.006458588905,26.15062388,6421,0.9250828411
0.2051904286,0.007832063343,26.19877031,6422,0.9252269125
0.2194718915,0.008312549338,26.40247685,6423,0.925370984
0.3782607073,0.0143032036,26.4458731,6424,0.9255150555
0.2858929786,0.0108005444,26.4702378,6425,0.9256591269
0.1333316794,0.00503644027,26.47339633,6426,0.9258031984
0.1543329303,0.005827029425,26.48569606,6427,0.9259472698
0.2472028965,0.009303941812,26.56969503,6428,0.9260913413
0.3273416907,0.01231107516,26.58920415,6429,0.9262354128
0.2361249811,0.008879913963,26.59090866,6430,0.9263794842
0.2983720059,0.01121915537,26.59487242,6431,0.9265235557
0.2122882722,0.007974248969,26.62172614,6432,0.9266676271
0.111196173,0.004168972567,26.67232063,6433,0.9268116986
0.1503410836,0.005629654601,26.7052056,6434,0.9269557701
0.1571592864,0.005875599774,26.74778617,6435,0.9270998415
0.1679691472,0.006273861193,26.77285041,6436,0.927243913
0.2295815256,0.008551599646,26.8466176,6437,0.9273879844
0.1225831056,0.004554831368,26.91276486,6438,0.9275320559
0.1191693683,0.00442363595,26.93923498,6439,0.9276761274
0.1778382308,0.006574750082,27.04866779,6440,0.9278201988
0.2789658005,0.01029923939,27.08605848,6441,0.9279642703
0.1611315718,0.005942014609,27.11733014,6442,0.9281083417
0.3162036451,0.01159201056,27.2777223,6443,0.9282524132
0.1289935392,0.00471236578,27.37341394,6444,0.9283964847
0.1356502437,0.004943012623,27.44282769,6445,0.9285405561
0.3525379394,0.01282436872,27.48969147,6446,0.9286846276
0.3032269424,0.01099800153,27.57109476,6447,0.928828699
0.23781933,0.00860744444,27.62949347,6448,0.9289727705
0.1434506698,0.005166574243,27.76514244,6449,0.929116842
0.1440189065,0.005184664136,27.77786617,6450,0.9292609134
0.2379210522,0.008561023918,27.79119115,6451,0.9294049849
0.2508430966,0.009018339841,27.81477534,6452,0.9295490563
0.1574859851,0.005661674662,27.81614884,6453,0.9296931278
0.4728310524,0.0169940178,27.82338221,6454,0.9298371993
0.1741167431,0.00625727329,27.8262967,6455,0.9299812707
0.1165082771,0.004176533318,27.89592904,6456,0.9301253422
0.1074784909,0.003850831203,27.91046537,6457,0.9302694136
0.3582722426,0.01282334665,27.93905932,6458,0.9304134851
0.1701180806,0.006079617811,27.9817064,6459,0.9305575565
0.1338523129,0.004778608877,28.01072789,6460,0.930701628
0.1456641056,0.005194751651,28.04062936,6461,0.9308456995
0.1812249115,0.006457498279,28.06426013,6462,0.9309897709
0.2934502067,0.01043021383,28.13462999,6463,0.9311338424
0.1206792502,0.004266216376,28.28718461,6464,0.9312779138
0.123241863,0.004354817944,28.30011831,6465,0.9314219853
0.2096437173,0.007391393843,28.36321833,6466,0.9315660568
0.2106375786,0.007399610276,28.46603683,6467,0.9317101282
0.2966450012,0.01039797419,28.52911496,6468,0.9318541997
0.2922599973,0.01023744792,28.54813031,6469,0.9319982711
0.1721592731,0.006024051649,28.57865158,6470,0.9321423426
0.1594094449,0.005547359593,28.73609368,6471,0.9322864141
0.1592069093,0.005509706283,28.89571624,6472,0.9324304855
0.1374456477,0.004723779889,29.09653942,6473,0.932574557
0.2280898374,0.007827403824,29.13990929,6474,0.9327186284
0.3420820656,0.01172359519,29.17893872,6475,0.9328626999
0.3202866031,0.01091647978,29.3397331,6476,0.9330067714
0.1091456331,0.003719866147,29.34127971,6477,0.9331508428
0.2232123079,0.007601346053,29.36483964,6478,0.9332949143
0.3000537218,0.01019756904,29.42404415,6479,0.9334389857
0.1330795608,0.004515974465,29.46862561,6480,0.9335830572
0.2023069003,0.006857971887,29.49952314,6481,0.9337271287
0.121589911,0.004105217509,29.61838459,6482,0.9338712001
0.3777555486,0.01272897849,29.6768157,6483,0.9340152716
0.1232956803,0.004153933098,29.68167215,6484,0.934159343
0.1181028169,0.003971055376,29.74091411,6485,0.9343034145
0.1296125928,0.004347034519,29.81632471,6486,0.934447486
0.1555461324,0.005208900547,29.86160534,6487,0.9345915574
0.3208568539,0.01072490778,29.91698021,6488,0.9347356289
0.1608950797,0.005369577732,29.96419603,6489,0.9348797003
0.2913827601,0.009710378256,30.00735424,6490,0.9350237718
0.1223435672,0.004064939353,30.09726753,6491,0.9351678433
0.1091722773,0.003605290353,30.28113316,6492,0.9353119147
0.1479434284,0.004873051035,30.35950728,6493,0.9354559862
0.1634446406,0.005362794712,30.47751207,6494,0.9356000576
0.1773875219,0.005803431433,30.56597187,6495,0.9357441291
0.3376723935,0.01101258943,30.66239738,6496,0.9358882005
0.1601871194,0.005223430384,30.66703443,6497,0.936032272
0.1311907083,0.004265991804,30.75268643,6498,0.9361763435
0.3945169613,0.01281030083,30.79685377,6499,0.9363204149
0.2230671374,0.007239372119,30.81305033,6500,0.9364644864
0.102280834,0.003306289702,30.93523049,6501,0.9366085578
0.3059407076,0.009872918112,30.98787047,6502,0.9367526293
0.1816112399,0.005854932175,31.01850448,6503,0.9368967008
0.1167943844,0.003759129571,31.06952878,6504,0.9370407722
0.1020037401,0.00327114739,31.18286276,6505,0.9371848437
0.2022176083,0.006436582006,31.41692409,6506,0.9373289151
0.3356824635,0.01067318347,31.45101594,6507,0.9374729866
0.2097490287,0.00665596202,31.51295457,6508,0.9376170581
0.222025324,0.007041420665,31.53132508,6509,0.9377611295
0.2177585668,0.006900453221,31.55713978,6510,0.937905201
0.1823311768,0.005769915366,31.60032084,6511,0.9380492724
0.1942944404,0.006129715138,31.69714025,6512,0.9381933439
0.1240417105,0.003909701163,31.72664747,6513,0.9383374154
0.1057400294,0.003324307839,31.80813407,6514,0.9384814868
0.2167805226,0.006795375228,31.90118504,6515,0.9386255583
0.1833414488,0.005708170505,32.11912619,6516,0.9387696297
0.326037623,0.01014076323,32.15119175,6517,0.9389137012
0.2740807893,0.008511474459,32.201329,6518,0.9390577727
0.1995634326,0.006192873375,32.22469128,6519,0.9392018441
0.2686551113,0.008319582895,32.29189668,6520,0.9393459156
0.2280101535,0.007056647987,32.31139684,6521,0.939489987
0.1592316097,0.004890052272,32.5623533,6522,0.9396340585
0.2356804619,0.007234385137,32.57781517,6523,0.93977813
0.1331413347,0.004085716558,32.58702185,6524,0.9399222014
0.3608561157,0.01099800153,32.81106251,6525,0.9400662729
0.320366356,0.009762047238,32.81753798,6526,0.9402103443
0.1781374122,0.005411341971,32.91926719,6527,0.9403544158
0.1513005952,0.004586701826,32.9867955,6528,0.9404984872
0.1489388829,0.004508168007,33.03756263,6529,0.9406425587
0.2793333966,0.008446389107,33.07133889,6530,0.9407866302
0.1647151689,0.004959728121,33.21052383,6531,0.9409307016
0.2080792666,0.006256736952,33.2568347,6532,0.9410747731
0.2628585334,0.007812221889,33.64709005,6533,0.9412188445
0.339363375,0.0100249262,33.85195745,6534,0.941362916
0.1125883126,0.003317159456,33.94118192,6535,0.9415069875
0.1386295757,0.004072855799,34.03743775,6536,0.9416510589
0.2348949413,0.006888113443,34.10149139,6537,0.9417951304
0.3505476302,0.01024646875,34.21155509,6538,0.9419392018
0.1496516319,0.004367982505,34.26104195,6539,0.9420832733
0.167634361,0.004891803155,34.26841916,6540,0.9422273448
0.3933272959,0.01145515391,34.33627334,6541,0.9423714162
0.172173195,0.005011709979,34.35418165,6542,0.9425154877
0.2088838742,0.006010730475,34.75182842,6543,0.9426595591
0.2274910699,0.006539374568,34.78789409,6544,0.9428036306
0.1842804148,0.005293043258,34.81558828,6545,0.9429477021
0.5147701947,0.01477787058,34.83385457,6546,0.9430917735
0.3340816562,0.009485096147,35.22174695,6547,0.943235845
0.2497484245,0.007084983879,35.25038712,6548,0.9433799164
0.1710769183,0.004845598572,35.30563165,6549,0.9435239879
0.1176443663,0.003318116172,35.45516799,6550,0.9436680594
0.182690105,0.005146111313,35.50061276,6551,0.9438121308
0.2005234897,0.005638893164,35.56078895,6552,0.9439562023
0.2646004081,0.007432129777,35.60223194,6553,0.9441002737
0.2785729446,0.007822813153,35.6103283,6554,0.9442443452
0.1586669469,0.004410532012,35.97455965,6555,0.9443884167
0.3461246193,0.009585317723,36.10987442,6556,0.9445324881
0.2078422749,0.005736601458,36.23090716,6557,0.9446765596
0.238621219,0.00658049664,36.261886,6558,0.944820631
0.2083686269,0.005700308707,36.55391973,6559,0.9449647025
0.2125712024,0.005797935213,36.66325935,6560,0.945108774
0.4230632645,0.01149650825,36.79928336,6561,0.9452528454
0.3129821224,0.008495940478,36.83902015,6562,0.9453969169
0.2641669715,0.007143968389,36.97762324,6563,0.9455409883
0.1561275125,0.00421453286,37.04503384,6564,0.9456850598
0.1057856844,0.002836304063,37.29701824,6565,0.9458291312
0.2077851438,0.005548138544,37.45132573,6566,0.9459732027
0.1207111033,0.003222497888,37.45886188,6567,0.9461172742
0.1499004309,0.003991511502,37.55480368,6568,0.9462613456
0.1101797662,0.002928720565,37.62044338,6569,0.9464054171
0.2550095635,0.006746733466,37.79748597,6570,0.9465494885
0.4379745936,0.01155892626,37.89059499,6571,0.94669356
0.2116330824,0.005579492541,37.9305252,6572,0.9468376315
0.3165065519,0.008340349903,37.94883376,6573,0.9469817029
0.1642893029,0.004320067843,38.029334,6574,0.9471257744
0.3800906073,0.009992490786,38.037624,6575,0.9472698458
0.1634452102,0.004291016062,38.09009518,6576,0.9474139173
0.1175924535,0.00308192348,38.15553962,6577,0.9475579888
0.344777744,0.009034667916,38.16163995,6578,0.9477020602
0.2841151669,0.007439711771,38.18900189,6579,0.9478461317
0.1882561589,0.004923244627,38.23822969,6580,0.9479902031
0.2111014641,0.005518300172,38.25479903,6581,0.9481342746
0.1889372043,0.004928927941,38.33231213,6582,0.9482783461
0.2492947866,0.006486773721,38.43124446,6583,0.9484224175
0.1319146469,0.003432254631,38.43381716,6584,0.948566489
0.3347431487,0.008609742791,38.87957594,6585,0.9487105604
0.1539102598,0.003955844565,38.90705442,6586,0.9488546319
0.169024085,0.004328084973,39.05285734,6587,0.9489987034
0.1882649704,0.004806489473,39.1689135,6588,0.9491427748
0.2129328422,0.005431856386,39.20074962,6589,0.9492868463
0.2276849821,0.005801354251,39.24686758,6590,0.9494309177
0.1099579779,0.002800863882,39.25859397,6591,0.9495749892
0.2369463398,0.00601144354,39.41588042,6592,0.9497190607
0.1286237016,0.003258837805,39.46919401,6593,0.9498631321
0.1880700821,0.004761201969,39.50054699,6594,0.9500072036
0.177370672,0.004471021592,39.67117322,6595,0.950151275
0.2563970415,0.006459616993,39.69229782,6596,0.9502953465
0.3481929152,0.008768868064,39.707852,6597,0.950439418
0.3297103994,0.008168828442,40.36201785,6598,0.9505834894
0.1082480445,0.002676626474,40.44196884,6599,0.9507275609
0.1761522469,0.004355614209,40.4425733,6600,0.9508716323
0.301516734,0.007382398203,40.8426538,6601,0.9510157038
0.1759194324,0.004301599348,40.89628487,6602,0.9511597752
0.283698787,0.006887264926,41.1917924,6603,0.9513038467
0.1631521792,0.003954145196,41.26104914,6604,0.9514479182
0.3398323846,0.008164612639,41.62259737,6605,0.9515919896
0.1312214942,0.003141444129,41.77107368,6606,0.9517360611
0.1954971409,0.004671331866,41.85040723,6607,0.9518801325
0.1346206873,0.003203216385,42.02672288,6608,0.952024204
0.289848476,0.006883967433,42.10485869,6609,0.9521682755
0.227663241,0.005390820522,42.23164916,6610,0.9523123469
0.1718871416,0.004063232858,42.30304971,6611,0.9524564184
0.163818861,0.003870856028,42.32109379,6612,0.9526004898
0.2600346529,0.006098744874,42.63740462,6613,0.9527445613
0.3506847265,0.008221662075,42.65375094,6614,0.9528886328
0.2794838037,0.006508687189,42.9401192,6615,0.9530327042
0.2909620785,0.006773718203,42.95455904,6616,0.9531767757
0.2098012898,0.004873933046,43.04558307,6617,0.9533208471
0.2354873351,0.005431401264,43.35664476,6618,0.9534649186
0.187720927,0.004328432622,43.36926167,6619,0.9536089901
0.1658705607,0.003819475279,43.42757803,6620,0.9537530615
0.2499561428,0.005740048605,43.54599761,6621,0.953897133
0.1617787523,0.003706803132,43.64374004,6622,0.9540412044
0.1190234312,0.002720270401,43.7542647,6623,0.9541852759
0.1327041208,0.003021234741,43.92380339,6624,0.9543293474
0.1344718014,0.0030572991,43.98385535,6625,0.9544734188
0.1749030349,0.003965344641,44.10790252,6626,0.9546174903
0.1451567572,0.003265518295,44.45136854,6627,0.9547615617
0.1802444023,0.004035570476,44.66392135,6628,0.9549056332
0.1995403968,0.004459520877,44.74480606,6629,0.9550497047
0.1673986501,0.003738012568,44.78279489,6630,0.9551937761
0.2043029292,0.004560145516,44.80184426,6631,0.9553378476
0.1049837796,0.002337600088,44.91092386,6632,0.955481919
0.1691633231,0.003763293577,44.95087072,6633,0.9556259905
0.1255769333,0.002765142135,45.41427789,6634,0.955770062
0.1753258226,0.003854210173,45.48942968,6635,0.9559141334
0.1829902754,0.004019819108,45.52201742,6636,0.9560582049
0.3012718491,0.006597879576,45.66191996,6637,0.9562022763
0.2249598284,0.004911713565,45.80068146,6638,0.9563463478
0.4617455587,0.0100646161,45.87810944,6639,0.9564904192
0.2837247617,0.006179539178,45.91357924,6640,0.9566344907
0.31907177,0.006946975104,45.92959745,6641,0.9567785622
0.2170506205,0.004723759199,45.94870553,6642,0.9569226336
0.2495755669,0.005411871435,46.11631483,6643,0.9570667051
0.2185626233,0.004721417156,46.29174167,6644,0.9572107765
0.158175019,0.003401676718,46.49913326,6645,0.957354848
0.1235760955,0.002646397066,46.6959766,6646,0.9574989195
0.1361033676,0.002902107525,46.89811334,6647,0.9576429909
0.1780553655,0.003792910674,46.94425491,6648,0.9577870624
0.1587245742,0.003364383697,47.17790493,6649,0.9579311338
0.2161269565,0.004567339168,47.32010226,6650,0.9580752053
0.2300396093,0.004841733596,47.51182707,6651,0.9582192768
0.201421681,0.004233623006,47.57666912,6652,0.9583633482
0.3360829461,0.007055891847,47.63153311,6653,0.9585074197
0.1380606408,0.002862517514,48.23049644,6654,0.9586514911
0.2501133938,0.005180948231,48.2756018,6655,0.9587955626
0.1114310114,0.002290631521,48.64641493,6656,0.9589396341
0.1348117934,0.002770329874,48.66272234,6657,0.9590837055
0.1396714826,0.002855621722,48.91105903,6658,0.959227777
0.2158067569,0.004411491307,48.91922978,6659,0.9593718484
0.182297849,0.003723590849,48.95754028,6660,0.9595159199
0.2941853145,0.005991981272,49.09650099,6661,0.9596599914
0.3416263914,0.00693628272,49.25208576,6662,0.9598040628
0.1956501168,0.00396103658,49.39366575,6663,0.9599481343
0.2615609042,0.005293485031,49.411853,6664,0.9600922057
0.3550556432,0.007157847015,49.60369263,6665,0.9602362772
0.2385105438,0.004777683298,49.92179868,6666,0.9603803487
0.2169005384,0.004343805584,49.93329793,6667,0.9605244201
0.4709978445,0.009345143497,50.40027953,6668,0.9606684916
0.1906021091,0.003773993302,50.50409311,6669,0.960812563
0.3075037817,0.006076661808,50.60406377,6670,0.9609566345
0.3380935434,0.006660609418,50.76015154,6671,0.961100706
0.2141210451,0.00420761746,50.88890497,6672,0.9612447774
0.2018633091,0.003941869784,51.21003995,6673,0.9613888489
0.1816971699,0.00351224068,51.73255093,6674,0.9615329203
0.2671879395,0.00516125698,51.76799771,6675,0.9616769918
0.3157621119,0.006069755241,52.02221497,6676,0.9618210632
0.2279476018,0.004379420708,52.04971547,6677,0.9619651347
0.3426250581,0.006576531323,52.0981413,6678,0.9621092062
0.2336455589,0.004471125358,52.25654397,6679,0.9622532776
0.393890389,0.007516818667,52.4012094,6680,0.9623973491
0.1627077107,0.003101231385,52.46551789,6681,0.9625414205
0.1957677952,0.003721750084,52.60100512,6682,0.962685492
0.1505251533,0.002855979772,52.70525892,6683,0.9628295635
0.3033823234,0.005724922491,52.99326304,6684,0.9629736349
0.1813965675,0.003410863385,53.18200908,6685,0.9631177064
0.2672257712,0.005023359877,53.19662093,6686,0.9632617778
0.2083990487,0.003913627546,53.24958653,6687,0.9634058493
0.270945832,0.005052896642,53.62188289,6688,0.9635499208
0.2388895384,0.004434128467,53.87519558,6689,0.9636939922
0.1176407835,0.002182678533,53.8974392,6690,0.9638380637
0.2113797797,0.003914321444,54.00164056,6691,0.9639821351
0.2231792451,0.004131058445,54.02471258,6692,0.9641262066
0.2408989526,0.004449292453,54.14320482,6693,0.9642702781
0.2472144843,0.004517369586,54.72531739,6694,0.9644143495
0.1189365035,0.002145482698,55.43577846,6695,0.964558421
0.1178419192,0.00211590367,55.69342353,6696,0.9647024924
0.1967165674,0.003522278664,55.84923457,6697,0.9648465639
0.1531630955,0.002725972026,56.18659841,6698,0.9649906354
0.2160417151,0.003827164592,56.44954899,6699,0.9651347068
0.2434121177,0.004304489673,56.54842645,6700,0.9652787783
0.2234057182,0.003949416258,56.56676925,6701,0.9654228497
0.332729761,0.005880297599,56.58383022,6702,0.9655669212
0.1503146144,0.002643520631,56.86152499,6703,0.9657109927
0.1173169058,0.002062306016,56.88627432,6704,0.9658550641
0.1667061788,0.002929273559,56.91041668,6705,0.9659991356
0.2212358183,0.00388593049,56.93252076,6706,0.966143207
0.299651108,0.005252198807,57.05250678,6707,0.9662872785
0.1052661447,0.001844292755,57.07670019,6708,0.9664313499
0.2629213043,0.004584248714,57.35319366,6709,0.9665754214
0.4044103083,0.007045365017,57.40090219,6710,0.9667194929
0.2618211652,0.004522787895,57.88933094,6711,0.9668635643
0.1906676369,0.003285480316,58.03341327,6712,0.9670076358
0.1449650535,0.002443959968,59.31564159,6713,0.9671517072
0.1506497546,0.002535672493,59.41215002,6714,0.9672957787
0.21230738,0.003560892949,59.62194963,6715,0.9674398502
0.2453409841,0.004084840882,60.06133193,6716,0.9675839216
0.1780841502,0.002932851006,60.72048999,6717,0.9677279931
0.1911124591,0.0031323207,61.01305626,6718,0.9678720645
0.2595945889,0.004248252405,61.10620654,6719,0.968016136
0.1551258791,0.002532079847,61.264213,6720,0.9681602075
0.2821256481,0.004596965428,61.37214919,6721,0.9683042789
0.1640792733,0.002671882017,61.40962522,6722,0.9684483504
0.1744175232,0.00281746208,61.90589906,6723,0.9685924218
0.1414257515,0.00228412086,61.91693003,6724,0.9687364933
0.345196032,0.005561582781,62.0679482,6725,0.9688805648
0.4874975687,0.007817047674,62.36338693,6726,0.9690246362
0.2687493785,0.004279116961,62.80486861,6727,0.9691687077
0.1342449265,0.002106306063,63.73476717,6728,0.9693127791
0.2704216006,0.004232024751,63.89887028,6729,0.9694568506
0.3060658689,0.004755545849,64.35977669,6730,0.9696009221
0.1451954467,0.002253609406,64.42795559,6731,0.9697449935
0.2839462674,0.004377992361,64.85764341,6732,0.969889065
0.2360979953,0.003635517569,64.94205868,6733,0.9700331364
0.198219351,0.003037888191,65.2490607,6734,0.9701772079
0.2441623318,0.003739230885,65.2974741,6735,0.9703212794
0.2181245896,0.003334090382,65.42251849,6736,0.9704653508
0.4220861692,0.006407141118,65.87745788,6737,0.9706094223
0.1360000258,0.002056557866,66.12992906,6738,0.9707534937
0.2189953893,0.003301770337,66.3266572,6739,0.9708975652
0.3086575984,0.004620880551,66.79627291,6740,0.9710416367
0.2728797833,0.004059614068,67.21815884,6741,0.9711857081
0.1706340061,0.002529213411,67.46524645,6742,0.9713297796
0.2078634514,0.003072875791,67.64459922,6743,0.971473851
0.181570726,0.002653304531,68.43192099,6744,0.9716179225
0.2859117916,0.004130353722,69.22210804,6745,0.9717619939
0.2076607456,0.002995646106,69.32085378,6746,0.9719060654
0.3129670797,0.004501826092,69.52002882,6747,0.9720501369
0.230295016,0.003310977642,69.55498975,6748,0.9721942083
0.20939334,0.002996710867,69.87438873,6749,0.9723382798
0.2182191487,0.00309718276,70.45730447,6750,0.9724823512
0.1305569055,0.001852312875,70.48318202,6751,0.9726264227
0.1727695044,0.002442874045,70.72386918,6752,0.9727704942
0.2909082084,0.004073680595,71.41163909,6753,0.9729145656
0.1182211833,0.001653570916,71.49447424,6754,0.9730586371
0.2014056025,0.002787040445,72.26504474,6755,0.9732027085
0.1123722792,0.001551363279,72.43453596,6756,0.97334678
0.1175758402,0.001617657235,72.68278943,6757,0.9734908515
0.1383994759,0.001902259679,72.75530119,6758,0.9736349229
0.2606091216,0.003556033555,73.28646302,6759,0.9737789944
0.4938453225,0.006707001106,73.6313167,6760,0.9739230658
0.2730116228,0.003668324944,74.42405649,6761,0.9740671373
0.3229936232,0.004319597511,74.77400899,6762,0.9742112088
0.3858156545,0.005038403012,76.57498886,6763,0.9743552802
0.1556730506,0.002005814506,77.61089081,6764,0.9744993517
0.4236271847,0.005454384678,77.66727316,6765,0.9746434231
0.1846332778,0.002367819279,77.9760852,6766,0.9747874946
0.4377527414,0.005591741747,78.2855792,6767,0.9749315661
0.2379471786,0.003035949773,78.37652017,6768,0.9750756375
0.2164373389,0.002754573837,78.57380187,6769,0.975219709
0.1515755481,0.001923902054,78.78548069,6770,0.9753637804
0.2887743761,0.0036533443,79.04384377,6771,0.9755078519
0.3594896651,0.004547607806,79.05027884,6772,0.9756519234
0.1873011513,0.002365934424,79.16582528,6773,0.9757959948
0.2417677793,0.003043804411,79.42947268,6774,0.9759400663
0.378051529,0.004662553546,81.08250666,6775,0.9760841377
0.2232798465,0.002744867561,81.34448807,6776,0.9762282092
0.3192424321,0.003920948641,81.41969237,6777,0.9763722807
0.2609170615,0.003200717898,81.51829365,6778,0.9765163521
0.2372685612,0.002906957235,81.6209328,6779,0.9766604236
0.1166681335,0.001411031002,82.68289878,6780,0.976804495
0.3131148347,0.003732195538,83.89561357,6781,0.9769485665
0.2339809891,0.002787283362,83.94589237,6782,0.9770926379
0.2092018978,0.002485352221,84.17394365,6783,0.9772367094
0.2656113062,0.003133780054,84.75748189,6784,0.9773807809
0.3184262886,0.003755103015,84.79828312,6785,0.9775248523
0.3208648495,0.003764995407,85.22317157,6786,0.9776689238
0.3075017742,0.003600994547,85.39356842,6787,0.9778129952
0.3253661668,0.003790867202,85.82895403,6788,0.9779570667
0.2629849627,0.003063518388,85.84409471,6789,0.9781011382
0.3060406344,0.003563445975,85.8833378,6790,0.9782452096
0.4878609962,0.00559489897,87.19746305,6791,0.9783892811
0.1439383348,0.001635783114,87.99353265,6792,0.9785333525
0.2800071986,0.003176376256,88.15303226,6793,0.978677424
0.1816516691,0.002030432308,89.46452852,6794,0.9788214955
0.3183657558,0.003553124867,89.60162328,6795,0.9789655669
0.2362449721,0.002616309204,90.29703818,6796,0.9791096384
0.121535806,0.001330258178,91.36257003,6797,0.9792537098
0.1979828539,0.002164231109,91.4795343,6798,0.9793977813
0.2388032973,0.002587617069,92.28695397,6799,0.9795418528
0.1782291507,0.001922344115,92.71448815,6800,0.9796859242
0.1106809872,0.001193733752,92.7183193,6801,0.9798299957
0.1320660085,0.001408288828,93.77764408,6802,0.9799740671
0.2434054525,0.002580715485,94.31704265,6803,0.9801181386
0.1954124384,0.002040692491,95.75790537,6804,0.9802622101
0.2507563986,0.002607567111,96.16488775,6805,0.9804062815
0.1516094121,0.001575667389,96.21917235,6806,0.980550353
0.1477793108,0.001531186679,96.51292877,6807,0.9806944244
0.3218705836,0.003334409432,96.53001234,6808,0.9808384959
0.2010833443,0.002073947116,96.95683306,6809,0.9809825674
0.2506838433,0.002579648434,97.17752233,6810,0.9811266388
0.3302590402,0.003398392251,97.18096553,6811,0.9812707103
0.1393880789,0.00138501762,100.6399319,6812,0.9814147817
0.2785326428,0.002758805812,100.9613078,6813,0.9815588532
0.2109572531,0.002081364569,101.3552629,6814,0.9817029247
0.2528993965,0.002493553819,101.4212705,6815,0.9818469961
0.2914588831,0.002863552984,101.7822561,6816,0.9819910676
0.3832760824,0.00373573369,102.5972712,6817,0.982135139
0.1766366324,0.001705705341,103.5563576,6818,0.9822792105
0.3338008261,0.003206440941,104.1032198,6819,0.9824232819
0.1626917841,0.001558827706,104.3680347,6820,0.9825673534
0.1519686124,0.001453553279,104.5497365,6821,0.9827114249
0.2011001548,0.001922344115,104.6119439,6822,0.9828554963
0.2158200311,0.00206211164,104.659722,6823,0.9829995678
0.1177508886,0.001124325097,104.7302856,6824,0.9831436392
0.1649570842,0.001569255436,105.1180582,6825,0.9832877107
0.2424492368,0.002270876134,106.764624,6826,0.9834317822
0.1986364679,0.001845181516,107.6514512,6827,0.9835758536
0.3335181506,0.003032598888,109.977667,6828,0.9837199251
0.111859925,0.001016574833,110.0360951,6829,0.9838639965
0.2353795727,0.002138695793,110.0575283,6830,0.984008068
0.1464538644,0.001315814702,111.3028029,6831,0.9841521395
0.1240018388,0.0011118061,111.5318928,6832,0.9842962109
0.2013195756,0.001793385784,112.2567031,6833,0.9844402824
0.2407943041,0.002142355155,112.3970055,6834,0.9845843538
0.3004323171,0.002662966666,112.8186548,6835,0.9847284253
0.1949023824,0.001724919703,112.9921481,6836,0.9848724968
0.2830670258,0.002472942107,114.4656905,6837,0.9850165682
0.276536292,0.002414923507,114.5114084,6838,0.9851606397
0.189960222,0.001652652764,114.9426099,6839,0.9853047111
0.1952343147,0.001696308375,115.0936454,6840,0.9854487826
0.2586321853,0.002223541582,116.3154255,6841,0.9855928541
0.1084413911,0.0009321516047,116.3345003,6842,0.9857369255
0.3836001411,0.003291153546,116.5549209,6843,0.985880997
0.1235736445,0.001045632005,118.1808169,6844,0.9860250684
0.1026408963,0.0008613038636,119.1692045,6845,0.9861691399
0.3910904057,0.003280114722,119.2307095,6846,0.9863132114
0.1398630071,0.0011709612,119.4429048,6847,0.9864572828
0.2796313967,0.002311219805,120.9886641,6848,0.9866013543
0.1936638104,0.001573287607,123.0949825,6849,0.9867454257
0.1509553614,0.001217448796,123.9931912,6850,0.9868894972
0.3681413568,0.002934826801,125.4388697,6851,0.9870335687
0.1403313083,0.001085373678,129.2930823,6852,0.9871776401
0.1470423705,0.001124727548,130.735991,6853,0.9873217116
0.3013697602,0.002274071735,132.5242979,6854,0.987465783
0.2336473988,0.001752272303,133.3396632,6855,0.9876098545
0.1586742954,0.001178919816,134.5929497,6856,0.9877539259
0.3988259617,0.002950359695,135.1787588,6857,0.9878979974
0.1691156024,0.001247389183,135.5756525,6858,0.9880420689
0.1792351081,0.00130976022,136.8457413,6859,0.9881861403
0.1039150882,0.0007459506518,139.30558,6860,0.9883302118
0.1761114329,0.00121366332,145.1073209,6861,0.9884742832
0.3988495975,0.002748201612,145.1311271,6862,0.9886183547
0.1388467623,0.0009387631721,147.9039298,6863,0.9887624262
0.2398865562,0.001618656007,148.2010725,6864,0.9889064976
0.3047562416,0.002049079588,148.7283576,6865,0.9890505691
0.3068985845,0.00203744326,150.6292668,6866,0.9891946405
0.2711816481,0.001796809113,150.9240164,6867,0.989338712
0.2394751931,0.001567900521,152.7362163,6868,0.9894827835
0.181158065,0.001179410535,153.6005146,6869,0.9896268549
0.2200527006,0.001429891344,153.8947008,6870,0.9897709264
0.1924635272,0.00124108592,155.0767148,6871,0.9899149978
0.3326278897,0.002125642575,156.4834529,6872,0.9900590693
0.3572673808,0.00227768691,156.8553515,6873,0.9902031408
0.2122065713,0.001350760895,157.1015064,6874,0.9903472122
0.2121844488,0.001347649268,157.4478269,6875,0.9904912837
0.4357108824,0.002763156714,157.6859106,6876,0.9906353551
0.1915961446,0.001201090391,159.5185059,6877,0.9907794266
0.1339572854,0.0008391336466,159.6376048,6878,0.9909234981
0.2969494834,0.001839506826,161.4288565,6879,0.9910675695
0.3254707143,0.001985732716,163.9045939,6880,0.991211641
0.2653903828,0.001610336594,164.8042923,6881,0.9913557124
0.3018357969,0.001809452546,166.8105624,6882,0.9914997839
0.1430593653,0.0008492376717,168.4562168,6883,0.9916438554
0.2436198438,0.001444476237,168.6561797,6884,0.9917879268
0.1330594378,0.000771520475,172.4639101,6885,0.9919319983
0.1235733259,0.0007029904284,175.7823733,6886,0.9920760697
0.2799538314,0.001575619535,177.6785735,6887,0.9922201412
0.1439548529,0.0008029115119,179.2910561,6888,0.9923642126
0.2076535944,0.001149196156,180.6946475,6889,0.9925082841
0.1408546861,0.000779008103,180.8128639,6890,0.9926523556
0.2068075281,0.001141083661,181.2378313,6891,0.992796427
0.368996707,0.002035389585,181.2904565,6892,0.9929404985
0.258392228,0.00137501355,187.9197685,6893,0.9930845699
0.1598036414,0.0008332693253,191.7791002,6894,0.9932286414
0.4469856915,0.002315383572,193.0503856,6895,0.9933727129
0.4756689748,0.002445862445,194.4790378,6896,0.9935167843
0.1894829548,0.0009336828437,202.941455,6897,0.9936608558
0.120339915,0.0005525370236,217.7952063,6898,0.9938049272
0.2824890344,0.001286296708,219.6142094,6899,0.9939489987
0.1597982965,0.000704856451,226.7104121,6900,0.9940930702
0.3114527416,0.001319378722,236.0601519,6901,0.9942371416
0.1251817831,0.0005235373815,239.1076312,6902,0.9943812131
0.105801926,0.0004325021948,244.6274892,6903,0.9945252845
0.1084882287,0.0004370720253,248.215906,6904,0.994669356
0.2295925331,0.0009230397522,248.7352604,6905,0.9948134275
0.1057634173,0.0004195391652,252.0942646,6906,0.9949574989
0.1838141056,0.0006976657584,263.4701551,6907,0.9951015704
0.680920714,0.002568440708,265.1105442,6908,0.9952456418
0.3425360302,0.001227285563,279.1005129,6909,0.9953897133
0.2520445565,0.0008971262845,280.9465745,6910,0.9955337848
0.177094139,0.0006288036402,281.6366314,6911,0.9956778562
0.3110623264,0.001095815945,283.8636614,6912,0.9958219277
0.2579999617,0.0008907705135,289.6368457,6913,0.9959659991
0.1999329665,0.000688432373,290.4177292,6914,0.9961100706
0.2169384046,0.0007117406226,304.7998073,6915,0.9962541421
0.3260121368,0.001035338445,314.8846045,6916,0.9963982135
0.5000187872,0.001386370509,360.6675012,6917,0.996542285
0.2597479796,0.0007186959157,361.4156891,6918,0.9966863564
0.4414147738,0.001168606845,377.7273562,6919,0.9968304279
0.276015471,0.0007220056185,382.2899212,6920,0.9969744994
0.2666741767,0.0006970476466,382.5766832,6921,0.9971185708
0.382514688,0.0009541326444,400.9030508,6922,0.9972626423
0.3377807734,0.0008218587422,410.9961434,6923,0.9974067137
0.3577496974,0.0008391336466,426.3322044,6924,0.9975507852
0.260954275,0.0005897679557,442.4694025,6925,0.9976948566
0.1755482221,0.0003558206703,493.361507,6926,0.9978389281
0.1721393353,0.0003252826284,529.1992878,6927,0.9979829996
0.2498434047,0.000463412783,539.1379217,6928,0.998127071
0.5106834686,0.0009172394414,556.7613489,6929,0.9982711425
0.4230876948,0.0006418870168,659.1310989,6930,0.9984152139
0.2870731734,0.0004125810226,695.7982983,6931,0.9985592854
0.2936052472,0.0004087333861,718.329496,6932,0.9987033569
0.1553357358,0.0002027809463,766.0272754,6933,0.9988474283
0.2148928953,0.000221814557,968.7952775,6934,0.9989914998
0.1398511138,0.0001400772864,998.3853726,6935,0.9991355712
0.4049062659,0.0003921757353,1032.461291,6936,0.9992796427
0.2583575366,0.0002361426649,1094.073943,6937,0.9994237142
0.3243996658,0.0001817503705,1784.863849,6938,0.9995677856
0.1454340054,5.762945431e-05,2523.605458,6939,0.9997118571
0.1940001516,3.124077579e-05,6209.837837,6940,0.9998559285
