# Supplementary material for: Molecular architecture of heterochromatin at the nuclear periphery of primary human cells
Source: Nat Commun. 2026 Jul 3;17:5844. doi: 10.1038/s41467-026-75087-5 (PMC13332202; doi:10.1038/s41467-026-75087-5)
Supplement: Supplementary file 8 — Source Data [file 41467_2026_75087_MOESM8_ESM.zip › source_data/SupplementaryFigure2c.txt]

# Supplementary Figure 2c source data
# ,,"H3K4me3 DonorA","H3K4me3 DonorA","H3K4me3 DonorA","H3K4me3 DonorA","H3K4me3 DonorA","H3K4me3 DonorA","H3K4me3 DonorA","H3K4me3 DonorA","H3K4me3 DonorA","H3K4me3 DonorA","H3K4me3 DonorA","H3K4me3 DonorA","H3K4me3 DonorB","H3K4me3 DonorB","H3K4me3 DonorB","H3K4me3 DonorB","H3K4me3 DonorB","H3K4me3 DonorB","H3K4me3 DonorB","H3K4me3 DonorB","H3K4me3 DonorB","H3K4me3 DonorB","H3K4me3 DonorB","H3K4me3 DonorB","H3K27me3 DonorA","H3K27me3 DonorA","H3K27me3 DonorA","H3K27me3 DonorA","H3K27me3 DonorA","H3K27me3 DonorA","H3K27me3 DonorA","H3K27me3 DonorA","H3K27me3 DonorA","H3K27me3 DonorA","H3K27me3 DonorA","H3K27me3 DonorA","H3K27me3 DonorB","H3K27me3 DonorB","H3K27me3 DonorB","H3K27me3 DonorB","H3K27me3 DonorB","H3K27me3 DonorB","H3K27me3 DonorB","H3K27me3 DonorB","H3K27me3 DonorB","H3K27me3 DonorB","H3K27me3 DonorB","H3K27me3 DonorB"
1,,0.69030570,0.82961230,0.90981463,0.68003588,0.72009451,1.05952677,0.86907667,0.73379281,0.98304366,1.00710398,0.85810607,0.86259766,1.05125084,1.17290039,0.95279470,0.74203226,0.91331887,0.99086434,0.94737638,0.84934020,1.07225074,0.62980009,,,2.34282316,1.65568655,1.96379377,2.15153280,1.45571462,1.53513627,1.89416089,2.16164834,,,,,1.22487373,1.76330076,1.93083475,2.77728128,1.77246355,1.70111115,1.39436115,,,,,
2,,0.73567888,0.76476008,0.89976175,0.75589441,0.70481895,0.99908676,0.87344646,0.81104171,0.95712469,0.91755944,0.76104458,0.80126887,0.92257593,1.12950459,0.99459603,0.78403502,1.00129025,0.91635792,1.11227884,0.71378167,0.98530098,0.60832255,,,2.91863600,2.42872554,2.88422470,2.59166206,1.70729876,1.79229269,2.69359285,2.85250916,,,,,1.85434392,2.12419035,2.28276547,3.44876921,2.16922047,2.06530197,2.04718953,,,,,
3,,1.12551639,1.05847331,1.25544773,1.08470015,0.94164515,1.42117061,1.23704671,1.23016728,1.26990856,1.24296763,1.10325048,1.10291958,1.22764624,1.70237463,1.41785430,1.23150698,1.36038942,0.99345277,1.51882655,1.12462070,1.27827034,0.84016492,,,2.56855670,2.55154877,2.74070796,2.65198405,1.88110772,1.86709895,2.86896110,2.60159272,,,,,1.96437409,2.06817927,2.23878478,3.14377548,2.07605623,2.11900172,2.17776716,,,,,
4,,1.47810521,1.47622085,1.58515893,1.41062276,1.26501456,1.61685347,1.71897168,1.68267643,1.49506449,1.78991693,1.51091879,1.40292545,1.44944914,1.87337835,1.76227815,1.62045052,1.97501613,1.26305639,1.87827007,1.58231600,1.58298336,1.27585215,,,2.17490087,2.43111419,2.30965756,2.33511893,1.90664163,1.94195793,2.54785175,2.13340918,,,,,1.83607335,1.97027219,2.09906303,2.70174820,1.89578994,1.98639980,1.98300579,,,,,
5,,1.55095015,1.83131335,1.69039456,1.67471809,1.61426452,1.94263180,2.00641280,1.99052337,1.85157149,1.89727872,1.84155178,1.82940727,1.56059407,2.15059555,1.97944371,2.01431241,2.29622896,1.82393544,2.27030092,2.25580411,1.84818790,1.63636799,,,1.85979381,2.28216983,1.92058484,1.96544295,2.08162403,1.91401761,2.20340824,1.79448869,,,,,1.62184333,1.95866562,2.07197615,2.45406083,1.71760637,1.94970030,1.73564901,,,,,
6,,1.88336546,2.13764264,1.88465338,1.72590979,1.78169130,2.30610212,2.22325634,2.29966257,2.07999758,2.11801776,2.05318507,2.00693180,1.84241281,2.32797208,1.96736424,2.16328940,2.64095947,2.41343958,2.34265840,2.52910874,2.06781770,1.83115202,,,1.67077716,2.14794267,1.64082339,1.77638359,2.06369397,1.77384153,1.91379166,1.53945140,,,,,1.59923392,1.80736830,1.95752413,2.23279241,1.69819250,1.80703845,1.59049639,,,,,
7,,1.87193611,2.31852009,2.12011157,1.96027678,1.89939008,2.57941054,2.14448669,2.37518846,2.33022467,2.18625036,2.28288216,2.16771427,2.17183030,2.51384569,2.23899338,2.28826480,2.72693684,2.57778003,2.37963103,2.79062875,2.17335511,1.85775924,,,1.59643140,1.95434582,1.50457868,1.64948033,2.12405539,1.82128736,1.68768969,1.46570598,,,,,1.56221823,1.75596241,1.84497445,1.95656946,1.62020232,1.69550282,1.45385580,,,,,
8,,1.89245387,2.50258700,2.31506770,1.96271143,1.98093302,2.85080946,2.39350775,2.55897767,2.39605160,2.39427098,2.39765523,2.26287963,2.39612880,2.33108262,2.22929801,2.41717490,2.79485074,2.83647160,2.57485256,2.60743772,2.28721419,2.03442159,,,1.46748612,1.84778086,1.51000385,1.55320388,2.15620746,1.74026042,1.54008298,1.40303375,,,,,1.52242297,1.67089745,1.74409426,1.90906240,1.56582862,1.62518840,1.42369034,,,,,
9,,2.03559625,2.73258204,2.20634552,2.41760636,2.13000714,2.83370693,2.73469156,2.58704860,2.23623812,2.47699799,2.48203683,2.34858721,2.38273784,2.54434413,2.24466225,2.58464489,2.96469415,3.13353296,2.79759564,2.53369558,2.30549075,2.14909631,,,1.39813640,1.88723224,1.43278184,1.45832484,2.14386294,1.68643576,1.50221368,1.23926179,,,,,1.54747297,1.61934179,1.72487223,1.83160865,1.51967420,1.52479933,1.33964518,,,,,
10,,2.16772239,2.68757531,2.10413156,2.58309841,2.21490192,2.72793690,2.82520856,2.61677077,2.06570581,2.54477227,2.72310557,2.76120543,2.49516100,2.31461953,2.04609272,2.50329530,3.07888100,3.23793331,2.91524270,2.61018982,2.37346399,2.32331368,,,1.37264076,1.83656958,1.26733359,1.32714198,1.94743018,1.65517423,1.36763846,1.18174693,,,,,1.56381140,1.60492718,1.63384441,1.65255566,1.46027968,1.46563146,1.17612448,,,,,
